# Supplementary material for: Cell fate roadmap of human primed-to-naive transition reveals preimplantation cell lineage signatures
Source: Nat Commun. 2022 Jun 7;13:3147. doi: 10.1038/s41467-022-30924-1 (PMC9174176; doi:10.1038/s41467-022-30924-1)
Supplement: Supplementary file 3 — Supplementary Data 1 [file 41467_2022_30924_MOESM3_ESM.xlsx]

## Sheet: FPKM
	pES	6dSSEA4pos	6dSSEA4neg	8dAPRnegOCT4neg	8dAPRposOCT4neg	10dAPRnegOCT4neg	10dAPRposOCT4neg	10dAPRposOCT4pos	12dAPRnegOCT4neg	12dAPRposOCT4neg	12dAPRposOCT4pos	14dAPRnegOCT4neg	14dAPRposOCT4neg	14dAPRposOCT4pos	nES
EEF1A1	2346.27	2030.55	1628.71	2110.25	1979.93	2101.7	2688.77	2599.27	1668.66	2495.51	2840.57	2389.76	3025.07	2885.51	2344.7
GAPDH	1696.99	2212.68	2099.27	2498.36	2018.2	2004.57	1591.87	1479.41	2283.68	1787.44	1651.09	1584.64	1461.78	1389.7	1626.79
ACTB	1727.91	2965.99	2655.3	2967.98	2077.63	2194.45	1272.2	1343.62	2321.88	1395.13	1223.18	1276.21	1051.74	1116.17	1158.17
PTMA	1796.44	1178.26	552.112	1056.94	1810.08	916.09	1845.3	1764.07	728.727	1799.38	1942.31	1433.86	2158.35	2173.63	1796.92
H19	2.68636	217.347	5272.31	4172.58	138.577	1929.05	43.9153	54.0654	6711.65	38.2404	18.4583	2917.04	60.4265	48.1813	12.9742
ACTG1	1149.77	1738.19	1444.71	1902.41	1400.33	1516.86	1032.07	1020.56	1379.37	887.259	823.699	674.976	662.361	693.44	812.279
RACK1	661.234	979.795	920.726	1036.08	1140.66	1029.28	1509.18	1500.99	987.624	1525.24	1459.89	976.445	1290.52	1369.61	1173.02
NPM1	1027.36	1055.67	606.073	832.583	1382.48	677.934	1545.07	1473.13	620.162	1194.64	1396.07	883.51	1088.64	1261.56	1688.2
EEF2	901.593	736.321	798.841	885.327	895.264	1218.17	1414.92	1481.02	896.971	1319.14	1181.88	1029.58	1283.83	1272.39	912.719
TMSB10	548.407	1675.75	1588.6	1718.57	1078.62	1221.21	855.914	687.117	1333.85	720.933	671.159	609.904	517.969	516.486	611.06
PRDX1	472.217	1009.33	499.588	430.17	1203.76	669.634	1178.11	1197.25	367.611	1413.64	1454.24	883.04	1270.81	1162.78	1354.96
EEF1G	658.554	668.139	605.901	563.588	896.845	750.44	1213.46	1220.98	627.839	1224.77	858.74	1112.46	1299.61	1293.64	862.645
FTH1	715.082	736.067	701.634	1297.79	702.217	1488.35	726.545	606.863	1093.33	674.024	635.861	1899.68	594.803	564.383	522.572
NLRP7	1.41267	392.085	212.049	256.393	1070.08	641.921	1559.95	1319.27	255.608	1312.41	1280.83	707.602	1210.25	1189.02	1049.21
HMGA1	1102.51	749.083	283.944	640.708	888.972	677.191	958.987	836.54	410.648	915.353	839.619	660.207	771.984	802.746	668.096
PABPC1	722.102	438.198	477.77	562.126	607.812	717.753	1005.54	831.715	491.997	732.36	700.184	1527.83	806.669	864.669	661.214
HSP90AB1	850.95	707.715	382.367	538.007	864.723	523.128	746.761	751.55	451.239	827.055	903.383	755.417	869.178	878.609	899.489
MIF	377.753	803.538	563.342	457.855	1021.07	766.696	854.671	872.539	456.705	1064.87	853.54	535.582	787.896	781.141	556.173
TUBB	798.642	952.807	646.986	829.163	797.21	698.961	644.447	653.709	580.218	638.503	646.259	451.458	525.316	553.353	681.04
GSTP1	421.281	1370.68	725.055	671.006	1132.07	667.803	891.731	619.902	543.19	646.397	474.383	567.269	692.193	590.933	411.092
TUBA1B	591.227	767.725	767.499	827.849	767.605	656.428	728.212	676.004	646.587	564.135	609.846	458.517	473.961	532.502	772.72
HSPA8	514.277	694.621	421.774	596.197	953.919	324.818	471.84	431.338	421.788	742.66	854.26	489.72	583.733	632.865	663.556
UQCRH	226.614	639.332	290.269	354.891	747.229	419.223	869.9	805.659	268.236	891.043	830.897	463.013	690.654	666.84	748.815
POU5F1	698.923	520.156	236.607	205.13	862.882	425.767	876.017	775.469	144.085	870.114	734.057	442.905	696.125	656.124	579.821
HNRNPA1	780.263	537.35	306.908	543.082	481.005	447.312	655.121	658.124	428.129	575.39	615.667	466.154	508.067	535.879	650.254
IFITM3	209.672	491.943	648.547	467.114	631.236	573.838	657.426	603.515	938.503	679.115	581.458	531.055	549.847	539.886	393.024
TPT1	367.258	355.15	370.531	413.42	428.203	345.848	841.709	704.215	543.505	616.145	700.313	646.665	670.433	763.308	566.311
PFN1	418.307	623.844	583.363	537.135	703.439	489.748	650.695	523.425	469.318	611.807	569.284	424.063	492.516	509.854	540.494
ENO1	655.441	563.89	433.541	634.302	419.542	563.948	347.485	449.555	637.807	527.955	533.227	532.884	464.111	455.359	558.305
IFITM1	267.459	498.682	198.971	210.63	738.502	482.477	840.784	703.474	230.521	828.005	698.904	572.469	778.287	689.524	437.946
UBB	328.547	500.528	723.264	538.646	538.557	532.34	555.458	529.114	590.765	504.123	517.525	475.158	504.42	539.799	380.037
APOE	368.497	429.445	486.6	323.963	648.077	484.842	666.203	632.606	258.621	767.303	636.595	434.844	677.669	656.721	288.701
MDK	295.265	664.005	870.138	756.431	455.816	542.744	454.293	396.27	1142.5	409.622	337.098	347.659	339.735	334.525	248.541
TPI1	305.837	586.194	345.951	435.614	621.156	452.621	483.354	509.223	408.462	605.112	595.994	432.896	515.695	499.942	594.043
ALDOA	369.306	429.953	358.431	445.945	573.08	546.307	591.167	580.226	439.649	619.713	541.905	435.776	498.714	499.217	481.864
SLC25A5	142.258	446.058	304.322	345.757	559.748	451.074	665.099	665.791	290.618	682.168	666.031	457.369	626.786	634.691	552.521
MYL6	407.058	850.129	810.681	741.078	621.982	449.933	376.496	288.629	564.819	406.216	403.065	337.663	358.014	344.298	298.977
FTL	540.006	482.724	1233.03	657.394	264.334	522.503	229.864	186.185	1058.68	216.691	205.539	821.212	313.078	273.783	236.699
MEG3	84.1751	535.929	771.124	352.193	458.849	535.839	398.06	640.58	684.704	523.054	416.469	337.605	633.713	557.327	326.496
EIF4A1	458.937	489.829	348.259	439.421	508.818	375.967	464.412	487.829	373.171	505.148	542.698	410.065	437.386	440.356	558.739
CALR	329.204	450.087	509.382	555.343	541.945	351.99	405.851	313.539	628.294	379.67	399.467	569.88	416.069	410.159	370.652
SLC25A6	270.639	361.462	299.944	369.735	419.881	513.555	609.131	620.272	322.954	620.994	547.113	357.818	502.189	527.189	390.684
SPARC	54.73	154.944	2103.8	586.284	80.9925	167.357	98.5293	67.6036	2604.05	81.1866	86.2101	248.303	98.4946	96.1575	87.9588
PPIA	446.717	482.396	339.814	370.948	497.387	270.658	433.11	419.63	327.253	470.423	451.918	328.445	414.638	412.281	563.419
COL3A1	0.318996	43.908	2292.99	641.079	4.19308	83.9112	0.394191	1.3315	3124.4	1.31858	2.42742	149.561	0.290086	0.53505	0.305582
BTF3	353.516	338.254	291.589	397.094	373.51	338.27	464.385	514.039	326.238	418.716	411.006	369.48	417.231	426.596	553.799
ATP5F1B	256.344	365.194	271.206	274.083	411.657	374.797	461.928	523.339	234.562	498.823	496.645	362.093	489.526	476.477	531.361
LDHB	596.255	518.531	235.245	330.494	384.966	265.178	296.76	324.973	242.541	442.334	480.764	318.172	384.295	391.511	557.74
SET	501.218	385.4	190.041	262.664	511.027	215.42	559.693	454.364	196.288	461.657	465.073	306.468	424.448	428.071	502.268
HSP90B1	337.237	362.518	275.241	325.138	432.078	259.096	425.719	383.688	357.192	378.659	445.144	445.393	431.278	446.096	497.23
HSPD1	420.994	312.773	172.191	255.766	446.947	212.34	446.981	424.589	202.234	459.631	513.818	384.661	480.969	484.408	545.953
ANXA2	82.043	480.294	679.536	542.935	462.324	322.506	352.694	288.099	792.427	320.239	326.26	358.141	252.653	243.703	369.636
UBA52	207.28	374.079	267.619	322.632	380.482	424.378	461.259	464.1	369.204	464.524	447.239	365.451	499.718	476.503	365.771
TUBB4A	6.8612	189.886	111.401	109.772	681.544	370.124	859.258	675.057	84.2965	622.828	542.794	326.268	550.946	571.337	357.127
EIF3K	134.694	367.426	224.817	237.526	519.528	281.793	491.897	487.709	183.126	570.249	537.663	309.49	484.517	476.786	476.343
GNAS	396.421	549.571	797.972	591.712	311.235	455.656	263.682	234.092	510.342	278.805	253.785	262.453	189.922	200.734	214.292
TMSB4X	640.325	863.519	641.641	606.396	374.773	525.679	299.091	118.549	422.119	175.918	92.0983	184.745	202.381	139.163	55.2033
TUBA1C	158.463	322.092	223.447	283.41	441.732	305.065	436.863	502.547	181.95	514.423	481.14	249.453	419.043	396.13	490.19
HSP90AA1	537.246	225.416	136.861	223.678	340.9	209.001	365.168	382.53	181.29	386.069	462.107	405.072	532.377	534.481	351.782
COX6A1	199.839	306.589	243.045	251.471	395.986	347.23	562.519	504.531	212.429	465.634	412.521	260.918	417.988	415.21	341.071
CFL1	288.166	499.063	435.099	427.258	367.968	362.45	276.697	285.54	350.087	302.518	307.069	284.226	267.067	259.037	348.231
DPPA5	0.456241	35.037	26.083	63.8399	288.029	327.89	672.35	613.273	88.6716	688.055	592.431	303.458	543.782	519.804	507.379
TUBA1A	156.165	729.805	551.036	995.566	211.875	816.024	259.215	187.979	268.637	118.57	141.687	80.2064	126.812	140.521	101.766
YWHAE	354.732	325.801	266.737	332.397	373.836	313.271	445.521	346.821	279.874	338.97	338.723	257.612	330.302	369.808	317.07
PKM	316.5	283.618	264.633	400.348	357.485	359.072	350.18	311.472	311.038	358.881	345.303	303.46	322.482	324.281	293.317
HNRNPA2B1	473.798	337.115	233.075	297.225	330.871	211.853	357.36	287.688	235.669	309.958	385.089	279.811	261.416	269.504	459.542
OAZ1	250.503	337.9	267.22	314.324	384.799	369.112	330.286	328.822	300.601	358.853	348.391	321.149	296.958	298.108	341.092
EEF1B2	281.468	312.135	228.26	278.782	352.172	218.055	401.186	328.249	262.117	371.529	364.302	345.522	405.8	401.839	308.423
NACA	313.961	283.628	242.812	334.812	354.33	332.07	350.314	282.019	235.106	409.913	360.773	337.947	299.337	348.927	299.594
HNRNPC	404.894	281.882	175.739	281.195	347.391	231.11	374.511	343.125	238.759	336.937	347.914	274.028	276.677	292.099	432.815
COX4I1	175.94	281.278	172.617	237.541	358.794	264.588	452.495	398.261	203.073	461.576	405.481	275.472	374.344	368.859	360.126
HNRNPH1	259.972	348.48	315.415	358.557	358.66	249.484	273.829	361.007	259.423	283.391	308.631	233.882	246.634	270.151	491.889
FAU	208.568	321.356	284.942	274.084	312.333	385.183	357.166	348.076	298.19	384.342	349.337	289.08	353.088	340.195	267.819
KRT8	127.154	474.115	953.434	755.977	86.066	387.677	32.5874	43.4186	972.514	66.0136	62.8024	495.999	32.38	34.223	110.453
NLRP2	29.1692	183.921	99.8937	243.599	360.548	310.907	351.063	354.939	228.197	413.73	429.046	362.969	424.82	419.018	521.55
ATP5MF	189.867	265.843	189.283	252.892	365.716	209.315	445.899	356.846	201.038	421.323	428.86	251.013	369.584	369.817	332.301
PTMS	218.082	525.007	311.487	507.446	305.356	491.612	316.078	275.711	325.484	255.727	238.118	158.344	179.175	202.517	190.49
PRR13	63.7369	169.531	92.6968	119.795	363.207	188.371	609.579	443.09	112.924	386.9	402.404	323.078	595.805	542.725	273.063
HSPB1	72.1652	320.499	911.146	346.984	389.694	350.217	263.881	220.467	386.038	263.79	238.666	206.825	246.4	262.918	148.219
SNHG29	247.776	210.609	170.336	186.342	224.207	275.97	395.022	458.149	199.383	388.632	356.782	297.169	441.535	412.126	284.833
TDGF1	342.22	170.438	67.9399	68.8944	367.801	203.07	551.81	473.913	59.8781	382.314	391.168	270.154	412.886	392.736	356.026
YBX1	379.117	297.316	314.497	325.406	311.008	236.37	343.563	303.135	215.098	280.357	286.729	222.546	289.869	311.03	278.617
CANX	144.605	322.223	201.77	258.661	386.113	197.208	340.414	315.359	246.653	293.693	356.853	244.079	293.292	327.606	457.545
NCL	335.12	244.36	149.858	219.14	338.987	186.974	339.469	347.084	175.38	305.105	346.486	236.409	284.309	299.561	420.674
STMN1	170.716	334.301	143.935	250.491	391.642	239.54	325.983	380.937	128.8	434.753	459.592	167.975	233.408	253.361	378.825
PHB2	109.297	254.566	180.816	215.574	342.572	266.18	377.522	368.163	170.44	381.141	365.24	235.693	344.503	335.812	358.047
KHDC1L	0	6.53056	7.09484	19.8131	73.0351	187.097	402.098	565.241	63.7547	566.94	606.338	251.779	558.694	589.802	492.497
HSPE1	264.645	255.224	146.703	215.374	363.801	169.62	329.121	298.206	157.77	343.656	367.818	259.205	331.207	333.38	376.932
BSG	217.013	267.032	264.603	279.277	259.4	329.349	298.82	317.025	272.778	321.015	308.047	283.255	269.388	282.424	261.345
PCBP2	305.443	269.819	305.074	289.404	241.425	290.744	264.783	289.765	257.512	272.078	260.576	265.367	252.753	254.485	310.121
S100A10	72.7444	246.769	835.96	381.407	246.189	166.52	182.161	124.206	860.417	206.182	211.845	177.322	129.9	131.492	232.758
FABP5	168.19	242.653	121.187	216.376	393.571	203.854	488.98	359.044	186.255	280.329	288.808	283.275	267.761	271.058	356.354
DNMT3L	0.526157	248.576	157.633	119.152	490.516	254.572	346.716	287.808	93.7062	555.976	405.409	239.813	373.469	307.461	347.064
FLNA	199.522	512.032	509.569	483.888	306.314	351.953	182.912	154.387	433.612	167.312	146.178	177.284	160.118	150.052	94.244
P4HB	122.83	231.586	381.846	317.358	217.835	296.45	245.489	234.126	422.482	217.205	205.531	352.154	250.108	205.444	234.698
NDUFS5	232.796	261.125	157.721	207.751	330.602	182.647	358.278	293.545	170.916	299.037	306.747	192.815	292.075	304.008	282.602
NME2	189.843	263.343	239.311	228.625	281.436	249.224	300.809	246.842	219.19	339.609	292.639	225.7	263.991	263.533	248.301
DPPA3	3.44884	67.3402	40.8214	67.8812	298.268	137.156	319.293	348.287	63.6104	412.274	460.617	257.129	404.842	398.273	510.227
HNRNPK	298.291	256.688	225.128	242.556	281.862	182.687	223.945	224.094	198.435	251.525	267.703	217.85	221.985	216.487	323.277
HNRNPAB	214.814	275.621	189.977	254.136	326.455	190.067	261.381	271.07	165.859	272.148	295.567	171.95	201.169	229.55	335.081
COX6B1	125.12	245.633	175.222	207.435	307.547	222.063	362.073	306.867	174.572	315.114	292.067	187.326	291.034	276.566	244.39
EIF5A	297.045	279.954	347.727	236.051	268.014	197.266	186.581	187.971	222.1	246.947	250.721	182.594	199.194	201.666	275.41
EIF4A2	221.016	145.663	143.97	135.938	200.826	215.062	194.154	275.059	154.422	285.657	333.374	343.491	377.045	402.964	246.002
TCP1	132.492	218.02	140.379	146.289	313.286	175.177	340.46	301.582	116.246	298.424	288.669	226.345	335.758	318.191	321.174
H3-3A	370.278	354.395	243.203	256.355	250.68	257.973	205.825	196.394	189.812	227.331	222.462	167.282	183.428	191.371	219.597
RHOA	170.857	286.214	390.098	244.577	256.301	205.209	235.018	201.122	268.208	219.371	223.677	226.406	226.179	219.313	249.462
KRT18	114.124	283.712	681.489	534.101	40.145	355.17	25.1268	45.311	693.651	40.8134	37.4043	571.661	27.6771	26.4003	91.9441
KHSRP	156.002	241.119	183.362	213.121	289.572	260.829	263.074	287.093	181.322	285.513	265.046	194.842	229.069	236.433	279.837
COL1A1	13.4192	32.2954	1824.47	294.938	6.16382	74.266	1.40124	4.34096	1398.21	1.72988	2.26085	77.3597	0.784563	1.39596	1.81087
MALAT1	153.999	209.8	496.961	219.53	138.401	427.763	178.275	246.118	354.062	128.452	140.139	294.034	286.535	298.504	74.2344
COX7C	252.438	254.934	228.914	201.167	215.461	239.046	207.728	255.21	193.955	265.57	267.407	182.62	245.332	234.686	264.261
LDHA	369.788	125.907	119.03	302.679	220.04	160.444	214.812	225.352	321.98	224.654	255.613	176.565	233.979	190.781	249.545
PRDX5	113.465	244.609	256.464	219.763	283.441	227.413	315.434	273.377	240.296	298.849	255.402	197.33	232.215	236.492	171.625
EIF4G2	239.177	244.587	367.596	279.331	220.609	224.871	184.206	159.729	326.376	178.654	188.744	233.838	158.053	155.124	245.013
CD81	74.6743	308.34	192.8	144.084	347.018	227.335	321.633	267.909	123.572	348.28	274.452	199.796	286.954	257.926	179.997
ATP5ME	137.105	257.331	175.411	196.497	343.907	182.192	294.218	239.386	166.046	325.55	283.342	151.144	258.557	236.032	215.844
SNRPN	335.556	371.412	179.59	230.645	319.154	218.633	280.73	221.309	149.416	224.232	203.917	129.518	184.157	189.722	138.006
TUBB4B	135.746	242.673	207.556	266.851	297.632	218.644	245.087	248.504	187.199	251.56	251.316	150.27	195.392	208.717	259.018
PGAM1	222.613	232.393	145.909	171.454	293.336	178.611	224.444	225.108	153.355	292.421	285.411	166.154	228.19	225.053	297.976
MIR1244-2	289.968	192.636	145.842	128.249	206.819	85.5098	213.844	229.39	107.226	245.877	289.998	212.86	332.889	318.567	309.08
APLP2	161.597	163.752	415.314	260.098	181.153	183.222	205.068	193.343	503.291	171.658	175.586	223.635	174.555	168.712	180.908
TPM1	202.859	269.887	348.314	523.575	156.854	252.118	119.129	111.186	361.98	135.472	143.613	194.671	109.438	112.874	154.58
COX5B	85.2472	176.58	137.299	157.7	257.549	203.834	335.556	322.907	129.481	347.49	303.443	190.783	262.133	263.369	211.972
NDUFA13	123.307	173.767	152.592	181.302	262.676	200.389	310.599	289.256	177.455	330.728	285.22	183.084	250.229	265.03	169.702
NDUFAB1	67.3173	185.152	129.552	101.342	239.923	164.825	238.519	259.952	101.895	349.583	345.171	185.335	290.501	290.063	351.625
PPIB	159.027	233.275	372.937	268.157	212.677	172.243	160.714	133.934	360.181	211.036	210.253	236.106	176.977	173.99	170.018
CALM3	147.409	289.644	204.025	292.663	309.643	228.671	255.598	210.219	202.195	214.042	174.177	173.17	159.735	187.619	182.725
PCBP1	188.388	210.199	211.796	191.93	266.061	209.316	223.985	207.766	172.028	235.907	228.777	207.689	208.596	215.019	240.421
PPDPF	75.8125	205.014	373.107	254.294	190.036	355.102	232.991	191.69	355.012	221.011	172.751	188.472	180.921	180.984	119.351
YWHAZ	215.593	284.846	206.802	271.255	228.038	180.918	222.496	169.658	175.267	184.426	171.142	296.88	156.269	154.647	225.464
DPPA4	284.442	192.971	69.6224	67.6563	282.156	145.638	268.824	310.951	47.9978	218.852	253.473	177.271	283.841	284.273	279.713
DYNLL1	241.075	271.551	288.863	282.665	267.501	165.347	186.709	155.399	215.985	198.411	215.9	121.802	158.18	176.097	175.386
AP2M1	140.244	209.252	291.75	233.155	230.088	192.43	164.953	183.009	252.767	198.123	205.81	185.136	181.922	196.906	233.11
NDUFA1	65.9555	208.281	191.551	187.911	243.885	201.368	292.66	259.452	180.967	270.285	260.16	169.08	223.465	213.103	202.994
PTGES3	227.958	159.492	99.1102	132.325	196.451	143.829	222.872	223.515	115.331	219.544	253.869	230.791	253.416	263.528	303.481
ATG3	27.4286	173.523	76.578	88.3049	328.903	123.471	253.904	292.269	61.5982	259.48	277.253	190.101	300.074	334.913	345.957
EIF3C	113.06	149.091	111.862	137.993	241.547	167.866	318.97	285.304	116.542	260.51	254.456	201.733	263.048	264.635	214.454
TRIM28	161.597	220.451	144.896	140.799	246.656	240.703	210.576	251.138	129.68	265.295	244.255	161.823	201.541	205.553	238.157
RANBP1	201.637	233.898	152.483	197.196	271.08	156.043	209.733	198.86	149.681	226.959	225.358	149.204	179.792	187.419	260.439
EIF3E	256.844	147.701	98.006	139.574	165.414	143.704	261.505	255.524	130.26	204.811	236.469	179.177	243.758	256.681	265.099
EIF4B	243.652	117.748	77.1905	129.423	166.779	201.485	277.782	278.142	111.9	248.888	267.066	175.596	224.315	242.299	239.96
WARS1	41.5397	133.134	65.4888	83.2962	290.836	154.057	401.331	359.741	59.7389	272.516	273.982	172.762	277.772	278.8	253.431
UBC	130.143	199.636	210.511	214.335	196.843	270.917	185.679	220.271	199.438	198.88	222.655	205.892	204.722	229.3	160.001
TMA7	145.433	276.697	241.364	246.001	310.487	149.887	156.865	135.216	235.792	214.165	205.838	128.427	159.32	155.504	216.664
SLIRP	116.061	206.094	118.859	110.361	275.504	117.1	252.581	207.809	80.161	253.771	269.778	143.801	259.314	258.231	303.926
LIN28A	423.28	242.683	78.1046	101.395	189.08	124.208	171.185	222.525	73.6078	215.788	231.458	144.541	185.182	206.988	240.299
FSCN1	102.988	286.433	298.993	283.998	195.555	259.445	151.352	160.737	301.668	197.831	170.276	112.447	142.221	138.4	147.122
PSAP	160.012	157.82	206.344	204.19	148.501	276.899	187.056	207.589	217.354	187.761	176.788	238.812	205.332	188.427	171.814
UGP2	340.709	180.986	82.792	81.1829	246.075	104.765	258.7	198.385	82.422	224.456	230.302	195.32	279.875	270.505	139.932
EDF1	133.635	169.001	173.625	220.392	229.852	198.538	251.842	223.574	190.61	201.831	198.503	210.333	174.48	188.322	166.156
HSPA5	117.73	160.541	143.664	164.201	220.028	159.686	177.089	180.711	163.79	172.211	191.939	348.411	228.423	218.248	234.842
TBCA	137.646	221.715	135.481	228.606	261.6	169.454	232.603	220.427	135.943	179.521	192.83	174.361	166.561	189.245	203.74
SERF2	160.641	171.736	452.809	206.214	193.74	171.426	157.952	176.968	223.947	202.431	178.471	144.473	154.564	142.213	131.205
CRABP1	124.241	388.161	278.887	890.778	3.81295	868.367	4.70569	7.93499	20.0305	2.47088	1.8114	5.37661	6.53783	6.07421	0.639026
MYBL2	62.3405	152.509	100.143	121.284	315.577	148.508	272.252	248.632	85.0859	263.388	254.261	144.818	215.252	227.867	272.665
EEF1D	133.98	173.142	178.026	179.609	183.677	220.471	192.402	229.399	198.494	221.266	214.379	155.703	170.083	177.852	216.208
PRKCSH	127.445	175.596	195.409	178.718	187.808	220.032	214.506	241.004	205.77	191.189	188.542	164.146	189.985	203.992	180.687
NAP1L1	275.701	148.224	91.954	130.716	174.369	143.588	257.081	216.695	98.9801	214.264	204.797	185.178	226.766	217.181	211.239
TUBB2B	228.248	337.118	221.143	265.936	205.46	357.07	166.026	187.506	118.41	155.614	135.333	77.693	112.371	115.925	106.926
HSPA9	93.9815	142.732	92.2662	107.635	236.741	109.748	275.151	274.594	78.2529	215.912	253.81	143.029	213.164	229.968	336.028
IGFBP2	146.499	302.147	214.22	605.547	52.4477	389.955	84.6701	107	244.224	93.3072	83.5863	76.7184	94.8327	96.4923	65.2225
SRRM2	204.621	161.668	153.94	158.081	186.918	207.568	195.454	230.606	169.997	176.761	169.515	180.518	203.884	206.125	184.22
DDX5	185.841	229.736	242.103	187.217	206.216	163.775	190.575	179.394	139.789	177.043	186.874	160.68	160.243	165.352	201.27
CCT3	183.325	179.55	110.184	151.506	228.397	137.332	216.429	211.865	116.771	217.342	228.934	154.441	213.493	212.159	221.696
EIF4G1	101.931	176.485	151.961	165.487	245.567	175.484	159.795	201.501	145.21	184.172	223.426	229.358	174.231	203.363	248.903
CNBP	187.314	156.465	135.152	112.561	202.703	154.093	194.851	229.009	90.1649	181.971	198.855	196.024	229.533	232.659	239.515
HNRNPD	282.763	191.602	128.322	163.422	214.029	138.44	196.143	187.379	125.964	180.327	185.575	136.326	152.305	160.424	218.814
GAS5	166.384	133.912	75.7612	84.6088	135.876	169.675	237.519	260.611	87.6721	243.364	228.045	194.445	266.322	261.321	212.905
TALDO1	116.808	132.609	85.7244	122.105	204.695	169.655	243.393	254.802	116.501	252.741	249.925	183.254	194.235	205.241	215.891
EIF3CL	101.359	133.482	100.499	121.85	216.018	150.947	286.285	252.375	102.612	231.04	227.755	183.506	233.398	232.354	191.172
GPX4	143.105	134.124	146.471	181.508	157.334	226.24	226.445	208.722	192.494	197.804	182.4	216.099	195.836	199.996	131.576
EZR	117.262	226.035	383.201	257.499	240.843	162.597	152.106	112.223	352.728	105.012	81.9219	261.721	113.115	99.1113	76.1906
VIM	103.073	232.433	766.112	474.055	7.27062	576.8	1.52892	2.2059	479.019	0.677496	0.835548	29.6842	0.658609	0.71016	0.617739
ATF4	168.222	145.38	146.044	177.828	177.924	210.882	291.162	245.776	155.433	155.951	170.992	173.542	151.622	169.789	163.971
NASP	296.986	172.981	92.0478	141.892	205.909	116.094	177.147	219.065	98.7119	184.455	201.786	140.968	156.841	168.766	240.948
ALPG	2.54292	35.731	24.4902	26.1687	148.604	161.954	374.522	337.01	21.8561	219.298	213.489	168.593	423.416	423.704	238.6
NDUFB9	110.888	154.11	108.472	128.267	230.037	137.795	245.671	267.616	93.2247	233.961	226.337	134.283	213.305	218.963	205.876
FUS	170.974	228.684	129.414	161.494	239.565	136.696	280.364	250.685	107.071	174.127	179.085	105.179	139.05	140.926	213.656
FBL	178.328	158.685	84.1506	137.97	202.262	157.021	229.427	232.375	103.391	239.473	231.942	140.514	198.874	190.855	170.988
RN7SL2	418.306	92.3158	80.4376	357.725	125.584	98.6689	223.177	57.4144	158.332	187.288	86.7845	217.848	124.869	85.0849	107.441
HNRNPL	174.912	187.06	137.464	156.277	201.353	155.255	163.785	176.431	140.144	193.021	197.147	156.131	181.048	188.821	190.266
NONO	241.965	177.788	123.678	190.298	200.873	163.831	187.071	174.446	131.978	166.585	162.808	132.912	142.348	143.734	186.282
SCD	147.864	243.675	116.889	225.94	187.88	164.389	171.242	136.643	177.186	146.271	157.004	230.887	112.479	105.484	199.273
C1QBP	146.769	144.549	80.0454	100.228	184.272	115.963	194.525	210.389	76.2765	216.233	228.984	136.772	199.415	208.749	277.599
ATP5F1A	179.711	138.463	99.1609	136.096	172.745	121.102	159.12	189.69	116.241	241.829	206.426	142.773	159.207	207.482	233.207
BASP1	125.605	225.124	227.761	271.581	210.581	217.819	126.472	137.779	207.948	119.077	118.058	174.918	87.6338	91.209	156.867
CSDE1	205.23	149.123	133.088	136.439	173.439	125.636	206.45	176.09	113.081	175.829	199.716	164.73	185.291	191.845	178.795
S100A11	76.7478	150.448	264.871	270.697	121.479	195.339	102.432	96.2211	332.816	113.902	131.993	259.38	107.334	101.854	172.992
HMGN1	212.1	215.989	130.869	191.594	195.586	144.325	158.798	140.507	152.345	164.331	163.133	144.41	139.702	138.292	174.728
SELENOW	102.484	209.633	174.164	156.027	234.834	162.855	161.531	160.461	149.15	203.352	202.804	144.154	173.194	169.218	147.951
NOP56	187.495	140.431	87.8581	103.646	179.988	139.13	173.015	210.324	79.7224	200.23	214.376	134.281	188.248	174.707	251.894
APP	223.448	160.598	158.825	166.066	140.309	172.486	178.386	163.825	172.277	157.308	149.534	183.008	168.745	163.095	101.566
HNRNPA3	183.635	171.683	127.08	147.889	185.606	99.075	172.023	168.972	105.459	188.287	198.304	133.32	184.582	191.141	184.121
ATP5PO	134.956	163.627	117.36	132.882	168.175	140.758	191.05	183.667	109.768	199.266	207.177	127.165	184.398	187.204	208.776
SRP14	158.241	147.476	131.383	184.973	152.803	142.76	224.61	157.8	163.46	183.924	175.985	140.452	182.648	162.019	130.66
IMPDH2	172.01	118.042	97.4754	122.097	150.749	157.355	209.551	226.049	118.373	209.078	194.286	136.927	158.497	155.627	198.205
EIF1	95.8143	176.517	197.76	179.852	125.899	201.108	144.749	171.842	147.059	159.326	156.888	211.518	164.051	150.515	164.613
SFPQ	209.165	204.292	150.922	191.88	196.73	149.301	177.823	189.152	124.619	137.721	150.018	83.3814	89.2869	99.4237	208.35
PTBP1	160.226	171.77	122.288	157.87	189.596	158.756	157.205	164.614	132.503	172.961	170.138	143.58	148.641	153.634	196.043
TPM4	187.302	199.687	231.92	238.319	129.424	158.019	117.057	102.726	269.835	102.161	108.902	192.703	107.617	109.838	124.653
ATP5PD	155.597	183.781	124.025	126.388	201.787	139.07	230.711	189.726	126.184	188.778	184.988	108.055	140.366	140.287	177.926
TUBB3	56.4067	411.898	229.214	361.856	192.058	355.682	123.304	112.236	76.2051	111.709	95.6679	61.9806	67.9307	66.88	70.4785
ATP5MD	85.0449	171.436	123.411	137.083	199.922	91.6177	192.395	177.249	109.479	192.85	203.296	114.967	195.086	205.859	210.716
CHCHD2	31.1982	131.815	173.481	110.215	121.711	160.981	155.595	188.654	166.998	238.705	213.283	133.787	185.267	181.064	235.694
SSB	183.133	117.895	63.9485	88.834	187.738	96.954	235.751	185.006	78.3718	198.984	204.268	142.531	204.228	193.661	168.663
RAN	207.359	188.341	119.225	141.727	182.695	116.92	131.934	153.417	106.259	153.334	163.686	116.169	125.118	134.207	233.915
HNRNPF	135.654	130.379	80.8773	106.698	187.351	113.196	198.334	186.606	83.8609	184.732	187.293	159.074	195.247	191.058	200.671
SLC3A2	82.2429	221.655	144.795	139.12	164.537	203.494	162.723	187.963	127.816	154.058	145.559	220.235	136.893	126.235	151.269
SERBP1	229.362	122.902	105.54	109.483	161.846	97.0984	189.498	171.578	84.0607	166.095	186.194	128.584	170.653	175.761	179.552
PARP1	172.662	135.691	71.3782	93.401	207.16	119.75	199.46	202.061	66.9676	194.507	191.342	129.077	173.774	177.899	173.902
KPNA2	226.064	186.297	113.517	156.134	204.191	95.3284	103.094	142.002	99.6411	124.258	160.818	90.4485	121.626	150.634	236.666
XRCC6	170.196	153.585	100.364	126.967	165.631	113.863	153.405	157.451	104.46	159.14	176.364	138.885	167.36	171.153	204.204
CD63	136.021	201.721	282.816	220.575	142.381	141.6	101.189	81.4961	275.435	119.617	108.755	178.023	106.414	100.499	91.5046
SRSF2	150.235	187.496	138.031	151.361	211.392	144.939	156.817	165.747	112.819	156.407	161.111	82.0574	93.6972	101.861	227.563
ARF1	93.8954	141.064	184.672	165.784	138.399	170.936	143.01	137.034	209.565	146.724	153.544	155.009	159.996	139.612	151.69
NDUFV1	40.7557	156.338	114.168	96.3326	210.103	153.444	203.943	214.993	80.3763	189.202	166.159	132.192	206.585	206.321	171.369
HNRNPU	175.674	181.417	136.852	173.076	167.804	108.399	105.142	155.603	134.135	134.552	141.269	124.711	136.502	119.715	214.103
ATP6V0C	73.1909	167.531	206.175	210.025	173.558	181.494	168.651	128.861	164.024	141.043	122.956	158.66	140.627	142.583	112.839
CCT7	156.295	150.122	100.684	137.86	152.161	117.184	175.254	174.291	103.174	173.993	179.235	135.052	164.11	173.273	165.025
STIP1	132.06	127.967	74.4762	130.256	202.266	109.415	176.193	178.85	96.3924	175.655	187.962	148.517	176.824	184.773	169.458
PGD	116.887	155.633	101.895	142.089	176.471	125.925	210.502	189.39	86.6869	181.109	177.104	108.083	151.63	150.889	187.692
DNMT3B	491.827	49.8131	26.0588	74.7945	155.412	112.439	183.498	167.346	67.1343	162.583	156.659	131.844	144.391	139.295	89.7665
SNRPD2	125.69	163.258	121.735	136.305	172.141	146.633	194.846	183.842	130.785	183.361	166.408	114.312	156.916	157.59	130.437
COX7A2	103.891	145.195	110.36	97.6314	142.41	114.887	204.005	192.673	104.264	206.737	204.348	120.227	182.421	181.035	173.838
CD24	986.624	138.508	147.02	180.284	60.9061	89.2195	20.106	13.4341	101.417	26.2828	20.7804	41.0238	22.7568	16.4469	7.45658
HNRNPM	164.677	198.232	137.049	173.479	200.487	99.1337	135.36	119.499	127.179	155.489	165.943	113.267	110.964	118.699	179.342
SNRNP70	139.527	148.869	118.29	141.05	167.341	158.728	152.517	176.723	118.946	162.972	156.894	136.755	165.751	169.318	131.269
MT1X	47.183	173.788	101.908	65.8847	311.493	85.5627	253.635	153.585	36.214	199.171	193.678	90.3114	158.899	147.949	248.584
SLC7A5	48.4021	284.344	142.816	168.397	199.469	160.311	163.986	197.973	111.068	127.16	132.568	151.031	98.4751	106.895	163.965
VAT1	89.4192	192.465	126.995	142.83	175.286	194.441	186.792	175.935	90.5884	188.24	156.862	142.81	150.635	136.861	116.02
MT1G	16.5829	118.042	69.6897	46.9689	223.244	91.8413	180.298	157.106	32.7912	250.302	247.749	95.825	173.668	185.191	345.213
SHISA5	55.8996	176.158	122.027	124.269	254.841	165.092	189.666	142.76	133.252	214.643	168.495	137.506	147.096	131.484	122.933
COX8A	77.9968	163.41	179.237	147.856	161.679	204.972	166.721	162.458	155.126	183.178	150.284	115.266	139.447	123.286	120.902
ILF3	210.879	145.986	93.8523	143.093	149.948	140.013	135.417	156.639	92.2417	148.698	139.278	119.775	139.825	139.025	189.556
VDAC2	97.6444	185.48	113.574	104.681	166.6	134.433	148.895	191.726	82.5676	173.184	186.644	129.932	162.232	165.527	179.824
LAPTM4B	226.847	167.34	66.2382	70.2017	204.219	100.939	216.275	161.029	58.3842	191.63	173.049	104.537	173.238	158.362	123.578
ARPC2	106.639	146.761	208.088	180.873	164.202	137.355	146.84	117.918	189.005	129.13	125.206	176.366	131.184	126.576	116.38
CDC37	104.048	139.61	118.914	149.473	178.312	146.015	173.549	175.682	128.586	149.729	140.236	148.611	146.238	142.976	154.254
MORF4L1	195.16	151.333	136.317	122.43	162.562	102.949	158.996	146.308	122.979	130.211	147.817	136.551	130.349	142.335	165.87
CCT8	174.785	143.328	84.3889	115.688	158.07	98.4271	150.972	138.223	94.9827	149.283	164.057	141.329	169.688	171.975	193.592
COX6C	81.8807	126.012	84.1403	106.3	173.988	115.019	207.105	175.151	82.1769	189.605	184.89	130.852	182.575	183.405	178.933
VDAC1	99.3866	122.566	108.671	137.392	138.041	114.618	165.596	155.758	108.632	154.652	173.313	136.353	174.931	189.075	191.608
YBX3	105.807	159.192	143.059	105.158	160.105	127.959	170.496	170.794	128.323	162.332	158.799	128.537	165.938	177.222	139.645
ESRG	471.062	142.532	43.7867	41.4904	185.707	74.6896	184.94	153.332	26.5983	133.92	135.681	77.0167	126.644	128.584	129.993
KRT19	70.9902	185.943	355.528	426.89	49.127	175.088	13.3316	8.6596	574.662	25.4724	23.3777	175.232	10.4612	9.03127	10.9218
SNRPB	117.467	150.815	112.357	134.782	171.434	146.231	153.907	162.447	112.223	183.736	165.046	115.226	140.307	145.125	151.099
EIF3G	104.484	136.417	110.926	136.078	168.472	137.838	187.242	169.163	112.516	173.049	163.873	132.765	148.006	149.269	141.004
HINT1	88.1946	173.065	129.769	134.061	157.411	125.441	211.228	152.137	114.653	167.124	151.453	101.796	159.084	154.657	134.516
EIF3L	124.462	112.369	74.8903	103.755	126.228	133.935	179.188	171.728	79.5026	165.86	168.776	137.686	208.872	174.866	169.489
TOMM7	83.8962	158.974	96.1376	69.3197	163.589	125.276	161.72	169.89	80.1043	217.22	204.033	116.322	178.469	164.303	175.092
QARS1	80.536	114.506	82.0061	99.1271	158.869	132.582	196.406	201.714	89.1162	190.402	166.877	116.333	161.667	162.264	190.808
CLDN6	194.132	233.431	81.8111	127.553	206.126	109.527	151.751	121.462	72.5969	162.37	147.003	100.624	129.059	120.731	137.212
HYOU1	64.9379	132.411	79.7082	96.5527	194.482	127.045	177.579	191.231	76.756	168.106	172.097	155.444	157.577	159.727	191.713
TKT	187.535	116.838	84.0348	124.619	126.058	131.458	183.689	161.144	107.353	155.027	141.558	145.605	159.766	152.195	125.429
EIF4H	122.918	131.859	107.22	128.741	146.729	139.334	159.678	153.68	114.908	157.884	155.958	133.463	159.262	154.857	147.744
PRELID1	76.1513	148.12	121.687	124.925	178.609	106.883	201.965	158.975	100.284	163.107	166.29	102.669	144.9	160.5	167.119
HMGB2	171.538	150.549	82.8686	154.375	154.441	132.647	159.033	165.463	106.548	116.148	131.427	124.823	117.235	130.109	163.76
MCL1	74.1313	91.7494	63.6349	70.6158	154.667	117.96	169.582	194.991	65.7275	188.107	197.38	155.768	202.222	198.458	187.307
SERPINB9	39.8204	206.355	134.167	104.409	258.927	80.3439	121.08	111.667	83.2486	192.04	188.279	113.096	140.904	140.855	199.809
COX5A	68.7647	117.466	88.1615	106.2	148.786	144.463	209.179	182.192	75.978	182.371	166.171	120.895	171.8	171.104	151.773
TUFM	79.754	102.87	80.1994	98.271	152.059	112.223	173.295	176.25	80.832	176.559	184.703	120.363	161.601	165.338	198.784
RBMX	171.005	135.155	77.8309	131.172	157.093	106.169	187.278	183.646	95.7239	137.989	143.667	87.4907	96.4631	101.03	190.364
NDUFB7	46.8168	126.764	122.381	113.269	180.183	149.698	220.612	173.297	101.15	192.85	161.822	86.138	126.486	138.183	152.187
YWHAH	108.237	143.786	113.273	163.451	166.05	152.246	143.506	122.741	125.013	131.719	132.011	180.988	108.304	105.938	135.85
PDIA3	150.528	126.858	130.542	127.38	130.174	104.247	119.464	113.532	143.585	123.402	135.261	214.591	129.719	127.173	144.173
SERPINH1	131.414	143.216	316.421	166.271	115.099	97.2672	95.5991	84.7834	334.76	98.8317	99.058	93.2362	100.319	101.809	66.2582
CALM2	167.906	145.112	222.12	169.861	110.841	139.168	92.4142	99.5638	169.666	90.6442	124.062	95.9929	82.2048	92.9887	168.842
GJA1	422.796	205.777	78.8981	84.7443	179.507	87.3141	117.306	86.1336	54.9707	96.4446	89.3831	69.2063	104.825	97.639	125.883
SLC25A39	67.4091	106.988	77.1779	81.5136	165.153	138.439	172.093	178.94	71.8313	197.066	175.897	125.582	183.021	183.325	142.274
UBE2C	112.214	128.106	81.6363	115.635	184.997	97.2091	124.129	194.011	74.7828	134.999	175.528	77.4271	135.949	171.954	192.509
LMAN2	53.1687	134.548	128.101	123.408	153.927	113.617	182.458	158.877	130.516	162.527	146.625	110.061	142.258	157.791	147.365
SPINT2	84.034	127.369	82.2038	96.12	146.809	160.348	153.402	162.284	101.298	170.065	151.397	161.269	159.605	153.558	137.654
SLC25A29	68.9031	123.836	70.2065	58.4714	145.355	190.682	166.964	259.87	38.761	194.165	141.325	102.968	190.167	181.245	137.743
CLIC1	88.7899	117.078	164.145	148.705	136.827	139.102	143.116	132.92	154.397	150.437	145.906	123.15	120.29	117.52	133.787
SLC25A3	95.9164	118.643	117.061	137.653	120.759	155.403	166.102	176.117	95.7957	175.782	121.152	114.539	132.271	119.188	155.384
NUCB1	46.0728	100.997	127.972	98.4537	156.609	145.07	178.765	170.478	130.589	157.756	144.837	136.378	160.26	158.675	134.448
ATP5PF	64.282	123.742	80.632	94.9771	159.553	82.7782	201.445	154.886	71.6144	168.307	177.874	95.9781	156.741	166.768	184.086
NDUFB10	83.5285	120.38	87.9008	98.6299	172.209	108.601	210.058	169.752	84.9958	172.762	156.269	103.033	155.901	155.14	120.99
ATP5F1C	83.3095	117.714	83.9397	104.821	143.929	102.831	178.121	150.113	89.8403	154.167	157.408	114	160.28	160.939	170.781
TPM3	120.674	166.788	123.372	144.289	180.913	108.163	155.085	121.634	98.5706	131.614	124.414	122.408	116.028	116.977	125.441
CD9	65.8063	99.3018	82.4844	101.882	168.642	119.406	148.902	123.327	97.1391	156.692	159.88	166.359	151.092	140.654	189.456
PPP1R14B	121.124	177.628	149.727	146.201	178.804	133.923	124.817	113.267	102.175	150.237	135.535	84.0098	100.88	106.516	123.764
YWHAQ	170.455	163.214	140.485	163.916	129.192	113.665	107.183	97.1688	117.537	108.094	114.506	107.594	107.458	107.394	140.306
RN7SL1	198.27	67.2137	93.1956	237.907	99.8918	96.9097	224.124	54.9392	104.564	162.143	70.3931	196.251	98.3629	65.7311	90.4569
H2AZ1	207.204	198.544	154.152	161.635	140.174	111.939	79.4577	79.3137	123.693	103.528	108.141	78.6236	68.3768	66.2145	160.643
CCT4	145.799	118.888	72.7936	91.7204	137.75	95.1998	142.82	138.867	76.7147	142.597	152.473	115.529	154.912	150.718	161.404
CTTN	60.5955	95.4495	110.81	92.3304	143.855	136.345	175.086	169.799	105.186	148.841	133.631	134.978	167.773	164.674	120.522
ARPC1B	26.5988	119.843	137.72	89.56	190.837	137.18	158.664	151.238	94.4811	188.629	159.849	113.006	134.352	124.132	138.014
ACTN4	69.7247	115.254	114.156	131.745	114.312	168.533	165.916	160.729	122.901	122.351	107.302	170.689	124.737	118.21	120.089
PEBP1	145.11	165.665	85.8005	104.642	159.681	119.309	130.272	95.6328	67.4539	165.831	151.377	109.499	133.239	121.352	131.958
NEDD8	89.1872	126.497	108.627	125.007	149.99	112.391	148.548	139.303	111.556	147.391	139.613	104.409	136.509	132.93	130.181
TUBB2A	136.159	221.92	191.797	171.646	141.649	229.488	100.758	128.01	98.5669	105.197	86.8848	57.7146	64.6918	65.7292	75.0423
BCYRN1	29.1999	199.87	192.723	116.037	216.008	108.837	153.199	115.793	101.742	128.778	105.608	98.1507	160.319	158.577	67.3358
PYGB	16.0871	83.7307	58.5692	50.8707	190.693	150.056	206.337	212.858	40.2117	194.687	175.897	101.536	141.125	142.755	172.134
WDR1	107.08	151.273	126.07	149.596	148.655	122.131	132.317	119.384	108.227	128.812	119.546	119.865	124.279	124.204	98.0159
CAPNS1	77.9641	185.299	196.806	165.3	172.846	125.949	144.642	108.177	162.596	124.013	107.067	93.8663	93.2444	90.041	57.3037
ILF2	138.196	140.466	88.2131	115.749	135.133	83.1667	123.353	116.167	95.904	124.646	136.622	114.568	120.496	120.588	163.458
SF3B6	82.8968	105.3	76.1227	86.6006	128.767	79.6324	165.609	142.816	80.2367	155.56	157.688	127.564	184.261	169.994	129.121
ERP29	108.843	128.629	86.6453	106.223	155.264	104.127	180.595	162.309	87.7994	139.131	132.142	106.459	114.422	110.472	120.461
MAZ	87.5315	155.079	135.862	128.501	143.171	139.91	107.551	126.737	110.033	151.644	132.948	86.4834	107.012	99.7117	126.502
CTNNA1	106.374	133.941	116.147	153.651	118.366	147.624	123.873	114.325	121.456	110.651	106.688	138.411	104.662	107.241	113.474
CCT2	142.693	142.344	79.7091	99.9171	134.885	81.1961	116.947	113.456	83.2885	128.266	145.419	98.5528	123.848	122.381	174.585
ILRUN	29.9205	92.986	57.3688	49.4813	162.695	91.0183	164.085	152.725	44.8729	193.618	185.131	128.689	199.449	181.768	148.365
SNRPC	84.8173	126.947	82.3909	98.771	168.629	80.9235	133.634	118.074	74.5671	129.393	142.279	87.8862	137.938	137.727	199.774
FN1	104.786	177.855	291.653	427.43	55.7291	79.9381	23.1348	14.2001	389.573	14.396	10.661	108.299	11.8837	8.06098	4.76799
CCT6A	128.83	123.325	74.4719	93.2044	131.732	81.4799	132.917	129.616	73.8223	128.997	140.846	110.23	136.509	136.29	169.299
PLS3	120.34	147.662	120.268	77.4296	179.046	47.346	145.704	75.5344	118.033	136.886	139.806	85.2604	147.138	137.154	139.373
PRDX2	112.691	123.611	67.9482	125.23	99.5047	154.5	134.273	130.698	87.1707	166.581	146.41	90.6611	124.606	120.403	108.204
PDIA6	158.098	126.922	86.7838	113.026	122.537	87.6362	108.243	102.863	105.141	115.685	125.467	131.208	122.577	122.49	131.282
NHP2	69.8511	144.444	98.3247	98.431	150.4	93.2062	145.234	138.409	77.4024	138.897	150.152	82.4699	113.756	129.585	162.829
NDUFB8	75.6796	98.2912	83.0277	101.198	132.592	98.555	153.207	142.75	83.3637	163.463	152.485	100.283	159.012	155.141	114.184
H3-3B	129.715	133.127	119.346	123.3	120.804	131.381	109.247	114.062	91.9044	114.866	120.102	108.287	109.235	110.305	131.044
FKBP4	70.567	82.9156	58.7513	76.7706	162.383	88.5797	138.1	141.829	71.856	163.068	164.667	114.452	162.5	159.024	149.05
GARS1	84.2324	87.985	87.6615	79.1196	134.71	88.4792	204.822	166.042	63.7482	130.746	139.258	119.674	119.714	113.082	162.775
MDH2	71.0758	86.1241	68.7431	78.4423	123.297	113.899	181.694	170.898	72.5473	151.15	144.866	101.47	145.346	151.22	138.751
DBN1	124.961	274.843	186.734	189.159	136.004	150.169	91.3586	83.8791	110.127	90.8227	82.1371	48.2723	61.8617	69.7944	53.6751
XRCC5	198.151	130.623	78.5864	102.54	122.186	77.6777	107.916	102.712	82.4348	109.762	125.974	92.4887	108.849	110.81	155.077
UPP1	9.46846	94.1052	57.6635	73.5229	163.416	149.419	141.606	178.195	53.377	151.681	144.524	135.499	146.503	142.45	166.361
NOP53	98.8217	92.5379	76.7687	103.501	102.533	164.91	147.737	153.63	89.6036	158.961	141.44	100.961	119.064	123.176	104.569
LMNB1	83.9699	176.152	72.5584	116.784	148.16	97.2419	119.923	136.39	72.2351	118.103	130.785	89.9254	100.346	114.682	167.629
MT1H	8.69138	117.72	71.9106	34.7821	185.907	74.2094	95.7084	86.0361	30.6736	205.731	193.225	67.6126	117.09	117.205	331.145
HMGB3	80.5338	203.272	75.3864	104.338	176.734	78.8594	128.409	114.102	52.9733	130.377	137.479	94.9878	109.429	107.23	154.467
PCNA	115.53	90.9926	62.4735	85.6118	125.343	79.6546	126.146	151.232	70.9034	128.014	146.892	122.363	132.743	136.766	156.046
DDX17	185.29	116.957	124.645	126.507	106.275	113.798	101.708	96.756	118.068	106.728	103.395	82.6053	96.8098	95.7341	118.273
PA2G4	96.3585	103.364	64.3161	88.3594	129.435	77.2009	153.667	140.087	67.2692	122.986	135.521	108.091	130.417	132.323	173.874
PSMB4	120.03	130.69	116.895	112.991	118.225	123.243	122.341	112.605	107.684	125.591	119.815	105.576	110.111	110.992	99.465
SRSF7	108.72	98.7061	63.5747	72.5119	123.57	88.652	144.518	153.901	56.6665	132.895	140.165	99.2591	124.722	128.358	182.95
ARPC3	91.3323	129.664	120.036	116.949	112.439	99.5034	111.494	103.143	136.224	114.696	113.443	131.054	129.312	121.339	109.324
AHCY	106.592	113.629	80.1902	86.9863	127.453	107.552	143.586	140.271	70.5569	137.845	135.873	97.9533	132.029	134.422	123.134
RNPS1	109.101	109.543	70.2369	91.4117	127.569	112.706	133.924	143.691	72.2882	129.695	125.237	108.677	135.121	139.233	124.326
HMGN2	119.616	161.389	163.031	156.444	112.643	107.745	74.6754	77.9574	187.385	78.8566	89.4902	106.123	70.5258	70.7667	119.535
MYH9	70.821	125.118	160.191	157.225	114.227	123.767	111.584	116.344	138.571	106.657	103.212	105.769	97.9902	104.467	95.6849
MARCKSL1	179.512	251.132	133.852	236.849	106.061	196.508	44.4959	48.5728	94.2146	72.3325	68.2019	46.1356	43.6692	45.8937	77.5007
ITM2C	120.068	129.846	126.375	112.465	150.393	83.8001	116.241	90.0934	99.2318	130.792	115.162	85.7547	124.884	118.654	112.388
CNN2	184.261	227.875	137.76	202.555	112.756	166.534	63.4991	74.2539	133.923	64.6941	51.4234	76.746	64.9789	68.3268	42.7417
STRAP	99.6173	130.476	93.3081	113.296	123.567	94.7081	123.572	110.522	91.9343	113.376	116.747	118.162	133.582	122.902	125.344
OST4	86.9487	130.627	265.923	141.573	106.594	107.189	93.7302	66.5715	200.653	104.496	93.0638	81.3983	84.5845	82.5625	74.2836
PSMA7	106.852	146.413	131.632	124.824	122.654	124.809	102.33	98.9051	110.808	125.412	113.039	92.4937	96.5732	93.5425	106.006
MRFAP1	103.108	121.136	113.475	126.873	129.31	107.631	117.355	99.5793	111.283	108.128	117.743	93.2914	106.397	99.1299	127.225
TRIR	99.869	123.931	130.265	167.644	112.742	131.661	104.179	106.07	133.441	114.126	107.854	87.8617	82.5876	90.9271	85.3032
NUDC	67.7211	94.0079	69.1102	85.3666	142.885	88.3501	144.77	147.166	73.2098	139.993	154.65	99.2124	123.593	134.482	138.487
PPP1CC	162.442	89.4101	61.0903	76.961	117.201	72.246	108.522	115.064	57.5289	124.103	136.788	96.3527	133.553	133.593	159.6
MARS1	82.1729	95.8165	81.7681	78.1447	126.718	111.022	156.189	166.913	65.8718	131.382	121.912	110.404	119.798	116.656	129.831
CTSC	162.046	94.8746	40.4893	63.4175	135.135	73.8191	128.588	119.667	42.3822	136.277	140.873	90.211	114.907	114.44	179.499
PSMD2	77.9058	125.662	103.42	136.844	133.267	124.878	91.5582	108.881	95.0867	102.482	108.696	135.447	99.6467	99.9115	125.323
PSMB6	111.875	116.988	93.4691	106.944	135.076	95.0021	121.518	107.374	94.9456	126.19	123.22	102.22	109.788	110.423	114.454
PDLIM1	90.7139	121.816	154.625	122.989	153.866	90.8929	122.618	110.015	86.6957	116.364	115.15	77.1645	107.22	112.53	97.0259
MRPL51	81.0339	139.927	108.965	126.964	135.191	94.33	123.637	113.785	106.717	118.671	122.745	94.9702	102.881	101.99	103.587
FXR1	108.422	81.0481	77.9472	80.9306	127.903	84.7007	108.74	133.56	61.3028	90.3346	141.45	118.704	150.378	152.011	144.696
CCT5	134.165	109.208	70.8228	115.473	115.164	76.3173	97.0134	127.926	74.7706	109.081	116.221	93.1666	104.511	102.304	170.842
PAICS	189.418	93.3301	35.0811	60.7637	129.66	74.3332	133.623	116.303	58.9586	124.785	139.86	89.5145	136.846	114.942	134.509
ERH	129.2	135.959	90.6221	108.515	113.74	76.6879	106.245	104.239	89.0329	107.267	119.012	86.7866	111.3	115.08	139.437
CLTA	78.3154	118.277	174.136	132.598	109.425	118.235	97.0105	96.0997	120.802	111.82	102.496	110.627	91.9762	95.4194	104.694
SSR4	35.6533	104.237	148.511	143.342	104.964	125.215	122.375	98.976	178.277	131.685	109.195	122.804	114.71	104.796	56.5485
BANF1	93.0774	126.055	95.4218	92.426	133.566	94.9766	130.54	113.022	82.792	122.455	123.163	86.1262	120.682	119.745	127.696
SNRPG	102.283	103.23	60.8618	93.099	126.859	71.0342	126.726	117.314	78.4616	123.607	137.283	100.24	109.376	115.791	169.019
GNAI2	86.1056	118.533	150.954	114.451	121.932	133.854	124.798	106.965	104.918	124.48	107.039	90.1571	105.534	107.789	79.6818
VCP	102.126	130.606	115.155	107.972	117.293	116.858	106.066	107.14	101.404	111.237	104.595	129.008	101.015	95.7494	110.11
CDV3	54.0866	102.216	120.59	121.861	122.107	102.635	93.3092	130.49	127.786	96.8452	113.663	110.429	96.9092	112.358	147.834
CBX3	117.733	120.636	74.9821	95.1989	125.149	89.0317	117.93	113.746	86.3199	106.454	114.115	122.752	105.365	107.129	137.284
UQCRC2	63.4194	81.664	59.5752	74.0021	115.76	84.7703	145.834	142.167	61.6601	138.237	138.888	101.541	156.854	154.871	143.301
FDFT1	98.7419	158.309	77.7938	100.604	132.984	90.7989	130.935	129.399	76.0067	112.811	116.112	92.7608	93.895	96.5626	128.362
AKAP12	39.4305	103.331	96.742	88.9218	196.895	70.4204	151.366	136.525	93.1327	131.676	128.414	70.8556	117.438	116.738	127.94
GNB1	88.8544	139.926	124.606	134.551	139.751	113.649	118.403	86.514	109.224	106.831	103.329	89.0279	94.2703	99.4483	89.5772
ABHD12B	9.12149	145.56	53.6201	41.2413	144.93	73.5755	184.275	170.738	28.7204	151.158	150.212	90.1611	163.214	158.081	136.104
EWSR1	123.628	120.498	107.301	112.418	126.974	97.4338	135.307	142.601	83.7545	97.0867	94.3522	76.2517	86.9142	86.5765	123.078
PRMT1	154.4	112.057	75.6119	94.9178	116.329	114.306	116.987	133.811	84.4599	112.882	104.382	81.8807	108.829	108.744	98.9351
APEX1	133.586	128.447	80.6946	95.8537	132.727	81.0914	118.675	108.166	78.3212	135.991	134.454	73.093	95.2032	94.5254	124.702
F11R	65.8429	85.3914	42.4179	63.198	112.789	106.605	120.991	143.918	70.6984	137.345	132.527	163.112	148.182	138.666	130.177
TARS1	146.339	81.7823	55.5952	65.0309	119.493	67.7718	128.941	142.357	44.7124	94.9683	114.918	103.687	114.643	120.086	190.034
TAGLN2	29.8144	158.188	197.748	167.831	106.876	93.0736	74.053	72.0664	175.802	86.8389	96.6389	83.7743	74.0977	80.6972	128.826
TXN	84.4411	126.105	73.3472	80.672	116.245	88.1297	130.426	106.543	69.7784	136.232	138.373	97.4757	134.273	123.16	133.515
NARS1	82.9146	82.0631	55.1895	64.664	118.405	73.151	161.458	139.953	53.6595	119.92	134.035	112.9	131.683	125.025	172.008
SEMA6A	88.5835	160.821	64.8763	107.597	183.113	103.243	138.914	128.573	64.8253	96.1174	93.4623	118.626	101.198	106.191	87.8653
DDX39B	120.408	139.618	105.832	113.476	120.898	123.449	122.655	125.634	85.0574	92.4794	100.08	79.8297	84.7193	78.3304	116.206
GDI1	43.712	114.231	136.009	184.913	81.9401	229.51	96.3285	90.8608	137.687	90.4444	77.9102	98.7066	106.659	104.579	48.4337
ANXA5	89.1941	196.608	175.102	161.852	98.7238	82.7972	66.0788	60.4673	149.222	73.6901	75.6846	131.522	71.5534	69.7823	100.431
ATP1A1	108.867	117.747	134.142	112.501	110.16	85.1602	99.7059	93.8788	143.141	107.118	113.064	83.6304	86.5533	85.0478	123.52
PODXL	349.635	60.949	311.226	143.644	34.3093	20.2638	26.3037	26.4708	413.807	16.7066	17.8796	41.3979	26.5793	27.0808	5.77537
AP2B1	54.5746	106.896	77.7621	76.8474	141.114	79.0638	148.215	136.13	67.7655	128.243	134.863	89.8135	134.71	135.565	127.535
EIF3B	109.111	109.757	75.0027	84.1495	122.299	99.2988	113.967	117.883	72.4513	117.664	111.864	101.048	106.455	104.221	150.741
SNHG1	85.972	75.5469	37.0813	51.2975	103.765	79.0959	127.313	142.588	43.8572	125.056	119.512	156.654	178.16	163.752	139.257
DDOST	89.0039	108.13	126.283	107.102	104.156	101.608	107.451	97.8998	130.485	113.293	107.816	110.88	110.686	103.301	96.6019
GANAB	110.707	114.48	111.506	104.711	98.807	112.42	105.193	119.137	120.187	95.9716	98.3204	91.7673	90.6395	89.923	121.101
SPP1	7.86252	254.251	81.7398	51.0783	264.734	57.8038	203.401	95.139	33.3491	137.604	81.7816	109.649	201.376	136.361	4.20714
JPT1	77.9053	173.564	110.521	120.761	154.541	105.562	94.9571	93.4706	73.7477	109.188	121.896	59.4339	86.5589	89.8604	120.386
PNISR	105.975	80.9853	55.959	61.4669	92.7358	75.9807	111.473	124.931	52.1219	127.334	127.801	112.487	163.843	157.038	145.239
NDUFA12	50.7447	68.9182	51.5758	68.715	112.321	77.7301	167.453	152.51	64.6482	151.958	148.611	88.9676	142.262	141.748	134.45
DAZAP1	118.244	95.5874	68.1515	83.1549	142.309	90.1155	138.219	125.739	70.9371	127.898	120.435	88.1569	98.3403	104.635	117.652
GDI2	180.836	113.561	81.7796	122.302	84.5643	84.7756	101.241	97.7946	96.572	81.6731	95.6992	101.51	92.3738	96.1882	110.789
SLC2A3	166.888	115.716	42.3396	266.744	49.9729	157.808	21.034	41.8202	133.25	46.8208	50.5747	261.316	67.1951	51.5553	38.7421
EIF3D	84.5459	79.5569	63.3896	76.8751	103.875	97.1242	140.099	141.574	72.5174	133.124	125.474	108.351	124.381	123.935	126.587
COL5A1	7.87542	19.4557	571.78	211.336	5.6871	33.2157	4.28006	3.22683	706.961	3.57253	2.44806	55.1339	3.3126	2.89147	1.2674
SLC44A2	46.715	103.852	146.073	107.955	117.097	135.349	111.677	100.636	128.242	116.862	105.215	99.9754	96.0554	90.7494	103.939
IPO5	162.427	84.1633	51.5749	75.3261	97.4473	79.476	115.078	119.54	56.5642	114.001	124.213	87.4389	113.6	115.838	147.95
SSBP1	112.08	131.796	77.0696	87.8071	135.648	57.8789	116.527	97.9837	66.9902	110.612	119.908	81.6376	99.9689	107.075	155.74
TMBIM6	121.853	115.403	97.3397	118.661	103.658	98.3428	98.034	82.7601	116.803	98.1842	94.9237	109.015	99.9827	92.19	112.369
SSU72	66.8619	123.426	80.4287	79.0074	156.744	76.024	143.919	112.952	67.6907	135.412	136.531	74.6215	96.1818	104.83	134.947
AARS1	76.3601	62.8987	50.6201	58.2221	94.4345	109.164	172.173	178.302	63.2734	122.057	122.539	139.887	132.785	132.351	98.0076
NDUFB4	100.519	98.8229	86.1016	111.664	122.555	112.156	105.98	123.944	93.6347	106.304	107.54	86.269	105.548	104.377	101.997
MORF4L2	117.32	95.974	108.227	125.463	96.4933	88.1779	94.8136	84.644	126.78	86.6996	87.0263	125.647	121.868	99.8401	95.4654
PDIA4	105.024	117.281	81.9288	92.8746	128.342	91.6539	107.304	92.4118	103.037	107.861	109.203	131.988	112.376	107.259	88.0238
TOMM40	41.3782	92.5502	70.6993	68.006	151.214	96.0204	135.937	136.569	56.9521	147.615	136.4	79.0817	112.642	119.791	146.468
GNB2	50.7138	101.597	158.784	111.556	108.683	167.053	100.395	105.03	118.67	115.305	94.4238	92.5075	93.6329	93.8454	80.4212
PRDX3	65.1772	96.67	68.5372	61.9254	123.273	84.536	114.932	121.4	67.1373	132.621	131.988	95.4674	136.264	121.953	152.255
PHGDH	135.573	66.032	113.614	77.1575	81.6819	100.774	154.788	156.699	104.534	103.638	107.557	78.779	86.1072	87.3382	98.555
ARHGDIA	50.8524	147.456	176.576	138.386	123.173	114.854	83.7143	85.686	138.455	103.605	89.6855	82.3209	83.0488	78.2599	78.3768
IDH1	117.342	116.62	64.3902	78.94	123.689	66.706	119.952	108.701	91.6181	106.871	112.564	82.9579	97.9439	92.1197	152.061
UQCRC1	72.1211	103.181	81.0254	88.6145	117.715	101.21	119.685	127.333	68.713	133.047	120.837	81.8963	110.436	111.084	121.766
GDF3	10.8304	99.0465	53.9809	43.0397	175.66	52.659	159.815	108.629	24.4931	165.151	153.144	64.2162	133.963	117.153	206.341
HNRNPDL	153.679	99.2304	81.6952	106.981	103.391	84.3447	107.267	117.103	79.1074	79.482	86.6508	95.2799	88.0337	79.5785	136.582
CAPZB	109.269	130.733	118.077	105.563	115.048	94.4492	105.278	97.9105	93.3581	103.344	90.4027	83.7333	97.5094	94.8388	93.5105
PRDX6	131.852	130.876	101.198	114.858	93.6933	118.247	92.3944	88.55	101.721	90.5954	83.18	117.837	93.7255	87.2614	76.9614
SRSF9	100.326	102.064	92.8469	105.16	112.122	109.873	96.1803	99.7878	95.3322	122.225	115.717	88.4746	94.7762	94.2816	101.548
ST13	90.761	99.7437	65.0224	97.7033	106.241	76.9117	121.255	110.177	76.6596	104.791	112.345	111.18	127.189	127.065	107.208
H1-10	91.0517	114.683	95.0176	163.683	105.912	224.926	41.4197	68.7602	110.299	94.3115	97.0883	66.6959	68.4935	78.8718	87.8453
RAB7A	55.6231	112.269	95.562	103.317	131.065	93.4079	77.9019	92.689	84.1581	106.464	115.044	114.476	115.138	119.792	115.373
PSMB1	118.578	118.632	90.3524	103.556	118.193	89.4862	110.962	88.2268	90.3478	105.17	98.3019	86.0591	91.0259	85.3537	105.753
XPO1	151.248	89.9333	68.9809	72.7258	109.221	67.7803	89.9205	95.1329	71.8669	101.252	113.365	98.891	111.899	111.841	127.387
PFDN5	90.1321	100.158	123.852	117.557	94.7951	108.849	102.166	94.9517	106.745	100.571	101.543	89.7985	110.163	101.294	72.8051
TRAP1	73.7425	73.5654	53.8791	61.3651	121.637	82.2698	146.294	138.758	49.4668	131.592	140.111	78.5895	124.247	139.908	113.115
DRAP1	80.9858	84.0965	99.7772	98.0457	99.091	101.154	135.426	124.412	89.9517	112.396	106.462	90.1752	117.131	114.438	64.9635
PHB	70.6754	104.091	69.7714	71.3753	117.666	76.2626	119.507	111.999	57.6851	141.257	127.868	77.0432	105.509	107.425	136.163
HNRNPUL1	118.599	98.48	77.3034	113.404	118.03	100.075	122.943	100.984	92.5918	95.6823	89.6884	92.9598	92.1439	91.2576	74.4186
NDUFV2	98.8405	100.605	66.1572	74.9011	115.718	74.2365	122.12	108.397	58.3187	113.85	116.557	89.875	113.772	116.372	112.443
MT2A	11.3871	139.069	94.7517	49.8935	210.997	55.6027	104.459	70.0965	61.2693	131.256	124.74	66.6806	104.14	115.509	164.02
MEST	66.6405	92.03	135.063	110.845	67.8405	148.178	84.5003	72.9847	231.069	77.5784	72.9456	121.455	81.1025	71.9613	62.1642
TCEA1	79.3021	73.2272	39.9565	41.2451	100.181	58.1791	126.543	130.326	35.8062	118.022	125.238	106.277	154.201	146.573	144.952
TAF13	18.8476	75.159	45.7498	39.708	117.674	58.6015	112.214	123.157	39.1389	133.026	144.602	106.299	150.832	133.816	189.442
CKS1B	90.7892	95.96	56.025	70.7199	123.532	78.8318	114.136	135.406	62.8255	97.5775	107.265	86.9751	107.759	117.399	121.941
PSMB3	72.8998	110.407	97.5055	93.2178	108.472	90.9649	99.899	103.916	82.8854	108.14	108.476	90.2277	104.802	101.724	101.151
LARS1	85.233	78.2137	47.4532	51.6455	105.068	57.8461	147.23	147.732	42.4715	106.896	126.465	79.3756	116.533	124.119	146.685
ERVH48-1	4.14412	100.408	40.0198	78.0563	160.93	84.6588	117.825	114.453	71.8711	130.951	144.997	109.317	87.3456	88.8298	153.216
SARS1	55.1706	78.6214	75.3481	85.119	87.3816	109.9	163.596	158.641	64.9919	96.8606	96.672	127.001	107.86	101.874	82.76
UBL5	83.578	134.916	120.715	115.267	114.495	108.892	95.7368	77.802	105.083	100.143	96.9498	57.2303	93.0945	83.3694	76.3281
SEPTIN2	122.054	108.957	121.018	113.463	83.5405	82.9392	82.1184	78.8359	116.278	79.8687	82.6856	87.0118	88.0147	81.291	99.1015
COPE	42.7297	108.477	129.352	106.99	99.4419	120.87	94.538	96.2963	117.513	106.117	92.1193	91.3829	101.22	98.565	73.1042
BCAP31	40.642	124.192	107.828	114.79	115.65	104.754	99.1545	84.4253	102.43	106.403	95.5067	110.217	91.054	91.3414	80.6042
OAT	38.9321	109.152	66.6161	44.3524	153.83	53.4663	98.0961	97.2652	44.5382	133.82	146.715	69.4223	108.562	100.959	185.175
TAF15	144.38	111.123	69.9481	95.2146	89.1106	76.2423	107.585	116.692	68.2755	85.7016	93.5063	71.0625	74.1033	80.3951	119.774
SLC6A8	34.8821	81.696	62.5213	68.8888	148.284	145.878	128.573	154.871	33.5625	117.244	98.2318	95.095	132.887	121.648	69.611
SNX5	85.7857	73.8701	51.3445	60.3176	90.0837	73.9237	98.4117	105.967	59.9907	105.653	110.214	122.362	126.941	123.43	144.068
A4GALT	6.07203	93.7665	48.5439	47.7626	178.052	102.165	155.313	131.968	36.3874	152.645	122.586	88.3073	125.227	112.939	97.7247
ARMT1	36.5802	97.8969	42.0018	37.9616	132.707	50.3414	112.678	113.851	32.6496	132.86	145.379	83.2223	126.139	121.317	181.517
COL1A2	24.3038	56.1324	595.985	165.319	8.028	101.825	4.67467	3.17599	482.351	3.24735	2.33686	26.1723	2.06818	1.06455	0.853375
PRRC2A	93.6808	89.5505	76.6698	85.1894	108.675	115.283	110.76	118.725	78.5126	105.078	95.4607	81.5945	99.8247	103.763	80.3669
LARP1	88.6936	94.6138	83.4131	86.5104	114.632	85.3726	103.46	117.082	74.8445	106.611	108.2	68.0051	88.0046	95.6789	112.626
ACIN1	109.57	113.947	97.5684	100.56	100.281	96.3825	81.2504	89.1807	101.578	97.4374	89.0851	99.7702	83.4834	84.2393	79.2938
CCDC124	51.4781	112.168	82.472	88.7981	153.701	88.3976	110.773	103.053	67.1067	117.764	105.909	76.4892	100.993	93.82	96.1747
CKB	157.536	121.586	71.2499	157.108	77.5133	203.021	71.6281	75.5428	29.5639	89.0243	80.8881	53.7696	66.2443	71.3542	55.8994
SOD1	71.8474	59.3937	54.1976	80.1624	104.648	84.3837	164.16	127.233	65.0256	116.823	115.341	86.3079	116.661	119.771	82.6986
SRSF5	95.628	95.6346	154.823	114.128	85.1772	103.271	117.369	101.327	79.1835	72.6668	68.2108	74.1045	68.3946	72.9166	101.72
HDLBP	86.3379	73.852	113.288	99.3495	92.5858	92.0051	99.9452	89.014	127.301	85.1919	96.3354	101.269	89.5835	94.9884	83.7447
KDELR1	95.6614	95.8833	139.244	112.482	78.2131	113.124	96.5766	84.9312	144.981	79.2504	69.4072	95.1285	87.9838	81.9768	52.1321
MLF2	58.2219	87.974	95.1577	103.168	94.2341	108.731	108.678	96.6114	106.287	99.617	94.1324	106.718	106.699	103.063	70.6802
SF3B2	80.3467	88.1568	72.2036	90.6538	101.013	89.0098	107.547	104.309	78.6844	103.364	97.8879	105.44	107.049	106.696	91.0339
NUTF2	53.0028	93.14	84.5002	77.5881	101.565	77.6438	145.518	112.038	74.2653	113.295	114.471	79.73	100.771	109.783	100.526
MYL12B	63.9846	111.093	134.726	118.911	95.0586	88.0839	82.438	62.5918	135.662	88.9597	84.1457	115.11	88.2578	80.6873	74.2814
SOX2	169.323	72.7963	24.8523	68.1416	103.431	113.408	108.25	119.288	25.0244	107.033	104.935	72.9644	103.882	110.4	85.1137
MRPL41	31.7282	91.7695	85.1769	76.5818	111.427	116.334	96.4301	109.836	65.1535	143.364	127.974	67.0825	100.086	107.111	110.278
SF1	94.2618	111.331	95.787	99.0628	110.825	100.69	112.283	111.428	80.3114	88.8663	86.8675	59.0839	62.3831	66.7252	114.017
ALYREF	63.4421	105.551	71.7009	99.6276	112.765	85.4193	101.661	96.7952	81.1556	113.199	115.956	88.9626	84.6451	89.1656	103.245
RRBP1	74.425	72.1248	150.326	99.2455	83.283	86.4652	90.3378	98.6933	145.518	87.5988	79.4606	136.369	85.1636	80	59.1236
BAX	58.5793	114.222	86.5948	80.9717	108.979	107.589	102.467	114.279	82.4233	109.199	106.282	80.3205	107.753	109.194	70.4923
PSMD8	55.1178	84.5672	78.2253	89.9775	120.333	87.1645	123.62	100.39	83.5271	110.187	103.59	84.8679	102.561	105.48	92.685
LASP1	53.2521	100.051	114.558	78.6715	129.967	82.1732	93.189	86.8488	96.9681	104.97	100.081	70.5573	84.6561	82.5472	123.978
EIF2S3	93.5899	70.0164	55.4156	67.8594	86.5473	71.3442	106.58	115.896	58.0231	95.858	107.062	80.5692	111.705	114.508	140.385
MRPL18	37.2705	84.887	50.2651	50.683	131.654	57.5513	118.532	108.484	42.4461	124.14	116.722	88.9324	145.089	143.859	118.969
ST6GAL1	38.8079	129.156	46.636	51.8068	167.379	62.6495	80.7059	87.1447	34.4031	116.233	128.924	97.9853	120.556	130.427	121.514
UBA1	91.6109	137.821	105.37	108.181	91.5611	124.61	82.859	86.5276	89.9717	89.0742	85.2277	63.3461	70.5288	68.2903	80.5481
UBE2S	68.5734	90.281	67.0497	93.9587	136.519	109.361	100.391	116.213	66.9339	109.448	105.909	56.248	77.3154	88.2277	98.5601
LY6E	25.9787	51.2401	87.9186	118.925	82.3871	151.295	88.1973	94.8697	140.729	113.072	103.574	96.7714	85.7065	92.4983	71.9365
KARS1	78.8891	77.8443	50.9645	70.2442	100.086	72.6487	125.065	126.344	59.5252	95.4463	102.973	85.3835	118.489	117.614	103.724
CGA	0	0.044041	0	15.9517	0.718115	96.8653	4.52738	17.0656	118.638	1.72403	0.403056	1213.18	19.5426	13.7489	0.0290593
CSNK1E	80.374	73.6815	54.0669	71.5203	80.7862	118.987	92.3294	113.371	61.4979	111.46	102.178	115.621	139.964	131.317	58.22
RCN1	80.9568	76.9935	80.7757	99.0167	87.7541	90.5081	108.947	93.4528	87.119	83.6572	89.8353	127.174	86.6522	82.743	95.0847
FAM50A	31.1384	93.9452	106.642	114.937	83.6488	119.593	92.2123	102.061	107.332	95.2985	87.3227	118.53	99.171	95.6362	57.4788
EIF3I	75.3894	103.044	88.4198	85.4718	94.9564	88.972	104.21	89.7431	79.291	103.605	96.461	85.6193	94.8462	94.5514	93.4071
PSMA6	74.7649	95.4968	80.8911	84.829	93.0397	67.451	98.6079	93.2413	69.3627	93.4604	95.741	124.124	80.67	100.743	113.958
ANP32B	55.9617	92.3141	77.3949	116.357	79.637	100.483	94.7605	100.969	100.057	89.5996	97.3316	105.634	76.3052	79.8946	97.2881
SEPTIN9	86.4813	102.635	96.7056	107.44	77.7403	118.635	103.325	98.4369	98.6693	80.2766	72.2915	84.6957	81.1489	91.1328	65.7556
CTSL	17.5112	49.7565	80.4025	119.768	48.8145	128.474	67.7237	59.1544	155.848	57.0993	56.4929	361.25	65.6008	63.3349	63.2112
FBLN1	65.2674	81.5283	239.897	212.653	32.8551	90.0822	32.3597	38.4106	357.981	25.8791	26.3975	68.5833	22.7803	26.6907	22.2351
GAL	106.035	177.285	75.4934	37.0189	92.1142	65.2249	86.2356	114.292	28.7863	135.396	105.717	65.4401	118.516	114.56	65.6218
ATP5MC2	102.757	104.294	96.5477	83.8589	93.2101	103.313	109.454	91.0821	75.6491	95.2387	86.0981	62.3594	89.8023	89.174	72.3455
USP28	46.4747	66.1521	30.7961	34.7348	103.531	62.3297	117.408	124.819	29.8543	124.994	132.245	90.3021	149.586	147.979	121.831
MAP4	51.7017	97.8914	133.485	90.924	113.814	103.892	104.153	102.939	82.3785	92.9201	82.4523	68.0814	86.2684	82.3577	74.118
PABPN1	115.759	107.871	91.239	105.049	89.1082	98.4771	73.795	80.2626	77.6978	86.1167	88.5124	68.0835	72.0659	77.2642	87.0049
PSMD4	75.8513	93.5045	70.6009	86.1986	93.8457	85.3967	107.073	105.28	77.2666	95.4061	97.562	87.4035	87.6571	84.7521	93.7052
PARK7	96.3709	104.838	91.8192	88.6537	89.2087	74.7146	87.0358	82.5962	97.2665	100.064	92.6908	77.7471	83.7735	76.8021	86.6947
RCC2	133.732	114.379	55.1625	59.9561	128.361	73.099	87.2006	94.2674	42.5251	93.0232	93.4747	54.5936	73.3489	78.6548	114.329
DNAJB6	78.4646	81.8345	49.1818	59.9482	112.506	57.936	120.873	106.925	45.7492	105.288	101.665	88.623	119.565	121.572	84.5289
AURKAIP1	45.9556	94.8874	80.6646	77.9361	107.106	99.1384	100.022	97.1039	71.3252	110.225	105.636	70.8975	82.0011	89.6062	97.6611
LCP1	0.412142	54.7249	29.1431	70.3661	49.7339	76.6085	45.4052	73.3371	71.875	84.5712	96.5019	224.762	105.109	102.572	213.59
NOP10	75.6872	99.8383	86.1074	82.742	107.506	79.2413	104.716	85.0994	75.0435	96.2886	92.3915	69.9854	85.7873	83.8798	90.8316
NDUFS6	58.0134	82.4556	71.4848	89.202	99.0072	78.4083	97.4729	115.222	65.8958	94.4383	95.8098	68.939	93.3521	96.5258	105.59
CAPG	24.3442	73.0987	64.1783	39.6891	121.906	75.5262	137.909	130.723	43.9307	138.862	121.35	73.6675	121.137	118.96	75.5377
ATP5MC1	41.9819	78.7962	62.009	50.1042	113.436	63.1208	134.747	110.631	44.3371	112.627	112.453	67.8156	119.568	118.425	100.817
BAG6	73.7861	101.005	81.2773	84.538	92.3382	112.054	91.8558	83.9993	82.3373	87.6888	82.601	86.1335	94.8142	89.141	68.7004
FDPS	67.846	121.296	85.1968	92.8665	111.703	79.5746	84.8446	83.4316	72.5395	88.0963	89.7267	70.2421	72.4058	73.5786	100.627
TBCB	56.6071	109.236	86.022	85.37	106.621	97.9387	98.0205	93.6111	73.3042	111.574	91.6339	69.7348	84.0385	81.8764	68.7769
PSMB7	78.8963	98.7556	86.8028	97.1052	97.7426	79.9358	92.4292	76.794	78.2388	85.8381	88.1696	77.3362	82.1563	77.038	89.5433
SF3A2	54.2882	90.8031	73.4738	80.5752	107.706	112.625	98.6214	114.015	74.0836	93.3479	81.6612	84.0536	85.4419	86.8979	75.2046
PTPRF	68.899	74.0711	74.2711	106.572	83.3577	123.141	92.5248	92.6211	102.361	82.9252	73.6059	86.7697	80.8667	80.5231	69.9777
SRP9	162.928	111.975	74.4352	81.4166	73.9265	57.3077	61.6297	60.111	73.955	64.2538	77.1161	73.2006	74.1306	76.9694	111.957
ZFAS1	73.2139	64.3905	44.6652	49.8693	69.4573	84.3004	120.506	128.377	51.3239	100.426	93.101	96.6167	121.81	116.993	90.1553
FGF4	5.40274	43.0765	17.7339	21.3755	136.208	68.842	185.352	140.352	17.8788	136.294	125.54	79.2149	145.444	138.015	91.6026
MYL12A	90.2393	145.676	107.362	118.076	88.3538	79.9761	81.7147	70.1711	89.0944	64.9247	61.8814	76.0581	61.3826	63.178	72.5807
YARS1	74.2536	64.8595	64.3915	53.7333	87.5782	73.4599	117.067	123.854	64.4047	93.683	92.1887	84.9385	101.907	101.149	98.4132
PFKL	37.3861	88.7101	65.6244	67.0422	119.806	104.65	105.885	99.648	62.9348	118.592	93.8591	78.5147	99.9475	91.7837	81.4218
HNRNPH3	152.613	74.9747	48.9327	95.1692	65.7521	66.401	72.6111	85.6406	74.8519	80.1406	88.1122	83.1958	83.8022	94.4302	77.6787
TCOF1	48.8721	83.0493	54.8604	67.6583	113.729	72.5461	99.0473	108.072	54.4687	107.999	106.65	77.8874	98.7929	106.108	97.8526
MRS2	35.9681	109.312	47.3283	36.1613	117.405	50.4612	108.586	102.542	27.5172	106.291	117.038	62.5677	99.7943	104.875	159.64
TUBB6	42.1415	134.394	157.514	93.7658	139.671	83.3944	84.5988	68.9557	97.6553	83.6623	76.5513	45.8725	54.0083	55.7147	75.5447
SUMO1	120.905	104.993	57.0617	63.7788	113.321	47.6103	96.4008	75.6551	52.6985	92.4008	93.4127	70.6218	86.6202	83.2382	97.4812
NDUFA3	30.2053	67.5358	56.511	64.8788	101.562	90.4861	140.835	104.608	73.8513	141.357	102.913	70.2259	102.324	101.993	64.7243
MCM4	93.5835	74.4678	44.6895	63.0709	105.767	55.6241	102.431	94.6989	42.2575	93.9896	99.3531	67.1375	93.0419	92.1459	125.688
PPM1G	77.7133	84.6511	57.7077	68.8468	110.484	60.7011	96.4476	89.0082	52.4698	106.54	107.646	63.2443	85.3081	86.8122	107.398
CYC1	45.9634	68.6816	57.2763	62.0795	95.1017	95.1312	111.546	118.599	54.9133	109.922	101.828	69.6245	102.32	102.813	83.9556
SEC61B	64.1015	117.813	113.298	99.2553	89.3206	80.7315	74.5692	62.8291	98.8795	90.8038	78.9519	72.6475	70.5414	60.5269	79.4223
EIF2S2	85.1818	63.768	53.881	61.2837	85.626	61.0602	123.802	113.268	50.0142	86.7783	92.4282	90.5943	89.7566	89.7675	103.069
AHSA1	64.1917	72.6845	56.5863	71.6844	98.5421	58.2705	89.5609	79.8948	65.3034	106.589	110.318	93.1898	110.133	105.702	82.2285
ZFP42	81.5089	62.9766	29.4452	36.5633	112.731	51.613	126.076	96.72	28.9972	105.561	106.753	73.3305	112.415	102.861	124.743
SNX3	39.1476	66.6817	72.5315	69.1534	110.111	60.9827	114.588	85.3986	67.4231	99.7131	99.4022	83.3067	113.486	114.56	81.5748
HSPA4	91.5947	74.5082	46.6925	64.7256	89.2393	53.3743	89.5903	87.4643	52.2014	92.0455	99.5667	83.3694	105.131	110.881	102.507
CDH1	118.169	65.2811	26.2539	80.9707	89.3334	73.3997	82.9516	80.4018	66.4812	86.7586	91.6145	102.953	80.3174	81.6706	95.7609
CIAO2B	23.2877	68.4268	62.206	53.1217	103.01	95.2512	114.447	116.041	55.431	125.992	107.699	68.755	107.038	110.176	79.5625
GNG5	65.1239	127.608	128.511	133.02	80.1604	92.439	70.3808	55.9995	119.189	60.8035	60.7969	60.9864	58.3686	56.2341	66.3843
CNN3	94.8383	92.3541	94.0481	131.081	78.2714	92.5781	71.5947	60.4009	136.105	62.8239	67.7566	59.4629	56.7786	58.6648	64.8911
MAT2A	134.8	95.4501	77.8067	68.0366	92.1525	61.075	81.394	81.1851	52.1292	68.2661	75.2599	43.9342	54.4001	56.8672	145.854
KPNB1	101.291	84.8095	65.9908	71.0353	94.0896	62.3121	89.5603	89.4395	57.7965	82.5257	85.0774	70.0747	80.1892	81.1328	107.242
ATP5IF1	82.68	68.8581	73.1341	77.856	91.5984	84.0694	152.015	104.066	74.1714	81.4258	69.03	67.9264	85.7473	91.7164	50.2658
DDX21	76.2456	65.4275	34.1616	40.6997	86.9823	49.979	119.668	112.123	34.7809	89.3028	100.092	81.5217	108.334	108.004	129.398
CBX1	93.4034	73.1748	51.3024	70.051	87.5085	71.6605	100.897	95.3796	52.6444	97.0273	96.1863	74.0556	91.0464	90.7499	86.4903
ARPC1A	50.2843	87.8807	84.9591	87.2763	101.659	73.7209	94.4322	78.2556	79.0588	92.5151	89.3711	70.4272	83.4686	81.9144	86.4148
EIF3A	93.1468	72.9202	51.659	70.3552	92.112	65.0546	97.9692	98.9376	54.9335	84.1168	89.8946	88.8763	82.413	85.7124	94.9462
ITGB1	97.6696	83.3866	146.082	112.939	60.9806	66.3596	57.0977	51.3545	148.322	50.9922	57.3349	85.4706	55.1965	54.3818	78.9296
SNRPA	104.275	72.5929	51.0759	69.4531	81.2008	81.4897	98.4368	95.5096	58.7959	84.6564	81.1821	75.7547	91.9473	87.3941	86.8917
ARL6IP1	88.0786	118.909	74.986	113.346	88.0784	65.247	58.1711	72.4274	73.7602	67.3473	73.2865	60.1459	58.791	68.7625	112.079
PPP4C	53.4439	90.633	82.1685	81.3794	100.403	99.792	97.9422	94.86	74.1504	86.0151	83.9191	70.7918	76.5043	76.714	75.878
MAGED2	57.866	124.112	182.452	141.068	72.9674	103.414	50.4535	44.7906	163.783	57.9561	50.1291	55.2639	42.9837	38.0348	42.8736
CS	51.0107	84.5421	58.9302	72.964	93.5282	71.779	101.826	96.5186	46.8627	90.9107	92.5455	67.8075	103.245	97.6666	103.406
NFKB2	10.0368	53.0722	36.9941	30.4464	88.8153	78.0104	115.49	124.058	29.4661	134.944	112.929	97.2621	152.927	134.315	84.9327
CAP1	63.6813	97.5186	89.5412	103.729	101.354	70.8247	90.2408	69.8804	84.0569	78.4927	68.1763	87.807	73.8031	70.683	74.2978
XBP1	42.796	85.206	68.4262	69.0675	102.337	79.6889	105.907	89.5489	74.4355	83.7347	81.0876	133.983	70.8166	65.0274	90.3853
ACADVL	82.1385	55.3389	101.948	84.6302	54.7128	107.583	88.6696	97.9273	105.926	76.3576	60.375	82.1485	101.975	91.211	43.8186
NECTIN2	46.5052	85.5283	99.9148	86.5106	103.37	102.434	89.8222	92.4839	90.6203	84.4737	76.7384	69.0004	76.3831	74.1347	63.064
GLO1	82.1434	86.4674	49.5548	60.8996	94.827	55.8449	83.9439	77.9764	53.414	85.2818	99.3245	78.7213	103.499	100.744	103.213
TMPO	71.9627	84.2837	46.6115	60.3561	111.574	50.7347	98.4691	85.9003	44.1414	89.9945	101.631	60.417	84.0149	84.9318	128.681
NRDC	69.6883	68.3162	45.8294	51.3397	83.8806	55.1048	94.3045	86.8661	50.078	108.377	103.513	73.0881	99.4409	98.5046	123.547
AKIRIN1	132.108	79.9348	44.7581	51.1251	99.5652	62.231	106.243	83.1506	37.3507	83.4899	82.7399	79.8252	104.054	93.7098	64.6614
ATP5MG	55.6678	88.9814	76.69	77.3811	96.8744	64.0711	85.0332	75.9908	70.1395	96.1052	91.063	59.7524	83.6453	88.5542	100.58
SURF4	51.4989	71.021	84.6959	72.0164	81.7241	76.1435	95.9405	80.7008	91.5912	86.6856	82.2774	96.301	94.3066	89.4292	73.3356
CTNNB1	123.678	88.3989	96.1307	130.89	39.1397	137.56	32.6355	36.6171	122.499	38.3698	35.9934	188.69	36.2757	35.4985	37.5244
TAF1D	72.1417	69.8175	50.177	42.8115	64.9928	53.4411	75.9458	87.0724	47.3457	77.3759	86.8151	114.139	126.654	107.249	127.903
FASN	57.7858	103.963	63.984	91.2626	81.9697	129.276	71.3231	82.2	84.2872	80.8955	76.9221	90.3105	64.9175	64.8891	70.5229
EPCAM	119.015	83.9461	30.9572	64.7722	94.9791	51.1544	86.2473	75.8096	47.3659	80.814	93.3373	77.6428	87.8157	87.0162	100.403
NFE2L1	62.231	69.3725	90.2927	62.9451	88.2624	85.3483	124.34	113.357	57.2537	82.4068	81.1903	78.2715	84.6313	83.7116	62.9632
RAB15	21.561	93.0648	47.4003	40.1427	152.373	47.8794	95.8839	84.2133	26.8099	132.369	122.133	59.9804	102.727	94.508	112.312
L1TD1	279.955	58.096	23.9169	36.0876	76.0378	31.0901	81.0946	72.2721	29.0707	67.7831	75.3999	51.9349	44.1416	40.3757	128.482
LOC102724788	20.5275	126.256	59.8439	38.1699	143.094	78.2689	130.188	105.235	23.5216	119.068	96.9805	52.9972	94.2811	88.0079	73.7033
LAPTM4A	111.541	88.7202	132.568	76.1068	66.4273	62.011	73.7774	58.173	76.073	63.6152	68.0365	81.6485	72.314	66.4034	82.5751
GNL3	81.7771	58.1747	32.1216	45.1501	74.4287	50.8276	98.9128	111.926	41.149	83.0369	87.4305	92.4671	101.736	100.631	125.006
SRSF3	102.459	93.4366	75.4296	80.0182	84.6237	62.3809	83.1926	74.817	63.7653	76.7695	85.291	57.2225	52.8782	55.7426	112.935
LEFTY2	47.9094	819.999	74.1174	58.9936	34.8693	20.0528	20.0233	19.1409	41.9907	28.8311	22.2934	23.1918	8.2368	6.57306	18.7905
EMD	57.4888	82.8764	91.3288	83.176	81.2289	94.0932	93.5714	82.7022	87.032	81.6691	75.4045	76.1818	83.7621	80.5777	57.2377
KHDRBS1	111.025	87.1645	63.4785	92.1428	65.382	82.8418	76.3621	75.9493	74.3397	66.8635	71.8542	71.3699	69.3327	73.9005	78.4224
PDLIM7	46.3713	173.606	152.391	177.512	46.8215	169.08	38.4214	46.13	104.226	35.9734	31.5378	37.2976	42.8795	43.7959	28.6045
SEC61A1	42.6507	101.021	138.326	112.644	87.6144	77.398	40.1068	50.6559	114.268	60.9427	67.079	80.6757	60.3731	65.2918	82.7932
APOC1	21.8361	82.482	42.5202	34.3733	118.604	73.3975	122.399	105.494	29.5498	135.735	114.187	66.3854	93.8673	72.2132	104.637
SSR2	69.0515	83.0387	110.823	108.065	59.9826	81.784	72.0384	63.6624	112.945	68.4454	63.5885	88.5057	66.1471	63.3195	65.1715
LINC02582	2.69066	38.5578	21.0419	20.9201	96.614	53.6815	124.186	150.848	15.6006	101.558	117.308	75.725	119.81	133.072	139.858
PFN2	96.073	109.477	95.2372	180.683	62.1294	131.641	40.3628	40.1285	81.689	42.5809	45.709	44.6991	50.115	51.3957	55.1569
PPP1CA	58.3313	96.4835	105.043	103.647	85.6208	78.2042	74.7564	67.8797	96.3623	79.6745	72.0101	68.3551	61.9827	59.1573	69.5391
NCBP2	46.989	88.6795	51.4566	59.7739	95.5528	61.3663	62.793	92.9202	45.8165	82.9275	98.5315	73.5078	90.8712	89.9086	132.038
CKS2	127.775	68.9187	43.7456	75.0889	91.5995	51.5011	66.529	70.2473	52.8505	72.5028	79.4716	87.2341	71.416	82.3688	97.1447
GPX1	64.1353	88.5187	83.9462	76.4857	77.6375	102.871	81.1032	85.3173	96.1969	86.4077	76.0324	69.7883	71.0032	71.294	58.0189
PRPF8	65.8214	70.0345	54.8746	67.6872	88.945	75.4468	92.2227	93.4817	59.0892	82.1353	83.8053	78.8195	90.6317	87.5267	86.8518
PUF60	43.2317	91.5621	72.7562	70.7929	103.711	93.7418	83.2553	91.779	57.0421	89.8198	82.8149	61.3473	81.1086	80.0599	83.9717
UBE2D3	97.6865	74.3084	89.3886	79.1062	86.4144	61.2238	79.9686	70.5527	71.6045	73.8445	66.8745	80.9286	72.5531	77.4226	76.3978
COL18A1	57.4724	156.65	321.174	159.149	36.9634	92.9137	6.77542	6.40706	258.743	13.9864	9.07621	31.2495	10.1569	9.42219	4.22086
CSNK2B	57.3059	89.196	82.6901	76.9359	84.8536	78.7035	91.9109	77.5819	72.4486	79.5777	79.2619	73.2423	84.2882	79.4726	73.015
RTL8C	21.6043	111.49	225.999	139.55	49.231	132.531	48.5367	40.7921	162.505	49.3565	38.4784	49.97	47.2475	46.8863	25.8265
SEC61G	61.3591	123.067	97.0854	70.9993	104.972	54.566	80.7472	52.267	72.7043	83.3344	84.1359	68.2928	82.387	69.2788	73.2745
PLD3	58.9626	89.1716	214.108	148.209	35.2149	130.448	38.4382	32.533	217.937	25.3451	21.4551	83.2825	29.5064	25.2094	17.119
PSIP1	230.248	60.9474	38.0075	54.2447	73.2161	50.4992	90.5399	76.7283	42.0466	66.5688	74.0543	52.5551	64.003	67.6339	63.4249
SNU13	46.3575	76.9508	57.7941	61.9124	87.4793	77.6433	93.9628	98.1829	56.5406	96.4787	89.3446	67.1704	94.0903	92.6704	84.142
CTSD	64.071	85.1986	124.095	85.0173	78.7646	81.276	59.5191	52.6637	92.3602	84.1537	75.5271	68.9239	71.7037	67.5503	73.8296
STOML2	50.0877	69.2346	45.5296	54.308	88.265	79.9155	93.5612	90.1982	47.7144	107.738	95.6703	76.7298	99.4125	93.5274	88.0035
PFDN2	46.329	62.4726	58.1755	63.9171	71.7489	84.0185	101.553	110.237	53.8784	87.2965	84.7404	80.9523	110.942	110.54	62.5925
BRI3	39.0071	91.0513	94.1146	111.953	72.327	133.267	61.6205	65.4585	81.2239	83.5254	67.42	81.9165	72.0657	68.1572	50.9022
PSMA3	89.224	88.1289	58.1658	72.5445	85.622	53.4299	78.9275	74.365	59.8965	73.3226	78.5359	69.5009	85.5339	83.9256	95.0355
CCNB1	81.9265	85.267	61.546	99.5604	87.0777	63.5756	43.6865	77.1782	64.0362	59.4652	71.7569	52.4309	55.9929	62.0008	141.766
MAD2L2	117.086	102.841	58.0522	63.8075	105.219	81.7455	82.9907	75.1188	48.3429	87.2345	78.3443	49.4307	77.2498	74.3921	50.0755
PPA1	63.9713	52.7207	29.0978	48.9033	66.0959	53.9935	102.817	104.734	37.1747	91.9385	106.663	77.2535	111.265	112.169	99.9731
RIMKLB	49.318	81.69	55.7072	55.4237	79.7377	67.8282	71.1125	89.6057	58.736	70.8971	78.8851	109.385	98.8767	96.51	99.0463
MRPS34	80.6425	59.6315	48.6239	56.1822	86.174	68.171	105.727	92.6705	49.8227	100.162	95.7459	60.4219	82.8464	85.2226	82.6963
UBE2M	53.6754	74.4107	98.098	73.8063	89.6103	91.7865	91.1362	82.4496	63.5017	88.6019	76.4505	63.825	86.8345	81.6213	55.9576
FXYD5	39.8745	42.2714	24.3119	31.1076	80.792	57.8564	143.085	119.972	43.6641	124.484	108.888	83.1595	110.897	115.484	67.936
ANXA6	38.0068	85.536	106.198	86.4945	82.0508	58.6605	101.085	77.3287	105.508	84.4193	83.1273	47.9445	64.5823	73.2207	70.3765
MRPL12	39.4514	82.7004	60.2357	53.8803	96.2475	83.3943	80.4087	90.0444	48.6316	105.932	101.773	61.38	76.0672	78.7876	103.464
MCM7	91.2244	87.0785	48.5076	67.7742	90.3057	73.9936	74.6497	87.3298	47.1652	78.5634	83.4151	68.8538	60.7423	68.1106	102.197
TRMT112	70.2343	77.4254	62.8525	70.3779	79.4469	73.4418	70.7254	81.9015	78.2865	93.8721	84.585	76.5446	79.4931	75.6168	75.3462
RAC1	94.8247	81.5604	82.4696	90.2051	70.2967	85.0945	72.8154	65.3864	90.2279	67.0316	63.4662	73.0521	62.8672	62.6176	68.9346
ATP1B3	99.6663	72.3497	46.4125	81.5588	83.9304	91.9938	62.4325	76.5378	49.895	68.5323	74.347	87.7228	76.5872	74.3961	79.9307
TECR	50.0413	69.167	69.6975	75.3649	91.7635	86.7334	109.224	93.0388	78.1101	83.3439	73.046	64.6237	76.2416	81.9134	59.6982
ODC1	41.3947	223.22	77.9389	122.541	81.0826	81.8665	43.045	40.1179	74.3091	42.021	55.4196	66.972	31.2559	35.7626	102.839
GABARAP	51.5097	89.8089	213.021	103.922	56.9525	85.7313	49.9467	49.0548	106.302	55.5306	53.6875	58.6286	60.5232	62.8335	50.2586
HDGF	134.583	92.3371	73.107	102.435	62.9783	71.6197	54.8939	55.838	91.629	66.9213	62.9654	57.7034	50.8861	50.3954	67.8572
U2AF2	66.219	86.1589	79.3414	84.4399	93.5904	73.4162	68.07	69.8723	73.5233	80.2061	76.9805	67.0497	72.906	72.8572	70.4604
G3BP2	145.051	84.6511	50.7385	63.2544	97.7207	49.7435	73.0794	63.1858	46.9676	71.074	71.4302	59.4699	69.078	69.6706	83.8371
LSM7	66.0354	97.4853	72.8113	72.1916	87.7486	96.0617	70.6369	77.0194	66.2196	92.8311	82.2529	58.3538	74.0551	66.7137	62.1462
MMP14	26.532	79.5814	121.648	94.8716	68.1929	101.077	60.4486	61.8652	116.54	65.6218	61.9026	106.96	73.7781	71.3494	47.737
ATP6V1F	36.9702	67.1111	77.6317	77.3974	78.3953	81.6692	103.343	84.0038	68.2958	85.7249	74.8823	72.7745	101.058	101.481	48.9657
FKBP8	92.3367	80.5875	93.2249	83.8659	74.2035	121.852	80.2836	71.5839	86.9569	72.7667	56.3823	61.013	61.9758	54.8876	40.1902
CCNG1	144.666	77.9739	82.687	81.0009	48.2175	72.429	70.7218	68.3482	67.5874	54.7626	58.6158	68.9617	78.8019	76.7886	49.3115
FLNB	55.9508	61.8384	47.2241	65.9536	79.4748	82.6039	104.387	104.275	50.0932	79.5086	78.0228	84.8316	84.353	82.5372	76.93
SND1	77.8508	74.0691	84.0447	79.4938	64.8774	78.1718	70.3042	72.214	81.6547	72.4453	67.0677	85.8508	82.2864	79.7435	58.6854
UTF1	10.7885	47.5943	28.4996	24.6821	122.036	99.2198	115.83	131.316	24.1824	144.319	104.901	61.4743	103.588	108.544	61.3467
MTCH1	65.9537	75.5796	92.0513	74.3799	68.9926	86.8605	79.2865	81.0278	62.1625	79.6712	76.7009	62.6653	83.7682	79.1637	65.1377
SPINT1	40.9523	58.1268	63.4575	65.491	67.2957	96.5727	76.2697	84.173	111.265	82.5375	70.1591	101.469	89.5914	82.2066	61.9064
MTHFD1	70.4735	55.7702	35.248	39.6682	92.2776	54.3435	105.292	111.571	34.9434	97.7609	96.6034	63.1889	84.3585	87.2443	99.6166
TMEM259	41.9672	61.5912	77.2398	64.3357	64.6694	117.984	83.2287	102.124	70.1772	82.619	70.3676	66.2706	95.8054	95.4248	57.1853
AFDN	89.8106	72.4173	68.7681	96.5859	64.371	93.1239	69.2367	67.4745	85.6865	64.3201	59.4161	97.5696	58.4441	59.9253	60.9082
ENO2	40.8527	51.9904	24.1583	47.4688	86.9588	104.503	92.5897	100	27.662	111.93	101.161	73.6516	133.734	124.663	44.0718
RBM39	83.589	70.9701	89.3039	71.8233	68.9468	61.8756	63.0879	64.1404	68.5906	68.1925	72.0659	85.24	78.2183	80.2495	83.5651
HMGN4	35.1899	50.985	33.3236	38.2699	91.3772	62.1711	103.677	95.1935	35.9413	103.384	108.151	85.9951	118.766	108.752	80.6405
DYNLRB1	64.21	86.0276	86.4177	99.2449	77.815	89.1871	87.4796	64.7338	94.6298	71.4472	60.7615	63.4332	68.2236	69.4172	42.3054
FUBP1	126.521	73.9093	56.488	89.3247	72.4611	59.2336	67.4778	62.1199	61.0324	55.4668	58.5167	62.9491	70.7152	74.1949	85.8274
TMED9	33.4719	74.1435	117.676	85.4232	72.6037	81.0997	75.4203	79.3016	106.742	72.1233	67.0478	66.0421	68.9708	72.1433	63.519
ACO2	31.0838	63.9613	57.2237	56.4859	88.3008	70.6479	99.577	93.1999	46.4549	101.709	93.412	67.061	88.329	88.6029	89.571
VCAN	118.537	61.3132	68.3571	64.7236	48.538	52.5584	86.013	115.806	103.175	52.0696	51.8049	71.9069	92.139	88.1537	36.4709
HMGB1	144.075	82.3709	65.0814	67.1489	68.635	47.2079	60.9541	63.5781	57.8972	57.8722	70.5071	54.6627	62.7833	62.9864	98.8248
SAE1	77.5375	91.3837	56.6141	70.2771	85.4316	60.6806	69.8287	74.6334	51.8805	80.5876	80.7428	63.3299	83.4372	80.1634	78.6945
PABPC4	60.853	60.4309	57.4235	57.4735	65.8187	65.858	84.307	79.7183	55.8656	90.1624	92.1251	67.1924	84.2351	87.8384	99.807
LAMP1	54.1443	86.2295	111.417	92.4015	73.2138	69.4335	56.9131	53.3629	94.5905	68.475	66.0018	76.2552	63.6954	61.8656	77.6798
TOMM20	72.6451	63.3657	40.2803	51.0086	62.7622	63.351	85.0919	90.8995	39.3809	76.1428	82.8146	77.3522	110.972	103.558	90.6688
C12orf57	45.8645	69.4689	73.8925	75.7626	62.4115	104.795	77.7866	87.4618	94.6231	94.3757	77.7755	72.2799	71.0558	66.9048	54.1216
MTHFD2	46.4804	45.0658	34.0033	32.7494	72.9725	50.558	138.63	130.528	24.3683	84.3309	85.6155	64.0517	102.643	100.883	108.301
ATXN2L	54.1053	64.8465	74.3945	61.9339	79.4112	90.0283	98.7953	97.6239	55.9927	74.6565	64.7423	88.0699	78.2386	79.2195	62.7386
SSRP1	89.5217	70.7066	43.129	75.3017	76.759	62.8964	86.3623	81.6305	53.2797	78.7876	77.9491	67.8766	74.2195	70.0401	81.9865
GABARAPL1	37.4026	73.1471	64.7969	50.4147	72.7305	72.1572	86.9865	73.8771	54.767	84.3953	79.1032	126.848	107.108	92.5271	62.0282
YIF1B	24.7799	62.1765	51.4033	40.8366	104.976	73.2718	99.9549	102.915	38.2986	116.025	96.0171	56.6777	95.1974	93.705	82.3767
CSE1L	107.504	69.7056	36.9345	49.8534	74.8273	40.7014	85.598	86.2599	38.2109	69.3275	84.4548	58.9708	78.2217	85.1419	110.786
SRSF11	97.5639	81.9701	70.6661	60.5439	72.7192	62.0846	65.4084	73.2098	59.1952	69.9143	67.249	78.6805	79.3111	81.1343	74.3354
DBI	90.7066	91.1916	66.4592	106.444	70.6461	53.4996	68.6109	53.9167	97.563	64.4472	74.4881	71.2014	46.4384	46.4138	71.7989
FADS2	80.9818	149.434	86.8094	165.342	63.0385	82.0829	45.234	32.0362	125.26	46.0991	40.52	59.74	28.9091	31.4778	31.1857
CLTC	69.5118	75.6771	75.6656	70.2904	72.1914	60.5798	63.5597	71.1327	79.1063	70.0269	74.2176	71.5232	80.5544	71.8989	86.8212
SRSF1	87.9692	77.8217	59.2549	67.5957	81.1171	53.066	72.38	79.8151	50.1813	67.7189	72.9287	53.8128	67.1975	67.037	112.061
MANF	44.2666	72.6742	68.1432	77.0505	112.613	65.151	91.4537	73.4564	66.0587	66.4538	71.4981	102.45	83.6709	70.6408	49.7798
PLEC	27.7318	50.477	76.1554	51.7764	77.5961	108.599	80.0757	100.304	70.395	91.9671	76.0266	90.4872	85.7017	84.5405	58.6973
NDUFS8	46.8032	75.2031	70.601	69.4525	88.6317	84.8967	88.0191	85.6268	63.9055	96.6603	81.4626	56.5582	75.7098	78.1427	51.971
CHCHD3	52.8954	62.5297	39.9835	49.5768	98.9406	45.0742	100.434	90.2138	35.6823	94.8931	99.1825	62.4153	92.7851	93.8999	85.322
NDUFA11	38.2572	73.4629	84.5182	75.7713	75.1685	83.672	84.8327	70.2722	70.9243	89.1079	87.6442	59.2934	76.8914	77.1631	62.1535
GPI	58.4399	54.7827	41.8279	51.7212	79.6049	76.3565	84.4121	86.5564	41.3653	101.195	91.0337	61.1859	92.1029	87.6427	88.8748
PRDX4	55.2109	82.3742	73.5849	61.5879	80.6626	55.0139	84.0682	74.1201	66.7842	66.9427	78.208	65.8921	68.83	68.2144	102.211
SUMO2	91.5251	67.4476	48.6517	59.7253	76.7333	56.0118	90.8103	79.1219	45.1961	74.2205	78.9617	64.9621	80.6203	81.0054	80.4916
DHX9	82.0698	77.6272	48.9865	69.685	93.0876	46.2246	66.8194	62.6438	53.2312	77.4584	83.2953	57.5216	67.939	66.9793	107.758
HIGD1A	45.1028	81.7111	57.4759	75.1529	80.534	53.0383	64.6118	61.0522	66.1761	73.3633	80.9021	89.7474	78.5446	81.2348	94.2428
ITGB5	36.7575	118.579	66.0599	56.1222	115.334	66.6845	63.9748	77.2945	55.2382	76.0933	75.0689	62.0518	62.8279	67.0777	95.9895
TRIP10	38.9307	50.8841	37.7389	46.1697	80.6727	71.2128	109.759	103.298	52.1391	91.7939	85.5391	99.4917	96.7914	93.8	58.9011
UQCRB	59.3872	53.7533	36.5742	50.5098	66.8508	45.8224	126.888	103.077	40.5606	78.0682	75.3058	68.6307	115.825	104.674	71.3105
DSP	36.3633	86.6614	64.669	99.835	75.1138	75.6469	75.838	65.2991	106.592	49.6716	51.1777	116.022	62.6713	63.6505	59.1023
LAMA5	35.1711	85.9695	134.667	70.669	63.7226	99.7575	49.1722	67.2795	146.801	67.6336	49.4851	62.8799	67.8947	63.2708	43.8239
ATP5F1D	32.7026	73.3767	78.5329	61.5533	77.7869	89.6287	98.4781	88.1316	60.2926	103.509	80.5585	47.4654	71.1536	70.6376	67.4252
PAPOLA	68.2978	49.7913	43.1578	74.419	60.5088	73.1983	53.2199	51.8136	80.3184	61.0365	66.3706	180.47	60.0006	58.8715	86.1192
CYP2S1	99.0217	62.4237	35.9146	30.4385	112.204	55.3142	121.96	98.3267	25.2002	97.0563	81.9301	50.4752	79.6381	78.9917	56.8862
MRPL3	74.1757	67.6779	44.052	63.3947	80.4439	56.6211	59.9654	72.5348	46.6985	74.7138	85.1639	61.6992	75.7082	77.7221	112.285
GLDC	42.4345	48.3029	18.3023	36.3785	81.2121	63.0978	112	105.436	26.5368	98.2913	100.43	67.1545	103.748	107.778	84.6578
TPM2	103.108	95.6411	99.752	107.769	59.8702	65.6894	63.0621	54.2695	107.5	48.872	47.7897	44.4627	60.1621	63.2544	33.7018
TRA2B	65.9306	68.6078	53.754	69.4027	85.6453	61.3477	66.204	78.4408	52.4161	65.6526	78.7408	69.8264	66.4567	74.1801	100.829
FRAT2	56.6912	72.9823	32.6433	32.261	138.373	55.6682	94.0679	81.9648	20.1003	110.749	101.216	46.8189	65.9971	67.8692	101.788
PRODH	18.3098	112.597	57.4198	32.9109	123.497	75.1991	107.739	86.1834	21.4861	96.8758	86.8459	54.4265	94.6459	84.349	62.2828
DPYSL3	179.197	93.0239	163.088	133.729	50.4268	82.3681	28.9166	26.1157	111.58	33.8631	30.7603	27.1119	19.4484	21.4008	7.91571
NRBP2	5.90094	53.8793	44.4468	33.5389	83.8728	92.5164	83.5849	129.116	29.054	76.805	69.4383	72.9038	128.306	137.97	72.09
NDUFA2	26.9333	82.7976	72.1675	64.4513	85.7531	76.3227	84.8046	83.5496	59.8947	94.2016	84.3971	47.7652	75.8648	77.2235	70.7976
MDH1	87.9748	70.5783	44.248	55.9462	68.9958	61.3495	80.7711	68.2149	56.9579	81.081	76.8657	61.3797	77.445	77.5538	83.8638
JUND	23.3592	84.3217	92.7047	92.9652	59.6749	142.853	51.7686	69.5699	82.6454	72.9928	61.3547	100.932	56.8425	55.6149	40.6794
NOLC1	62.1431	55.7937	35.904	45.6661	78.4008	46.0613	97.309	97.2431	35.0551	76.1812	87.1332	63.0879	85.3884	86.4959	107.321
NOP58	69.9697	60.4001	40.1414	43.7845	75.0593	43.1967	83.4662	88.1659	37.8965	78.9086	92.2021	63.6016	72.8301	76.4916	121.479
MATR3	127.739	64.3029	12.7108	37.1897	40.1903	48.0726	82.9819	80.7749	28.8352	83.2425	73.0012	73.2738	92.1994	74.1595	108.842
PGK1	84.6572	65.8465	55.3472	59.7439	74.0837	67.348	69.2815	70.0771	61.9493	81.9088	79.8872	58.7979	76.6555	70.4358	77.2963
C11orf98	59.8908	65.9888	47.7201	56.1339	97.9428	56.0047	101.157	85.0728	41.0653	84.0875	84.0303	61.2055	75.909	77.906	74.197
IK	44.7133	70.2792	69.5543	74.6608	86.8026	48.2286	82.2115	77.3593	72.9717	74.294	79.0374	65.4815	73.0378	69.0558	75.2405
UQCR10	43.143	66.6672	58.9272	68.6486	92.0176	63.4149	102.301	78.5974	56.6074	89.0641	80.9669	52.1649	76.3969	72.9552	68.2194
DENR	52.2232	80.2529	50.2588	49.6372	89.3815	49.2473	78.7558	83.0482	39.1983	74.4746	90.0188	54.7473	73.5736	79.7683	108.786
DAG1	35.3787	72.7189	75.1777	84.6737	85.2189	83.0745	72.1685	61.194	79.6509	68.5187	66.0691	89.4415	62.3928	62.6533	64.5813
LRPPRC	59.195	45.1516	26.9298	34.7927	63.1263	45.8313	79.6834	90.4983	29.1404	84.3807	95.9121	73.0159	99.3191	100.741	119.219
PSMB5	75.3177	95.4905	89.9311	78.0013	77.8909	67.4054	60.7433	57.0124	65.5591	71.5199	67.0081	58.6586	62.9687	60.1686	57.4476
SNHG6	69.9415	55.5885	31.5128	48.2145	64.417	64.3128	108.898	107.328	37.0891	74.8052	75.2443	69.9486	98.8265	97.2866	58.405
SMARCA4	75.7067	88.055	57.0527	83.8655	75.4476	91.3623	75.5414	75.6169	54.7051	63.2992	59.0803	60.0031	61.2946	62.9949	56.4437
ATP5MC3	29.8467	68.1927	66.8114	59.0363	84.3572	64.6591	82.2212	82.7841	48.7222	91.7416	82.6446	44.7534	84.5206	79.6886	88.9523
LONP1	39.706	53.6783	48.9902	49.0071	73.7496	83.6274	81.3654	94.9941	46.5878	93.2273	85.5412	73.4696	81.7313	80.8276	76.6923
GRN	48.4486	69.7031	109.009	73.5368	63.382	89.4309	91.335	73.3199	95.1522	67.9691	55.5751	61.187	64.8677	65.3282	37.5812
SHMT2	57.9659	52.953	44.5313	55.1038	62.7722	74.1999	110.006	109.351	44.9501	77.7844	77.7169	59.8097	67.7695	71.3818	81.311
SRM	44.8341	74.0801	86.0652	62.5751	73.9444	74.596	76.0615	71.1175	66.4275	77.035	71.8963	66.6537	74.9693	76.5941	60.117
COPB2	49.2567	73.2392	104.204	85.3803	64.7223	65.174	50.4448	60.8086	94.7801	52.4918	56.8405	82.0151	68.1847	70.7159	63.3632
PSMC5	70.6328	79.2664	72.4104	76.929	89.9061	57.1358	76.0218	67.8024	61.2645	69.073	70.8619	54.1598	55.2352	54.3624	72.8904
ATP5PB	43.4635	72.873	49.2398	62.8074	82.8483	57.3843	76.5276	70.073	56.9976	72.9635	83.4496	58.0237	75.1197	71.382	97.1965
KDM1A	101.705	65.1342	38.4075	72.9389	60.6214	76.3729	60.3223	70.3723	50.1154	66.2817	70.8571	61.8963	61.07	63.9899	82.3376
ATG9B	0.724064	47.8102	36.2253	24.2727	65.8467	70.2524	57.9282	92.9471	27.2364	129.904	100.173	68.4374	125.91	125.305	95.9126
PSMC3	57.6923	75.3579	72.7078	82.739	86.8501	61.0023	69.3636	66.2528	73.233	71.5046	71.4175	58.5216	53.9756	55.4851	68.6775
ACLY	74.5981	103.48	67.5057	76.9997	78.7006	65.3187	69.5198	62.461	54.8595	64.567	63.9435	65.8729	56.1291	54.3649	59.6936
MBD3	21.4548	66.4049	46.104	50.7163	88.46	96.2817	83.1345	82.8147	41.8281	99.2196	75.8218	73.1071	62.2257	66.4471	87.0666
ASRGL1	11.4187	108.712	46.8211	37.1332	111.105	54.6838	100.269	85.6219	20.6373	96.134	84.8216	49.0596	79.3815	81.9187	85.1382
GHITM	32.3745	63.9255	42.5107	49.0932	75.3457	46.8327	83.6611	79.2898	37.0019	75.9828	86.3271	66.566	85.1842	85.6533	112.343
DHX15	114.031	70.6365	56.6709	57.2508	71.3634	45.8583	54.4037	57.7415	43.903	60.6661	65.9029	63.3468	71.2121	68.9901	86.0615
TUT1	23.4172	41.1581	6.16767	154.245	31.4814	96.2727	72.6776	53.483	30.2706	70.2513	303.257	5.10087	4.64511	49.529	57.2762
LYPLA1	64.1534	54.7373	27.5944	32.6715	59.4651	43.5693	75.379	82.1176	24.3022	64.358	71.4714	89.7702	109.638	101.045	111.948
PCNP	73.5705	66.8204	53.9444	53.2893	67.3199	54.4011	53.254	67.8079	47.8416	57.6713	66.858	83.1131	86.6681	91.1869	85.8812
KXD1	49.2469	71.0211	56.2274	55.226	92.5043	78.3631	103.824	88.8802	46.0402	74.0947	69.5447	54.0914	73.7293	65.1187	57.1818
GUK1	24.7722	65.5734	109.837	83.6568	58.0905	98.0743	75.2914	69.7368	88.3964	67.8566	54.7977	68.3034	62.7691	62.724	47.7599
PNN	90.6311	66.6216	46.2598	63.0723	67.0664	55.5251	73.0148	76.6381	42.5531	66.5057	68.7947	60.8902	75.5326	77.4439	72.0619
NDUFB3	33.0321	74.4066	52.0948	56.3292	79.8131	52.0668	84.3	80.6965	52.4409	74.2507	80.9423	53.2837	71.0825	75.68	97.4215
LSM4	74.2727	88.4246	56.5462	66.7836	84.4959	79.3619	66.5976	66.741	54.1303	75.0868	63.758	58.8961	60.0256	58.1615	58.2749
NDUFA6	37.57	60.1231	45.8823	54.1421	81.1127	52.9956	92.4345	84.6676	40.2995	85.1529	86.6134	55.3988	76.6704	84.1054	84.3437
HUWE1	65.2018	57.5135	52.9443	57.2784	74.7908	58.5211	72.6298	68.9255	49.6449	68.5226	64.3307	67.8675	80.0751	77.5773	87.9568
TBCD	19.5597	61.6863	39.4971	31.3724	90.0896	75.7211	82.3871	106.89	25.2246	94.688	87.4686	55.9166	86.4385	86.6112	92.8005
TRIML2	10.1074	60.1966	35.9333	28.1268	100.601	57.4833	107.955	102.751	24.3692	100.766	87.7221	63.5975	88.5887	81.6344	92.0971
DNAJA1	65.2611	76.6483	62.4967	88.3794	92.5515	51.1806	53.9888	50.2659	57.9311	69.1644	78.1549	69.4445	64.5336	64.3338	56.2606
RAD23B	65.9452	64.2414	49.1106	67.6721	69.012	63.6102	71.7387	69.5382	61.9669	65.9149	66.7258	84.5388	64.8115	66.4797	68.3063
ELOB	46.4229	73.0244	85.6908	68.3688	73.543	85.0303	67.8131	62.0344	69.2839	77.1647	73.1421	52.6826	67.5159	65.8861	49.5349
NUCKS1	136.539	77.2579	51.5101	66.9108	69.7183	44.7332	62.7931	52.4774	53.6624	54.3721	60.5827	46.0297	56.8653	60.2382	68.6519
G6PD	19.7293	87.2673	67.2762	66.7197	74.3198	75.6978	86.8227	78.3639	67.0867	97.081	79.7462	59.6587	70.9826	64.9716	38.71
COL9A3	36.1171	66.8397	45.3746	34.8563	79.6084	75.6547	72.3694	91.8484	57.639	97.3435	93.8832	56.1238	70.242	72.9839	72.3085
PTTG1IP	49.3998	69.7288	101.706	96.7574	46.807	90.3433	48.497	48.7497	96.3418	52.4951	49.9388	89.9287	53.6252	50.1351	50.1638
RAB1A	55.024	61.4588	102.834	64.498	59.786	58.8185	77.4629	60.974	68.3924	59.0452	64.9146	75.8689	64.3846	63.8457	63.5014
MGAT4B	29.7205	61.8198	76.7785	64.3583	71.4418	82.6271	79.326	80.8277	66.4647	80.4138	67.4524	51.7488	71.2972	73.7926	56.7008
CHD4	75.2125	71.7377	76.2591	85.3064	67.1212	80.0369	68.152	63.3469	68.2272	53.8771	56.4207	48.8967	51.0177	52.7753	59.4934
ADRM1	51.725	79.8801	66.8872	66.1266	92.1529	69.9911	84.7994	77.2357	54.6519	68.4517	58.8989	55.8518	58.1912	53.2293	59.6369
FGFR2	56.5089	45.5791	123.103	91.0989	47.9315	71.7682	54.1937	51.9466	168.819	48.8009	45.1487	49.6889	47.8183	48.9346	39.749
CSNK1A1	53.5134	58.0647	84.7748	56.3792	63.1644	58.2935	67.4142	63.6764	54.5175	60.5256	71.0861	84.6064	66.9192	77.2823	72.2007
LMNB2	63.5504	68.8394	51.3301	76.1949	81.0613	73.6635	59.0524	68.8705	57.5409	69.412	67.9047	56.4969	54.7286	56.1573	71.9707
CEBPZ	61.3822	65.5554	29.419	28.1667	83.1689	32.8257	74.1011	74.7488	22.6543	79.9893	88.2465	61.618	93.4832	91.7115	99.3474
PSMD7	72.2829	66.0971	51.8057	59.4334	78.4389	51.3914	78.0603	71.6837	43.3496	64.5609	67.3878	68.0305	66.758	66.3676	72.7484
TBC1D23	19.6049	69.5348	31.0792	26.7786	93.6487	37.2169	58.4831	81.331	24.0148	77.8866	96.0428	62.783	90.2423	98.3682	126.445
PTTG1	87.9374	72.9165	54.0136	79.9404	77.2773	67.9706	74.2092	62.5558	65.0212	50.6757	55.8755	41.3382	47.7687	53.6926	69.2865
BEX3	141.873	78.5899	111.73	127.407	46.4825	79.1434	30.4907	17.0557	136.354	27.6353	21.3613	48.961	36.5974	26.9841	8.88333
FKBP1A	74.1333	87.0215	87.1718	87.2483	69.4177	61.3031	51.1562	45.6738	71.8725	64.2738	60.9198	48.712	55.8317	53.4257	52.5756
MAP2K2	46.6616	69.1143	68.6335	74.9567	76.4767	97.9743	73.7086	68.2363	62.9381	72.4519	60.1241	57.2954	61.2553	57.0286	45.992
SRRT	64.6913	78.6079	61.9724	71.0562	88.6509	65.8266	64.1779	69.3295	54.0031	64.7681	60.9737	47.6332	52.9425	52.0864	72.0736
MRPL4	30.6666	52.464	42.5531	44.6445	74.1596	68.6684	91.4153	95.2135	40.12	88.0936	82.4223	51.401	72.3556	77.1084	82.1503
ARL2	71.667	59.4897	33.2655	47.6354	79.965	60.6867	97.6241	83.1487	34.1079	87.3598	77.7347	44.9955	76.9996	78.2049	50.9908
LAMC1	52.8598	55.0176	121.614	63.8611	56.882	45.2508	45.1379	43.1696	142.716	59.6922	57.9822	63.0311	56.6075	54.2967	61.3116
PDHB	47.9137	92.7057	48.7189	46.907	85.2694	50.1633	78.0627	84.0645	37.3586	73.826	74.6765	52.6333	65.0612	68.4043	76.1007
CIRBP	56.5938	106.277	98.5418	73.9142	53.5189	99.2586	72.4991	65.0678	74.0474	43.7451	41.5088	43.1525	41.9734	44.6625	57.9712
MKRN1	37.7188	46.3643	32.1454	38.4074	75.6206	57.2023	84.7352	85.2456	32.8748	92.6943	88.2698	64.8393	88.8109	86.3344	77.8861
CLU	97.2391	102.064	126.354	55.9332	99.6271	50.2182	74.2592	45.2973	81.7209	54.386	45.854	40.6841	50.8411	46.4635	11.8158
RAB1B	41.3829	63.2025	75.5564	71.9249	73.4678	68.8832	78.2491	70.1361	68.9761	68.6465	63.802	57.1674	61.6563	65.598	52.3584
HAX1	33.3785	56.1729	45.4857	45.3495	73.5299	57.8698	117.93	96.3824	46.0467	72.2034	72.2485	49.7817	67.0807	71.0884	78.3116
UBAP2	23.1343	43.9138	32.9371	35.9781	86.1136	50.9631	99.8703	87.3671	29.0453	86.2282	83.1376	62.622	94.9234	92.6079	81.8373
TXNRD1	41.5942	58.9215	36.4358	39.9965	81.7725	41.1428	73.8489	83.3457	28.1248	81.3562	88.8628	54.7801	73.265	75.5101	107.214
ERGIC3	54.2358	66.242	96.5437	75.6088	50.5487	81.4929	55.621	59.0374	92.8108	61.9327	55.9382	61.6687	56.1515	51.4302	50.7706
PLXND1	7.83706	32.5999	52.8634	39.9255	56.4516	84.929	43.0939	87.1523	56.7298	78.8221	86.146	91.1516	75.4448	84.2408	105.734
SEC11A	112.434	65.5129	57.0066	78.8697	46.4649	58.2349	56.4766	52.0188	74.2934	45.1258	55.3271	68.712	54.5752	56.57	54.2236
MFGE8	346.287	64.47	101.633	43.4082	34.8245	33.1878	32.8829	23.2557	55.2847	26.244	16.0392	24.8221	29.889	24.0664	4.84643
ASH2L	31.4765	47.148	32.9295	28.711	75.5737	45.5069	113.317	100.775	38.0083	77.5643	81.9325	58.1888	90.8621	88.9241	77.9889
CHP1	24.5527	44.4923	37.4936	34.5098	57.3507	54.1975	95.4235	91.4224	37.7629	88.9555	80.0519	69.2723	109.634	104.538	65.8534
ATIC	71.0508	52.0954	29.862	39.7167	63.3512	51.2529	81.3335	75.3552	37.6631	79.6673	81.0394	68.2796	83.1558	75.8852	75.1562
DDX3X	84.5371	57.2086	59.99	58.0632	56.3661	51.3747	57.9463	64.3363	48.4796	57.6105	64.9005	82.539	54.6154	56.5105	87.7243
HDAC1	48.486	60.9984	37.597	44.9783	78.8727	53.8767	83.1861	77.1264	45.3641	80.4033	80.2062	61.6973	80.5768	75.1436	67.9876
DDB1	73.6143	62.1254	60.8424	80.2881	55.1804	80.8706	55.4014	53.6726	72.9765	50.8077	54.1728	89.6516	56.6201	52.8352	53.4674
CDC20	71.9937	72.5788	49.9496	71.9963	81.0379	67.4693	52.3405	63.8914	55.5784	59.6369	62.893	43.1162	46.9249	53.2154	87.2296
ANKRD10	138.683	72.9732	57.7529	59.3765	44.0707	63.0105	51.1834	54.3346	52.944	45.2891	41.5683	68.0047	62.8919	60.6382	55.4921
CKAP5	48.6597	52.4866	32.6992	48.6631	79.0243	49.7304	85.8868	86.7901	34.1936	70.6302	72.165	69.8389	87.7334	85.3041	67.657
AP2S1	37.7453	75.228	86.043	60.5219	72.5611	76.6344	60.1729	61.4042	76.3988	66.4495	59.2732	57.5082	65.1102	57.6683	61.2121
PSMC4	39.4377	78.0286	59.3096	62.0066	94.9691	54.9488	70.6368	61.0551	51.1997	75.9932	72.133	56.0737	61.1142	58.8581	71.4532
IPO7	77.0199	47.2422	29.9906	38.4177	52.4516	35.6055	58.078	72.2448	33.0312	64.9483	79.5705	67.3513	79.6117	83.6738	117.375
MRPL20	45.7768	87.3502	62.6575	55.3278	94.4534	50.3805	71.7284	54.9955	41.9952	75.3356	74.6342	46.2853	54.9926	58.8568	83.8323
PGRMC1	83.5505	88.4573	82.1692	91.9802	59.8517	66.4446	45.9501	45.3852	79.9557	56.5607	57.225	44.6015	45.358	47.2203	45.4961
NME4	138.253	51.5449	138.791	86.7818	43.6964	68.7168	45.4707	34.2576	133.696	38.3036	32.1704	28.6062	34.1354	36.5531	17.9411
TEAD4	23.2215	47.3696	31.3754	45.1279	87.3908	63.0332	80.5572	78.8356	37.9405	96.2509	87.4803	60.1086	81.8686	83.89	73.9019
RAB5C	31.2468	66.9591	70.4022	81.3763	71.76	62.9869	62.447	58.0132	72.0098	66.4088	65.5637	62.1315	64.4992	63.9829	61.5053
CCNI	74.8158	72.2665	68.3952	74.3883	43.2505	88.4815	58.1312	61.1242	69.1369	55.4873	51.3788	58.0678	63.0295	59.9887	50.1296
UBAP2L	70.1805	70.9961	82.2943	67.7407	74.8843	51.6679	68.0574	55.3134	58.0275	57.3538	57.3101	54.8027	62.7308	64.0299	54.975
CAPRIN1	97.6484	73.5247	54.3963	79.538	58.4004	55.3945	57.9644	48.9319	56.0524	50.3334	55.1239	58.3627	60.6644	63.9116	57.8566
COPG1	27.7646	62.4841	91.5261	72.486	61.6987	73.8406	51.499	60.4537	97.6205	53.9219	54.8812	74.4386	67.6942	68.9979	50.3094
AP3D1	50.5747	63.1645	64.5964	68.0727	76.6491	72.9401	66.1414	63.505	60.0056	68.5217	59.9675	66.7541	65.7222	63.5583	50.0849
ARF4	64.3957	66.7479	132.665	65.5275	42.619	52.4749	43.0728	39.9869	99.3663	40.1749	43.0804	75.3374	68.8199	59.7614	56.7082
ECH1	41.4413	40.2412	35.2968	35.5901	70.1846	69.384	110.668	95.8184	40.3699	90.5778	74.801	60.211	96.4681	89.3748	36.6785
CLIC4	143.674	57.3481	50.2506	60.4829	56.445	42.1651	54.7978	54.6896	55.3616	49.3579	54.9328	67.7596	55.5703	55.2327	55.528
YWHAB	77.2608	84.9602	68.1539	70.5155	68.2758	47.3137	55.3422	46.4931	62.3968	58.8796	62.3317	55.2853	56.3325	56.2297	65.2018
REST	19.2445	70.2562	32.6057	28.7782	99.9768	43.1606	86.585	77.4599	23.1341	79.9187	85.4613	58.6973	82.6462	82.636	97.5945
SLC2A1	41.2286	66.002	123.683	115.933	38.8907	72.1694	12.167	14.7827	178.468	40.216	33.3935	128.743	40.2614	31.5976	16.2201
ENSA	63.8724	75.1184	57.0396	61.2404	85.1773	53.2729	60.0226	59.9793	46.519	68.9627	67.708	53.0577	61.6016	64.7653	65.1742
AKR1A1	72.1472	74.8827	57.0664	41.2389	62.776	70.0319	59.3028	71.5727	43.6062	84.3748	75.5346	54.8655	66.6043	59.0284	57.8025
ALDH7A1	68.0825	68.3544	31.8421	50.9874	65.5406	64.0604	91.2619	81.5284	41.6077	65.7347	57.8378	58.1805	77.1158	74.8569	52.1283
ARF5	60.6815	75.4015	92.3252	75.9359	66.7118	74.1449	69.562	59.0695	60.9954	56.1513	52.9331	52.6946	53.0448	51.6724	42.1243
PSMD3	60.8393	67.1742	53.5545	64.2375	73.4529	62.6189	71.3146	68.0641	50.4419	67.883	60.3829	54.8256	62.828	61.3008	60.6421
SON	79.9979	66.2267	79.7097	60.5759	63.0488	58.0811	57.6156	60.9171	53.0758	54.7942	56.8803	53.6546	58.3902	57.1557	66.9668
CAPZA1	57.6197	58.5871	55.0284	57.7523	58.0014	43.1322	61.4154	57.3562	59.5742	58.4234	65.588	75.5366	76.8995	72.3984	76.7551
POLD1	27.6509	34.8698	27.2464	30.9806	59.5351	85.3129	75.5461	135.432	27.7886	79.4684	79.2195	54.5928	78.3902	91.7325	74.187
IARS1	82.994	51.2667	45.6705	39.3433	61.2686	45.9152	76.4025	78.626	42.1853	59.8941	67.0388	60.8995	63.9756	63.9767	84.6527
DAP3	45.3398	50.9639	42.2754	42.6877	52.8097	56.2135	69.6283	80.9567	40.6663	61.7185	71.9161	73.2334	80.7011	78.8099	90.3328
IP6K2	49.6163	68.9615	58.2854	55.9562	72.7779	65.7077	73.0834	76.2392	52.9781	68.1931	59.7763	51.0439	63.9771	61.4651	63.9604
ARF3	57.7351	70.6617	46.9919	55.3391	80.6183	52.6229	76.282	67.3067	41.0523	65.0762	66.9243	49.2545	63.5617	65.2473	73.4432
SENP2	24.2086	42.1299	26.4893	25.733	88.9714	52.2289	77.3883	126.926	19.3948	59.698	62.8992	70.7259	102.232	109.836	72.4316
SPTAN1	64.4793	67.2255	154.058	86.7122	42.6175	73.8647	35.8107	38.8094	138.957	37.8773	36.6996	39.6112	35.8783	35.1626	38.5545
YWHAG	80.795	82.3382	68.2351	73.3815	74.6967	58.2381	61.0607	50.8562	54.4135	54.8043	55.8934	42.835	50.3638	51.5517	55.0147
SLC9A3R1	31.7921	18.3143	134.595	83.0743	20.8546	32.0372	28.9336	28.5841	396.789	26.9697	27.8345	39.4025	24.9905	27.4937	26.6482
EIF4EBP1	55.727	43.5753	92.9636	52.234	59.6208	55.0561	88.2436	86.6033	85.1143	56.381	50.0547	47.024	51.3546	51.1862	58.3381
DNM2	37.1702	58.3009	48.7173	57.9215	68.7549	80.6709	76.5397	72.4365	53.7082	73.5087	64.4149	68.9933	63.8692	62.2699	53.6926
ZYX	56.8035	100.752	73.969	67.7751	79.788	72.7157	63.0525	63.4776	58.0774	55.6469	49.7009	46.1276	50.5509	49.8652	42.7922
MAPRE1	62.137	69.1796	56.1927	65.1714	66.2044	50.7658	58.9055	56.9618	46.2555	56.694	64.4202	60.1648	63.2668	65.5223	72.8204
HIGD2A	26.8445	81.6691	90.8371	62.8354	71.3753	72.3024	59.2454	60.1656	65.7536	76.2707	66.4455	42.9163	60.4841	60.0419	47.8941
CALU	66.5855	49.9808	105.164	76.6059	47.9207	43.2942	57.6734	52.8938	83.8859	41.0424	44.387	64.7289	64.8382	68.5205	49.6451
GLUD1	30.0581	44.4662	33.6833	29.3543	61.2155	50.0819	88.9935	92.6271	27.6434	79.4277	78.9148	60.2442	90.1601	86.8851	85.7492
CD320	17.4977	60.9086	47.087	29.0909	86.6766	67.5414	62.5165	72.5525	32.2351	116.552	98.4154	45.3886	54.0036	54.7767	95.0613
SDHB	29.8693	44.6277	36.9561	39.2116	71.9282	46.4931	79.0785	78.9706	35.7852	84.2414	84.1979	59.1368	84.8887	84.1508	77.4842
SLC16A1	180.163	52.9776	25.1577	44.4361	53.2344	42.1811	46.8716	47.3716	36.8107	44.9985	53.3083	59.939	50.8479	52.1754	71.4282
CTSB	15.1295	27.1749	65.3281	78.3132	32.9729	98.1343	42.9445	42.2277	129.092	49.154	53.2916	163.048	39.379	40.782	57.2419
MCM3	102.926	56.1343	33.6015	43.5226	69.2045	44.5706	66.5452	68.2636	36.8236	67.9332	67.1898	51.848	66.9098	63.8389	64.5867
DCTN2	54.6317	67.8928	65.1364	71.9295	61.5126	79.478	61.3858	62.0953	56.1928	71.4099	59.7754	48.1782	58.0195	54.2621	48.9876
PRRC2B	43.3141	67.788	51.2469	57.2937	67.1147	77.9154	54.7983	61.565	53.2262	70.832	67.2942	60.0601	75.196	72.4735	51.9359
ETF1	52.2152	61.5489	57.7351	53.6042	69.1732	39.895	66.0395	64.9896	45.0191	59.0208	69.128	61.01	59.0493	63.2475	88.6683
AASS	165.979	22.3723	10.7563	18.9739	56.1576	32.7049	66.6753	68.7694	16.2983	75.8556	89.971	46.6124	68.3432	75.3903	65.9235
PSMA1	64.9712	62.5923	49.8144	61.3001	59.598	47.8533	64.6132	57.499	50.8474	61.7019	63.9906	63.152	66.8155	64.5097	68.3948
MCM2	45.0757	63.9726	36.3412	52.9932	82.7101	61.3491	46.3637	74.5894	34.9014	67.2425	76.7558	50.1993	56.9498	65.299	91.379
ATP6V1E1	35.5316	65.467	63.0087	65.587	67.2644	55.2068	59.3375	49.963	61.4156	59.0141	59.8064	86.8945	68.9843	63.4564	58.5515
TYMS	42.3874	61.1457	52.0625	65.8451	68.0737	55.618	58.6475	56.6363	58.5705	71.6408	73.4664	59.7328	63.3792	63.392	62.9124
DAD1	48.1069	72.068	82.2164	69.7766	59.3871	51.8211	57.5805	48.0768	69.7991	58.9062	53.7544	52.1506	61.4501	59.0187	63.105
RHOT2	43.8014	50.3253	44.9652	47.6116	63.9536	77.708	73.3905	100.02	43.5311	65.4396	62.2692	48.84	68.7115	67.1151	62.71
ABR	15.2019	37.5755	34.1866	45.9278	85.3619	82.1943	73.535	64.6635	44.7551	89.2764	71.273	80.0298	74.7911	70.7085	64.6005
RTN4	80.0971	88.4102	115.815	96.8628	50.9398	82.2247	36.5128	36.7878	72.2253	38.3231	34.5118	49.7521	31.4018	29.9205	42.5135
THOC2	26.7623	41.1795	43.2306	35.7209	53.5752	48.1136	67.7128	80.8934	40.3948	72.1065	76.9941	75.3325	84.7299	82.8274	89.4937
MYH10	88.0959	70.3862	72.4268	73.0662	46.4785	57.592	53.1821	54.316	82.6858	42.8808	44.8322	52.1625	43.2228	45.2482	58.4055
RABAC1	32.4146	50.527	90.4898	48.8519	53.7994	82.881	75.0087	71.6961	73.4536	75.2409	63.3895	46.692	59.0679	63.3828	44.5234
SCNN1A	31.5862	55.2807	20.8728	33.0975	77.5556	52.5929	101.906	97.2573	14.5164	79.063	72.0684	51.9003	91.7446	88.9276	61.4307
SINHCAF	143.172	50.8848	21.1343	37.5965	47.8533	45.7065	57.3385	63.7253	25.4011	54.5488	61.6451	60.5873	70.4312	70.0547	61.2252
IGF2BP2	72.0554	50.8751	40.0435	63.529	67.4225	68.5229	45.904	73.1587	36.2453	54.3049	62.6103	60.718	60.0258	67.9987	67.3912
SLC29A1	55.2069	34.0208	25.8792	35.967	50.5841	59.2651	74.3367	83.1719	47.369	74.9083	73.1184	70.8815	82.7923	85.1397	62.6526
SF3B5	44.3007	67.9324	74.2348	67.5241	68.912	62.6148	68.8831	56.9907	56.8929	67.2044	54.5854	48.478	68.4761	63.7047	43.6717
LRRC59	32.9508	58.1636	62.2908	59.5627	72.1374	53.9511	78.1341	72.2973	55.6693	61.9375	57.7209	60.8468	60.5691	58.3493	67.2044
SEC13	45.677	67.339	102.634	79.455	52.7668	65.0513	52.1825	49.906	101.245	43.0002	38.6759	64.2735	49.7977	49.5647	43.742
GTF3A	43.3941	80.1445	51.7944	55.3548	75.0914	38.9463	70.2314	56.8627	43.9172	73.6559	73.614	45.8187	61.3229	61.925	71.4033
FKBP3	90.8029	68.558	44.442	62.8654	64.1867	45.2436	62.887	53.0388	45.6584	58.0872	62.6382	43.294	56.1241	57.1951	64.3462
RHOB	7.66159	135.046	178.974	132.835	50.6869	64.721	41.6418	36.7044	109.329	31.105	32.213	22.7317	16.0988	17.0347	26.9957
PLEKHB2	25.3265	55.6273	34.5952	40.2179	70.2932	50.994	75.5689	67.7984	30.317	83.1075	76.2327	64.1452	91.9664	77.6799	73.6476
ATP6AP1	17.7273	59.3367	76.2822	78.1373	57.7091	76.6787	63.6808	51.626	78.3265	70.4522	51.0307	73.9937	57.9394	71.5747	36.1652
NOC2L	40.3464	62.2819	47.07	48.2476	71.1589	59.3609	66.802	72.333	44.2584	69.2616	69.5464	48.508	60.0936	67.1928	75.8673
NREP	83.7501	150.834	107.517	113.546	54.8572	64.2065	35.2245	22.4113	95.6852	28.341	27.4124	19.7252	24.5518	21.5845	24.0013
OGA	64.8082	72.5746	59.296	56.7114	58.8671	61.6296	57.3552	58.5999	50.6971	51.5873	54.8598	53.5645	59.6215	58.6139	69.2347
MRPL37	49.4978	56.4007	40.9964	50.3857	72.3672	48.1562	74.779	66.824	38.3425	67.0063	69.4151	49.6063	70.3641	69.6183	72.1795
UBE2D2	46.2275	71.5495	64.2758	58.8125	74.8469	55.7993	67.3615	61.4535	45.8866	63.4706	60.5694	42.2619	58.7691	61.8397	64.0188
RRP36	47.7832	72.1814	53.3178	58.7792	81.1032	47.3292	70.992	59.8445	49.1127	67.3207	66.7103	49.0052	54.4995	53.5818	64.3328
SLC1A5	80.0378	26.3603	47.7399	46.0193	51.0444	69.8076	94.9044	92.1889	51.4126	55.2097	52.8877	56.5087	61.3166	58.3408	46.6898
RHOC	21.0268	61.8625	178.99	100.185	51.1199	71.0319	35.1617	26.1051	130.633	38.49	33.2856	54.6091	40.299	35.3707	23.8517
KTN1	70.9397	62.0002	45.7553	57.6671	69.6848	41.8048	59.0924	51.9338	50.4709	59.8697	64.3249	59.1904	59.5716	57.8627	66.7037
DDX39A	38.2383	69.4037	51.0349	45.2136	86.2112	52.8609	57.6824	62.6742	36.8487	81.0855	80.5746	40.7228	56.3342	56.4799	77.4538
PSAT1	114.101	33.3708	38.9955	38.661	41.2728	51.1114	100.844	97.4655	23.0866	40.8002	46.0042	47.5859	48.6177	45.0611	86.581
PSMA4	90.0082	52.6753	42.9519	57.635	71.614	29.7155	84.0652	58.9538	38.8083	53.0926	62.2951	47.1445	50.8582	46.2942	75.5122
WSB1	62.6707	51.4995	36.9812	59.0461	37.8106	113.469	52.9423	73.6947	47.1357	46.2348	46.4314	96.6148	61.5408	51.0718	49.9511
APRT	64.1828	74.7399	51.2216	44.302	69.4376	63.8661	65.5989	60.3956	40.3873	74.9487	67.3022	47.4475	61.0382	59.6598	48.3581
IDH3B	35.2271	52.7055	42.6666	46.309	68.2788	47.9495	83.7678	75.8458	34.4492	68.6189	68.1139	42.3931	76.3036	72.6112	76.7878
PTPRU	13.3131	65.188	39.2765	35.2778	74.3422	65.212	65.7593	79.3052	39.0032	84.1701	76.6129	68.5917	76.5205	79.5699	55.7487
CNOT1	63.6617	42.2863	34.9614	42.5151	61.6087	41.2304	78.1791	71.6788	34.5952	62.6665	67.8916	59.4373	76.2569	78.0559	67.9169
POLR2I	37.9226	53.8418	37.488	48.5178	80.4398	58.1807	87.3056	76.8385	37.6606	76.2769	66.0982	46.0055	70.6748	72.7774	51.159
SLC39A7	42.3069	55.6853	68.6557	67.8166	57.1724	66.1563	60.3097	58.3968	69.7216	55.0628	51.1704	71.7624	62.1575	55.246	48.7836
CORO1C	35.0081	65.4438	68.18	68.9079	64.9975	52.3298	50.733	52.6449	65.061	56.6714	60.8212	64.3778	53.2776	54.9908	69.0375
SNRPA1	71.1773	47.5356	33.3354	43.1225	58.9769	48.9244	69.4396	67.125	43.1459	64.8026	70.2105	55.5842	62.5077	63.8563	74.4989
DSTN	51.1458	79.5732	57.1341	56.9247	65.5769	36.9114	65.7681	53.1489	49.6825	57.523	59.2653	55.5247	68.2361	60.6911	63.6888
PTOV1	65.8727	83.0282	89.101	88.0476	49.1261	103.218	35.1936	43.1206	93.6149	46.6184	38.5146	37.3086	33.7042	33.6764	32.988
PFDN6	40.5271	61.5403	32.8928	44.0772	73.2495	39.3146	82.0782	70.3923	34.1771	77.8275	70.3491	57.181	73.3342	67.8438	65.7203
TMX2	33.8343	62.9271	41.7208	44.154	79.4948	41.9812	83.5064	70.4362	34.0391	63.4924	69.3397	42.6862	62.243	61.9717	89.3759
RBM8A	45.8483	64.4574	39.0209	45.1519	67.5844	42.9823	62.9687	92.261	28.7047	72.9818	68.405	38.6687	55.756	53.4969	93.9515
CBS	87.1915	57.122	35.2346	46.6753	71.9683	65.0585	70.1347	76.1447	36.8666	62.728	60.7465	45.1622	44.827	47.3305	59.7458
TMED2	69.9135	47.884	73.9389	67.7284	48.9004	40.7925	50.438	41.4142	69.7735	47.933	51.6878	74.4512	57.0268	53.6487	65.7452
USP22	66.5767	74.7197	61.6267	65.3529	65.6658	70.7253	54.2662	53.7284	55.1962	55.3965	51.2489	44.9381	49.3954	49.2502	51.3614
NACC1	52.5528	62.3766	43.0781	45.1744	74.6827	56.7202	62.5254	66.0578	42.8027	71.2018	65.2019	46.4759	62.925	65.1708	62.8355
NAP1L4	66.6189	67.3042	48.9818	54.025	70.6595	47.2053	47.6866	47.0659	42.9017	60.7997	66.3022	46.8114	58.6615	65.9942	71.7173
ACTN1	65.6219	58.435	111.875	95.754	45.0325	59.9467	32.5251	37.9835	107.305	38.8631	41.0934	54.771	39.2543	42.374	31.432
TNNT1	55.0516	26.4791	24.9862	27.6511	116.26	27.8345	128.303	83.2976	22.0519	85.381	69.5866	37.0102	84.5593	86.3006	27.7058
USF2	48.852	58.2482	48.5977	55.0857	74.2416	63.2245	68.0996	61.5231	44.6542	67.2023	62.8727	51.1823	60.8896	60.1746	53.1776
CRABP2	104.535	130.746	86.0396	162.717	8.64495	70.7541	15.3771	21.288	99.8465	24.0884	25.1139	18.055	13.8349	17.0264	15.8209
ZMAT2	36.1239	70.4554	46.9292	56.1692	71.2771	44.1198	77.4687	66.1512	43.6326	63.292	65.7874	48.7309	58.6582	63.3753	64.5378
NPC2	53.7076	57.875	64.6561	73.613	52.4689	57.5267	67.0364	57.5693	48.7367	58.5216	51.5035	48.6402	67.292	65.3775	43.6222
NPEPPS	34.0285	49.9813	47.5937	47.6295	64.6819	50.7097	55.977	57.2821	44.7979	63.5636	68.0724	65.7978	73.629	71.5081	77.2711
MSH6	73.1217	39.0234	20.1932	32.3321	59.6918	38.7904	70.5645	76.3544	26.158	63.6814	75.1106	54.5252	76.3977	77.0776	77.3552
EIF6	36.592	76.0725	58.5989	48.9279	70.8025	52.5517	58.495	54.9431	45.6484	73.4633	66.4185	47.3937	57.8782	55.5312	69.5518
JUP	36.6527	51.0757	74.3709	94.043	43.1487	99.3838	39.6385	34.0625	96.0243	42.9923	33.8934	128.642	36.4687	34.1339	26.5467
MSN	58.0776	73.8985	77.6694	72.3232	66.3824	51.9356	66.7625	52.0185	63.7099	51.3833	48.1136	37.913	45.238	43.3926	48.8004
SERINC5	24.4913	72.3956	34.3952	37.499	66.888	41.4119	57.6544	82.951	36.4558	59.3038	61.2827	58.9612	71.6428	73.6058	91.2432
CDC42	45.545	81.816	87.2221	73.7464	48.7124	42.3309	51.4956	35.6307	56.2262	45.5639	43.6612	63.8949	34.6225	51.7738	83.1945
TOMM6	26.9429	74.4915	64.4541	5.72294	84.3513	4.46412	71.4349	35.7225	14.0632	62.4683	133.202	30.8117	112.75	70.2214	92.7363
SAP18	45.2134	47.7485	40.094	42.8351	62.0032	43.3544	65.528	67.0675	40.3488	78.3432	68.5756	63.023	82.5062	76.8799	51.8539
DKC1	47.2387	50.6174	29.7082	39.2003	61.613	43.589	71.7666	80.7895	34.4283	65.3131	67.221	57.5154	70.1109	69.5645	75.467
PFKP	44.9821	82.1911	82.4952	101.476	43.9387	83.3456	27.9102	17.565	127.133	32.2333	21.299	105.795	26.7957	19.4377	36.5438
DEK	126.459	55.8003	32.9446	49.8725	61.109	36.1536	57.8091	51.2847	37.8612	47.4382	56.8719	49.5756	50.5847	50.3016	61.504
BRD2	52.3652	53.4657	42.383	57.8329	61.4023	61.8783	62.5169	64.8642	47.0796	59.5383	61.2035	57.3481	55.8929	59.5302	61.012
PSMA2	76.6347	73.4032	54.8068	48.6441	61.8161	46.5487	57.0747	54.4701	39.6658	58.8909	58.891	45.8087	62.3619	56.8439	56.938
PLBD1	9.95282	68.5908	28.2599	28.5238	78.788	36.1801	76.5158	67.4071	29.0537	73.6484	71.446	59.0855	69.1075	64.6346	106.833
DNAJC7	56.7783	59.9938	44.5359	49.8741	73.8456	40.6947	63.6925	59.198	41.5278	59.4451	61.6736	45.7234	51.4884	55.5012	80.9508
CALM1	58.083	67.8816	61.8792	72.3645	53.4716	55.9124	55.1548	50.6263	55.3745	49.3937	51.1957	62.6054	47.4455	45.2847	57.8822
SRRM1	77.4416	50.3128	39.3971	48.3249	57.7832	50.5824	63.875	59.94	42.0495	54.7019	52.2409	59.0711	64.9922	65.4232	58.9994
TCF25	27.504	57.563	73.4835	65.9554	50.5838	81.3641	43.7814	60.7832	76.8485	51.2105	48.1083	71.5814	53.9741	58.8043	45.6466
EIF4A3	34.3775	52.8264	36.973	43.3716	73.8874	73.974	75.244	80.6061	32.6362	67.9944	62.3177	54.3851	58.5177	61.4308	58.4705
ALPL	84.6514	34.5895	10.7631	18.979	59.5429	45.4927	91.7371	83.1401	10.2403	78.9297	78.9197	40.8562	74.2733	76.3384	63.1994
PLTP	35.4816	27.5828	122.312	45.1523	42.1431	57.537	64.7278	51.8924	188.262	41.5858	37.8096	46.3885	49.5495	45.7658	25.5374
NODAL	14.232	159.545	43.5765	25.618	104.26	32.055	76.1903	71.8016	17.9446	77.9825	71.3512	28.2549	45.687	45.1287	67.156
BOD1	68.7646	54.7957	45.0519	52.4405	53.2982	49.0085	74.5213	66.948	42.3785	63.6149	59.3874	49.9663	65.1176	63.195	42.3614
RABGGTB	47.1816	42.2746	29.1917	33.74	51.8572	39.2527	54.5556	69.3389	27.9294	53.4473	64.6633	52.9665	75.382	70.7654	119.258
ZNF146	65.2585	48.7232	23.8665	27.9072	60.0965	34.8778	67.4235	66.0865	25.0955	62.3032	71.8534	53.064	70.3156	67.6028	93.8033
RNASEK	53.0682	64.5338	77.6301	72.4238	51.4052	60.671	64.0588	49.1654	75.2089	43.642	41.266	73.2883	51.5207	45.1367	29.7897
CHCHD10	24.6818	45.5897	33.872	41.1016	84.6888	76.8376	94.2896	81.3893	25.1679	78.7305	60.4693	52.2018	74.2118	73.0372	33.6595
PHPT1	29.0428	62.5294	108.816	77.4813	55.0141	74.7514	42.9227	46.4595	97.2846	53.5938	45.081	42.3478	45.0013	43.3918	33.1108
CDC123	72.2029	53.8273	34.2943	43.3868	57.747	35.7586	63.1688	51.6019	35.7705	62.6351	65.5424	45.2406	58.6046	61.746	84.0327
PRDM14	87.1212	42.5402	19.6923	19.4937	96.5164	45.4033	99.9751	81.0097	10.8106	67.5317	53.435	40.7782	56.9373	48.5906	68.0822
NDUFA4	48.0253	73.9165	45.3596	46.9621	57.4222	49.8928	61.6103	58.2591	40.9551	72.9557	63.8482	44.0566	62.1094	55.9376	63.758
SUSD2	0.881392	37.4042	29.8781	28.1749	49.4809	61.5145	50.3584	67.6765	30.1727	100.01	85.0386	59.4837	69.8313	63.3627	117.761
EPRS1	57.8198	46.1853	38.7396	38.42	50.9528	40.3961	72.449	71.3791	36.3964	56.0436	62.2419	60.6746	63.3941	64.054	77.8644
HAND1	0.608891	31.0707	229.05	200.201	9.73481	38.006	0.243302	0.393814	275.625	0.972876	0.170049	34.7183	0.446254	0.441153	0.895512
RBBP7	61.3316	47.4223	42.5258	62.2926	55.8822	56.8049	55.4387	51.6535	56.8281	47.8296	50.9304	79.026	55.4552	49.7871	58.865
CYBA	46.2547	61.1723	100.755	45.0892	59.9013	55.5038	68.6475	52.7509	67.3383	70.5118	56.5315	39.1029	61.2829	59.6359	21.9006
NEFH	4.52876	34.7895	19.0361	19.2701	88.539	33.4695	73.6597	87.6739	12.5612	76.6309	95.9792	34.0984	54.1593	64.5485	140.826
RAD23A	32.8124	44.788	38.7057	43.8447	63.2588	59.4897	73.7962	77.2969	52.3669	65.1522	60.812	57.276	63.8723	66.7883	55.1467
SREBF2	46.2975	73.2907	54.9993	64.6032	64.9985	77.0093	52.2887	52.1563	51.3086	55.6267	51.5334	56.3115	46.2026	46.0502	48.7717
ANKRD11	49.2635	58.2138	56.9858	58.045	61.8016	63.658	67.6025	68.78	49.8849	46.5422	48.6338	52.3788	47.5278	51.5868	57.312
NANOG	25.3937	35.398	15.7206	15.2095	77.379	36.4745	88.729	79.6881	12.3721	88.5531	81.2019	51.1213	87.6524	81.3932	80.4318
USP10	54.5848	45.6861	29.4726	39.0371	66.0461	45.8937	59.9417	64.4266	36.7832	63.5387	72.693	53.8504	61.6527	67.0444	72.921
POLR2L	28.2351	83.7339	92.8865	73.8792	78.7328	57.4833	51.3998	39.0116	74.8911	60.5852	53.8351	29.3847	38.5745	38.8397	42.3731
TFG	45.7544	56.237	68.7879	71.7235	52.5911	55.0325	39.076	43.7418	67.2705	42.3946	47.5308	60.7057	46.6092	48.349	74.1108
GOT2	53.8263	51.2345	35.3724	39.2992	59.4508	41.5243	62.5305	60.9357	32.344	66.6746	70.7942	48.2575	71.2232	73.9023	67.399
OXA1L	31.6817	40.8282	36.497	31.5896	52.7415	50.4673	85.6841	79.9994	28.5914	68.7395	72.9232	48.287	79.3132	69.3641	69.8205
DHCR24	76.6674	114.251	63.4453	64.5551	79.0978	37.364	47.9918	36.7864	48.4347	48.2219	47.4421	27.5182	27.328	27.9289	63.5574
ARL6IP4	36.4332	61.6573	65.5965	62.0757	62.3163	61.2854	61.1213	61.1503	67.1787	55.7292	54.1091	40.8099	51.9094	51.3964	47.1762
NCOR2	42.6582	48.4355	54.8823	56.3942	59.919	78.0798	54.8882	61.1093	53.2895	61.454	48.9776	63.3414	60.6528	60.4769	39.0709
ATP6V0E1	22.7998	61.7522	57.4895	58.0048	64.3198	39.6124	65.1368	49.6301	50.3964	64.5139	66.1595	45.8033	61.9517	60.3912	69.3321
QPRT	47.7815	66.5	62.4292	72.4755	53.0185	73.7153	46.7135	49.0413	81.9937	61.4012	50.6322	49.8589	46.249	42.7847	29.5053
RUVBL1	55.4625	55.7396	33.9471	46.9114	81.8827	45.4981	53.7474	61.9228	34.8707	61.1044	71.1416	42.8875	53.3136	61.5067	64.7684
RNF44	47.189	58.9367	34.9723	39.41	64.8556	58.3629	75.9931	84.1853	29.1112	64.1597	57.4501	39.7897	61.926	65.1377	55.4528
SNW1	47.6813	41.2206	33.2808	38.9785	58.8101	41.474	62.9143	63.5705	33.0198	68.3253	74.8128	56.8679	74.9387	70.8772	64.9601
TAX1BP1	40.5676	58.7668	49.9528	42.2808	73.3289	36.4055	51.6996	44.8121	47.7667	68.2398	69.949	61.4411	55.8734	56.301	71.0525
TOMM5	61.058	63.6657	46.2811	59.3699	68.3768	36.3576	49.8975	48.0718	50.46	56.5434	57.9779	46.1225	54.7381	53.7671	60.8036
IMMT	37.9736	44.5498	33.8916	42.1698	59.2529	42.2162	72.9808	71.519	32.7563	60.4045	66.5726	50.3232	60.942	64.8782	82.2421
NIPSNAP1	88.6681	60.6762	37.4595	52.997	48.1535	68.5659	74.2338	64.5105	41.6665	54.0909	46.8688	42.6599	54.2002	52.6743	30.3841
SUPT16H	92.8562	52.8899	32.2846	45.9035	55.1604	38.9932	60.4931	59.0614	35.502	51.3924	57.2712	45.7513	51.5028	51.9549	68.8133
UBE2V1	69.0621	60.3544	48.761	61.2965	61.1291	45.3415	60.137	49.1729	46.9256	50.6656	51.2355	42.1842	51.7597	53.2533	56.0703
H2AZ2	53.7431	62.9274	43.5599	57.052	52.4802	52.8145	54.9958	54.7374	47.751	61.5232	61.232	38.1329	45.1464	47.7105	74.1263
SAFB	47.3634	55.4891	44.6155	54.9758	62.807	50.9148	53.8413	57.385	45.3278	63.6495	61.23	53.6834	53.3946	54.1152	60.2367
NUSAP1	51.5606	31.7508	27.5596	46.4813	64.6384	42.4934	69.252	91.5457	34.4605	47.2705	62.1986	39.8208	65.6127	88.4818	58.3375
VSIG10	22.311	63.6243	30.4766	22.2957	85.888	40.7648	69.1679	70.6465	18.6833	86.904	78.3241	38.3328	60.9828	57.5984	87.5611
UCHL1	206.081	124.697	153.31	78.5219	41.9748	46.0336	8.71028	1.81937	61.0992	6.31565	3.78694	9.74157	8.62651	5.17398	0.947897
UBQLN1	43.2957	44.4425	31.7225	41.5207	61.2037	46.6955	65.5681	63.5504	32.7309	61.1963	66.7056	57.9131	68.2506	67.4739	69.8982
COPZ1	34.3182	54.6522	52.5941	44.7519	53.0928	55.855	58.2404	61.1686	54.153	58.5582	56.2018	53.4448	62.7554	63.647	63.6707
GART	63.8577	46.7735	30.5146	33.0665	58.0924	38.8957	68.1104	73.3231	28.4247	56.6616	59.6485	53.9563	62.7688	64.1717	74.316
PRKDC	77.4755	47.057	29.7202	43.6284	56.1101	40.2164	59.4277	60.8543	31.9269	50.8216	56.9629	48.0104	62.9213	61.3924	73.9176
ASS1	48.0694	38.4717	23.3622	27.9436	54.8588	67.9587	137.192	129.334	22.3357	56.2762	49.965	42.0662	51.6378	47.0519	42.1415
NAA10	25.9915	66.7135	68.6462	67.9841	55.3215	62.0278	52.7607	54.7875	64.1727	61.573	53.4015	52.2658	47.0967	47.2829	47.0985
POLD2	43.5276	51.04	45.2435	48.3492	66.7758	50.4082	71.5573	63.6555	50.8303	64.2619	59.2465	45.4428	55.4872	56.1918	52.2161
EIF3H	52.9774	43.7533	32.6757	46.0861	43.8286	43.9497	65.7564	59.4913	37.1115	57.9919	59.4554	51.6802	64.5159	69.1962	77.6198
CLDN7	43.1278	48.9334	25.2088	37.9107	62.2266	54.3355	59.9842	60.1918	32.0562	85.4639	70.9204	60.4882	73.8049	68.889	46.1356
NME1	50.1188	72.3877	50.6764	54.4741	67.3242	36.9642	44.4413	41.8894	46.4884	66.4891	62.8637	39.239	48.8139	50.1586	72.1418
CTNND1	62.1402	79.6575	46.9665	68.6445	45.4971	69.7781	39.343	44.3314	61.4951	36.9758	38.7658	99.2017	36.6297	35.8621	41.2225
ZSCAN10	88.3219	39.9544	20.9698	13.6278	65.1836	49.6045	73.691	85.3405	11.8956	90.8714	77.6908	34.7051	55.1734	56.9397	50.9984
SH3BGRL3	55.0908	70.3264	130.452	77.4007	37.7919	62.2173	35.1247	29.1624	106.527	39.7197	37.1007	46.3519	32.7121	33.7259	20.7106
HMGCS1	39.0359	101.127	56.3163	70.2972	68.0466	49.6456	40.6645	44.1061	48.4179	41.7296	43.9068	58.8352	37.7869	33.4594	68.3881
CHMP4B	37.3271	53.0442	78.1834	61.5809	58.9161	60.174	62.4436	48.9946	58.0864	51.8877	49.3306	74.5537	45.7743	45.8463	36.4776
RBPMS	92.3501	53.8834	53.1856	56.0886	51.3355	62.4028	54.7749	50.8292	60.007	51.6857	40.0095	51.8207	45.8328	43.1203	32.1394
SEPHS2	18.0254	35.9458	25.5851	28.0656	72.5639	39.5672	38.3775	74.803	23.3497	72.1312	92.5434	40.5195	56.8021	74.2503	115.875
TERF1	332.297	28.5434	19.0072	17.1598	35.2776	15.6799	32.7649	28.0995	17.2791	30.501	30.2148	21.8608	33.4402	30.4186	28.0199
AP2A1	26.744	55.7462	60.1472	51.1977	58.3675	73.5167	57.2039	61.0658	53.5948	63.4185	54.9725	58.5242	55.8481	55.7817	42.1393
ZNF600	5.80212	63.4145	24.3327	23.3684	80.298	48.0852	78.6615	74.6225	20.0678	80.2385	71.6983	72.8195	79.8901	76.0421	49.5493
PRAP1	0.670492	8.3342	4.15048	7.59542	50.3292	43.2722	111.938	89.7405	9.10956	115.592	101.851	53.9389	126.412	124.784	23.6503
LOC100506790	0.129453	18.8395	8.68548	7.11184	71.9214	25.3847	125.874	72.5925	8.48295	110.638	76.0008	70.3018	145.527	123.794	12.0968
DNAJC15	3.17243	38.5921	26.3033	41.3786	60.5402	51.2557	54.6667	65.65	43.6778	89.8007	77.0944	69.2738	66.7813	60.4959	77.3123
DCTN1	43.2844	68.2412	60.3314	70.5057	61.8366	57.4585	65.7936	53.8466	49.957	53.6208	50.576	34.679	47.1174	47.7705	43.101
RESF1	38.993	47.9615	24.9039	23.4523	76.8351	30.7357	75.4297	77.553	21.2092	71.0211	81.2633	50.8477	73.0314	77.8152	56.162
NDUFB2	35.1654	86.5595	85.7718	49.5737	55.9117	63.439	44.5146	44.4145	56.2602	65.1381	55.6055	38.4018	46.4056	41.4862	49.3061
PRPS1	42.9758	85.1901	43.0715	35.1511	61.5124	39.975	68.5831	47.0208	27.5342	60.2339	60.0723	25.5723	70.0462	73.1446	70.4104
MRPS26	34.9859	43.1343	27.2346	33.8323	62.0879	59.1474	71.5068	76.6633	30.6082	74.5145	67.8733	49.6593	70.5787	71.0245	50.5631
TOP1MT	25.79	23.9992	14.4193	28.4534	60.9439	52.3602	84.6148	95.2854	21.306	79.7345	81.4355	47.3668	61.6576	68.5617	73.3658
SRSF10	70.5652	46.5264	36.1251	35.7338	57.1658	37.0302	50.1603	61.8434	28.3508	44.9773	56.7074	52.5071	64.6872	66.0673	80.9245
UQCR11	27.39	50.9274	53.4731	47.2062	57.2341	62.4288	70.3961	65.8177	48.1014	70.2846	62.3281	40.9726	55.5544	55.3394	52.0737
SNF8	25.4344	73.5773	65.2695	53.091	70.1794	51.2854	42.8648	44.9056	61.262	60.2788	52.5683	46.5703	49.9988	53.5523	61.0126
ATP5MPL	43.9054	41.2343	28.3138	37.6333	59.4464	44.3159	76.3826	65.2662	29.2201	69.1227	69.5106	39.5569	66.3208	68.3078	67.1523
VDAC3	46.7598	52.9181	48.1249	46.3598	54.0017	45.0562	53.7886	55.6505	30.6471	61.626	66.3823	42.6227	62.9098	64.5262	68.0356
GRINA	32.1617	39.8781	58.3079	70.4326	34.7761	84.2815	47.1952	51.1551	70.8108	57.2551	47.1729	68.7714	63.1284	60.2034	27.3229
RUVBL2	59.0245	49.7022	41.483	53.8411	54.4621	54.7539	57.8431	61.467	51.2341	52.6769	52.9875	56.2044	53.6693	53.6871	45.5604
SLC39A1	68.6616	50.3494	41.5271	49.5957	55.9308	52.1914	51.2169	47.1765	49.8687	59.3841	54.2341	51.8544	55.9925	50.6359	52.1827
SNRNP200	63.246	53.2495	41.226	54.2055	55.8395	53.4625	57.997	59.6978	44.603	51.0425	50.7929	44.3557	52.0446	53.5442	53.0457
IDH3G	18.6893	51.0234	53.4198	53.4449	58.0775	58.143	68.3293	62.6503	52.0344	61.6957	56.2608	48.3666	63.4263	66.9957	43.2409
MT1E	4.96871	69.0052	44.6783	22.9657	111.73	23.9249	56.9264	38.0044	25.4989	72.2666	73.6634	29.9592	60.8115	59.5988	109.748
TACC3	63.0825	63.9886	46.6063	57.2735	68.2397	49.0247	38.0606	56.9607	40.1792	50.8955	56.7561	33.636	39.7323	47.812	66.3017
HP1BP3	43.9856	57.5113	50.2792	63.6682	51.8893	55.4619	40.0859	62.6006	62.2698	45.358	48.0564	48.0343	44.347	47.2973	64.4645
POLR1D	63.3465	48.302	37.2581	41.0899	54.4297	49.3015	65.63	63.1357	35.7123	60.7422	59.3484	47.1208	57.5067	57.0203	52.7764
SETD5	79.6458	45.2581	45.9635	44.7823	49.6038	51.2117	52.4048	52.6934	47.2486	52.136	42.7101	56.0563	61.8726	54.147	48.6803
RNF220	40.3205	37.4455	32.8305	38.0262	60.1161	45.2141	80.5277	78.713	27.5821	71.1977	59.8512	43.6296	63.9794	63.6021	57.9733
MRPS15	47.1133	46.7615	39.4668	55.2908	56.8162	48.9271	58.1966	52.8842	49.7977	56.8788	58.2742	61.1916	48.1692	46.435	61.0185
CCNL2	46.3001	61.8603	75.6111	68.1477	39.1255	87.2947	41.2637	56.0282	60.4891	41.4853	36.1578	45.2222	40.4123	38.7671	49.0144
EIF4E2	42.7933	51.4166	62.8329	49.1969	62.6324	40.8573	61.1113	57.0756	48.1085	50.4	54.399	50.8372	51.3782	56.1316	53.954
AP1M2	46.3218	35.7775	16.1504	24.8731	59.6099	47.8994	78.1972	71.9177	22.4938	79.9427	67.2317	54.6824	78.6381	69.2691	51.6593
ATP6V1G1	44.4194	60.2885	45.0837	52.5603	61.4194	37.5895	60.0688	49.1938	34.947	53.6445	60.1735	48.8057	56.9252	58.3427	62.308
CTDNEP1	45.9216	45.6484	59.1397	49.2094	47.8028	59.2883	51.8957	56.7866	51.8119	59.9013	56.619	50.7732	53.9397	52.0298	51.0945
MIIP	19.4997	41.1612	29.3839	27.4418	59.1897	71.681	71.6811	87.2828	26.9919	73.0067	62.6023	57.5096	71.9805	65.5517	50.3862
ANAPC11	40.0517	65.4394	57.8689	52.6134	53.93	70.0667	53.6208	55.0828	59.2638	61.1959	49.5837	43.6057	45.4973	43.4199	44.1609
LIN28B	44.7971	27.1488	12.2145	18.3741	47.8973	26.1646	48.7583	61.1116	16.1433	68.3466	92.476	56.0122	85.8274	95.9442	86.2229
DNAJC8	62.157	54.7615	39.7642	53.2681	56.0528	38.7772	59.7676	49.9455	44.635	50.0603	52.1284	49.2077	55.2739	53.7311	56.2728
RARS1	52.3678	58.2921	55.382	56.028	50.9906	37.3089	50.2121	45.1017	66.9348	41.2765	47.5283	50.5419	51.1711	49.2154	63.1378
TIMM10	26.4153	48.9769	31.486	42.8921	70.3035	45.0517	81.6109	74.0019	30.4377	66.3041	64.6044	36.1344	53.8118	50.2211	69.0659
CLINT1	31.4971	62.8807	57.0936	52.1658	72.0962	42.1018	60.1899	53.7161	48.1432	58.6918	56.7066	45.3252	50.978	55.7204	47.4559
RAB6A	28.3947	36.9996	32.8951	36.2321	53.5115	44.9924	70.8764	63.5016	32.5609	58.3947	62.2409	66.5713	72.4414	68.8565	66.359
ISCU	30.0698	41.9456	38.0248	46.5063	49.1729	46.7965	68.6827	60.2139	48.9535	58.7607	56.3328	64.5268	76.9671	73.6803	40.1133
SEC31A	36.408	56.0115	83.4429	69.2435	42.4833	50.2219	46.8329	42.3789	88.8468	36.5285	35.0469	62.4995	50.1841	47.8464	38.6453
YTHDF2	57.3529	54.5634	40.2902	43.8796	59.3054	49.52	50.0929	52.2622	34.5861	51.9999	54.0158	61.1373	47.356	47.4638	68.9172
HDGFL2	58.8273	53.5001	45.1632	59.4084	60.6676	66.9479	59.2185	56.3076	47.5576	56.207	47.0959	40.3358	50.9424	50.3349	30.5658
SF3B4	45.4026	64.2582	48.7945	54.9149	71.3561	47.9405	64.5094	51.5277	46.9851	54.289	50.2558	41.7217	40.6769	42.682	53.9933
PRRC2C	71.832	46.0877	41.4831	51.7247	48.1129	45.7229	54.0341	53.2504	44.6859	43.2016	46.8063	62.4098	52.2239	53.9134	52.6032
BOLA2B	21.4735	42.8215	35.025	39.8754	73.3046	46.1206	89.1699	66.7612	28.4488	78.8691	65.042	46.3686	63.6174	64.1561	42.4509
NRBP1	40.4717	58.8693	53.2366	42.3341	60.2115	42.029	53.2145	55.0377	40.2036	56.6475	58.5032	51.6237	60.0236	59.2466	53.7613
THRAP3	54.5258	53.1066	42.2624	45.0975	59.8312	41.2445	63.4316	59.034	40.0357	51.3958	52.8625	48.3459	47.3437	46.5153	64.9092
H2AX	48.195	75.1598	60.3689	84.2989	68.7311	58.969	29.054	37.331	62.7758	42.0148	45.1583	35.7333	28.4415	31.4622	51.5275
ACTR2	68.1425	59.613	51.9781	56.0546	49.9913	39.9494	47.8643	41.5861	51.2816	40.4461	43.8251	58.9741	53.2294	50.5286	50.1305
BRK1	51.3082	66.0972	63.5303	57.4964	51.9251	51.2753	52.9779	44.3372	49.1093	53.3268	50.58	43.6278	47.6649	43.4679	45.537
ZNF875	20.9269	47.5054	35.0522	22.0099	50.5064	41.7852	59.3591	72.4783	23.1182	70.5058	64.226	46.5433	77.1369	71.6687	82.076
TMEM147	43.7676	50.2241	45.4906	45.2562	55.9967	50.5974	60.115	55.6471	48.1919	65.5907	54.3461	44.4456	63.5658	57.9221	40.909
TAF7	39.4653	57.2268	49.3848	63.8164	57.2097	52.347	56.0856	45.9449	54.7758	50.2482	49.7505	46.583	49.1459	51.8756	47.647
GTF2I	90.5288	59.4853	47.7952	50.1442	50.7484	48.311	41.1257	40.4301	44.7664	46.5856	46.1191	37.7316	48.1192	47.5698	51.3464
C19orf53	35.5976	60.6663	55.2417	54.9106	67.9802	49.9045	55.5538	44.3935	53.8264	58.774	54.5159	38.3958	52.536	48.1994	47.0908
SARNP	62.8743	52.7113	37.7144	53.0705	43.5043	36.9938	33.7696	53.5934	46.622	55.8801	71.989	55.9075	47.1838	65.6451	47.1384
PNRC2	73.0103	50.6554	28.6425	42.6295	59.1404	28.241	50.2156	44.6749	31.8461	53.0784	60.755	43.0031	57.9044	59.2576	69.5461
LGR4	40.8659	43.125	20.5737	24.2175	58.0218	37.8179	59.857	74.2726	20.4878	62.1035	72.2986	46.1025	55.5621	64.4451	88.4927
BCCIP	58.0776	55.7196	35.9827	43.1569	57.5343	33.0947	54.9894	57.0402	37.1889	54.8231	58.6012	45.0895	57.008	58.2743	58.4911
SAMD4B	44.7769	71.4521	64.7359	61.8151	63.7352	61.4218	48.118	43.808	47.0745	47.261	40.8181	48.8861	45.3278	46.5811	37.1317
CFDP1	58.9466	37.1166	35.1285	50.4819	47.2217	40.6609	60.4814	59.7568	43.1813	57.4063	59.0556	52.5769	58.3818	61.6983	44.612
ANP32A	107.752	62.6263	38.7677	65.8751	40.6802	44.083	42.2731	34.4072	52.6232	38.7077	39.3311	46.5272	46.033	47.0747	33.1236
PDCD5	41.8688	46.6323	46.9869	55.2396	54.9936	46.0123	78.4751	60.9957	42.3956	51.5944	49.1826	40.9257	55.9115	62.2287	40.6773
CCNB1IP1	62.4544	32.1967	17.9857	27.0705	28.1471	51.874	72.3038	87.3523	20.6136	52.7412	53.7675	57.7584	79.6317	73.7953	52.6559
LAMTOR4	47.7875	59.8801	53.2531	48.9295	52.8228	57.626	45.6046	47.7508	44.0458	64.4286	59.218	38.5	52.1838	49.0945	46.881
MAGED1	47.6509	55.1593	171.001	104.742	15.4168	85.4019	13.4327	8.98236	164.221	8.56514	7.42017	45.1884	10.8051	8.50591	11.182
TPD52L2	31.0664	54.3778	52.3262	44.6575	59.1814	49.0634	50.1341	50.0934	46.339	58.4185	58.4973	51.3401	59.2982	56.952	52.7985
ZNF207	59.7916	70.5411	50.7361	46.5233	63.053	31.5	51.961	37.8815	40.5429	48.0763	48.0256	46.2686	54.7684	41.4586	62.706
DDTL	27.5138	46.8901	37.166	31.2628	55.8972	47.2667	62.7756	53.0149	24.9905	75.8704	68.3206	50.009	74.6694	70.826	54.8677
DDT	27.5138	46.8901	37.166	31.2628	55.8972	47.2667	62.7756	53.0149	24.9905	75.8704	68.3206	50.009	74.6694	70.826	54.8677
RBM25	57.9304	45.3621	32.3707	34.7913	47.7022	42.5334	50.4427	56.927	29.8424	50.4758	54.6654	70.4019	65.3434	66.6456	57.0517
SNHG16	42.6098	36.6413	30.1096	28.4664	49.2596	43.6969	57.701	56.7545	31.6379	61.8042	64.9332	40.2609	67.158	74.6963	76.5902
SARAF	51.3603	59.3837	96.6566	58.9793	42.2505	39.4049	37.8325	32.0854	106.901	37.5123	37.0884	39.9729	36.9136	36.1546	45.0345
HSD17B4	121.548	48.447	29.4639	36.2116	47.8772	29.9311	55.3465	48.6231	29.3965	49.1279	53.0496	39.444	51.3661	50.4032	43.8667
DDX41	25.2164	49.3516	40.3331	45.1465	63.3881	48.0372	61.3997	66.5659	35.4535	59.7266	60.5086	38.6901	55.8295	62.997	57.6905
PI4KAP1	15.3507	42.9867	42.5397	45.052	38.0003	90.5416	41.436	59.8049	55.9232	59.8435	50.79	75.5691	60.5297	56.4739	45.9466
LSR	45.7165	59.8313	27.7042	43.707	68.7511	50.219	59.883	61.3249	31.8822	65.3121	61.1514	43.4503	48.3688	49.3253	48.1177
TRAPPC1	38.0609	61.9082	100.013	82.1922	46.6994	63.2805	44.6618	31.4856	94.0335	39.6225	34.913	35.822	32.2225	31.7777	24.1369
MTA3	94.5359	29.2056	23.9879	31.575	55.266	37.3933	56.35	62.3185	24.86	52.7653	56.3556	38.311	70.0529	68.657	44.4414
CHMP2A	44.934	37.0047	56.1824	53.7897	39.3076	65.2422	74.4651	58.8445	63.3236	49.8216	42.9848	56.9856	52.5486	49.4168	24.5345
UBXN1	43.8943	44.8808	44.2373	49.7508	52.3572	57.5051	65.7821	58.973	42.0507	57.5363	50.6568	51.7811	53.2298	53.3111	38.7758
VPS29	28.1274	53.9636	51.0182	38.078	60.4852	31.7118	52.851	60.8256	36.5829	60.718	66.8843	46.2909	61.6519	58.8967	59.55
ATAD3B	11.6422	48.9945	37.039	27.7016	74.4223	46.3227	47.325	62.8918	22.1478	67.0266	66.0224	37.3485	54.919	53.7382	101.289
MRPS24	34.6514	50.3418	42.8068	39.364	61.024	52.4507	67.0881	62.4168	40.4259	63.8387	55.2109	37.1491	54.7727	49.9413	53.6053
SDF4	32.0656	45.3049	77.0607	56.7426	49.2285	57.6944	46.1157	47.2941	83.1736	53.2517	47.3953	46.4254	42.652	41.3777	38.8962
SUB1	43.1668	48.944	43.9776	41.4453	55.8568	29.6102	60.4677	55.2197	39.7366	55.7458	57.1879	44.0964	59.1267	55.1834	64.0141
SNRPF	61.6207	56.7865	29.6756	42.2314	65.4047	31.485	59.505	52.8591	26.4109	53.8253	59.7859	37.5717	49.5543	50.305	64.9758
SELENOF	38.0128	44.1387	38.6992	32.4818	50.6952	34.9477	57.9001	52.8462	42.2304	59.5804	63.0225	50.2244	66.8155	61.2598	65.539
MSMO1	33.7515	74.9501	43.1537	37.6424	64.1345	33.4423	57.2001	45.8669	39.499	50.3323	53.3008	56.6721	53.9234	46.1073	66.6786
ANAPC5	34.3632	53.3897	65.474	42.0909	48.6673	47.0748	47.7993	49.0134	44.0568	49.8722	50.6933	50.6498	62.4911	60.6145	53.9528
ADD1	42.6563	75.8329	71.0516	69.2812	55.3706	57.0097	43.2876	37.0294	58.9031	40.9342	37.9857	44.3154	34.6055	33.7483	44.9216
USO1	130.386	42.0708	29.3861	29.4803	58.1587	28.2926	55.4713	42.972	32.3783	48.2973	51.2265	45.2447	47.1136	45.7523	38.4318
ROMO1	38.6414	70.571	82.3471	55.4081	52.3822	72.9683	50.4315	41.2983	55.3557	50.8536	42.0244	31.6416	40.4022	38.7161	35.4369
NDUFB1	38.8846	65.488	48.7306	43.3481	54.2112	42.3277	58.0386	47.769	35.3383	80.5801	58.6306	45.378	44.8546	45.1162	48.6412
F2RL1	12.7504	38.728	18.9941	20.9389	55.196	37.7006	61.9507	84.4612	14.8606	57.5232	57.8284	63.7545	79.4385	74.1002	84.7444
EIF4EBP2	43.5763	41.7707	26.1096	34.0957	62.1476	32.6062	77.0275	50.8309	29.8689	67.2429	65.7346	42.5895	61.1599	61.9125	57.0649
AHCYL1	35.5954	28.3496	28.6491	34.9911	37.9789	53.6454	80.533	77.8789	39.4856	47.3494	51.5948	72.0565	63.9247	61.4643	47.6036
LSM14A	74.4069	39.3576	29.6978	43.8706	49.9939	41.1151	49.3913	50.3493	38.976	46.4048	51.4516	53.891	55.1566	55.0968	54.4988
MED15	11.7582	31.2934	31.9051	33.9509	69.5329	69.5953	73.288	74.7482	34.6964	69.0118	59.6772	56.1423	52.756	58.1575	46.716
GADD45GIP1	34.7436	46.4127	37.7535	42.033	64.9492	47.5807	71.2246	62.9665	39.2914	67.4392	58.4394	36.2526	50.4595	55.1638	43.6298
POSTN	0.260438	5.02331	165.654	131.045	0.67567	2.01904	0	0	419.959	0.130942	0.257692	27.7505	0.0083925	0.0301125	0.008672
SQSTM1	32.1591	45.0182	95.2266	62.6431	39.8311	62.9508	45.1194	44.0539	72.5577	35.9542	33.7245	67.7705	40.5304	40.0766	35.4398
CAPN1	58.1909	66.0827	67.0142	60.5472	51.0219	66.0859	38.8317	34.8357	61.4993	50.6684	38.4433	54.1823	42.8443	39.0043	19.5133
TIMM23	45.3485	53.7801	44.7608	41.9737	61.0946	30.3729	59.1045	50.398	37.5851	55.181	57.1746	36.9474	48.0236	49.8563	67.6904
UQCRQ	20.0811	60.1081	73.7484	54.4413	47.9351	46.2303	46.3995	40.1225	60.3263	63.313	50.2574	33.2499	48.5281	44.9544	59.0702
OIP5-AS1	37.3857	42.1742	22.1188	22.4924	57.2676	37.4943	70.944	62.8115	20.2464	61.9956	63.4372	47.5036	77.0519	73.6127	59.345
NPM3	51.7389	51.3964	28.3228	28.061	48.7261	45.0684	69.6684	75.247	25.5988	67.6333	61.5012	31.961	50.9245	51.7892	58.3304
OLFML3	32.0624	196.994	111.158	55.6219	111.308	14.2548	50.893	7.39803	120.437	11.7388	4.18931	24.7783	16.7041	8.99934	2.81604
CLPTM1	29.6296	58.8309	60.1574	55.3005	60.8548	48.7538	53.5413	49.2334	54.2497	49.9446	46.5911	45.0957	46.158	47.1346	43.9891
INTS11	39.3877	44.6561	46.0575	40.7653	43.8148	61.8685	51.8329	57.4775	45.0683	59.1133	53.7663	43.0985	57.7495	55.1867	49.2425
CDC34	40.078	58.2306	47.3797	50.7217	50.7415	73.9498	46.8835	48.4106	45.3287	56.0845	47.395	58.1413	47.0606	43.4574	35.1723
ACSL3	23.6814	53.6443	33.6004	37.5913	70.776	31.1715	60.9721	56.1504	30.4614	59.1125	64.8972	45.3381	46.167	46.8114	80.4436
LINC00678	183.176	57.1028	17.143	14.9843	69.3881	19.0703	97.9959	50.09	8.31034	42.2722	30.1883	28.9601	48.9765	43.0149	1.1156
SAMHD1	26.0642	25.6834	13.3414	14.5371	63.6399	29.3785	75.5371	75.7674	12.0869	85.2967	76.839	41.1434	72.2726	68.8466	73.2529
FZD5	42.0009	32.6652	14.6821	18.024	73.717	41.5694	75.2837	66.1518	15.758	63.7657	65.5521	42.2548	63.7689	61.9652	68.94
DNAJA2	35.6845	46.9594	33.5899	32.018	59.3642	35.1566	62.3428	57.528	25.1507	56.2005	56.544	52.3272	60.966	60.7999	67.1678
LENG8	30.9205	48.4765	69.5627	53.4925	38.7589	76.4784	42.4456	63.1491	70.7469	48.6233	39.9007	37.2016	44.0769	45.1435	38.3871
RNF167	47.3288	54.3409	36.9643	42.334	57.7118	42.5708	61.8165	47.2487	34.603	53.1922	48.6977	48.4256	64.1615	60.5628	42.4942
DNAJB11	30.8603	59.138	47.2679	63.1226	72.3259	37.4698	33.2353	39.571	51.1262	40.4492	54.079	49.4982	41.8919	42.1822	66.114
GPS1	39.8362	57.9006	53.6206	54.2808	61.0199	52.3684	48.4918	52.0613	45.2484	54.7733	49.7301	40.4614	46.6409	46.5804	38.4545
IQGAP1	61	34.3331	57.4596	62.5041	36.6586	45.74	35.3921	36.303	89.744	32.6476	35.6641	83.8118	36.5135	36.1567	41.2644
OCIAD1	68.5611	47.0138	40.9036	42.0082	45.4374	38.339	53.6941	49.8578	42.1672	48.3835	48.7526	39.9419	52.1099	47.0053	58.1015
BABAM1	43.1257	54.5723	45.1576	50.3506	54.6848	51.3007	53.6936	51.5073	46.5668	49.7156	46.7022	49.3624	49.9219	46.4391	43.9259
CUL4B	19.433	47.077	31.7539	36.021	55.3055	36.4832	51.1414	54.1025	36.778	51.6323	57.8162	65.1788	68.462	64.0115	68.1645
NOP16	28.9782	52.2376	34.3662	34.1187	64.0912	34.0325	53.2686	55.8695	30.2801	67.1353	64.4757	37.3429	52.8831	54.854	72.0505
INPP5F	46.8417	68.7423	59.9227	58.4819	56.6259	41.4431	49.0463	42.8918	56.8533	39.223	41.6723	39.4347	43.1765	40.7771	43.0492
KLRG2	6.53409	47.5644	27.2546	21.4535	85.7528	51.2428	70.3142	54.7827	19.5698	91.8872	72.5118	46.6672	57.6581	51.3737	55.8555
KLHDC3	48.4551	47.0669	40.4084	41.3365	54.151	45.6723	50.3887	48.9009	40.2822	62.6737	57.8744	39.5318	51.3504	53.2364	50.4571
STOM	18.3256	31.7217	15.7221	17.364	69.4139	31.5009	79.995	71.4635	13.6837	69.8279	74.4338	48.1762	79.8995	74.8835	58.2209
CD151	17.7003	59.6595	106.041	58.6194	47.1842	64.2454	40.2667	41.3094	80.0139	47.1823	37.3926	42.0095	39.6997	35.7704	30.6487
FXYD6	22.2259	44.5613	33.545	42.2329	56.0413	55.2814	76.6671	60.5668	41.0152	54.7958	49.9171	33.7365	70.0206	72.4101	37.1434
THOC3	40.3098	54.5546	36.2769	44.3917	52.1101	41.1587	56.9999	56.9976	34.4661	55.51	55	41.5849	52.827	58.716	51.6163
NORAD	57.3318	43.5514	48.0392	50.0487	41.9294	45.2902	40.1017	37.7725	53.7937	45.3613	46.4837	50.4678	56.4274	52.8396	51.1702
COA4	48.5012	50.7079	35.3279	37.3185	58.651	46.3523	57.1972	55.1734	37.4254	58.7043	52.0748	42.8163	51.8713	51.3095	47.4705
NANS	25.6465	38.1898	37.9893	34.6171	51.3568	38.554	63.8308	67.6097	33.6758	61.1264	59.5747	50.3735	62.8355	64.2338	51.4235
HMGN3	106.996	46.6628	32.6572	49.2696	57.9063	35.8352	53.3643	36.4811	33.6185	44.0207	44.6593	28.9469	41.9997	45.0365	40.4081
TMBIM1	12.4577	34.2801	25.1827	25.6168	60.3539	44.7192	76.6025	61.745	29.4504	61.8126	60.698	57.2493	68.2346	71.0967	58.2843
AAMP	38.7182	47.0632	39.9277	41.575	52.1004	48.8789	51.8016	55.2383	39.2099	56.7979	49.8424	49.2997	59.2564	55.2643	47.1959
JPT2	50.4945	61.994	38.5628	51.7154	58.6631	43.0989	52.7665	42.65	38.7196	46.889	48.3526	49.0458	42.463	46.381	48.579
NT5DC2	129.025	35.4332	55.744	68.9604	29.813	50.648	38.193	33.7273	58.1231	35.9261	36.9725	22.9677	33.6898	32.9945	23.0023
TMEM258	41.1243	59.8221	52.6006	45.8738	51.2308	52.6187	50.0291	45.2271	45.3712	51.9265	49.8869	38.7022	50.7725	46.1572	46.9036
TCF3	78.1679	68.0251	39.8429	64.6935	52.2692	63.3311	43.1076	42.7791	38.0372	42.5321	40.5422	29.8683	35.0972	41.1147	29.3666
NES	45.5292	111.593	45.6162	135.125	29.2936	98.9499	24.3394	25.9276	20.5694	29.0253	33.5258	15.7438	24.3956	27.9636	24.6062
MYADM	24.4377	72.6569	52.2543	61.032	86.3801	46.7904	62.3873	39.4197	47.6959	51.1379	43.848	32.7897	39.0648	39.3504	34.7225
UBE2I	50.3108	58.2203	44.0035	56.0135	52.061	49.9491	50.8615	44.6713	40.5189	45.6768	46.4336	43.211	42.7846	45.2751	46.6621
SF3B1	75.1571	46.1455	49.2542	48.3685	41.7922	38.6763	35.0543	37.6204	45.4186	41.9996	43.4826	55.4149	51.2555	50.1448	47.6705
DPM1	41.7972	38.4886	24.4218	32.8581	50.1209	31.3497	58.8253	61.0332	29.5829	48.1139	56.1526	49.3858	58.9005	62.6353	73.7505
SLC25A1	49.087	54.6076	59.3366	55.9335	42.5403	72.3199	39.4836	41.5526	62.0743	51.9027	42.312	44.2067	36.3981	35.446	33.5698
LARP7	139.051	41.8204	26.3852	25.4073	33.7805	25.7426	41.505	45.9581	23.5864	40.8875	45.2731	32.6908	42.3966	44.0619	65.9779
PDHA1	28.1497	36.8525	27.5965	34.6169	52.1921	34.2884	65.5506	62.0292	27.1839	60.4612	61.9737	44.1132	62.1055	67.7616	62.1269
ELOVL5	72.407	42.2003	25.1637	35.9284	44.0573	31.4177	58.2925	55.455	30.8579	50.7557	53.2297	49.5246	60.6567	58.3535	43.9428
SDCBP	40.3117	52.4213	41.1039	53.0756	38.2418	47.5553	41.7073	45.1165	45.3572	41.7213	42.8782	74.1276	45.5378	43.9933	59.0254
AKT2	55.8526	58.4004	50.3001	50.4313	50.4348	57.4778	49.8375	46.8942	40.4102	51.8673	44.2843	35.9828	45.1566	41.7401	37.0388
TIMM44	31.7512	39.2462	31.9367	34.8452	53.3674	48.6889	63.0871	66.0616	27.2253	57.0825	55.5754	44.0223	56.765	54.5721	58.6453
UBE2T	22.1219	38.4402	19.6185	26.7086	58.3653	35.2094	59.5648	67.2987	20.6573	62.2146	64.2138	50.4466	75.098	77.5486	55.4636
SOX4	52.4113	63.9354	37.9095	42.5481	40.0238	69.8479	39.9275	52.3994	32.6406	47.9668	45.8621	52.7252	45.8629	44.4107	46.0961
PDAP1	42.8254	49.9091	35.6659	47.0384	60.861	41.4063	63.8614	58.6401	39.8354	50.1099	47.8742	39.2763	43.9446	44.5797	49.1833
GOT1	16.4401	39.1203	27.4614	32.5367	61.6688	38.5425	76.4543	64.2121	22.9834	61.1961	60.3958	46.5292	69.4177	68.5975	49.0798
HMG20B	38.2412	44.4667	39.5557	46.6856	52.7471	73.4578	48.0167	50.843	54.2668	46.357	40.9056	81.2921	43.6286	41.0073	26.4146
IFITM2	38.3354	20.5269	14.6547	12.3908	27.9233	38.0336	67.3366	96.9704	34.975	66.3681	71.5807	36.5202	58.1132	69.3044	69.7031
ZFAND6	72.6207	44.1382	34.7126	36.3309	52.8107	35.1048	53.6083	43.3901	35.7907	49.9599	46.7027	43.4123	59.0353	55.1452	43.5693
FKBP2	36.9922	36.9576	44.1497	56.4452	53.0906	40.7023	65.9421	53.6638	63.794	55.4593	47.7472	52.9416	45.3743	42.3529	26.7499
SUPT5H	34.4333	60.0452	60.4408	55.8137	58.0315	55.5339	46.165	42.3073	57.4425	44.7306	40.4529	52.0421	39.1606	38.291	34.7749
ACAA2	57.8172	38.8919	29.0592	29.5689	60.0136	32.0846	52.9441	53.6659	26.5517	58.6692	62.1866	36.9151	50.9977	51.7041	63.5196
TJP2	32.873	35.2622	22.1612	39.1835	46.8016	47.3449	58.42	60.6569	36.4758	58.1488	53.4363	62.4113	56.9955	51.5987	54.6095
YME1L1	46.7719	41.694	37.219	39.4446	44.6843	37.9914	52.2352	47.5113	41.1362	47.0577	50.001	49.9143	56.2299	54.247	60.1744
TOMM22	32.301	47.2236	33.3401	36.5125	57.5669	29.8782	56.8405	49.1406	28.5406	58.0597	61.1871	34.8903	51.2338	52.9476	76.3543
DPY30	57.6469	49.7456	33.8775	36.5722	54.1452	36.3905	54.4879	43.9437	35.0763	50.4193	50.5951	46.4134	55.6396	51.8544	49.152
MSH2	58.7003	41.1652	22.9269	25.0019	57.0939	27.313	55.0561	56.0541	20.9981	52.0296	56.2461	36.9797	59.84	58.3706	71.6048
MRPL34	29.7034	46.8054	31.0568	33.7383	61.5338	44.952	53.4069	54.6917	26.5995	66.6981	58.8752	44.5041	52.6896	52.5077	57.8902
SAT1	23.4025	31.2473	33.3345	34.714	33.1414	65.4379	70.3577	70.6845	34.2836	48.5224	42.8736	106.76	49.1101	47.0319	37.4424
KIF22	47.537	44.6763	26.976	44.7692	50.252	47.8685	47.9866	61.2265	35.32	47.601	50.6892	43.3808	43.7777	48.4591	59.6297
CDT1	27.8964	29.2648	22.0461	27.3319	45.7554	64.3293	74.4458	96.8058	24.6769	57.2017	53.8962	48.7131	52.1316	57.2682	44.3724
RAF1	35.4812	48.9475	39.0187	37.1897	51.0539	43.4665	47.406	48.2583	31.4047	52.852	53.1797	47.6035	55.3388	51.4768	64.5001
GATAD2A	35.8532	47.532	36.8756	51.0342	60.168	54.4017	57.4807	56.1281	35.1529	48.0346	45.0647	49.3915	45.9974	48.3852	40.4112
C19orf48	35.9761	52.9367	39.5919	38.4942	56.325	50.4708	51.5586	59.1563	32.737	52.8489	46.4847	39.4742	47.189	48.3025	57.1928
RAD21	78.512	45.8266	31.3425	47.0826	43.4777	39.1168	38.6271	40.129	41.2001	40.3186	42.796	47.6659	44.2176	44.068	58.1022
FOXM1	31.2331	64.1215	42.0866	54.942	78.4759	33.3892	45.7839	45.5054	39.7373	46.939	52.8098	27.4024	34.9256	39.0759	62.8139
ARID3A	22.315	44.4614	47.5269	67.7495	33.908	84.3227	33.0591	36.9147	80.8814	34.8559	30.3505	103.847	37.6382	36.2135	23.0687
POLR2E	31.2875	50.587	50.1554	48.2081	51.0789	55.985	44.978	47.8639	46.3394	51.3917	42.0555	52.4454	43.1325	43.089	49.838
NDUFA8	31.3412	47.315	34.876	39.0826	54.1845	36.983	58.2488	54.3063	35.829	60.9267	59.496	34.4485	56.8659	55.1081	52.3018
ARGLU1	64.7797	49.6302	46.994	53.498	40.5745	52.0628	42.3836	41.7022	39.0824	42.0283	40.1478	48.0566	44.8286	43.9839	42.3608
HSPA1B	21.0633	27.443	25.7518	46.3847	51.945	54.4121	33.3385	35.7206	49.3612	56.3864	70.007	97.4568	61.5329	76.8811	20.5044
DCXR	20.14	28.7075	27.7661	33.7505	37.3633	62.2101	61.5994	73.73	37.5983	73.0067	69.1127	48.8364	55.8869	55.6384	39.6223
ZNF532	72.4607	49.7953	41.4792	55.5738	57.2313	47.408	34.3376	29.3808	42.8319	41.1082	42.9151	41.4253	39.3871	41.3137	47.1032
MRPS12	17.0666	49.3219	35.8087	29.9067	66.251	48.2531	56.4503	60.2669	23.903	71.3829	60.7154	38.4008	52.5311	47.702	59.7109
WDR6	47.5847	57.5198	52.4788	51.2254	49.8202	61.2589	38.4327	54.8124	51.2623	47.3154	41.2782	28.6563	33.2793	34.6142	47.6245
RCBTB1	11.586	29.1844	19.7174	17.0927	56.1229	37.3967	54.7041	67.9971	15.3021	72.2512	70.3659	58.8355	76.1438	72.5434	64.3497
HSPA1A	17.7229	32.0278	27.4369	45.739	58.2599	49.8158	31.9422	35.0462	45.4545	58.0949	74.2367	85.2824	64.2512	82.7489	20.1366
COPA	37.6572	49.6703	73.1854	59.0974	38.6564	48.2242	44.5153	39.6612	71.5592	32.2984	34.2575	57.0701	45.2856	40.2756	33.3084
SPAG7	44.0125	52.5792	38.4525	39.6002	52.2734	50.1675	67.527	62.4909	32.3887	51.2001	46.8631	36.2712	45.9494	43.7758	42.2034
SDHD	36.1091	42.6388	26.8829	26.1625	49.0292	31.5728	46.8467	49.6669	26.0611	56.276	61.6078	41.3408	57.6001	55.5601	86.6099
ISYNA1	37.8719	39.6956	60.3885	91.0346	22.2167	101.901	34.1818	38.2651	77.415	34.9314	29.3582	40.0905	32.2386	32.4353	21.0989
SEPHS1	124.447	40.4395	21.5575	31.1398	58.3886	30.6468	45.849	39.8216	22.1795	48.5352	47.7832	29.9199	41.961	41.8356	43.6795
DNAJB1	24.4567	35.6462	42.0871	46.411	59.8128	42.6049	55.5896	51.4159	43.0993	55.7259	61.1114	52.687	47.8939	50.7389	41.9417
SMARCC1	73.0841	58.609	30.4319	43.7585	52.9764	37.8971	44.5961	44.9018	31.864	43.6484	46.5453	38.429	40.2293	42.1455	52.8434
FLAD1	26.4553	36.5394	20.9448	22.8965	58.4587	40.8953	73.8859	67.4499	21.2355	68.4949	64.3165	44.7517	67.0849	63.4811	43.2664
ADAR	71.6902	47.8427	36.6516	43.0296	55.535	41.4491	57.4947	43.496	39.6027	44.2025	43.9047	35.0431	43.0577	41.022	43.1707
OS9	35.8331	48.5002	74.1509	69.8523	38.2665	50.2367	37.4301	37.6899	82.5085	38.2262	38.9604	40.0795	36.116	33.7964	33.5967
MRPL16	43.0606	42.5295	25.5218	27.6476	60.3917	30.6814	62.0544	54.6518	24.1678	60.9959	63.1423	32.9075	52.0689	52.8396	64.4358
TRAF4	27.6574	58.3498	53.7087	48.7937	41.9479	69.7677	43.9013	53.6752	44.8625	45.5526	37.4102	50.5837	49.4075	46.6112	36.118
MRPS7	30.6157	47.8314	36.6995	35.2681	61.9431	36.2533	60.9023	54.0983	28.3578	56.1525	58.4234	34.4958	53.2837	53.0013	56.1357
SRSF4	38.0817	34.617	29.6968	42.6765	51.2561	47.3516	53.1081	49.5794	38.2504	53.9973	55.7329	61.4371	55.4152	52.3715	40.3339
RABL6	43.6625	55.3489	60.7918	60.7153	46.3791	61.0184	42.9597	42.5436	53.8274	42.4234	39.5533	36.8746	35.4192	35.8299	36.3243
RSL24D1	57.0907	39.6433	23.6584	28.6706	41.0336	34.6508	63.0965	61.9417	23.5434	45.2143	51.0075	43.3748	48.0134	51.4328	72.0136
SRSF6	46.3275	59.3157	59.5845	48.2724	49.0501	40.8328	56.1851	50.9487	40.8151	40.3221	44.3546	27.6117	27.8048	33.3245	60.6873
TOP2A	106.578	37.4285	27.5691	51.1713	39.6886	31.2159	27.6645	46.5792	37.8592	28.0657	43.3145	28.6672	35.528	47.0751	63.547
MCM5	54.5927	53.656	33.6861	32.9788	70.9221	38.6333	51.8692	48.3379	25.6535	55.3041	51.2902	37.8706	41.8284	42.8595	52.6943
SMC4	52.7827	48.8047	39.465	57.0742	53.1303	33.9114	28.8325	47.295	41.4822	33.1944	46.8619	38.9877	34.1008	43.0171	71.9467
APEH	44.197	37.7415	29.3083	38.2275	45.841	48.925	65.4947	57.1444	32.7629	54.926	55.4611	43.5988	54.7761	51.4189	39.8253
EBP	36.4024	58.843	40.5186	52.8267	56.7659	37.3405	53.8017	44.462	41.4347	51.873	52.6722	38.9631	38.5014	34.4119	51.2138
PAIP2	68.8228	49.787	59.7818	48.4413	51.144	40.5607	43.9691	38.5857	37.3114	38.8521	44.983	38.0382	36.3941	41.5349	42.1224
C1orf43	50.2517	55.4643	48.5217	53.5972	44	55.1941	48.4853	44.5835	49.6145	50.435	39.7786	37.788	44.111	42.0011	29.3469
PHC1	148.834	39.7078	23.4792	28.1779	45.3847	37.1604	41.6414	38.7075	25.6906	43.5804	36.9008	36.6473	43.9186	37.8604	28.7007
GTF2IP1	78.2895	50.249	36.995	46.6219	46.5159	41.9188	38.5529	34.4149	35.5217	44.382	45.7873	34.8968	46.5709	46.1517	46.3757
CDK16	32.8637	45.3322	54.3764	49.6795	49.9952	58.1581	55.7724	51.5987	44.2295	47.231	42.0993	38.5881	42.5241	41.6885	41.8905
CLUH	14.016	42.8583	34.1536	28.0808	62.6627	43.1707	52.4932	64.2249	22.9292	65.0394	59.7125	34.5932	50.4577	55.2269	70.9777
ABCF1	55.985	53.7089	31.1033	41.785	49.7901	37.1118	58.197	53.1802	31.4911	45.8098	45.0748	39.3108	48.4113	45.754	47.2986
HSD17B10	34.5815	61.6941	52.5451	51.8829	55.3007	43.4779	47.4415	42.51	42.5517	50.6937	46.1524	39.3244	44.9889	40.8427	39.4878
NDUFS7	15.7872	39.4597	41.7416	37.8276	53.7696	50.9003	68.1074	72.6711	28.1197	71.2324	57.0237	31.1345	51.5539	51.9146	38.903
RMND1	13.6784	33.8755	18.9601	19.0552	48.4429	36.2261	54.5652	66.7255	18.4824	63.8372	63.7612	56.9158	72.9996	69.3535	68.3058
SQLE	46.2643	60.0064	38.4817	40.3641	54.6447	31.5904	52.1234	37.3337	38.4073	42.9687	43.9294	73.3327	37.6488	36.149	52.0682
POLR2H	33.2255	41.4008	37.8162	39.3277	48.806	47.7044	41.9123	47.7373	39.5968	45.027	59.6773	55.6898	41.4568	44.2983	63.1051
CDK4	41.8693	70.5434	54.5507	52.299	52.8485	45.5153	36.6583	44.4065	41.9605	48.654	46.4039	32.104	35.1691	33.591	47.2354
NCOA4	28.0266	48.7466	34.9809	41.2012	50.0764	35.9802	46.0088	41.9003	39.8134	51.7815	54.9935	54.0204	45.3422	43.2875	68.5014
FKBP10	69.7712	27.6177	210.102	79.4431	3.46537	38.5746	4.67406	4.58358	201.076	4.25946	4.11677	16.8327	7.0719	4.46923	1.87763
SLC6A6	29.2971	48.7349	18.043	21.3703	57.8467	37.2123	64.208	64.8859	13.2579	61.0526	53.5831	39.2241	69.2134	66.0564	55.9605
UNG	68.0021	39.9006	18.4731	22.2147	54.6966	32.5456	57.1212	58.7356	16.3124	51.5996	52.6275	37.1395	53.0681	53.4562	61.3649
NELFE	37.4741	52.9503	46.2336	51.8456	53.6574	45.7893	47.9002	47.1907	46.9142	45.3812	39.6033	48.0325	50.0131	44.2329	33.8595
EI24	60.0048	48.6527	43.9093	52.6338	42.1276	40.8237	45.7271	40.3966	39.2177	41.3802	42.735	44.5689	46.4531	42.742	43.2831
KDELR2	31.4206	39.3127	90.4982	50.3827	35.0328	39.4672	36.0082	31.2616	89.4937	34.0902	35.4289	55.101	43.2183	39.134	40.8102
PI4KAP2	13.8483	36.0686	37.5179	43.5797	35.9368	83.4486	35.4895	53.0218	52.9472	51.81	42.895	74.3476	53.7167	51.3367	37.7667
TNK2	11.2467	69.7697	38.5221	33.4541	72.5777	64.2115	31.9607	55.9036	23.5567	53.3651	49.6623	41.1092	46.1808	45.9984	60.8114
HDAC2	69.3679	54.2221	25.8279	50.9445	48.3229	35.4099	53.503	51.3081	28.8725	42.918	41.8395	37.7921	51.7276	39.7488	39.3586
TAF6	32.1188	37.3343	29.1667	33.9849	53.7531	51.9513	72.5741	63.8774	30.0228	58.9343	49.3751	39.6011	53.2424	52.9737	38.9218
ECI1	28.6117	40.7661	36.9852	37.8782	46.53	69.1394	52.778	67.3314	33.8396	60.2398	51.9348	37.6139	39.5803	39.4378	49.5463
AP3S1	39.772	43.1846	64.6627	48.2696	44.3605	36.0162	58.1683	48.2493	41.2136	35.6503	39.0293	40.5343	46.9014	51.5007	45.5722
CYCS	33.6023	46.8468	26.9729	28.4846	55.3171	23.2072	46.8136	49.2076	21.1003	51.4945	59.8234	37.7644	56.9421	57.47	82.5013
PPP2R1A	38.0876	58.9536	44.6281	43.0018	53.9515	59.025	41.3235	41.6024	42.649	51.9713	47.9052	38.4262	46.1586	41.7506	39.8143
RBPMS2	62.307	37.9589	27.6296	24.5776	52.7476	38.0541	69.0344	61.3782	21.5405	52.0121	48.6601	33.4258	53.6968	54.8939	44.636
CBSL	67.9387	43.8494	25.2827	36.6689	57.2085	50.3043	55.8503	58.8939	28.5002	49.1068	47.6575	34.9642	34.712	36.5639	45.0422
ATN1	31.1893	54.4218	65.1035	66.3979	51.7036	69.5133	30.2519	27.8502	70.8341	39.3865	32.7862	50.1874	30.9001	30.9721	31.031
AFG3L2	30.1235	36.906	24.138	23.9774	54.7872	35.6896	62.0937	61.1315	18.8603	59.5166	60.5087	37.9497	54.2124	53.2809	70.9232
NR2F6	36.2911	47.1994	36.1796	52.2821	36.2279	80.207	32.6084	44.262	53.557	48.4836	40.8342	76.7129	37.3901	38.2028	27.7541
AGRN	32.9968	64.6608	75.1046	53.8879	53.4615	76.9449	28.6794	38.646	71.179	33.5934	29.0644	30.614	37.8934	38.1435	25.1659
ADH5	68.7742	57.4217	48.2663	44.635	39.2697	43.5975	41.2004	39.8603	45.7433	38.9478	38.3801	38.204	38.7757	34.8343	47.3179
CCNA2	51.4841	45.8679	25.7776	35.6972	54.3888	26.9873	43.313	48.1432	23.6629	40.8205	50.782	36.2153	49.1704	54.6887	76.6398
HPGD	1.86135	189.319	55.1351	58.0947	101.963	32.2767	37.6298	16.0189	32.6093	32.6944	21.6409	64.2583	31.9499	26.8135	8.82231
ATP2A2	51.9134	43.4693	41.5032	39.1884	51.1363	38.5936	43.3083	47.7422	37.6239	46.2568	46.4849	47.377	48.5172	47.346	46.1155
GOLPH3	36.3785	36.4332	42.4234	41.816	43.7142	43.5767	41.5248	47.8917	39.9804	42.6924	44.782	51.4799	51.308	49.7658	61.1693
RAB5A	48.0722	35.08	25.9405	28.6499	48.1367	32.0891	60.9437	53.1688	29.5539	47.7085	47.2515	51.2892	59.1012	56.8308	54.854
IL32	0.856751	36.8507	27.03	14.2415	61.0489	25.9047	89.0279	57.4281	19.5556	69.417	56.5835	46.622	91.985	87.265	35.2955
PLK1	45.9405	47.2115	39.0013	46.7615	58.8932	37.6182	36.3013	53.3521	29.6316	41.7027	51.1624	27.9948	38.9024	50.3296	61.923
LUC7L3	67.2741	39.7515	38.3861	45.5865	40.8307	38.8761	45.6719	41.6243	34.5381	45.3999	43.9659	44.0053	47.157	51.0841	42.2308
STK25	42.2965	56.498	56.7305	54.4519	46.1224	61.8057	34.2965	42.6966	44.1594	48.7163	42.0851	31.0011	40.4193	34.6713	39.5352
SMN1	41.3759	40.1365	26.1257	32.9326	48.0069	31.5876	45.1762	54.4236	28.0697	43.7417	45.7211	50.5477	62.2639	62.0949	62.7952
CCAR1	45.0353	52.0945	36.8791	41.2728	51.4335	30.1257	34.4695	40.9982	34.5514	42.0935	49.6438	51.4382	50.0053	51.6139	58.5366
PSMD1	58.765	53.7333	44.7057	44.755	53.4974	28.6994	41.7575	38.2122	33.1715	40.7439	42.9467	40.7317	45.7895	41.9602	53.9864
PEG10	44.8457	69.0747	62.2183	96.533	48.6396	57.7558	49.5829	19.5127	95.4028	17.1247	20.4019	21.1191	27.2339	20.1542	14.4836
ZNF486	5.13417	23.7971	12.2095	12.2865	43.3563	26.2341	59.1279	62.6285	14.0292	70.5929	74.3294	59.9274	96.8479	97.1042	50.3514
HADHA	50.3487	43.9659	44.3198	48.5401	39.8197	38.6131	50.2684	50.6669	41.3405	46.083	44.8417	35.5236	47.1814	46.6714	42.7351
GCSH	30.3108	31.1519	16.4573	29.374	42.5407	45.7583	82.9061	74.7982	24.9514	51.7421	48.7981	45.3076	53.2066	52.8517	54.4391
FAM234A	26.6621	27.0809	35.5607	26.083	34.5018	55.0638	55.6695	61.1195	34.352	61.3851	51.1567	42.943	60.757	58.8713	55.9949
COX7B	25.9028	35.9486	24.6793	32.1456	53.6767	41.0057	62.6847	52.0671	25.4084	53.6836	55.3892	34.1323	57.6772	62.5004	63.6428
COPS6	51.6566	42.3186	68.9485	46.5937	40.1956	45.8949	48.7863	44.0009	47.8687	43.8695	43.387	38.1827	44.9538	42.8078	28.2089
VCL	75.806	56.152	38.7951	42.0151	54.9395	36.5607	46.6682	40.1394	28.846	41.4332	41.2695	37.0721	37.013	36.2467	46.0115
U2SURP	40.033	43.883	31.6652	35.4567	49.0813	31.3597	38.0179	51.3668	32.355	41.9506	52.4162	39.6446	48.1877	51.2404	76.9328
PLEKHJ1	35.4012	54.7833	41.9732	44.3222	55.4419	59.0105	53.4635	50.6216	24.614	56.1754	50.2758	29.5065	42.5658	45.2288	36.6899
TMEM14C	44.6256	48.1534	42.5478	38.0941	38.4697	44.84	46.5498	46.1482	40.74	51.3217	46.6055	43.6857	49.7425	47.8658	44.6153
CUTA	52.1821	58.3601	79.5293	52.3003	38.8094	52.6028	44.0042	35.9253	52.928	44.2194	35.706	28.5087	35.0853	35.8182	26.107
MRPS16	39.845	43.3346	28.4202	35.5904	51.9612	43.3275	52.0519	45.65	26.8644	60.4292	55.1755	35.1354	46.9169	49.8937	56.7089
SMARCA2	4.58334	37.1799	24.0412	29.5159	50.6922	43.2745	68.4274	60.279	33.0209	50.6061	50.7712	72.7499	51.5863	52.2638	60.8207
CLTB	11.3514	50.041	109.962	70.4092	55.9217	42.9057	41.9955	31.4313	83.5418	41.7697	34.4108	27.7436	28.7852	29.7176	24.0253
SMN2	40.4119	40.3111	26.0051	33.3323	48.6328	31.7118	45.0477	54.9542	28.3998	41.413	45.6317	48.6206	60.3951	59.6648	62.6366
AUP1	34.3594	44.9638	48.0093	43.8216	42.323	46.2292	41.6638	43.7556	44.4954	52.5808	50.0214	44.719	45.6613	43.9625	46.3826
SCGB3A2	36.8637	72.9388	26.237	34.9273	115.283	16.9862	53.8809	38.1133	9.57848	60.1426	63.7794	14.6169	23.1054	25.8028	71.0367
PSMD6	51.4262	45.1785	35.3304	41.1241	49.004	32.3356	50.8619	43.5653	31.8638	45.9714	46.8876	42.8752	46.1935	45.5389	53.0867
PPP5C	38.1025	44.245	33.8218	36.4117	58.0996	37.3195	50.6485	50.0517	30.0605	53.2543	50.2553	39.6676	47.6106	48.9157	52.1849
STT3B	53.085	43.1384	47.4033	49.5087	36.4143	40.5848	38.6176	35.3669	47.0979	36.1901	37.9121	68.1042	41.5434	40.5532	44.7006
NCAPD2	50.8403	43.5103	36.788	55.423	44.8394	50.1633	34.5693	48.1025	53.2136	40.7858	42.4492	38.0728	40.2605	45.9934	36.7682
CALD1	49.9387	81.0273	75.3011	91.0143	37.494	36.3178	18.3868	14.442	95.6263	18.3616	20.8034	52.8616	12.4354	12.0787	30.7456
RBM3	22.3449	66.0929	65.8343	48.1751	52.9332	31.4877	41.192	37.5065	39.5599	38.1253	38.5101	35.3006	40.8103	38.4577	67.0393
SYNCRIP	66.1834	47.0668	44.3382	39.2587	48.2628	27.7031	41.2016	41.2379	32.1805	41.6566	44.4817	35.5495	39.0946	39.1404	60.3487
RAB5IF	36.4536	48.0913	46.2764	49.5831	48.3448	43.0548	38.4253	40.3344	38.6768	50.2068	46.871	38.666	39.3203	35.9497	58.0223
SUCLG1	19.2002	44.3565	36.5247	40.1049	48.5679	34.9796	53.4547	46.9203	32.4605	52.1462	55.0556	36.2305	52.6749	52.7787	63.3172
RAB11B	39.6628	60.7333	63.2485	60.1032	47.9598	55.991	37.7831	38.2093	59.527	38.2262	33.0402	33.06	32.5317	32.6984	31.6001
TCERG1	55.1308	37.3907	29.87	41.0671	37.8066	34.2043	50.2894	48.4894	31.381	37.9827	43.6873	41.3743	52.9354	54.0977	57.2963
AP1S1	17.69	28.8988	25.6823	26.9349	43.283	55.1885	64.9336	62.0456	31.4068	56.1763	48.7458	50.744	64.5296	57.5418	48.4066
PTPN12	56.2958	36.3611	22.2048	28.856	50.675	29.9649	53.2395	52.7331	24.443	47.7708	47.8937	46.5845	50.9005	49.1925	59.0629
ATRAID	51.4295	38.0015	38.9342	38.0215	43.7459	45.0993	57.4183	47.5411	47.7973	49.0369	46.6704	37.6893	46.9494	47.8137	31.2003
DDX42	51.1414	52.1844	39.4444	39.391	44.4428	40.7479	48.2087	49.9724	36.866	39.9165	46.648	33.7629	42.481	39.6033	51.6449
AKAP8L	49.0339	44.3405	33.3608	40.0296	37.2844	60.3887	48.506	52.6507	32.7024	41.3564	36.4372	55.8188	55.6481	53.162	28.1114
FOXH1	40.0716	54.5044	24.0981	13.9697	65.366	37.4377	69.0609	63.7449	12.5853	70.3368	53.1595	30.3001	58.8148	53.7677	34.9973
TFRC	33.2483	26.9498	31.5505	49.5633	38.4812	53.6549	27.2893	43.5128	52.5017	50.8426	54.634	79.9442	33.0967	36.1546	48.1824
MZT2A	34.3109	49.6316	62.5424	46.5434	37.1769	67.7577	45.5568	44.9313	55.7743	49.074	41.2097	32.8698	37.7521	38.271	26.7202
SERP1	35.9344	49.7644	51.2245	45.5977	42.3468	51.3455	30.6049	37.8264	46.7154	34.9208	39.5562	60.9469	41.6354	42.3666	47.7928
CD99	33.4004	48.6174	140.932	123.464	6.15204	85.969	1.5511	1.14204	162.126	1.57548	1.35631	34.4034	1.181	0.870629	1.0962
UFC1	42.673	49.2661	44.988	51.4344	45.233	39.2719	41.2323	35.6968	52.8221	49.9667	44.3361	48.0769	37.0755	32.9787	40.4702
ARFGAP1	27.924	42.4813	71.3012	44.5636	36.2574	61.8736	33.1884	40.1725	64.424	35.7301	29.5493	54.5604	48.9095	47.4359	31.2554
FLOT1	42.473	48.6081	72.2461	68.0246	38.6238	63.3574	36.0633	27.219	83.5175	32.6829	30.7921	37.6248	28.2427	28.1524	18.5419
STARD7	59.8733	43.2974	28.1812	33.9121	46.5989	33.92	49.9379	45.6174	25.3467	49.5841	50.2839	34.5927	43.6332	44.2242	56.4073
RFC4	42.9353	40.0086	26.5286	36.0153	43.5417	33.3672	41.7507	58.4787	24.859	39.5646	48.0142	47.3831	53.2489	56.4184	59.052
PSME3	43.5703	53.0542	40.7492	45.0265	58.1672	31.4365	46.2789	41.2048	29.4862	42.2944	45.6153	35.4175	39.1891	40.3622	55.3332
MAF1	40.2564	44.2636	37.7283	38.5577	52.8295	46.4976	47.8515	49.4504	35.6667	51.4673	47.5683	36.8173	43.1053	44.5295	42.0599
CNDP2	33.4904	64.4462	30.504	62.4462	62.7357	40.4401	46.1864	38.0727	34.7205	44.3278	39.851	42.0802	42.1589	35.0809	36.2675
AURKB	54.6342	40.6067	30.0364	45.5397	51.8873	39.5305	40.4862	58.0018	34.0229	40.5572	43.8398	30.3839	35.4486	42.2964	54.3588
POLR2A	41.0557	49.9607	43.9537	47.6638	44.8858	51.4237	48.6257	51.1362	41.7588	40.6855	38.3808	33.4775	39.6907	39.2891	41.2956
LPCAT1	65.7434	32.8257	27.1954	41.0383	49.8807	46.0156	37.9681	41.188	27.4835	43.0123	40.37	44.2559	35.7538	35.3756	64.2036
NNAT	30.5035	266.167	59.1475	131.896	9.69688	40.0468	11.461	13.2925	21.7781	7.88198	6.8632	9.82271	8.7392	8.83665	6.60567
CST3	22.0732	59.6112	162.581	73.5746	22.8779	47.1955	22.6712	11.3771	165.285	14.961	11.2471	23.435	12.0009	9.10611	7.50171
MRPL2	19.1655	33.7708	25.0848	29.5972	47.3349	41.0989	69.5735	71.3415	23.599	51.1871	50.7513	38.7633	53.8869	60.4708	51.2169
GTF2IP4	70.646	47.7867	30.1671	42.7681	45.2079	39.7125	37.6596	36.1081	30.5903	43.1658	45.3979	32.9427	44.871	44.469	45.2901
MGST1	134.702	42.5758	11.5475	48.2465	46.1004	29.7845	27.5371	30.3784	12.103	31.9468	39.6648	27.125	37.761	34.8976	46.5188
ALKBH7	16.601	42.0391	45.6387	30.3806	46.3142	56.2604	58.4418	58.407	39.0162	63.0925	46.9165	35.9772	52.432	50.8228	32.9068
ITSN1	39.279	37.7808	28.1647	37.2187	55.6485	43.6765	57.0021	49.5152	31.3186	47.1801	44.8903	49.0978	42.1645	44.9171	45.871
LMNA	8.39271	39.9242	117.408	52.5541	31.6051	52.2117	22.0688	27.8795	90.8705	36.6763	36.3878	60.0526	22.6296	24.8439	39.8999
COL4A2	37.533	31.2875	162.927	93.7205	6.10038	58.0738	2.48991	3.54479	187.224	3.33704	2.98512	47.8415	2.45742	2.36435	3.66384
PSMD13	42.2406	51.2828	42.6208	46.3875	44.7068	42.1305	36.8207	36.8842	43.6189	41.7802	43.4532	44.6619	39.5726	38.5726	49.2187
HSD17B12	49.9139	34.3093	19.4987	30.0542	53.4326	30.1341	68.4029	53.5429	26.7306	47.2487	47.7126	50.1019	55.1101	50.4093	37.5003
CARHSP1	54.1128	49.2722	32.263	38.2007	51.814	58.7656	46.6695	47.6314	34.6263	49.6602	44.5616	35.6214	39.4097	37.4245	30.9881
MRPL47	26.6815	46.2932	26.3856	32.7147	54.0187	29.2033	41.5506	51.0527	23.0766	43.6134	53.1535	37.1027	50.8388	56.5904	73.6585
TRA2A	57.4252	46.966	41.8583	41.6929	45.9115	36.8772	49.6827	46.8394	37.0325	41.2341	42.4389	35.2394	36.4516	34.3029	45.6985
STAG2	40.3564	40.5947	35.9901	36.0525	41.7348	29.4904	43.514	44.2726	34.196	39.8449	47.0297	61.7831	56.2664	54.7405	44.8719
TUBG1	43.392	39.5768	33.0558	42.0672	48.0992	42.4452	56.9647	49.5157	32.5417	44.3728	43.4605	42.9158	48.9915	48.5899	35.0457
CCDC58	44.4803	39.149	23.7631	34.0066	51.7214	25.1041	38.7219	46.5129	23.0232	41.9197	52.3543	36.5775	50.0669	59.6661	69.9316
AEN	30.9824	61.6577	38.1356	28.6222	59.7009	40.5369	50.1893	54.1954	24.6457	50.9248	41.2007	41.9849	58.7827	51.4922	32.1734
PDCL3	18.8553	32.7349	18.5139	29.0644	59.2558	27.2592	59.3374	52.7215	16.8748	66.7317	62.867	38.5331	56.1232	54.8365	62.1929
CARM1	51.3696	46.6872	31.8171	39.3786	44.9793	52.1343	45.5315	48.8805	33.8002	44.2745	41.6785	46.5435	38.021	38.0085	41.5426
HIF1A	75.641	45.7229	70.3884	54.479	43.3614	28.534	30.183	23.8643	71.9897	30.2293	32.9234	34.0579	32.5845	31.2084	26.4819
MDFI	13.0661	43.8084	52.0586	54.9901	25.4905	55.8298	37.5121	37.6923	79.5162	51.0884	43.8156	50.8645	48.4307	48.9252	21.8856
NDUFS3	29.0952	49.1243	39.7547	37.1477	47.0249	45.991	45.5627	45.7537	33.5816	54.6524	51.4302	38.3898	47.5028	42.8474	45.6527
WDHD1	32.4811	30.8966	13.6169	15.527	49.4804	24.1021	58.5841	59.2844	12.8329	57.9758	64.3874	44.0445	74.487	71.5636	50.5032
PLXNB2	20.2276	15.2105	57.663	30.4911	34.7167	50.7825	52.3254	59.6019	71.7158	56.5499	44.6691	32.0036	46.4744	44.936	43.8367
COPS9	34.4532	65.0205	68.7037	57.4471	49.1973	44.0984	30.7321	29.479	50.6232	47.3902	44.1712	22.7184	30.5616	27.7039	39.893
RBM5	37.3355	47.541	53.715	43.3171	42.7421	50.984	45.112	41.8015	45.9154	43.8516	36.2546	40.8873	42.7341	39.6135	37.1871
DDX1	54.6204	50.0013	43.2495	43.8717	47.3689	30.3	42.8727	38.0318	42.7978	38.6994	40.4681	33.2333	36.8798	34.966	53.9697
RANGAP1	35.931	53.358	36.2084	36.2251	66.1781	43.1162	38.045	39.7086	29.8427	49.751	48.5782	40.7218	44.0385	45.1377	43.063
LOC107987373	26.7096	48.1413	40.7699	38.6158	51.3296	42.8631	49.9964	44.7255	34.6079	55.2477	52.2607	33.0418	42.4096	43.5721	46.715
MRPL23	26.7096	48.1413	40.7699	38.6158	51.3296	42.8631	49.9964	44.7255	34.6079	55.2477	52.2607	33.0418	42.4096	43.5721	46.715
GNL2	43.4081	40.7697	29.3583	36.1974	45.9705	30.5367	47.7724	49.8004	29.0976	43.499	47.1734	42.7701	46.7694	48.6212	56.9063
PLSCR1	30.2718	54.1901	30.8807	32.085	63.9635	33.2913	61.1891	45.5612	28.2824	39.1143	40.5954	48.2243	57.5647	54.7691	37.0866
MIDN	45.7617	70.425	49.9672	55.5709	43.9254	72.8008	35.4626	34.15	40.8428	33.3133	29.5769	48.2671	28.4979	26.4548	27.2832
IGFBP5	7.26988	91.0029	82.3398	148.133	2.72244	40.1575	0.231369	0.186465	231.914	0.146926	0.128359	24.3082	0.0655995	0.139387	0.0355047
LAMTOR5	22.6061	45.6964	30.0032	39.2348	52.0498	33.0667	50.4719	41.1284	29.6752	47.4091	48.7025	41.9492	58.4651	53.0524	54.6985
AIFM1	17.0376	37.2217	28.8866	32.9284	46.9671	36.3745	60.4277	53.4839	27.5349	56.3595	55.7404	43.728	61.3054	58.3234	43.1911
TGIF1	57.8218	45.8914	19.4382	31.0673	45.2564	44.0924	45.8185	51.1874	29.1302	41.5035	41.5831	56.4278	44.357	44.9253	41.9516
SPTBN1	65.6091	35.0635	60.6579	42.6699	38.1165	36.0739	33.3015	42.5484	51.248	37.1175	39.1157	29.2457	34.115	37.7444	45.8561
TPX2	56.6476	42.1169	29.8911	48.1024	48.7515	30.0999	35.4317	41.7829	32.608	36.1995	46.8437	30.9593	37.1212	42.9583	62.3211
MLEC	67.526	46.0428	35.0269	33.117	44.6737	30.6614	40.1935	36.7842	36.7512	43.8969	44.0855	39.4951	47.4012	45.2769	42.2465
HTATSF1	36.8784	51.7702	41.4753	58.3789	36.4828	44.695	39.4098	37.6455	47.417	38.4379	41.1669	46.0805	36.6321	41.5069	39.0722
KIAA1191	32.4705	43.9723	35.3269	45.0504	38.5668	54.349	61.2093	46.6907	37.6892	47.0415	47.453	32.0823	46.3041	47.7399	32.7453
GRB2	33.8012	47.9939	32.3664	36.0224	49.0413	42.7535	51.3763	48.0351	32.2862	46.1199	45.3045	42.519	44.8823	45.4156	46.2995
SGTA	33.9413	41.7267	37.0241	40.8548	47.974	46.7587	54.4914	47.8346	33.651	44.7169	44.2299	40.5611	45.1623	45.9698	39.5279
RBM4	52.3973	53.2764	38.7834	50.1645	43.3788	36.9944	45.4005	40.2288	40.0221	45.5556	44.4477	32.8713	36.1586	35.2731	36.5748
NDUFC2	31.6596	35.2689	25.898	34.533	46.5381	35.8688	60.7607	50.9854	28.0652	48.2859	49.3294	39.6814	48.8494	54.5818	51.7251
UPF1	20.0946	34.0821	26.4734	28.2168	49.9842	52.9867	60.6264	64.3893	28.9884	48.3931	46.502	45.8934	52.3473	54.0791	41.9342
PYCR1	39.3929	14.8619	27.5074	16.5407	30.9215	44.3171	71.3589	81.1984	29.9353	58.9627	49.1721	32.631	49.6204	49.6973	50.2588
BZW2	36.2896	32.7892	25.7995	36.9121	25.9636	50.3411	47.5631	51.4743	41.1898	38.3898	40.7703	91.0237	40.7388	38.1829	43.2622
PSMC6	48.0903	46.2077	31.6591	36.7724	44.3577	28.2972	41.335	42.8811	30.7699	41.6711	47.4047	42.2219	46.0181	48.1629	53.7222
HSPH1	37.5903	42.9547	24.7177	39.1887	60.1479	24.0251	32.7847	29.8605	37.2071	49.5071	59.0021	49.6979	49.1904	52.0742	47.0535
PYGL	24.9385	26.0708	19.601	21.4251	44.4044	38.5647	64.1416	60.3408	24.5093	53.4626	53.6719	43.1481	63.1355	57.72	52.3487
SCRIB	18.7983	41.5657	39.3032	35.5034	40.9095	73.3677	42.6591	61.8573	32.6789	50.0622	41.8516	41.9011	48.4715	49.4471	34.2061
M6PR	31.0645	44.6786	42.9396	56.1328	42.5166	36.3548	43.5943	40.7488	48.2967	39.6588	42.1661	41.0821	44.0837	41.608	38.8725
SF3A3	48.7032	43.1281	30.1538	38.9833	47.0821	28.9096	48.5177	44.6913	29.1032	43.522	47.4622	35.2763	42.5758	44.3928	53.2939
ZNF729	0	19.6174	8.30465	10.1065	55.3	25.1299	11.2249	61.7025	9.266	60.5466	78.2055	45.5018	75.3122	80.2079	100.442
KDM5B	63.154	38.7642	25.6692	36.4948	41.9401	39.7024	40.0486	37.3397	25.1715	41.9636	47.7584	39.5345	52.6082	51.0776	43.3504
IST1	56.3352	48.2402	32.1213	35.6841	33.6532	43.7569	37.5133	44.0264	39.5042	44.9286	40.2775	43.8458	47.7312	40.6885	41.1565
STUB1	28.7679	50.8519	54.2817	50.7999	51.2639	54.2688	46.9908	40.1686	47.4641	45.6136	38.0273	34.6551	36.2455	38.1391	25.7982
GIPC1	21.8619	42.3232	81.0391	50.3413	51.4007	43.1266	35.7919	34.6642	60.322	47.6362	39.5169	28.7795	33.2637	31.9083	38.1838
ATOX1	22.7258	61.127	72.9826	56.323	40.1625	49.6384	43.4033	32.4482	63.0943	42.0467	39.5556	28.9929	31.0838	33.3416	25.8071
CHST2	4.91335	39.6345	26.3315	25.204	82.5891	54.4731	50.0454	51.2703	14.9386	54.9578	45.2842	38.0099	52.8506	51.4938	58.6668
ABRACL	73.8211	69.7534	31.0226	37.4127	48.5723	29.0816	38.6509	29.0712	23.0013	41.3795	40.6412	27.5716	28.8685	29.7818	60.4643
GDF15	1.17452	18.0115	15.4031	20.0109	15.9659	69.5626	39.8181	66.696	19.5764	29.9657	28.7284	203.6	68.9049	64.6367	14.6646
HMGCR	38.0224	58.1836	33.6064	45.8403	43.2086	33.2271	33.6106	43.5172	30.0222	31.0602	36.1873	47.6833	31.2017	30.5964	77.7004
PRPF31	30.3737	45.6365	35.9067	42.0519	54.757	36.5666	47.6294	47.407	37.7596	43.21	44.6273	31.7234	41.6313	41.2534	51.7411
SLC25A11	20.5161	39.9264	31.4163	34.253	51.9983	41.5084	55.2606	52.6508	29.3702	53.6411	46.8876	37.6229	57.0186	57.0416	38.4648
NUMA1	50.4329	38.5238	42.9375	49.1763	32.6036	56.8087	46.7178	47.4699	47.3692	33.9795	33.7352	37.2268	38.0047	40.8566	31.4092
TTYH3	42.0132	41.0899	56.1987	61.7544	31.0415	71.1795	34.2435	37.0461	56.7702	36.9025	32.8298	30.2007	31.5452	33.6797	29.4173
POP7	35.1769	41.4695	29.4498	35.7822	62.1005	40.082	49.5489	44.4087	28.0394	49.8886	50.2745	36.5722	42.8823	43.7401	44.6593
PLIN3	23.154	35.7188	48.5757	36.3802	48.044	53.6477	50.9971	50.1785	44.8092	48.03	43.5065	33.8103	42.0841	43.7102	39.5302
ARCN1	42.8114	42.7574	56.996	47.3773	39.3078	34.996	41.0187	33.8729	56.9611	33.7814	34.1887	48.6262	45.607	43.8112	29.4453
EML2	12.6281	21.1018	20.5637	16.1224	36.9853	47.7293	63.2724	75.2144	22.269	62.039	50.3371	52.2828	70.3452	68.0778	38.4151
DENND5A	22.246	31.9109	28.7854	29.3309	48.9732	43.4104	56.1134	55.4401	31.0105	52.2456	51.7902	44.8262	50.0562	52.0564	44.5863
DDX46	52.1644	46.5549	31.654	38.3546	46.9821	29.3693	37.2004	40.2338	29.9832	39.3995	42.1256	42.5921	45.1509	45.029	52.341
PSMD14	44.9226	45.948	40.8473	42.7971	46.2937	31.0982	37.8747	38.8783	30.7955	42.844	44.898	43.4991	42.4556	41.2664	48.1638
METAP2	57.3764	40.1373	30.8079	36.418	43.4699	31.6543	44.3114	45.3631	30.1642	41.0594	45.792	36.5743	43.7874	44.4214	48.1626
PRPF19	37.7053	50.4893	40.1237	47.9214	50.7446	38.126	37.4335	38.6275	41.0515	43.522	42.4272	32.9685	33.6716	34.238	52.1216
G3BP1	53.9213	48.3516	23.7297	34.2096	48.8842	26.1786	41.5315	40.5556	23.4232	43.4335	48.2262	30.4517	43.195	47.1848	61.4214
ZNF589	54.2769	36.4813	15.121	20.8981	62.6267	30.4894	59.6272	52.707	13.4055	56.9507	51.3625	28.8022	45.3272	45.3123	52.0345
ATP6V0B	20.8239	52.6657	60.6887	49.4935	46.0062	44.9951	36.0524	36.1499	36.6593	49.6358	43.8182	36.9687	48.5653	39.7842	34.1263
TMEM160	14.4862	60.9203	57.8813	31.2038	56.1584	54.3722	49.9646	47.7979	33.3435	60.2488	43.4402	27.5464	41.1158	39.4297	30.5458
PRMT5	43.0537	40.6566	29.9024	35.1625	47.7543	30.1038	48.0967	44.715	32.2473	44.0041	47.0133	34.7278	43.2293	44.1111	54.5041
NISCH	27.5611	42.8633	51.4748	42.4713	34.8753	61.8641	46.4985	48.5485	49.6977	43.694	39.2364	36.3891	42.2587	39.7014	28.8043
HAT1	33.8064	41.0448	25.1918	28.9657	54.9446	26.5343	51.5536	51.9134	24.6264	44.441	49.1761	38.1011	47.915	46.9617	58.8588
RTN3	81.1376	40.8611	39.3158	45.5525	40.48	47.503	34.6292	31.6473	32.2875	32.5576	32.4244	48.3851	35.9099	33.1765	29.6173
NUP62	41.4072	41.4297	29.2045	42.4289	52.7164	42.3126	46.2817	45.799	33.9917	45.8806	46.0625	33.005	34.2813	37.4013	46.3028
GRAMD1A	49.5252	43.9858	34.2937	31.5913	43.0911	54.1021	52.5326	55.8352	31.6517	47.3955	37.8241	33.4237	44.0085	42.4123	27.4755
TARDBP	48.9617	40.9468	33.4304	41.7751	40.8873	28.6405	32.4715	32.0078	30.8224	43.1989	44.6526	47.502	42.6334	45.9409	56.115
FARSA	31.9101	37.4854	29.7007	37.4388	49.7667	40.9314	54.2762	50.9747	31.4136	49.7349	45.3995	38.4269	44.6183	47.1899	39.6466
AZIN1	67.1066	42.9404	27.9986	31.8131	36.8697	30.4726	44.7459	38.4259	27.4571	39.3867	41.1833	46.4522	41.7346	41.4675	49.493
DFFA	29.7417	37.9009	22.2378	23.9229	52.887	32	59.419	54.3734	22.7548	56.0604	53.8982	33.7402	48.8288	48.3836	52.4973
CLSTN1	43.7307	57.8286	38.9269	44.4721	51.695	47.4416	37.0607	43.4502	32.1746	38.5237	37.5761	29.461	37.1259	38.6979	39.3296
HACD3	72.1017	43.2478	32.0994	52.1228	36.0363	42.399	34.954	30.346	39.124	34.2308	34.3844	43.1756	32.3981	31.3779	40.3
PLOD1	20.1524	36.3067	59.4682	36.5072	42.2661	33.1549	41.1556	39.1236	60.532	51.6867	46.385	37.9762	44.9838	44.8612	38.2902
CACYBP	38.9854	38.8009	19.1248	35.2953	50.3613	25.2614	51.2828	40.9315	27.4875	47.1526	52.6323	41.6325	43.9437	45.5728	56.4224
MRPS21	36.7693	43.3619	29.6621	36.1991	46.1882	37.2882	54.9882	50.7362	27.2228	47.1282	45.139	30.455	43.1276	43.9249	47.6229
SPAG5	33.7908	40.417	24.7238	32.7804	51.3073	33.8797	41.289	52.2859	22.9111	45.153	48.2976	35.1072	50.0267	52.2629	54.9547
MCM6	56.8025	46.2262	24.5538	26.3241	50.0075	28.0395	48.84	42.541	21.5788	47.6548	47.0889	34.7294	41.7712	39.8631	54.8122
CPSF4	33.2897	50.4587	31.0155	34.2587	36.3237	59.6277	39.355	47.5672	33.1818	41.793	39.3027	57.8857	45.8749	45.1902	33.8289
WDR34	15.3706	39.4376	37.6222	38.4819	55.072	53.7011	43.1636	45.9113	41.6414	58.5034	53.1293	37.5084	41.2941	39.442	34.9007
FSTL1	78.7747	29.8197	146.893	72.5151	4.32423	52.3725	5.55222	4.8281	151.485	6.47814	7.1509	25.3151	7.19663	6.61857	2.90785
LUC7L2	41.1571	35.3165	42.8603	38.1328	37.3147	37.6857	34.5088	42.4265	34.579	39.8619	41.3235	50.0628	46.1868	45.8349	48.2458
WLS	3.27482	62.4466	66.4366	159.252	6.1425	176.343	0.797609	1.48246	67.6007	1.43053	1.05675	47.9771	1.18477	0.587434	0.869145
ZNF675	12.7052	31.6161	16.3013	17.384	46.479	24.9518	56.0833	55.8905	14.7365	56.6651	60.7637	40.7478	60.3743	59.9507	71.1244
PSRC1	25.5864	50.5087	26.1798	42.3578	63.4628	42.9202	54.7087	58.3536	27.1547	37.6445	38.7403	36.9095	41.2055	45.093	34.3284
CDK2AP1	70.7587	57.7673	40.7208	46.8397	64.1165	30.2554	34.9781	27.0589	32.5469	39.9912	36.3492	25.841	30.4383	30.8308	32.6314
BUD23	32.6221	38.0201	31.5788	31.1726	46.1773	37.4543	48.5217	53.5667	31.6499	44.582	45.2825	36.7833	50.9094	49.7496	43.6339
NDUFA7	30.8437	39.9321	35.8071	37.912	53.6823	45.2983	63.2941	47.3985	33.2208	46.1062	43.1303	26.9225	43.8751	37.0774	37.1474
FLII	45.4039	36.6728	48.3678	37.8347	38.822	44.0063	42.6903	46.8798	39.1512	46.0974	40.9338	35.2043	42.7099	41.4538	30.8213
DNAJC11	32.6067	41.3415	31.8643	27.7784	53.3736	31.4619	47.7764	51.2094	23.5689	52.0131	51.7521	26.7756	36.4123	42.4868	62.0724
LAGE3	11.6549	51.1757	40.7912	31.0672	56.406	50.3468	46.7844	46.6013	34.5808	60.1328	48.573	37.5797	47.7717	43.2907	30.2448
PCMT1	30.4187	39.7449	31.3909	34.0035	46.1202	35.9626	51.405	45.6591	28.1667	45.8023	43.8796	37.3291	48.8561	47.9221	49.4666
ZC3H15	47.7216	38.3105	29.6104	33.2736	40.1796	25.9604	41.0411	40.166	29.9284	42.3766	45.2809	42.8957	47.1191	45.3993	54.8565
H1-0	42.9186	28.4014	25.6304	40.3076	39.4988	43.6092	25.129	32.2364	37.8493	43.5149	54.9188	49.4874	36.367	39.9736	59.9575
EIF3M	35.5965	36.3703	30.4801	31.9283	42.0574	30.4264	43.8207	45.0175	27.3054	43.0871	45.1355	31.8987	45.7542	50.3081	65.4925
PPP4R3A	41.3076	37.4215	27.4746	35.1736	42.9879	32.9617	39.2258	43.5937	28.1091	42.5841	45.5166	45.4281	48.952	48.0304	49.3103
GTF2F1	29.1152	41.0472	48.0213	49.093	45.7167	42.7941	52.6134	44.5127	48.6546	41.5506	37.2192	33.8087	36.8368	38.8877	27.4552
GLG1	54.0125	35.4718	47.8364	37.7051	31.4181	40.619	41.8972	47.4848	50.2156	34.77	36.7113	35.1817	41.2024	41.5303	31.9005
DLST	39.3636	42.5182	25.2665	29.1757	44.2874	36.2994	48.4554	47.6878	24.9537	48.1627	45.8478	38.3621	44.7792	45.3345	49.8504
LAMTOR1	31.4846	57.5919	51.77	46.4168	47.9814	40.0265	36.6884	34.6891	43.936	43.2816	37.7813	30.5235	35.2525	34.5851	38.8926
RCC1	40.7083	30.3409	19.9982	31.1962	47.5225	32.1724	43.5488	48.2815	27.6261	54.2479	54.6557	29.9633	35.2273	37.3468	66.8941
ZBTB8OS	29.6708	34.5798	22.0397	25.2623	46.0218	29.4863	61.6611	54.7561	20.1582	48.4362	44.8009	35.9017	53.4442	53.8865	54.1868
UBXN4	35.0149	36.739	31.3316	37.7033	36.8112	37.6027	45.3408	44.8947	35.6388	42.9463	44.4966	43.9532	47.9953	47.299	43.1202
KIAA0100	31.2409	36.288	30.019	34.8145	40.8351	35.8601	43.1771	45.1629	29.2013	45.0507	46.312	42.4303	49.0895	49.7257	50.9621
HNRNPR	58.9604	35.533	37.795	45.0918	36.3515	33.8812	25.5422	28.5765	31.3774	30.675	38.9978	41.7034	30.7957	34.6139	70.9055
E2F4	26.4706	39.1671	30.6355	32.9816	46.1099	41.3947	45.2443	55.4231	26.9317	50.5757	48.8002	36.9914	45.8653	45.7023	43.7702
MYDGF	20.8599	37.9054	83.1986	45.5129	33.5019	38.819	35.8178	32.9787	74.6526	36.7928	32.4081	45.4934	35.16	34.6767	30.9602
SNRPD3	43.1956	45.1699	32.1504	39.002	50.0927	28.1949	47.9934	39.9018	31.7711	43.6745	45.323	31.5582	37.3311	35.9379	49.7795
AP1B1	21.8437	44.5377	40.8886	38.9494	54.5217	40.3967	50.6883	45.7687	31.0766	46.3363	41.8726	34.3631	43.9918	46.8123	36.2759
RBP1	17.375	159.348	103.869	142.229	6.91958	83.8874	4.5173	8.91746	26.1504	5.59997	5.98457	5.6432	2.7945	3.81269	6.46237
C11orf58	47.0196	48.8044	37.3594	42.3887	44.575	28.9764	38.6946	33.2371	36.651	40.0438	41.888	34.7381	39.6498	38.4186	46.2004
CCNE1	20.2615	14.043	9.71604	31.9819	32.6257	45.2401	43.0536	47.2319	36.9874	37.7796	40.967	127.026	39.1295	44.5265	46.4463
MAGOH	41.9649	44.5256	28.7662	38.2709	45.1614	26.8572	47.2516	46.5982	29.9599	40.1326	44.0652	37.5201	39.3326	39.672	50.4534
SLTM	58.1154	42.3267	33.7018	37.4775	49.2827	26.4777	37.3221	36.8321	35.3489	39.3532	44.5285	40.9348	28.4637	27.3513	53.5512
TIMM13	32.3633	49.8606	37.9006	32.3046	57.6942	34.3755	46.984	41.5286	25.2263	54.478	48.6311	26.6362	35.9568	37.1786	47.704
NOP2	23.1027	40.9852	28.6322	33.8377	47.4904	42.6841	49.0345	52.3475	27.5952	44.6818	43.9976	35.3642	41.3924	39.8829	56.9581
KDM4A	33.8997	36.9141	24.5775	25.8536	53.5685	35.3521	52.7411	52.3704	20.7221	52.2755	49.3814	35.9918	50.2338	48.5961	41.1499
CENPA	13.7384	43.8236	25.4206	24.9102	66.0351	26.3964	38.6893	56.3601	15.8984	47.3233	53.5057	28.231	39.2314	47.704	78.2489
NSUN2	35.518	41.4618	35.3038	37.2887	40.3562	39.6745	33.6376	49.6018	28.8192	34.6237	38.7629	33.0518	35.8506	38.0996	70.3084
PPM1B	40.4705	28.5424	15.9539	28.248	34.8444	43.0507	35.8422	35.6717	32.6436	34.0429	34.6973	130.093	35.5128	35.0399	42.5095
ARFGEF1	28.2856	33.9687	19.6032	20.9911	51.9695	28.5333	52.9106	50.9192	17.8776	49.6794	51.5534	39.3892	54.7963	54.8242	55.1757
CYB5R3	24.0365	41.8828	80.7362	61.6704	39.4596	42.9394	36.7413	30.636	84.5619	29.8799	26.9172	31.3416	24.6984	26.7634	24.8408
SHC1	51.7845	42.1796	53.4559	36.5767	34.3557	42.3442	41.1728	33.7232	53.0957	33.9612	31.2179	42.6758	41.4025	36.7424	28.6834
SNAP23	26.9552	35.2768	29.2326	30.0159	45.4598	28.9489	42.2237	41.6258	33.4658	43.5714	48.7082	53.486	49.9611	44.9841	52.9412
PPP2CA	43.6414	48.3516	47.1259	46.0691	42.824	35.0348	37.9678	37.8135	35.9358	36.2681	39.1706	31.5699	32.0447	34.3522	45.7634
BNIP3	42.574	26.1047	15.5714	43.2935	36.8247	47.4394	36.0673	36.8864	37.606	42.7975	42.8091	66.4001	44.9046	43.7353	36.6015
PQBP1	27.1517	57.0949	41.9983	38.6353	60.6796	34.5116	43.9833	40.591	31.3055	51.0433	46.7564	25.8879	40.6537	35.3827	34.4704
EMC6	35.9163	41.6874	38.7214	36.869	49.1162	36.1655	51.9822	38.8666	26.7938	45.7824	43.2504	34.296	41.7324	40.3165	41.4636
ACOT7	32.0744	48.2958	35.3358	42.1603	60.2365	41.2867	45.8294	46.5114	21.9544	43.453	44.6956	27.9696	39.7104	39.2233	35.583
DDX23	32.2785	37.2118	30.8527	31.5895	48.2401	32.9079	43.6535	44.3214	29.1724	46.9111	46.964	35.7673	44.0479	44.0414	52.1976
MACROH2A1	20.8085	45.887	130.954	111.911	3.95884	54.261	4.14453	4.53006	153.091	4.22749	3.24659	36.8138	5.23006	4.51884	5.44037
FGFR4	17.4251	23.5726	13.1939	12.4263	42.7342	44.8526	51.0931	84.9108	13.0248	62.3037	60.5403	31.6193	46.9669	54.9064	55.3747
AKAP1	20.4392	32.9512	18.4721	24.8744	60.9206	34.3543	55.4501	51.7858	13.591	60.3617	58.831	27.1017	43.4077	44.0172	58.4001
RTL8A	19.0955	43.3187	60.1073	67.1916	29.4248	55.875	42.1516	34.9085	59.1282	36.9662	31.9082	36.319	36.0316	31.6189	19.5588
CHTOP	45.1769	43.5627	45.3491	38.1406	46.4849	39.0495	42.6311	41.5128	31.7856	39.673	37.4706	33.3667	32.8982	33.7695	42.3123
SLC4A2	23.8165	46.1305	63.4494	44.3685	42.7371	47.018	29.5586	33.375	65.9611	41.8901	35.9061	40.1169	32.7034	29.8574	29.9451
SDHA	24.5673	26.9572	27.2845	39.1601	33.2517	45.87	43.3269	54.1986	34.6699	40.3788	40.584	43.732	44.9466	46.4555	52.3519
MRPL33	45.4555	46.0462	39.1452	42.7846	42.8247	30.4259	30.2619	28.3679	42.5466	44.2748	46.2514	31.1401	32.4954	33.2519	50.896
TXN2	22.994	35.4619	30.9311	37.1778	44.0521	34.8883	55.4484	46.5344	32.5125	49.4233	48.1684	37.0586	42.8293	42.1541	43.8982
DYNC1I2	39.9044	51.9651	43.3026	53.3372	36.9126	45.8419	35.9827	30.2353	36.1475	35.5165	37.0887	36.0647	38.9744	35.979	34.4163
KLF5	2.51572	36.0627	21.7059	19.808	64.3175	28.4258	69.1566	52.758	14.6971	52.6423	52.398	35.6754	45.2691	46.8399	67.7387
DGKZ	29.417	43.329	37.4081	36.4899	48.4811	46.4607	34.0821	43.0888	35.314	47.8397	40.3622	37.7865	43.9812	44.2547	35.5597
RSL1D1	40.7266	31.9412	19.8071	25.3361	39.7941	31.3355	53.7139	50.0294	22.9478	46.3789	46.6323	41.121	44.6348	44.7282	54.853
SUN1	38.6967	36.618	33.5431	30.1618	33.3905	40.4091	38.2785	46.9596	29.2392	40.4324	39.2469	41.5157	54.7736	49.7393	44.288
MAP4K4	48.7158	76.3129	61.0883	77.0307	37.4334	48.14	21.9337	16.5629	42.9479	22.6578	22.3638	37.5746	19.1782	18.8603	26.7373
TUG1	67.6787	49.2906	44.6712	50.3668	38.3806	33.0606	27.1161	23.3847	51.1604	29.8873	32.7885	33.9347	27.5311	30.2378	36.7151
SNHG5	47.6315	56.0964	28.3553	32.3728	43.7944	34.0164	33.4493	39.3603	20.938	45.4101	46.8898	26.8678	28.603	28.8712	67.0259
CELF1	49.2399	46.692	33.2308	33.9798	44.4328	40.8255	39.174	42.0305	25.563	38.4396	36.5887	34.3174	41.2519	42.3156	41.8861
BOLA3	22.684	43.0434	30.9123	30.1614	55.5802	24.96	47.799	39.5807	26.3636	52.8163	55.0759	27.3265	48.1887	47.7681	49.1369
WDR74	33.7549	33.2241	24.8417	25.8514	44.0262	35.7704	51.1595	59.2264	22.1056	49.7629	49.5124	35.4573	47.6177	43.4806	44.3429
TLE5	82.4626	33.3974	83.4434	47.1239	29.2524	47.559	27.7903	18.5369	74.2985	29.4325	22.1211	26.6657	26.6776	26.1412	8.15673
MRPL21	19.7244	38.2831	29.3435	28.4944	51.5516	34.3343	55.0224	50.5958	24.1987	45.4754	46.9073	30.8827	42.6898	44.2478	57.1676
CNPY2	51.9807	52.217	42.4795	40.5582	39.9175	40.4288	42.9561	37.6712	39.3731	35.6437	37.6091	26.9378	27.6543	32.0969	37.2817
GET3	35.7855	51.7073	48.9678	41.0042	50.3897	39.3015	37.8457	39.1248	36.4173	44.052	37.7393	34.2064	38.4298	35.9319	26.5557
USP7	45.8917	31.49	24.6891	27.9613	45.1271	29.7646	55.3183	48.6929	20.5027	42.0707	42.0619	36.5787	50.978	49.0195	40.8167
UACA	17.2226	27.3817	29.8905	19.7123	53.1146	25.4892	58.9633	58.8021	21.1922	49.7399	51.6957	38.1588	47.6537	49.2985	54.0858
DLGAP5	63.4007	38.7737	19.5561	31.9116	49.0148	21.0432	35.9604	39.939	21.1664	37.0561	46.6252	29.1673	41.9805	46.185	52.2179
TENT5B	31.5454	41.2946	20.6117	18.0111	57.958	41.1059	57.7633	56.1833	12.2272	55.4178	45.923	33.9495	53.6484	50.2128	31.3501
CIAO2A	42.8451	35.4467	25.3196	30.2349	41.2111	27.5977	42.1749	39.6619	23.8885	43.7434	47.2198	35.895	43.8818	47.4477	56.1847
FAM32A	37.3374	47.7885	38.1082	44.6145	48.0054	34.5417	48.3689	38.5803	35.1568	40.5276	38.1842	27.7208	34.1516	37.3554	36.9919
ERVW-1	0.788401	3.35828	3.36618	12.6715	11.3495	54.8888	41.6892	83.6801	37.6087	37.4121	37.7224	228.818	29	30.916	17.9096
OSTC	51.7726	50.0507	49.226	44.073	35.1464	31.3587	32.593	27.7813	50.5603	32.0471	32.1824	39.0727	33.4931	29.8535	39.2818
LSM12	29.7834	26.5789	24.1774	22.7045	42.2828	29.1033	53.1859	49.2948	22.2755	47.0759	48.1007	42.3711	52.12	53.5475	51.0211
VASP	40.1375	53.554	33.7622	42.8171	44.1108	57.336	29.9029	27.6942	47.6322	33.5773	24.3645	89.344	30.1293	26.4711	15.3264
FNBP4	32.1823	37.0891	31.0132	26.7246	35.4216	38.9521	43.6656	54.9292	29.1135	36.2357	37.3255	47.5246	47.4327	47.4028	47.19
SMARCD2	31.7162	31.3724	24.6597	29.8946	39.7297	43.5853	47.8667	45.409	29.4493	47.97	44.5023	47.3981	47.6994	48.4188	36.4298
RNF10	36.0062	41.5479	46.1454	35.813	43.5658	40.2429	42.067	36.8215	34.3535	40.86	38.7818	39.3673	41.2075	38.0782	36.1132
SRP72	42.9516	37.871	29.053	37.1535	38.7116	29.8969	47.3568	39.1626	31.9065	35.7878	37.3247	45.9538	42.399	42.0498	44.8665
UBA2	59.8717	29.1294	20.2537	28.3218	35.0152	29.4848	48.8483	44.0918	24.2497	38.9127	41.753	36.5695	49.2591	46.6324	45.45
BUD31	30.9792	35.692	35.6959	35.1608	42.5188	33.0362	56.7005	41.5693	31.6497	36.1813	40.2231	44.9782	42.3899	38.3773	44.0692
USP5	29.708	54.2904	52.5057	46.4847	46.968	40.5822	34.2735	33.7699	37.9762	39.2261	37.1452	31.4625	34.2928	32.5601	36.6282
LPAR2	17.3658	43.6019	23.1331	26.1286	51.1518	49.0523	59.556	70.0652	18.2985	53.5239	40.5401	26.5676	45.4992	42.8051	36.8153
GATD3B	28.5847	38.4902	26.3623	25.859	48.4988	38.6459	59.1068	49.3834	20.9327	55.3212	48.9929	29.4424	46.9246	46.8599	35.537
RRM2	44.4553	45.8022	29.5197	37.3365	46.681	27.054	28.4076	30.1574	32.0731	31.792	38.9557	58.5985	28.9806	33.5467	59.5703
IGF2BP3	109.544	29.8766	20.4306	31.3892	29.8513	31.7732	40.4892	36.1418	22.4451	30.6341	30.5106	38.8411	41.1716	38.4149	27.6759
RSRC2	35.2697	35.5283	28.8637	34.5412	37.9148	34.6555	38.5193	40.6276	28.5998	36.7889	38.8232	54.1296	51.2157	49.2277	42.4334
SNX6	24.6549	25.9608	20.6349	24.3821	41.2391	30.7564	46.0807	44.9444	23.7882	48.3202	56.4971	41.5378	42.9421	45.1433	67.5973
SELENON	39.9548	47.605	25.6617	40.3243	37.0602	43.7981	47.7315	39.1616	27.4713	36.6729	36.0549	35.84	44.0318	44.9885	37.5284
KRTCAP2	22.7825	43.2032	72.2619	51.5295	35.1789	44.2825	39.5539	32.9385	61.1216	35.4572	30.8546	33.1982	32.5783	24.8552	30.5538
GRK6	13.9513	26.9061	19.4306	22.8702	47.7973	37.0069	67.1104	69.803	18.8291	57.4055	52.7962	33.5739	54.8819	61.6001	26.4574
U2AF1L5	43.8706	41.3451	32.9345	38.3607	45.492	32.5262	38.6314	36.1515	31.3785	36.7474	44.7808	35.2099	34.8434	38.4697	46.694
RBM17	42.3413	41.8069	28.3975	33.5407	41.1662	32.2562	40.9698	42.3856	27.4695	43.1165	42.8321	34.8731	39.459	40.8493	48.0737
VPS25	39.4529	46.1013	41.9264	38.6333	42.7263	34.7521	39.7549	40.4696	31.4887	41.2217	41.4293	30.836	38.363	36.3726	39.2229
IGSF1	9.92953	22.2231	9.7634	11.1408	52.5587	35.8328	78.9382	72.6926	9.06032	57.1279	50.5854	43.1596	71.9274	69.73	23.7961
TOMM70	24.1228	31.213	26.6823	27.7673	41.5601	26.8651	34.3359	47.1693	23.4955	39.754	49.916	36.9839	51.7319	54.8061	64.9828
RBIS	43.9064	42.7315	33.6245	38.641	35.5123	30.7624	44.1672	39.6416	34.847	37.9401	36.7317	35.9933	38.998	39.1307	43.9409
VARS1	34.0747	35.8029	28.3718	28.5257	43.9995	40.6424	43.076	49.254	27.8938	46.756	46.4267	33.3145	38.0793	37.8232	49.502
DVL2	18.216	36.3014	27.2897	31.2361	43.1096	42.4998	44.9896	50.8533	27.2135	50.3357	47.3071	39.1783	46.4608	47.0492	41.5839
SREBF1	9.88812	50.6766	33.3806	33.4486	40.0539	56.6404	41.7348	55.464	31.2985	44.859	38.8674	43.1664	39.1595	35.8681	41.8652
BFAR	37.055	31.317	21.7079	22.673	38.123	28.8777	46.7915	50.0841	22.3428	44.9409	49.9159	34.8923	52.638	54.3466	48.9302
GFPT1	21.7165	19.4859	15.6997	15.5666	32.5362	25.6719	61.339	59.8011	18.0412	40.447	43.2663	54.9774	65.2314	60.6614	57.0067
FIS1	35.5627	41.5793	51.6413	41.814	45.6971	36.3317	43.1212	38.047	47.7271	41.4967	36.5573	28.8935	29.686	33.2327	32.3054
AHNAK	10.6137	23.8848	113.437	98.6641	12.5498	45.2915	9.49302	7.99703	148.606	12.643	10.1516	54.7939	12.4547	9.90215	8.9141
ESRP1	56.4741	31.2658	11.3742	21.5337	44.3905	24.1144	44.4579	45.8149	17.2767	39.8741	44.6722	49.5663	50.298	50.4292	45.2067
SEC63	21.0794	26.7507	24.5724	23.4743	42.2469	23.2989	57.0591	51.8767	26.45	42.9365	44.3749	44.4352	55.6363	52.9647	52.4079
SSBP3	59.8176	57.734	44.4292	65.406	29.3025	55.1396	27.8569	27.5552	36.5659	29.4332	27.4409	28.0149	22.9966	26.0046	25.0814
NDUFS4	39.1795	34.0515	49.5555	47.9694	29.2393	42.4441	33.5813	40.7805	54.258	31.451	31.6453	35.8215	35.0301	33.9812	36.7794
BRIX1	37.1271	25.3217	17.8855	25.5683	38.2249	25.8804	38.9331	53.5509	21.4332	34.4375	41.1514	48.7703	50.451	50.8223	64.4143
TNRC18	3.30689	37.5976	34.0471	29.4517	60.1309	51.5222	59.8051	65.203	30.2771	49.6656	37.6552	30.6704	41.4161	34.5329	37.0481
TCEAL9	34.6569	43.3669	62.1188	63.7154	28.4842	33.5341	24.7741	19.3002	83.0814	21.5075	20.2001	73.0093	32.6143	23.332	15.9609
SEC23B	18.4129	23.5972	17.1331	22.9876	38.9441	32.4195	51.0814	50.2537	21.5978	53.647	51.9216	47.6205	60.2548	57.4379	45.6379
RBM6	41.8264	31.8515	27.925	33.5273	35.1221	40.1149	42.7917	45.9978	30.8191	42.7293	37.8604	44.3196	48.8088	40.9533	35.9978
PABPC1L	33.88	31.8921	23.1704	21.9119	37.0181	41.186	49.5427	69.1259	25.2476	54.1794	40.7942	42.0376	56.1979	50.5283	20.9142
TMED10	40.6063	36.207	46.3906	41.4824	37.4075	29.9218	34.9829	27.9285	50.0302	34.4849	34.8629	41.4216	43.6114	38.3446	38.1467
CCNL1	28.5836	33.8386	34.8751	38.6306	32.8649	46.7735	33.435	42.707	33.0444	36.1432	37.594	45.5409	42.9695	46.4098	45.947
LGALS1	3.25547	37.1026	40.3	23.4836	42.9057	57.9496	70.1654	57.752	64.872	42.1166	30.7322	38.54	39.1154	41.5571	21.7873
SAMD1	34.1045	33.6658	22.4912	33.2888	53.3472	43.9426	36.4635	40.5382	24.237	52.4733	48.1872	37.5157	43.7053	44.5173	35.452
EBNA1BP2	30.1821	47.102	37.2809	41.7428	47.1541	29.9806	43.0927	37.757	36.2957	36.9501	41.22	31.8369	33.2914	34.7044	46.6427
ANP32E	60.2278	35.1085	20.5162	28.6643	37.5142	23.4385	38.6694	39.4063	24.3046	34.0065	41.2712	31.7163	36.8252	37.7613	66.7183
CTBP1	40.466	45.4578	47.6565	45.9248	36.436	52.9206	33.4811	33.5514	42.8634	39.199	33.1649	28.6553	32.1783	33.3349	30.1344
DSG2	62.8148	33.2349	48.8229	39.0803	36.9488	26.6978	37.6351	31.5212	52.3165	28.1892	30.5426	34.9373	27.7727	27.5112	43.0026
RBM42	20.3348	46.3321	50.6108	44.3813	45.1267	48.9996	38.6884	39.0439	41.6984	40.3117	35.6608	36.2386	34.9307	34.1314	29.7204
NIFK	36.914	38.3931	25.997	26.3155	45.0416	26.2633	50.4115	44.9428	19.1277	42.2232	49.0748	29.8688	44.2176	41.4823	54.0724
MIR302CHG	223.907	63.3991	23.6976	6.82471	48.2757	10.5838	12.2031	9.64584	4.86631	28.5306	24.7296	7.51543	9.86882	7.8819	23.5824
STAU1	38.6447	35.0986	27.9499	39.9869	35.6513	36.685	41.12	39.2509	35.1372	36.5914	40.4124	44.1907	41.5014	40.5911	39.3578
DCTPP1	20.428	42.8937	26.2674	27.4091	57.9275	36.6703	46.3341	45.1311	20.9742	53.0481	47.9685	29.3847	48.5844	48.8051	36.6049
NAA50	37.5792	31.9303	19.9846	33.2325	44.2532	27.8472	31.6538	39.2202	22.4005	35.1124	43.6752	37.7049	45.1246	48.4754	64.3373
BICD1	29.252	41.1155	24.2488	19.073	51.5877	22.4263	43.253	39.9805	12.8663	46.9093	46.4945	41.0416	65.1341	58.1206	42.8627
ACP1	61.2892	42.7305	35.41	44.9564	35.7422	33.1359	37.2007	29.899	38.6921	32.4121	30.7271	34.0245	34.0952	32.7669	35.4184
UBE2G2	47.7109	42.2568	31.2708	28.0605	41.4039	32.767	35.3548	40.7149	24.6282	33.7759	34.9645	37.5701	46.3911	43.1796	47.3621
GOLGA4	27.0199	24.6854	20.6085	23.4523	34.0465	26.3211	39.9339	42.2442	26.5557	41.646	43.7879	61.752	61.0022	59.5281	47.2913
MAP1B	19.9753	82.3956	95.7699	114.885	22.0311	82.325	11.377	12.2531	59.0551	9.10232	9.78683	7.52188	6.60566	6.99482	13.7677
GAS6	6.04622	28.5707	62.18	27.4019	26.784	51.8799	37.8908	58.2051	51.8182	43.7816	39.1512	35.0853	46.6215	50.4116	30.3194
TRIM71	99.8989	36.0349	14.0492	16.7478	41.5165	25.9009	37.7466	40.8325	11.6673	35.0401	35.7157	30.6806	42.4246	41.2836	39.9098
NUDT1	33.2771	43.2992	28.7772	30.9261	47.1558	35.7499	53.5874	49.468	23.4971	49.4656	41.4355	28.8791	36.1078	40.2511	35.244
HARS1	19.1625	50.3371	45.7469	47.6901	44.0248	35.4308	41.7206	41.3836	37.7805	39.1091	38.3408	25.8112	31.124	32.1052	41.9223
ACTR1A	30.2109	48.4938	44.3307	47.9594	40.9076	42.1156	37.0328	32.3805	34.7108	36.0984	34.1781	33.7288	35.1911	36.1584	35.1972
DDIT4	26.7467	12.7882	22.4847	46.2951	11.3702	82.7446	51.8281	56.8458	38.2002	34.576	29.6934	76.7154	37.8534	30.8222	19.8332
NME1-NME2	21.2528	16.7216	30.1093	30.5277	33.325	26.6822	45.6957	64.2761	41.7546	21.1491	59.1438	28.5393	39.901	48.9934	59.6832
SNRPE	46.3477	48.4079	27.6008	32.6257	38.7902	30.6127	32.0765	36.7459	25.5164	42.1146	42.09	30.2474	36.1724	37.0107	51.7433
NOB1	36.3425	27.7019	16.2262	23.8015	36.5089	35.0869	54.2737	54.9588	22.6896	50.178	47.2296	36.7031	46.6966	45.3044	39.5792
U2AF1	43.7833	41.2289	32.8509	36.3488	42.5496	31.5312	35.6615	34.9706	30.2307	34.7712	42.5091	35.9431	34.6056	36.5447	46.3245
GLRX5	36.342	39.7101	28.9995	41.4473	43.1076	34.6845	36.32	38.65	29.361	42.5137	41.6518	32.7988	40.9763	39.7662	37.9189
GLYR1	39.4065	39.8162	36.1093	40.2664	41.2047	35.5975	38.6537	39.5086	33.4095	37.6348	37.5441	34.1678	34.7956	33.6196	40.0816
SDC4	24.129	31.2558	45.5566	36.9961	35.2291	31.8149	26.6322	26.3749	35.7142	36.0651	38.9518	54.9395	47.1532	47.7083	48.3142
TOP1	48.3955	42.2292	28.7709	41.0512	39.0596	31.8618	31.9468	29.5619	35.3836	34.8221	37.5433	50.5618	36.2806	36.1978	35.41
OLAH	0.014484	19.37	10.9304	9.89339	55.7792	25.4043	79.4688	60.1613	6.55491	64.1179	60.0511	36.0478	59.8983	53.4446	49.817
CDK7	26.1291	22.0334	19.1114	31.5713	26.245	35.6787	35.3961	53.8144	30.4381	32.0742	37.1811	59.5403	49.4841	49.2967	55.82
ERGIC1	38.6571	43.1108	52.7688	44.4342	43.1292	35.7493	42.8824	34.7802	48.9925	38.6653	34.0488	22.8787	33.7876	35.1814	19.7239
CENPH	52.5376	23.8785	15.9169	23.6505	33.1457	30.1523	58.0718	66.69	17.075	33.7238	36.2504	31.0401	39.9977	44.1905	50.21
GNPTAB	33.9352	28.4829	19.1799	19.0463	48.3791	24.066	48.0322	46.0796	17.0422	48.7569	54.5436	32.134	47.658	50.1125	50.4612
MT1F	9.03209	53.948	28.4059	14.8708	74.5762	19.8868	43.8464	32.8941	8.77408	52.5829	58.1145	30.9476	39.9994	45.4198	62.8621
HM13	29.5249	41.8987	64.5687	38.051	39.2689	34.293	34.7591	31.5435	53.2062	36.1942	34.1663	30.952	28.2637	27.6085	40.5078
EIF2A	35.3236	26.9718	22.9028	39.1396	41.4136	25.9281	32.6793	41.8275	26.6944	27.2574	34.6749	52.0047	44.944	38.2923	60.706
MSTO1	12.2725	45.0675	29.5287	19.3356	54.379	36.5631	62.7471	59.6041	18.9615	41.4005	33.7667	34.9368	42.9492	41.8567	45.8947
DDR1	42.4634	28.1549	35.6356	64.6995	19.6547	113.387	23.1908	21.5638	49.0577	26.0276	22.4042	40.9321	30.6097	28.8649	11.8105
GRHPR	39.414	32.9041	42.3727	54.5198	28.731	54.4321	40.7115	35.3905	51.153	34.7792	33.0526	30.6637	28.2134	30.957	21.5704
ARIH2	27.624	31.0098	25.0697	26.3383	43.7049	30.6608	43.5071	46.2233	21.3539	42.558	44.0285	35.4469	47.4561	46.6055	51.8921
ZFAND5	50.8394	39.7292	47.3609	40.8802	30.8806	40.9716	34.2652	39.1012	31.7534	29.0628	33.1109	35.4665	31.9797	30.4774	36.2915
KLF4	2.31682	21.3655	20.8517	16.4134	60.1909	42.3654	56.6065	65.6867	12.8606	49.8902	50.4257	42.7721	32.4199	34.6576	65.1488
SLBP	19.0227	33.2263	31.4757	31.4946	39.8362	34.0947	46.8483	41.2799	29.9476	42.2043	41.6121	37.7451	47.5051	46.8154	44.8232
RBM14	32.233	36.7839	31.1593	32.1204	40.821	38.0841	38.1961	45.9848	29.7934	44.3519	39.6155	30.3431	37.027	39.0097	45.075
MEA1	33.6453	38.767	38.6636	40.7232	45.7698	33.6728	39.4714	37.3232	42.0417	41.5251	40.759	31.0869	33.3924	36.4824	29.8576
MRPL15	26.6388	46.0686	25.9742	25.7783	53.88	27.3072	48.0598	44.8443	17.9519	45.5528	46.5237	29.0203	36.7471	35.4066	52.8422
RTCB	40.5835	43.4094	43.2767	40.7267	35.9665	34.9393	36.1351	35.7422	33.4019	34.3386	34.3418	36.6855	35.051	34.2667	36.9591
TBC1D9B	23.4321	41.4973	45.9979	45.2867	38.7468	43.6869	35.5534	33.8047	46.4576	42.7255	37.2437	25.1646	32.0946	34.9371	35.7208
NDUFS2	33.9841	31.7237	27.5548	34.0929	32.0375	38.6196	40.8835	46.0706	32.3865	39.5319	40.9083	35.7508	40.9161	39.3395	44.4218
TRIP6	46.1179	48.0171	50.7655	38.111	44.222	44.8774	30.4669	29.3977	38.6698	39.4903	33.8822	35.1701	32.103	30.8998	20.0054
GMNN	41.3316	37.9212	25.8522	30.2815	46.2927	25.8223	39.7825	40.174	25.5405	39.2545	41.76	34.3671	36.8353	36.9566	50.6489
STRN4	39.8274	38.2546	31.1269	38.7956	42.3737	42.046	40.5856	40.9164	31.147	39.4065	36.1796	31.3743	37.1286	38.6137	30.8105
DANCR	78.5493	60.0822	28.4548	56.8389	47.8081	29.9365	18.709	13.7527	20.5987	29.982	28.7799	18.4379	15.5932	15.1007	55.202
ADIPOR1	29.5193	34.5385	36.355	33.1002	41.896	31.7151	46.6301	38.253	33.7376	36.4951	36.7126	42.1233	47.4948	44.5786	32.1322
IARS2	36.4748	27.194	18.6611	23.6249	38.2288	28.2423	44.5489	43.3945	23.2562	43.8544	49.226	38.8626	49.1494	48.2763	46.159
PNKP	29.8145	44.2709	38.6328	32.6369	49.2589	39.5316	38.6655	46.0871	28.7761	39.3289	33.9422	34.541	41.7774	37.0102	31.1269
FEZ2	14.8328	28.5094	21.314	23.6543	41.977	32.9024	56.3807	53.5075	19.569	41.2312	40.9435	40.2594	54.3714	55.9618	44.9604
MRPS30	29.1328	29.1993	21.6229	27.0983	37.8921	31.2882	39.6277	48.5788	21.6343	39.1322	43.9025	33.4842	43.6739	44.7682	61.8991
MRPS2	33.891	33.4162	22.7306	28.9518	45.2183	32.1206	45.4353	43.748	22.8927	49.2327	45.3511	25.7994	40.4334	42.1999	45.9578
NCBP2AS2	13.7571	41.4409	25.9921	26.5579	51.0562	44.252	35.9461	41.8171	18.0177	47.4531	45.9922	34.8108	48.3857	48.8579	44.7932
TXNDC5	52.8858	34.5501	48.86	39.3244	22.9393	38.3596	31.5905	34.3758	52.1059	31.4177	30.7255	34.4907	31.0861	38.3171	29.0705
UBE2G1	46.8259	31.1269	26.405	25.9362	37.496	36.8	34.5932	40.6065	22.9329	37.9191	38.4209	48.6813	39.128	40.9926	44.1504
CLIP1	12.3992	31.2308	24.7768	35.7978	49.022	35.7845	40.4626	40.5298	25.8059	39.1102	41.776	53.1325	36.4975	39.2617	53.5024
MYL6B	42.7293	56.8445	36.8892	52.6664	44.3051	50.6967	34.1758	29.5819	35.9209	36.128	28.6447	27.2382	31.6854	26.6527	18.6797
PPP1R14A	10.5972	26.8718	16.9988	14.552	48.892	40.1717	61.2475	61.6869	13.3692	59.6774	53.197	28.3627	48.5571	49.3713	42.4558
SKP1	28.7177	55.2288	40.462	31.709	35.4517	25.3545	30.8975	31.5993	28.5343	46.2623	32.4862	35.1901	48.2453	42.2872	44.7634
PES1	36.0254	45.7747	31.3172	36.1533	45.8864	31.8325	37.2272	39.1371	27.4414	38.6943	36.8682	29.393	34.5952	33.9333	46.1951
RBBP4	39.8493	46.5358	27.8899	29.8375	44.6058	26.5456	33.5475	31.2541	25.2083	38.5342	41.7065	32.4495	38.9029	37.8655	53.3147
THAP9-AS1	30.2994	29.0288	19.2333	20.944	29.7367	26.1626	36.2329	38.5846	20.7358	38.7839	38.8539	54.7922	69.0812	60.2892	46.9652
ATAD3A	17.9717	37.6426	30.4365	30.0803	52.2404	34.5664	43.5982	46.2755	24.7428	43.3049	45.0585	28.9036	36.74	41.9144	47.4417
ZNF208	0.00248967	28.4181	11.391	13.0627	49.9366	21.8423	29.8777	53.7393	11.7235	53.4521	61.289	36.8237	57.6367	59.7456	75.3962
LMAN1	45.7831	22.7299	37.0589	30.9926	25.3265	26.3101	33.9673	32.7015	54.4387	25.9852	30.0687	55.4858	47.8305	45.6862	37.0458
WNK1	34.1954	36.8137	26.4023	39.2238	38.3835	34.8473	41.2008	37.1976	31.132	39.7314	37.6392	39.7872	47.3413	46.9278	26.9924
CDK5RAP3	34.7724	35.3747	33.9798	34.7345	29.4255	48.6647	41.5493	50.6952	35.5745	39.7984	33.4661	34.8086	42.0144	39.0341	26.2011
PDPN	45.7917	27.5282	90.4403	31.533	24.037	15.9619	19.9978	21.447	113.599	24.7957	29.7075	16.1689	16.63	17.7485	49.1734
LDB1	42.5661	34.0134	59.4962	47.4975	30.5318	45.3516	36.0324	35.6381	33.6776	33.4649	31.394	23.8442	38.349	38.8911	21.091
COX17	28.1846	39.5007	31.2179	36.4699	51.3765	34.3051	38.2988	35.2137	30.5252	41.2756	44.7058	30.2721	37.1119	37.6395	39.3201
MRC2	13.7653	21.916	140.533	59.6538	9.78664	45.1234	22.1689	25.3123	129.843	19.6193	15.6674	19.604	17.07	15.8445	9.83159
KIFC1	33.2435	38.4499	24.1591	41.6996	45.4181	36.3743	30.0843	43.3825	28.7863	32.0524	40.2699	36.6846	30.0426	36.0685	48.7633
WBP11	31.7451	34.1603	23.7717	37.2744	41.97	28.9845	46.5167	41.9022	28.7665	36.4706	39.0752	35.7516	42.1459	42.7226	41.0307
HNRNPA0	34.4895	46.3652	30.133	39.5415	42.1189	42.2403	38.9687	44.2296	26.9257	39.2216	38.2412	24.2263	28.6886	31.5882	42.0873
RNF181	28.4081	40.8958	39.9681	34.0295	40.7156	40.1073	41.9952	40.0821	39.959	42.0228	34.6204	36.8082	42.5255	38.3352	23.4455
MRPL28	44.0408	36.4747	35.8552	42.0805	37.0345	37.8106	42.0014	33.4062	36.8106	38.4577	33.8201	29.1951	35.881	44.5979	24.1465
GSPT1	34.5878	28.3876	25.2334	26.7133	37.7091	30.464	44.914	43.6934	23.1182	43.1786	46.9422	35.4779	39.9748	43.2952	48.2179
SUMO3	36.2126	41.4609	41.5871	43.5296	43.6119	35.9982	29.3776	32.9387	44.9321	31.4385	35.4329	30.0724	29.0769	30.2899	40.5383
CLPTM1L	23.8919	47.074	49.0961	42.9459	40.6031	38.0229	20.4307	33.5313	39.5588	32.1637	31.673	35.8916	29.4468	32.4622	50.5826
MRPL11	37.3513	36.9986	22.7228	29.0916	50.9879	23.814	39.9637	41.0084	19.0333	51.9936	42.1504	26.4746	38.9827	36.0954	50.6635
IMPA2	41.8308	26.3314	14.1633	25.9971	45.0693	41.8857	49.5087	44.8478	20.9688	50.5438	44.6008	30.6386	37.9484	37.3175	40.2115
VAV2	11.9102	31.8131	31.2342	32.5711	42.9509	40.6954	38.6478	42.0797	28.2842	49.0564	44.5433	36.6757	48.7834	45.6045	38.6472
DIAPH1	29.2144	59.3922	31.3981	41.6238	49.999	32.374	33.1093	33.929	31.784	32.1639	38.7552	32.9022	26.6208	30.3128	44.0293
PIH1D1	47.0859	40.8425	27.2123	29.7036	42.3154	38.9101	40.7845	39.8913	27.4057	43.148	40.9304	24.7779	33.6049	35.6128	36.2506
MKNK2	35.2561	32.6308	34.3669	45.9172	28.0523	59.1453	25.8618	29.6029	36.9937	34.2421	28.6675	77.8987	33.5227	28.6948	22.3594
SPIN1	39.2471	36.7324	27.6879	25.2224	46.873	24.3543	42.9895	34.429	24.3485	41.2193	43.7451	30.1108	38.3896	39.0126	51.8636
VBP1	31.1243	47.1546	32.3124	36.6768	38.4632	30.6175	32.1968	33.359	29.325	40.3341	42.3936	37.3834	43.1858	39.647	37.5033
LOC102723728	37.7315	33.8295	39.4519	35.9199	29.804	34.4216	39.1241	34.4853	41.2539	35.0653	35.711	39.2389	45.3957	43.673	28.1139
NOMO2	37.7315	33.8295	39.4519	35.9199	29.804	34.4216	39.1241	34.4853	41.2539	35.0653	35.711	39.2389	45.3957	43.673	28.1139
CTSA	20.2129	37.1876	73.2223	38.2245	37.1098	32.7295	30.4237	30.8495	57.2927	34.7541	32.6409	29.3963	37.3232	34.4698	32.3688
ATP8B2	14.1736	30.3101	29.9563	18.7873	56.692	36.6266	50.9471	48.744	20.893	58.2167	49.8511	25.7259	39.3318	36.9701	46.5394
XRN2	61.4011	36.5057	26.9596	31.0058	36.8265	25.9045	35.2148	36.4102	22.4381	34.8443	39.332	30.3838	35.7463	35.3769	45.8201
PSPC1	38.7345	33.8729	22.1134	34.6244	34.9574	35.9066	53.8369	54.9023	22.3784	36.6483	37.8657	30.1992	24.6238	27.3077	52.2648
ISOC2	21.4203	26.3705	26.9273	16.9686	50.3566	37.0511	56.741	61.9079	17.0834	51.2	47.2643	21.6459	33.9092	39.9192	49.8222
CLNS1A	38.8534	27.6341	16.4506	22.3799	40.3331	23.7491	50.6186	45.3142	19.2858	48.1647	50.736	33.8001	44.2876	46.5463	42.3077
TIMM50	17.4383	34.3067	22.5531	21.0553	42.6553	38.3403	41.5379	48.2241	17.9315	49.0842	55.108	29.4971	48.5481	43.677	48.4476
SHMT1	14.845	34.4825	18.0448	24.5756	43.519	35.6475	35.5304	37.2262	29.7599	48.7006	44.6626	31.4154	33.2289	34.5163	77.2937
RFC2	29.9472	35.3675	19.8503	26.504	49.4472	28.5552	51.749	47.9828	19.6904	44.2582	43.5094	29.7001	41.5036	41.6475	42.5683
MVD	20.3051	63.9932	52.3108	44.6414	41.6076	43.8213	32.3608	33.061	38.2354	33.1378	28.3309	37.7759	30.8456	27.916	27.2276
REC8	11.1385	46.5521	24.8493	21.7002	47.3159	32.691	46.6935	49.2578	20.0576	53.8669	50.2821	28.1785	55.4148	51.6587	30.271
USP39	32.542	29.5417	18.9807	26.2532	39.2104	29.9942	42.2344	41.6111	21.3403	41.3511	45.1066	40.3886	45.5954	45.8529	48.0361
THOC7	48.1484	38.9341	29.7542	33.4842	40.8679	27.3793	48.8807	37.2726	29.5407	34.257	36.9785	30.7302	32.0557	34.3174	38.5916
TK1	23.8295	39.5311	47.5636	35.9707	49.6783	34.2838	33.939	39.4699	39.7661	39.8992	38.6039	33.181	27.4138	28.7836	39.6044
CALB1	6.83459	42.9799	20.5513	26.6955	57.3878	34.5197	57.405	66.9625	7.814	43.7053	41.2388	32.176	62.4516	49.7034	22.5003
C6orf62	39.366	44.0021	43.6598	31.044	35.4073	24.2144	36.25	32.0519	33.9611	36.1922	37.2198	31.9218	35.0607	32.6424	48.3232
C7orf50	27.9122	50.2084	80.3758	60.5078	36.6472	51.5364	29.2842	24.0167	57.3332	24.6167	20.6349	19.8823	21.1204	22.2134	20.0292
NOL7	28.4631	40.6396	31.6493	32.6643	39.4659	31.1277	43.325	42.7248	30.6422	40.5816	40.0183	30.2389	37.5616	37.0312	41.9037
HMOX1	6.16761	19.8441	13.4799	43.6338	26.9784	65.6831	22.3807	34.945	55.5251	28.3591	29.318	122.835	33.4505	33.3838	25.5801
PAIP1	30.5496	39.2553	33.2035	46.0168	32.0877	35.6758	28.2411	38.3513	30.7691	31.1464	34.4446	38.5179	34.3574	36.1956	47.7827
TXNDC12	31.052	26.669	21.2775	23.3724	37.4888	26.8905	48.6815	44.4394	22.3281	41.7262	42.0735	33.7479	45.7016	44.2988	54.2853
BAK1	10.7907	28.4144	20.8102	17.7453	48.5923	30.0902	51.6139	48.3813	16.5035	62.0413	55.1067	30.8856	51.3413	50.0038	40.8615
DNAJA3	19.0261	25.1899	20.9783	19.7771	36.7737	29.3667	48.0967	50.6982	20.501	50.4968	49.6491	34.8506	49.6996	47.778	50.348
PGLS	32.7941	42.8069	41.1141	40.7491	38.8175	50.8833	44.0419	33.5818	36.8042	44.3177	34.9303	24.1943	30.2066	27.9438	25.1478
LUC7L	41.0293	43.6255	32.0184	37.9486	37.9098	43.0168	27.1351	31.1844	26.3702	38.5082	34.7746	35.4785	41.9815	40.9167	30.7268
RNF187	17.5064	31.8259	22.9567	25.279	33.3276	39.6421	53.8641	58.7051	20.4943	46.8946	42.8847	36.9042	51.4908	51.0947	28.7647
PBX2	65.1816	32.772	28.158	39.0588	29.9616	40.8333	40.8767	32.8091	38.8681	36.5298	29.4615	32.009	38.7835	34.6937	16.8617
SALL4	68.0929	49.4394	17.5274	23.0398	50.853	29.8335	39.3	37.714	15.4702	41.0287	38.1719	24.1503	31.1733	31.6954	36.1412
LAMB1	50.4299	44.1547	62.0991	60.632	7.81318	48.4989	5.65104	9.53801	140.603	9.1709	10.8489	48.3638	5.15205	4.85828	22.4069
HPRT1	20.8046	23.6361	22.2779	20.7894	35.308	22.6703	40.3685	45.848	20.8031	39.2285	48.2662	39.5525	57.1259	55.7175	55.4231
HOXB2	0.194851	30.5766	28.5138	19.2239	43.9213	33.8607	63.9383	54.4118	30.1653	55.7609	50.9845	29.159	49.5215	46.6517	33.1256
MRPL9	31.2373	36.6848	25.5047	34.5379	39.9652	31.4195	41.5056	43.3541	27.6582	39.225	37.926	33.2336	39.3351	40.3406	40.9369
BUB1	67.2778	38.9632	19.1335	26.0814	46.0444	18.1709	30.9741	37.3963	17.7109	29.6525	39.3362	23.0701	36.2926	43.9397	50.2711
PLPP1	27.7539	67.4577	34.7843	31.0203	58.31	23.3137	33.253	28.1667	18.989	45.6814	35.4916	28.0074	29.4207	24.2013	53.7647
CSNK1D	28.9688	37.3598	47.6576	42.3287	41.7918	47.5775	37.4909	33.478	38.1824	32.7065	32.6664	32.433	31.2929	30.8615	30.2902
ZNF90	34.8339	34.9626	14.6947	15.9324	30.9882	26.7007	38.1606	52.8554	14.4318	41.4606	41.6615	39.4238	61.5813	56.5256	44.0573
TIA1	61.2881	50.6158	41.4009	37.7699	31.7386	30.9122	22.5747	26.5128	34.453	28.9537	32.3393	26.2484	31.0375	30.3741	39.1873
RNF4	32.8195	33.4992	24.5682	28.6574	41.0829	30.0321	41.6645	41.0386	23.726	39.1076	42.0438	31.6037	40.0808	41.8975	47.817
CPSF7	42.8085	39.8063	32.1971	32.8821	36.47	31.2232	39.7114	38.5966	31.2225	38.8278	39.1101	26.582	30.386	29.113	44.6367
MYO19	34.0049	32.5043	26.0619	25.4402	40.4654	31.7357	41.0965	44.4072	24.9424	39.3727	36.7021	33.7741	43.412	42.824	44.6196
CDK1	55.6606	36.5926	25.329	28.7179	35.1838	19.7396	25.1421	41.6412	22.4254	25.9758	39.9865	25.0721	35.074	43.8641	60.4848
COPB1	34.2562	34.458	48.9584	40.7841	29.127	33.9128	34.0724	30.7857	48.8067	28.0694	28.3061	46.0606	39.9996	35.4461	28.3734
COL6A1	73.3247	7.0541	54.7425	56.4326	6.16468	55.6682	17.0609	17.7951	123.562	15.4248	12.9625	28.7348	20.8514	19.058	12.5255
POLR2G	24.6909	54.4665	43.0375	43.6756	39.365	36.1096	29.3953	29.9318	39.1575	36.1157	32.1854	34.031	39.0975	32.1085	29.5318
NT5C	31.7167	36.4212	28.8407	27.6863	40.1657	40.6391	49.1092	48.1828	26.4963	42.2542	41.0562	24.5483	34.1782	37.4282	35.4697
TP53	49.412	50.871	32.9557	29.0026	49.876	37.5324	63.3007	41.1166	26.4672	29.1785	22.4434	26.9595	34.9009	28.4256	19.9785
PSME3IP1	34.6492	33.1482	25.6781	33.9972	39.6682	29.2789	43.5015	45.0178	29.1395	39.0489	36.0074	33.0775	39.1586	38.4008	38.3419
LDLR	18.799	45.3197	34.4737	29.0642	52.3303	34.6931	44.8895	49.8676	33.194	39.3725	37.8907	35.5426	31.5986	30.1407	33.4614
MRPS5	18.1009	28.8644	17.3671	24.6953	32.8822	29.6506	47.4953	45.7834	23.2532	52.4712	45.6769	31.4714	54.4027	52.4881	43.486
SZRD1	25.2949	40.2794	42.0914	39.7491	46.9664	34.7574	36.8715	31.1728	35.3083	41.2471	35.3545	29.2422	35.1213	34.2599	33.87
SUMF2	36.4296	37.1195	46.3145	25.017	29.0844	37.8145	42.0845	41.1507	53.4311	36.8192	33.5164	29.8461	30.6652	28.6894	34.7503
MTOR	21.7505	25.2463	20.0115	20.469	39.1919	28.1359	47.7716	49.499	17.6967	45.3055	46.2873	33.4301	52.0109	52.3007	46.8826
SOX15	6.74232	56.4039	18.3127	22.8063	84.482	37.391	64.9782	46.9046	11.0641	55.8435	41.1051	22.5959	37.8787	36.1306	21.8919
IGF2BP1	70.6443	51.7196	44.111	57.918	25.7497	36.8895	17.0764	19.3233	47.6918	19.904	20.4663	34.7611	20.4235	20.4935	25.0577
ELF3	3.98013	23.7065	16.5162	14.4346	37.3242	37.075	40.7769	58.719	14.2504	60.5183	51.3594	46.5609	55.803	49.9847	45.866
GLRX3	39.6952	39.1691	31.5803	34.7807	33.6221	27.1234	34.3351	33.2585	29.3846	39.0806	40.2579	34.3271	38.6777	36.4052	39.773
TEAD2	61.7991	64.9239	21.3477	48.2657	44.6227	43.3908	32.1732	30.9106	17.6948	30.7041	30.2526	19.8178	23.1776	25.0311	26.2377
SERPINB6	11.2629	31.094	34.9429	16.6863	39.3562	23.807	51.0943	41.683	29.3774	50.2385	53.2465	27.4043	28.9851	32.0615	68.7864
PPP6R3	40.6008	33.4694	25.0227	30.1799	37.8342	28.3414	36.9758	37.6155	26.7536	36.864	38.5949	30.4298	40.3311	40.1095	45.9878
NXN	33.281	52.8905	54.4757	43.2136	36.3265	44.4751	26.1986	28.0875	45.9386	32.7656	29.35	26.4821	29.5024	28.3727	25.2442
PDCD6	25.8216	35.4317	41.1892	44.6991	36.9115	42.3718	33.489	34.688	42.4547	31.8425	30.7368	31.5138	24.5456	27.6163	45.7804
PTPN2	28.7926	22.5273	13.349	16.0535	37.3068	23.162	45.0714	51.2599	13.8266	50.7178	48.4706	34.5377	54.2922	51.6515	48.9148
WDR82	30.0128	33.0396	25.068	30.3619	37.8752	32.9597	35.6423	37.0449	23.3375	41.9714	44.3962	29.7866	39.8907	40.0277	50.0454
PAK2	16.3601	25.8716	19.1184	29.4719	42.5333	35.0937	33.5201	44.6183	22.277	36.4993	42.1085	43.5412	47.548	50.6158	49.4915
TCEAL8	52.792	38.0549	38.3718	37.5263	39.0808	23.1587	37.5782	26.4587	41.1686	30.9696	28.9108	36.7946	35.932	28.0931	30.7
SSR3	39.1906	44.6676	54.297	42.7565	31.2674	29.8752	19.9911	23.1895	41.6759	25.7939	27.9853	36.5968	29.2645	31.3622	44.6715
TMEM41B	14.0476	37.8212	20.1722	16.6585	48.962	23.9829	36.5551	39.1462	16.5046	40.3778	44.4752	38.2845	41.4144	37.0898	76.6803
YIF1A	19.7645	40.841	59.4973	36.2661	38.228	39.7819	35.9309	35.0186	48.1529	37.7213	32.8172	32.1819	34.1933	32.7381	23.1209
DRG1	28.0881	43.2272	32.2028	30.203	39.4382	27.5563	37.8116	34.7149	27.4519	39.5318	40.931	31.6872	37.0419	36.4186	46.573
TOP2B	67.0124	44.9703	29.6877	37.4974	30.4129	32.3954	34.5211	27.769	27.0141	29.809	31.4251	30.0669	33.8575	33.5647	28.5565
ORC6	34.6744	39.9017	24.8065	28.142	35.7742	27.4594	36.6677	48.7913	21.9041	34.4488	34.9837	34.8535	46.1194	44.5356	40.0952
GSE1	25.685	36.291	26.133	44.8844	27.2141	57.4736	33.2949	35.0143	35.3552	31.7267	28.1018	61.0028	34.571	33.8024	25.7849
RTKN	17.1907	40.1085	29.2778	30.3093	45.5254	39.6079	41.0832	47.0806	25.396	46.8112	42.1723	25.1604	33.5483	33.372	42.4042
GGCT	62.834	29.0186	25.3218	30.396	32.1678	24.6174	37.0962	35.1628	29.2357	31.182	39.0353	39.2774	32.5772	34.0429	36.8733
LEMD2	21.8232	31.864	24.9609	21.0824	38.7249	40.0899	40.4518	50.8482	22.2971	46.8773	40.1133	33.4572	51.483	43.4959	36.4996
RRAS2	62.4421	28.3563	15.1066	19.3532	40.6126	23.4694	36.6115	36.3061	14.486	40.5275	43.1265	27.5451	39.56	37.3156	51.8947
COPS3	36.7878	38.3074	31.9504	33.7654	40.7841	23.718	35.2838	31.6877	22.9111	40.0337	40.7409	30.6048	36.2915	37.7934	44.4607
ZNF384	24.4127	40.6987	39.9004	41.2488	39.7421	38.4576	36.9065	34.6704	35.2328	34.5549	31.4742	34.5677	35.0041	32.7616	33.268
POLR2B	39.1769	36.9605	25.4439	31.1745	34.1205	28.6019	33.3738	36.4568	26.7128	31.9624	36.3649	35.9233	42.1971	40.5512	45.3742
FAM151A	0.0454137	2.10349	1.94336	6.48852	11.7479	43.7081	8.35502	78.6445	8.41401	31.3506	45.8172	24.837	19.2291	25.3335	180.603
NFKBIA	14.4629	18.231	20.2754	19.5597	33.094	41.4395	59.1467	61.6839	21.4643	45.8721	43.6756	51.0189	40.7061	43.0415	34.2096
MZT2B	24.485	27.1687	82.7744	43.5166	22.7455	56.7211	30.5998	28.5554	72.808	29.8384	28.4326	24.9981	26.3707	27.1622	14.4309
NSDHL	11.5229	48.0484	30.4586	36.8099	53.7389	28.615	47.3235	37.2182	25.6634	42.1359	42.8716	26.117	34.5486	31.8804	40.1863
SMG5	27.9048	37.8638	29.909	28.1973	42.292	34.1902	34.5267	37.9489	27.1496	44.8793	41.5916	34.7984	40.4009	39.1604	34.7494
LOC728554	29.4752	38.4013	22.0707	30.0529	39.2054	26.2875	43.3201	42.8201	24.6474	37.8854	40.7319	30.161	42.9522	44.3081	39.1897
ECHS1	37.3531	42.3658	36.3246	42.0744	30.0574	38.8926	30.1857	31.0854	37.0572	36.2263	34.8108	28.1405	33.9187	33.1101	32.9722
TTC1	31.9021	47.8779	30.3471	39.8409	45.4396	23.4544	44.9442	35.2957	28.1337	31.3484	31.4174	26.8289	32.7967	34.4684	40.4095
BST2	34.6303	77.6282	25.5697	20.5695	49.5286	17.7995	76.1255	37.2925	25.7696	16.4193	10.6047	33.7321	62.0838	59.875	3.3313
WDR11	19.5164	34.2128	25.5318	21.9384	50.9204	29.6958	46.327	42.5354	18.666	39.8696	33.3539	35.816	48.8534	44.4026	44.6669
CD164	39.8361	35.3776	51.3912	37.2112	24.2202	25.916	23.0752	22.3108	59.9009	26.0787	28.5387	47.5153	34.3102	31.9672	35.1146
SMS	89.0816	43.8596	27.5472	43.3296	27.9831	34.8106	22.8269	20.4286	37.3027	24.1858	26.897	37.4461	25.7268	27.0716	16.0008
PINK1	9.48909	36.9142	23.8724	17.4465	55.822	34.0812	47.1111	50.8217	13.8215	57.9629	49.892	25.5489	39.2703	39.3534	42.3099
MARCKS	67.044	65.8734	79.6292	98.5902	23.8539	64.9793	2.3628	1.31658	62.7113	5.0408	3.47623	9.83429	2.61939	1.7854	4.13455
MLST8	25.6538	34.9165	26.8599	29.1625	38.6883	38.2618	45.0304	43.9433	22.8618	45.511	38.6039	30.5901	40.6313	43.0708	31.0724
DUS1L	21.0151	42.7916	31.611	30.8615	36.667	46.5618	35.07	35.5066	27.2379	40.8031	39.5263	30.3182	36.0563	43.4506	35.8716
FAM207A	29.0619	36.1703	24.4676	30.2192	41.5206	35.7087	40.5993	45.9287	27.0425	44.8267	39.6455	25.5718	34.7555	35.211	37.6225
DNMT1	42.2394	30.6633	23.5857	46.6341	30.1957	64.1067	19.4988	22.4388	47.4493	23.2713	22.2783	83.9539	21.791	22.0347	21.3062
TBRG4	22.0694	31.2965	22.2974	20.7849	40.0923	36.1087	38.9955	45.5827	19.9999	48.2221	45.3036	30.4876	43.3848	42.549	45.132
METTL5	35.587	30.9229	20.1092	22.4855	35.0318	30.8319	44.5052	43.0089	22.6581	39.6797	40.6523	33.6256	44.4576	46.7804	37.8778
DYNC1LI2	36.7574	42.6145	43.6221	37.8931	28.0539	31.6827	27.9496	30.9722	33.7943	28.9968	32.3253	30.9537	33.5922	32.6479	44.6498
LAMTOR2	28.0066	33.534	32.8776	34.3787	38.7757	35.3238	47.6229	39.1231	33.0628	43.2051	38.7682	26.1735	29.8786	30.6202	35.7096
VPS28	15.8917	41.4456	40.9494	38.2301	35.7624	56.8243	36.936	41.6633	38.9042	39.4252	33.591	30.0771	31.5462	28.4099	25.7803
SEMA4C	29.0064	28.5163	21.2245	53.1883	28.1216	58.8226	30.164	37.8357	46.4238	34.6193	30.5483	45.9166	27.8784	27.9478	22.685
ATP6V1A	16.0163	25.5216	22.509	40.5383	30.2067	35.3156	26.8386	34.6878	24.3071	31.3601	36.1625	50.987	51.7145	52.4597	45.5547
CD2AP	31.0166	27.1717	15.8435	15.9024	44.4712	20.6532	47.3545	39.54	15.5014	40.7739	42.9301	41.9881	55.3843	47.516	43.7671
GTF3C1	27.8465	34.8443	26.7945	27.234	49.64	35.3206	40.2981	39.5863	23.6853	43.6346	40.4611	30.1973	38.3809	38.5726	33.4082
GLUL	52.9028	41.8317	45.1247	38.8799	25.3949	40.9839	28.7946	34.2482	41.7335	28.4586	27.0862	35.8961	26.9586	27.3509	21.587
RNF126	23.5208	36.9245	27.9602	28.9643	39.3921	45.9398	40.5017	45.4909	24.8811	40.5252	37.4112	27.9796	30.6425	32.4617	42.504
TAF9	42.4121	38.9722	41.4771	43.9527	37.6386	27.1358	33.1394	33.2696	28.6578	25.6113	27.6489	27.2176	27.9476	26.556	44.8226
MOGS	20.6568	30.2239	38.9123	28.6336	33.2548	43.5098	33.249	38.0115	40.5453	38.7889	36.4137	45.2271	39.4285	35.2131	29.9556
WDR5	22.5519	35.5902	21.7366	21.7503	42.8507	32.4063	39.9395	42.0056	18.5324	42.8641	40.5731	33.4937	41.2531	41.0432	48.3755
PAK4	24.6925	32.6699	51.6598	37.4045	37.5782	47.1032	28.2151	31.6935	58.404	36.2619	30.5107	33.5529	28.8352	28.2587	22.163
IMP4	24.4598	27.0904	22.8557	23.8604	39.9252	29.5722	45.4125	45.4341	23.8506	46.0504	43.9007	29.0002	41.7337	41.9403	41.2496
FBRSL1	23.4979	45.295	31.8858	32.2037	48.5853	52.1352	32.8432	44.2469	23.1485	45.7029	35.5052	26.137	26.4531	26.7414	32.5011
PPP1CB	36.6775	31.6062	31.0684	32.4979	26.5382	25.046	29.0099	27.0594	34.4864	27.4665	33.1414	74.3281	31.9845	34.2479	40.7998
CMTM4	18.2846	34.5889	17.6151	20.8134	49.6564	31.1981	41.5972	37.8305	14.4799	46.6857	45.353	38.1594	53.9119	49.6163	34.0864
PRKAR1A	47.3186	33.7452	35.2401	40.3042	31.2503	26.9829	35.8618	29.1452	40.7118	31.5215	33.1157	26.8425	37.6021	41.0201	23.8828
DESI2	36.8696	25.6036	16.5884	20.1176	39.0382	24.3812	39.5395	41.4426	17.7577	40.0967	42.9243	41.2105	47.2715	47.3594	40.8728
CCDC47	34.0549	32.135	24.6159	32.1365	39.0566	24.8308	40.1836	36.4593	23.3171	34.6822	37.034	34.2452	34.1799	33.7847	50.4525
YKT6	30.0367	47.2999	51.0233	40.4852	34.9879	34.8581	32.669	27.2803	42.4806	29.9949	27.149	29.4086	30.8062	29.3662	30.6869
PACSIN2	23.5625	26.5853	28.2836	35.4335	35.2346	36.1774	41.9131	37.9481	36.4971	33.2439	31.8733	52.3459	38.7063	36.0147	30.4312
SLC7A8	60.4211	14.4083	9.75157	40.0075	35.491	45.9268	22.9963	17.3085	50.664	27.2115	26.0978	109.573	16.4665	16.6653	16.974
EIF3J	32.3256	30.6939	29.9516	31.6952	31.2189	25.8186	37.4502	36.7349	30.3445	32.2639	38.4166	36.7352	33.0279	35.7213	49.0656
CDKN1A	1.7949	16.2382	148.637	48.0465	7.05157	45.0623	8.45754	12.4919	135.062	8.40669	7.72094	62.6919	18.2474	17.845	3.23016
DYNLT1	33.7195	45.6025	36.9206	41.9153	32.2229	37.9272	45.6969	32.0397	34.4354	31.4871	28.9621	25.9804	30.0924	30.2925	28.1741
TXNL4A	23.096	36.9144	29.1671	29.1305	37.8744	39.3991	36.4776	37.8404	24.9237	44.0597	41.6	27.6352	33.7145	34.7266	42.9633
FAM136A	39.3104	39.8967	21.977	23.4347	43.8431	23.7284	34.2338	32.952	18.2742	40.1978	41.8579	28.4664	39.7632	36.6877	47.263
CPNE1	34.0758	39.7827	40.1994	36.6876	27.74	47.1264	21.8472	29.8617	33.1497	36.7615	31.3969	39.2343	45.1122	36.7108	21.1902
TRPC4AP	27.3639	28.6783	36.5871	27.2457	31.095	39.0713	38.7647	45.9445	28.1425	40.0483	36.8522	35.1042	42.6352	40.0402	27.8842
FAM193B	19.6857	39.6495	33.1727	32.6167	36.5528	55.1867	37.8387	48.758	26.8386	36.1763	29.759	27.2593	35.4627	36.7469	29.4822
SHPK	8.74206	21.7531	13.112	13.7737	42.5321	33.2533	48.3036	53.8337	11.8011	50.753	49.1578	31.9483	56.0286	55.8092	42.6756
LUM	0.41351	3.08412	191.744	43.9773	0.271292	1.78224	0	0.0425905	284.039	0.0548065	0.249038	17.8723	0.0432315	0.111631	0
OGT	59.0264	31.0498	40.3262	33.0205	22.6697	34.1487	31.1818	35.2176	32.5644	27.7387	27.1746	29.3198	36.0657	35.1332	29.1934
DDX6	38.0896	38.6041	33.5218	31.6783	36.539	27.0667	32.9019	34.1532	28.673	30.495	31.6933	31.1938	35.701	37.6462	40.9219
API5	49.7485	35.6373	25.3908	30.8732	33.9063	23.2691	30.8374	30.173	24.9029	31.3227	35.4327	32.393	36.0021	34.9208	45.8677
PRPF40A	48.3306	34.7064	20.9344	29.7283	34.132	28.2696	37.4247	41.0988	20.3302	31.2387	33.075	35.2183	40.6904	37.2988	34.913
QRICH1	34.2652	32.7863	29.5795	30.8681	38.5971	32.5966	38.0073	35.9368	24.7914	35.9757	35.1838	31.5191	32.5401	35.9321	41.7821
ATP6AP2	30.3666	35.5802	37.7791	32.1527	34.8824	27.4551	33.2115	30.0349	38.0623	35.1891	33.2665	33.6826	40.2264	35.3747	36.8401
ZFP36L1	32.4199	20.2816	44.1891	47.9428	12.6137	65.7182	25.3404	28.8657	40.0518	18.1211	17.2753	100.519	25.1405	23.2722	14.1977
ZNF83	15.9671	24.2769	26.9735	30.3257	33.1853	36.9908	42.0657	46.1188	25.964	34.0715	34.8994	41.5391	47.6633	46.0616	35.9064
CCDC12	22.5059	29.3907	20.2262	27.5168	43.2608	32.0871	45.6862	49.6704	22.9859	43.0917	39.2707	34.7388	39.0904	37.1524	34.1043
KIF20A	31.0216	35.9872	30.5629	42.9346	40.1613	23.8415	28.2518	35.1597	35.2791	28.2062	34.9832	19.2993	25.3808	34.7329	52.9672
FGFR1	168.89	36.3972	28.5239	44.056	10.8195	37.3575	4.94618	10.2452	34.8939	10.2327	7.53766	33.2028	7.29601	4.7579	10.7665
DOCK6	13.4975	22.5909	16.1995	15.4425	28.2804	43.7364	52.8023	61.3289	17.2007	43.233	37.2573	36.0548	53.959	53.1081	35.0456
FMR1	20.624	46.9261	58.9914	43.4883	31.7461	27.6239	24.1846	24.8764	51.6486	31.5937	28.7163	36.2374	24.6972	24.6976	35.7104
NDUFB11	24.9796	46.4853	34.4173	39.0646	39.0887	45.5158	33.7914	30.7383	36.77	39.9993	36.539	26.2098	29.8587	29.7705	24.2296
MRPS9	43.4224	34.7015	17.8437	24.6254	35.4222	20.0226	38.8268	31.6936	18.5774	40.5057	40.9938	29.0979	45.9566	47.1997	38.8826
FH	27.0131	32.5385	25.5326	31.155	40.1338	27.163	41.0919	36.8991	25.0631	41.2422	43.3179	31.7322	38.8133	37.675	35.0818
PPIF	21.8725	35.8078	21.4696	26.1784	39.7223	31.2541	41.9198	40.2396	22.2513	42.8475	42.2331	28.2323	33.9029	36.2354	47.6123
METTL9	46.2773	36.8585	36.8432	50.9843	22.883	41.4674	25.6121	24.6202	39.9041	33.7733	26.658	23.2234	28.2129	26.3645	31.2371
LAMP2	16.1976	30.8191	53.4377	52.2523	23.1813	40.787	25.0597	25.6674	55.6773	24.4831	24.6272	52.6572	32.5243	26.6217	27.1563
XPO6	30.5992	34.6695	34.7497	29.7791	36.8187	36.0458	29.6524	31.8297	30.8525	38.4618	36.4443	29.4022	40.9759	40.151	32.0406
SEM1	43.1678	43.4279	36.2765	39.9047	41.2255	29.9699	38.1851	29.623	32.0749	33.953	32.4927	26.9745	26.1248	24.8594	25.863
NAE1	60.0935	31.2326	19.6387	25.6929	29.1402	25.3176	32.9313	35.7531	17.8156	29.9878	33.4538	29.5122	36.2218	38.7355	46.3982
CCNB2	47.4086	31.8817	19.4468	41.2486	36.3375	29.1694	32.9859	36.6548	26.603	32.0048	34.015	25.3722	29.7115	32.2493	38.8979
PIM2	61.6083	44.7571	17.9641	13.4187	51.8485	22.2329	55.744	38.1997	8.37057	40.4057	32.3865	19.5954	37.0095	31.6783	29.9406
BZW1	42.3045	42.0508	33.5814	36.5383	41.2811	19.1399	27.6638	28.4227	24.0223	32.4904	34.5102	27.134	30.3367	28.3835	46.6485
OTUB1	28.6071	38.231	47.9489	41.4921	30.8368	42.0469	27.2752	32.7385	36.6527	30.5081	28.1127	30.0505	32.2561	33.9426	27.6032
CSNK2A1	59.9645	34.5188	22.0521	31.5324	27.3536	27.718	32.1525	35.0965	25.0977	25.2028	23.1797	41.2046	40.1519	38.8892	31.3369
F3	3.9398	37.4836	86.6947	33.3084	52.219	23.348	28.4304	35.6435	72.0039	25.3472	21.9764	29.4427	32.025	27.3372	19.0758
GPBP1	51.7528	31.8277	25.0198	30.68	26.7466	30.771	24.0815	34.5689	27.7168	25.3129	28.3465	41.887	32.7602	34.8656	45.7965
PSME2	30.8688	26.0129	36.4779	31.4942	25.1777	33.1671	40.2768	40.4571	33.3984	34.2322	32.555	29.9957	40.0088	37.0972	35.7118
PTGES2	20.8358	32.3502	27.1723	28.2831	36.4894	39.621	35.9524	44.9467	23.507	43.0436	39.634	29.3066	36.161	37.662	37.5611
ASNS	47.3599	16.9177	23.0061	22.0439	21.9412	39.1664	72.7335	66.7619	14.3974	23.126	25.514	30.9942	31.0262	27.0653	39.0151
ACAT2	35.6774	77.5032	35.09	39.8485	49.2284	23.4917	30.5586	24.2992	31.9328	29.2806	30.1876	24.653	17.1098	18.7292	33.2482
PDXDC1	26.9776	22.2476	28.5733	28.3378	36.1848	26.4765	40.9686	35.664	32.5272	37.512	36.8899	38.1704	38.5318	38.4986	39.9821
LOC102724985	26.9776	22.2476	28.5733	28.3378	36.1848	26.4765	40.9686	35.664	32.5272	37.512	36.8899	38.1704	38.5318	38.4986	39.9821
LTA4H	77.8914	22.3243	14.834	22.0033	24.5552	26.1215	41.8427	34.4163	22.6113	34.6884	36.0298	26.6743	35.6189	34.9214	33.6974
OGDH	20.7829	33.0659	33.6023	29.9997	38.7947	30.4265	32.9748	34.8564	27.1043	43.9911	44.2676	28.5195	36.5027	39.4923	36.6034
ETFB	17.0055	32.7871	37.0414	32.0328	41.1374	38.7399	48.1617	40.3226	32.8963	42.8378	36.4405	22.7661	30.7334	31.025	30.7978
UBAC1	21.8905	32.5132	31.3702	35.8152	38.534	35.0958	35.3348	34.2287	29.1968	39.6971	37.866	30.8076	33.0815	34.5364	36.8972
GCN1	33.9581	29.9669	27.4065	25.6581	32.7068	34.0914	33.1074	36.2794	28.1269	36.0598	36.0935	37.1003	39.5458	38.9682	36.821
XPO7	34.4429	29.9481	20.4587	23.1725	46.5332	24.6648	42.0381	34.7805	17.4081	38.882	38.331	31.2951	41.1052	40.3994	41.0532
LINC00665	44.5552	43.4228	19.1982	24.1444	41.8685	24.2245	39.7454	36.3193	17.3493	35.4345	35.2672	20.3356	27.0532	29.4504	53.8133
OPA1	20.9512	22.2309	15.3256	20.311	30.5488	24.975	27.1506	43.6226	19.1729	33.4766	45.8348	35.642	47.1053	55.0588	60.8023
FLOT2	35.3014	40.3075	38.2647	48.8858	30.033	50.3594	38.7265	35.2603	37.1959	23.1536	19.3431	30.2264	28.8172	27.9238	18.1057
HAUS1	39.6974	37.8028	21.307	27.3497	36.8652	24.0455	40.4115	37.107	22.4498	39.1741	36.695	28.4594	33.2081	34.1766	40.3561
MMADHC	58.0341	38.5744	31.2784	32.0966	27.9515	25.2281	29.7002	24.546	36.1225	28.7464	29.7285	35.2084	30.1733	27.9874	34.695
MPRIP	26.6199	33.2052	40.0189	31.6392	38.8749	43.1863	30.0069	30.4255	32.4199	33.6807	31.685	44.8512	24.8237	32.7425	32.7079
ARPC4	27.5166	53.9888	46.0554	37.5943	43.6907	28.351	29.5085	26.286	32.7992	34.8406	31.8914	22.9617	26.2122	26.1309	34.5934
GORASP2	38.6585	34.8798	37.0597	35.8874	34.4262	30.1463	32.8366	26.4924	38.4961	26.985	25.544	50.288	29.4794	27.8743	30.1816
TMEM14B	34.9461	37.0332	29.2906	26.3952	33.5901	26.9179	38.2645	30.5839	26.4276	37.8071	37.7604	28.1535	34.6236	37.0024	41.4013
UBE2A	22.9398	38.3021	42.6528	44.0044	27.9632	42.0078	31.8166	27.0369	45.4262	29.0397	26.2712	44.3948	31.7291	28.5103	23.8471
GTF3C6	40.6366	46.9926	26.0924	35.7808	38.4823	25.3724	30.2728	29.7754	27.0855	32.2045	34.243	24.5432	27.5853	27.9275	43.3852
MRPS18B	21.9903	29.8391	21.1756	23.3729	36.8795	31.0427	44.3637	46.2641	20.9875	42.9669	40.9448	31.3781	39.6867	37.7675	39.287
TMEM230	38.6714	38.9921	34.8709	34.4481	34.2981	26.2554	33.9143	28.037	35.3632	30.2915	33.476	25.9409	34.0443	34.2565	33.2258
PFDN1	24.2978	45.8163	44.0338	49.1506	35.3764	29.7506	34.6343	26.9858	38.8135	26.0379	27.7818	25.4356	27.1892	28.3808	32.1296
FGFR3	15.7119	33.092	25.413	33.8067	45.0161	50.0147	27.2888	42.1097	16.9488	45.5989	37.2736	24.8503	29.1193	28.4292	46.0926
TWF2	21.5802	26.778	33.255	23.8231	37.2477	35.7947	42.8842	45.4936	27.2391	43.584	38.6767	24.257	34.3055	36.3839	36.3264
ICMT	34.7782	35.2847	26.4444	28.0822	42.0564	24.002	36.9713	33.6372	23.488	37.2479	41.4447	26.5063	32.0005	31.6151	42.2648
MRPL43	27.7543	33.7431	35.7802	35.6115	37.9063	32.651	37.579	34.5285	32.8454	35.1937	33.4012	25.0343	31.4564	36.3908	31.1333
ZNF217	25.4472	19.6932	11.3163	15.7108	40.3779	26.5008	48.6039	43.1716	15.6389	40.69	43.07	46.0804	48.3974	48.4243	36.3365
REXO2	51.1215	27.0339	48.7382	36.0706	24.6795	30.1517	28.1558	28.0678	46.6388	27.1154	26.2598	37.7275	26.8272	26.345	26.4371
TSR3	18.8581	42.2487	46.5403	38.1434	37.6881	42.7853	30.4576	28.9998	38.4939	36.361	33.2675	25.692	27.7233	28.4101	29.044
GOLM1	39.6061	27.5663	42.2998	63.8527	23.8433	39.7597	23.5454	20.2085	51.2295	24.4114	29.3137	22.9715	24.6528	25.0108	24.9447
TMEM256	47.3605	33.6738	33.3043	40.0446	25.8392	47.0909	35.1119	25.8326	38.8123	34.8837	24.4005	30.4741	35.8744	29.2002	14.5176
PRMT2	23.8942	35.2925	39.0132	39.386	35.3139	41.9501	42.8473	33.7911	36.2169	35.1925	33.5239	20.7308	29.7199	31.1236	24.8075
COL4A1	42.2028	24.1931	143.593	61.4219	5.84766	21.5761	2.05376	1.81169	147.434	2.90726	2.93497	30.6611	2.46752	1.76357	2.69591
DYNC1H1	54.6972	33.5424	35.1513	37.3165	32.8604	35.6335	40.8788	32.3904	25.5449	24.7201	23.4564	23.9943	30.4317	28.7102	27.4228
WBP2	21.9951	39.5638	41.8741	35.495	35.8479	39.838	35.9263	30.2187	39.3636	31.43	24.6632	43.2991	33.0766	34.9004	20.1287
NAPA	20.5938	47.3836	52.4146	43.6491	39.556	35.1055	26.6657	23.4225	37.9732	28.9353	26.0883	37.9753	30.1984	29.9237	22.8576
SLC5A6	27.687	31.0845	17.7052	36.024	34.1568	36.5896	29.7125	36.5227	26.8985	36.13	35.443	43.8507	33.4546	32.4767	37.6975
SAFB2	22.605	37.9228	33.0148	36.3084	40.3195	29.6361	29.3293	32.0909	33.8268	36.1546	34.6367	29.4018	28.7378	29.3113	42.2464
GTF3C2	28.6739	36.0415	24.9203	24.6116	41.7199	26.8131	35.0901	39.012	19.8856	36.2875	39.233	26.4499	34.8207	35.0136	47.1781
HSF1	23.7115	36.2227	35.0969	33.396	38.0225	50.2821	32.1265	33.4766	31.0339	35.3771	31.5371	33.4908	33.1601	33.804	24.1254
PIN1	23.1269	45.9115	51.0549	49.267	38.0354	40.1279	29.7964	29.5989	37.488	32.7554	25.7198	23.6103	25.1227	26.9543	20.0432
HMMR	37.9182	32.3077	17.5672	29.4716	49.1254	16.2282	36.0946	37.768	20.5428	28.0864	39.8188	19.7196	23.4947	29.4522	62.3138
GSTO1	35.6089	36.4132	38.1275	37.5797	25.2657	35.0486	32.2608	34.3995	37.6454	33.2776	30.4283	27.5104	31.06	26.7825	31.1375
LSM2	36.4387	40.3694	23.9855	33.6904	33.7277	35.2216	36.2577	31.2355	27.3024	35.2952	33.3878	28.56	35.1009	30.1843	32.5901
TIMM17A	19.9292	31.6851	28.3662	25.1425	33.1359	22.1306	33.9504	33.8274	22.0917	37.5481	41.1468	32.291	41.1439	40.3797	52.7813
CLK2	29.4145	31.4248	30.5877	26.0823	34.9091	29.156	36.6833	38.0943	30.2958	36.3105	36.2392	33.0452	34.2021	33.3176	37.6641
UBAC2	22.8151	26.8334	17.1611	19.637	38.5472	30.9477	40.53	36.7758	19.7656	42.1155	38.8438	36.8389	46.6679	44.1333	40.5352
YTHDC1	35.0618	40.1621	26.5606	25.5498	37.6773	23.2634	34.6711	35.7141	22.7329	32.2715	36.0714	35.0676	34.5202	28.1944	43.7076
PELP1	35.0649	38.0981	26.0507	24.6641	33.9079	38.2588	35.7779	42.4871	29.1762	34.5408	31.4553	30.7808	29.6164	35.4718	31.9787
MGST3	29.692	42.9861	61.9313	43.2453	30.5213	33.9365	33.5774	23.2353	53.5184	27.2322	24.3718	29.4188	25.5655	19.9474	18.2198
PRCC	35.6047	37.565	32.6993	31.2766	39.7748	32.9372	33.7751	30.8887	28.2299	35.4667	34.0719	27.7326	29.2279	29.1774	33.9828
SMARCA5	50.2619	31.8498	21.453	28.1707	33.6007	23.6816	37.0863	33.0124	21.0064	32.35	35.0852	30.7704	34.9678	35.2638	36.6179
SLC7A7	2.31738	13.517	22.3407	13.1453	22.2882	27.3998	49.8257	59.177	28.5715	52.3051	53.8271	31.25	45.867	45.6002	44.9978
XPOT	44.1669	20.4641	17.8627	21.0758	29.8305	21.3249	41.5798	39.4151	18.3311	32.2135	36.7971	39.4424	42.3762	40.2193	43.2137
LPCAT4	25.0111	24.8341	17.8095	17.2596	33.7269	42.4375	32.8347	51.8459	17.0557	38.9854	38.5122	33.9383	42.8421	43.9351	40.2424
CLDND1	30.9257	45.5642	38.4193	37.9539	28.7652	29.0519	29.3032	26.9958	40.322	26.9591	28.5812	29.8369	33.0995	34.2895	31.6927
HNRNPUL2	32.2715	33.0015	37.1022	41.4047	30.1706	31.7776	33.3186	33.8772	33.779	28.7603	30.9644	31.0998	30.0768	31.815	30.3642
TMEM165	38.7007	35.7761	38.2527	29.2676	32.9488	25.9451	31.3019	27.7882	34.1063	32.2215	30.0737	29.9017	35.8376	35.5527	33.3145
CASC3	45.5214	31.9702	24.3251	31.0965	30.1605	32.169	29.2811	36.4278	25.6264	30.3191	32.9292	34.1094	35.0899	35.5293	32.4051
AKIRIN2	30.0033	30.6688	25.6769	25.7455	32.4951	32.4308	41.7897	40.7499	18.5058	38.0965	35.5613	30.3052	42.5023	39.7685	32.7385
FN3K	6.98912	31.9631	17.4388	18.3194	49.8372	42.1731	43.6058	56.1887	12.7362	40.7739	35.0056	32.4299	41.0599	44.2373	37.2164
POMP	38.6613	49.573	38.5269	31.6608	34.8952	23.1821	25.2953	22.6535	27.5325	31.3219	35.1047	27.5395	30.516	28.6414	40.3756
SLC38A2	88.9441	33.4232	28.5095	31.4182	24.0191	22.6452	30.1956	25.7488	34.7723	18.6319	20.8756	29.6637	18.0303	17.4198	37.3339
SLC66A2	5.10704	31.7746	21.165	16.021	38.0471	37.9279	40.0769	51.373	14.4003	56.2891	43.7735	24.2815	42.58	43.0129	42.393
BCL2L1	19.972	50.8889	46.1299	24.4351	48.1794	29.5889	29.6111	29.2779	23.1324	34.116	32.8468	37.8961	35.7422	35.1941	27.0572
BOP1	21.7069	33.7519	28.6102	26.3802	36.6457	39.969	34.6489	43.6105	21.8146	41.887	38.2895	26.3651	32.0295	32.8562	38.1228
PIM1	19.8316	29.0419	16.5141	17.302	35.3641	32.5882	34.2635	43.6478	17.5796	38.2177	36.8799	41.7542	55.0993	53.1438	33.3212
MTIF2	27.5874	21.9252	15.1264	17.9535	34.9959	20.1968	47.2444	46.5176	15.3383	39.2978	44.3024	25.9145	35.8147	37.1803	58.1087
SRPRA	20.2381	28.1759	42.8434	28.2929	29.2154	32.3091	31.88	33.5182	37.7302	30.5175	28.372	48.8383	39.5609	37.8999	30.243
TIMM8B	22.6061	53.6678	43.2239	39.4653	45.3591	27.4717	29.1682	25.6512	32.7378	38.7671	34.0573	15.9361	23.3223	22.8608	35.7077
SLC25A36	43.9407	29.8161	27.6587	25.1565	26.5029	33.1543	24.0533	34.1658	21.8812	26.162	28.5088	40.7926	37.8349	40.8764	42.3961
COL6A2	65.9278	6.1741	95.5249	36.4189	5.33519	21.4203	13.2382	11.2897	167.582	12.0478	9.15428	18.3	9.63302	8.59807	4.41578
CLPP	11.8984	26.5174	28.7002	24.7443	43.4204	30.3029	55.4623	42.7294	28.2061	41.8241	36.4259	24.8692	34.2096	37.7846	34.8069
NPLOC4	22.6545	34.926	34.5767	28.8017	34.6351	36.3625	37.3353	38.7479	27.4914	33.3415	29.6232	36.7613	33.5273	31.911	33.9816
AGPAT1	34.3602	42.2456	40.6132	48.5409	36.5585	42.9474	33.0426	24.0635	41.4059	28.9741	24.2075	21.2775	28.0967	24.8423	16.2499
FBXO7	21.8729	32.4833	30.0969	29.9305	35.8316	31.9042	39.9384	32.0784	29.11	36.7556	34.0727	32.7104	38.5955	38.3489	31.4338
GSK3A	23.6716	34.3839	30.4544	34.1679	37.2	39.4808	37.9978	32.1087	31.0837	35.7252	32.8234	31.3	35.3963	34.4427	25.022
UBTF	33.9952	39.1447	32.3862	33.0189	40.1749	27.3302	35.278	34.0761	25.3115	35.5961	35.596	20.4794	26.4759	25.8873	38.7564
PNP	28.4638	26.3363	15.6272	33.5601	25.3306	35.1686	43.4498	38.5024	34.2445	36.2443	31.956	41.7787	38.3428	36.0684	26.8425
KDM3B	33.0612	34.5362	25.8331	32.798	36.226	30.9077	33.9293	34.0003	24.411	33.4486	36.3646	25.2411	35.7875	37.7129	32.7022
TIMMDC1	23.0064	33.373	25.0176	30.7648	41.9859	29.2736	24.8232	33.2231	27.8037	37.8612	39.1624	27.7006	29.6599	34.8231	47.0157
CYSTM1	9.43907	31.3753	40.9936	36.8796	33.4452	34.5571	41.7256	34.4427	28.4869	34.1015	33.1748	29.0104	40.5277	39.8816	29.6893
GET4	21.7105	35.637	32.5911	37.0715	34.0844	44.2488	30.7754	30.7644	30.0747	37.1876	32.4118	35.4254	32.4445	32.6238	26.0975
RDH11	37.3759	33.1009	19.645	27.7853	35.1043	25.2114	36.6299	33.3929	25.4415	37.0354	37.1323	35.3182	33.5901	31.7397	36.1762
NUP50	31.7019	31.6245	17.8448	28.174	39.3805	25.805	32.5541	34.1321	21.9748	32.5023	36.2436	37.4357	33.6127	34.3172	45.1085
PPIH	35.0922	34.0296	25.108	29.5217	36.828	22.226	39.8436	33.901	23.0743	33.0988	30.6394	30.7349	37.8817	37.7781	34.9597
UXT	25.3027	31.9269	36.7739	30.4521	34.3517	32.688	37.4536	36.0268	34.0893	37.0601	34.0206	27.2936	30.2657	32.6568	30.7288
DLAT	17.6041	20.8192	12.4485	16.2902	30.9835	20.1533	44.6253	43.8626	13.7701	41.3131	46.333	30.6384	48.2412	50.7038	52.9903
SLC8B1	4.903	20.2169	18.0263	12.73	42.4908	27.8466	49.6377	55.1927	10.7086	44.4344	45.7799	24.8988	43.1967	38.4547	57.7675
SCAMP2	14.2507	29.4741	25.6206	33.0702	40.5548	34.131	38.0624	35.9817	28.538	36.813	32.3134	44.2094	39.3627	40.4439	24.3152
TMEM183A	29.8328	29.8419	22.9064	24.4779	32.9543	26.1559	39.1737	39.6784	19.935	34.3626	33.6588	30.7224	41.6376	40.1631	40.1862
SEMA3E	52.1333	35.1223	13.3721	9.42936	47.5931	23.9348	38.1984	41.438	8.46918	37.965	35.0518	28.1473	51.0624	50.1778	19.9572
FIBP	32.6383	38.7206	42.8891	37.9805	31.4326	34.0894	31.9315	31.3481	34.968	34.2428	30.437	25.3375	27.6655	26.9307	24.5079
IRF3	30.1588	31.2585	31.9994	32.0205	33.89	43.3384	33.6044	34.6726	35.1131	35.3468	34.1142	29.6322	29.8135	27.7832	25.8958
PTP4A2	42.5357	28.862	52.1831	36.8151	25.7349	31.8682	29.6567	24.7556	39.4917	25.5217	25.7652	45.6621	21.4101	20.1214	28.2766
SKIL	41.9377	34.8353	21.5493	28.6009	43.835	24.8606	24.0581	32.0976	21.3129	31.4787	34.0162	28.9077	29.5731	30.7874	45.7572
CNOT11	22.5532	27.757	21.7712	22.8687	35.2085	29.9454	40.9153	36.8933	21.7772	40.1493	38.884	30.4227	39.8417	39.1225	40.4641
MRPS22	20.1298	27.6332	23.5565	30.791	36.5963	23.2049	30.8067	39.8744	19.4067	32.9242	41.2031	28.0973	33.8329	39.2604	52.3988
YIPF3	31.1343	43.507	48.9206	45.3935	30.8009	40.0433	31.7677	23.9795	45.1807	26.9028	23.0302	27.0131	21.4374	21.8302	21.3983
ESD	43.9837	29.8217	36.3923	35.5415	28.9351	30.2379	35.2442	24.9974	34.8956	31.8073	30.9137	25.6117	38.3755	33.4238	20.8956
PTPA	47.7038	40.8575	34.2513	30.9407	27.9686	39.167	26.8713	25.8341	34.6193	32.5063	28.5756	25.9155	29.4028	26.0542	27.097
PRSS8	34.2361	21.1209	8.32336	26.2137	24.5917	49.5247	54.9649	39.8962	21.2677	41.2733	31.3163	49.8843	41.2916	34.0529	14.4064
PUM3	36.6135	29.0122	17.7865	22.2296	36.4286	19.9719	40.0362	37.0419	20.1898	33.7755	36.4493	30.5534	36.3534	36.6756	44.6102
GPR160	14.5665	18.3312	7.27366	13.0293	66.5117	30.4997	56.0705	67.2573	7.68287	33.5597	41.6212	29.9112	40.9041	43.6721	29.78
SPCS1	22.8948	32.5586	30.2204	30.7414	30.4595	19.3712	22.6166	35.3273	32.2435	34.9054	39.0775	40.0927	42.8164	33.4303	37.1577
SUGP2	38.263	32.777	26.8017	28.7816	30.8568	36.7635	32.0399	39.4399	22.9732	32.1099	31.1436	23.6388	39.0717	40.608	26.6931
BAZ1B	29.2466	28.1318	22.047	31.1054	35.4025	25.3315	34.6072	34.7957	21.7333	34.255	36.4628	28.5549	36.1291	38.3862	41.0437
ELOC	28.3369	40.2464	32.6111	30.2912	38.1505	25.0145	32.0484	26.5078	29.5116	32.6441	34.9756	26.6831	31.8939	34.3776	36.5989
EIF3F	23.5108	35.6527	29.996	29.9117	32.0429	34.8286	37.4882	34.8627	31.4125	37.0397	33.7338	32.5396	34.4225	34.0703	26.1762
RANBP2	32.8941	27.4054	16.2926	20.6563	33.8292	20.3196	35.3288	35.2493	16.5532	35.1041	40.2281	31.0936	40.1264	40.7597	49.6999
IWS1	38.9922	28.0202	20.5589	28.2007	31.3086	27.9504	34.8386	35.055	23.2996	32.8692	33.5742	37.6465	37.414	36.881	31.2771
LGMN	27.379	23.6744	34.6102	30.1018	26.0283	41.8834	35.74	33.0986	39.8717	26.0855	25.6099	63.8312	28.8841	27.2737	22.8384
AGL	10.4337	23.6977	12.7509	16.8229	49.4128	22.7092	42.6215	40.8446	11.5904	39.3659	39.5044	34.1021	42.8689	39.2136	58.0293
PPP2CB	37.093	40.3292	37.2854	34.4359	29.3819	32.9156	26.3678	27.458	31.1431	28.8199	26.9885	34.3067	34.0998	30.9025	26.1205
WDR45B	32.7768	30.3733	26.1669	31.8388	33.7331	34.5607	33.3369	31.6487	25.6252	29.8249	31.4646	37.3735	34.1206	32.8469	32.2915
CSNK1G2	33.929	38.4722	35.5468	40.0631	32.1734	42.7131	29.9286	31.4527	29.982	30.968	29.0781	24.5001	25.5969	26.6512	25.1736
NIPA2	12.6534	28.1238	19.738	21.4667	38.3991	26.9125	37.703	36.7725	18.3567	41.1065	41.542	35.3752	39.2447	37.7916	48.93
LSG1	25.3369	37.6862	24.4041	24.1301	45.7356	25.2697	24.4905	34.9345	18.6862	33.1307	38.3857	30.8685	36.5696	36.0701	43.3794
MRPL52	34.4655	32.9167	29.1863	31.3132	31.5914	32.6482	29.1094	32.096	31.1913	36.6808	31.7583	30.5766	31.1435	33.0949	29.8865
UROD	26.4465	41.7993	38.7195	30.6382	34.2498	28.3962	35.9194	33.1811	33.6296	32.9738	34.8271	20.0826	30.6857	32.3997	28.3997
MTREX	43.6082	24.2194	20.7884	27.7564	24.4541	22.8588	29.6902	40.1425	21.5888	25.0447	30.6247	32.0424	34.9924	36.0789	50.2264
FBXW5	13.2991	30.3786	39.9073	31.5781	36.4628	53.2933	31.7151	36.0494	38.0193	39.0513	30.1822	37.5718	23.9397	22.687	25.2721
FABP3	7.05897	49.4101	29.5598	18.3531	59.6178	14.7727	40.335	35.3273	7.41523	48.7162	45.0098	17.9882	44.4805	44.3603	32.8836
EID1	55.7285	54.8956	55.0544	59.7584	28.3351	32.3709	18.3086	12.0441	48.6775	17.6184	17.8605	13.0827	13.6256	14.112	16.6646
SBDS	12.6568	31.6929	25.2324	23.3299	37.2232	21.7169	38.6418	35.0343	24.195	33.6332	37.9647	41.8589	37.4282	36.2488	46.2389
EXOSC10	33.4501	35.1424	24.9225	32.8521	34.499	28.0807	35.4669	35.4556	25.8068	31.8888	31.7117	28.5556	31.6043	31.6625	33.2982
STK11	26.4385	28.4872	30.6593	26.4659	35.0397	42.363	33.3145	39.2226	26.8775	38.523	33.8672	24.5933	33.2589	37.6549	27.2198
EIF5B	41.0801	31.957	22.6547	27.49	29.7189	23.7457	34.2285	33.0534	23.907	30.5298	31.9432	39.9094	33.8739	32.0763	35.4725
TINAGL1	3.65708	1.54235	5.01349	88.7354	3.1705	105.837	1.34718	3.20768	95.0733	0.892679	0.263951	163.143	3.20085	1.75579	0.296678
TMEM141	24.3782	24.9765	44.8688	35.1146	29.5022	39.8693	36.9109	31.845	54.6806	34.3314	25.9924	31.1309	30.2937	30.0108	13.214
PKMYT1	21.8386	43.2957	32.4114	25.7951	43.8431	39.7121	30.2476	42.8933	18.9101	36.7293	31.1389	24.4321	27.1179	27.9281	35.5652
EGLN2	25.427	42.6276	46.6948	35.0017	37.9284	35.4004	29.4847	36.9721	31.7301	33.0358	28.2108	19.7221	24.4212	25.0539	27.6799
HEXB	23.5323	18.7476	39.6664	31.2659	19.788	27.92	26.6934	33.5969	39.6383	26.5755	30.7829	38.6127	34.6611	36.1105	45.5331
TIAL1	46.8584	27.2204	33.6645	26.2536	25.0854	30.9083	25.3243	31.1258	25.702	28.5536	28.1522	33.087	36.7473	32.0041	37.2785
PICALM	30.7776	34.1486	55.4134	43.989	30.6903	33.6655	23.2521	21.7753	36.7646	22.8942	21.8814	39.7954	25.6029	22.231	28.5793
KHDC3L	0.0535117	5.92348	4.5029	5.50581	35.2118	12.4655	19.1714	34.3409	5.57644	47.7008	66.4438	16.2584	38.6005	49.4289	119.442
RRM1	36.9556	30.962	21.6322	32.2867	33.1713	24.4965	34.5539	33.4217	26.5629	29.9052	31.7074	32.4466	33.1504	33.2074	35.5098
CCNC	45.6892	35.1706	20.8405	21.6235	30.1097	19.2259	29.4635	27.7594	20.4425	27.8391	32.6988	30.2457	37.4248	35.5505	49.625
EFTUD2	33.4432	34.1306	26.2645	25.6241	33.0176	25.6531	33.4212	33.3701	22.8995	30.855	33.4837	26.8388	36.5193	37.164	39.8362
IRX2	25.424	25.6455	10.8586	23.8932	41.1383	32.8174	39.9702	43.4005	13.6538	47.5953	41.4419	30.8366	35.7684	37.6059	31.3485
PSMD11	37.1958	35.9294	32.5147	30.5213	37.1583	27.4595	33.5035	31.526	23.8389	28.7222	28.059	31.4859	29.9008	30.0538	33.2348
RUFY1	16.8017	34.8456	25.9419	26.2854	38.9107	25.9825	37.3163	38.7505	23.082	37.5998	36.8983	22.7055	36.4334	39.1231	39.4609
NUDT21	52.7946	29.8822	18.0481	26.0645	31.683	22.3256	33.9387	30.4362	19.6068	30.9005	34.0911	27.1182	33.7882	33.5466	38.2955
RAB10	37.0797	32.5695	33.735	26.9295	30.9706	23.5104	29.5952	29.1952	24.6978	30.6757	33.355	32.0791	36.2289	37.9717	33.4133
BRD8	26.0095	44.5713	32.0015	32.1513	40.0894	24.647	30.6761	34.2285	26.1427	28.4185	33.3957	20.1804	26.245	28.087	42.954
GPBP1L1	38.623	27.9983	16.8464	20.1559	31.615	25.3184	33.8208	35.4401	16.6418	32.433	34.6306	33.9848	42.2872	43.0366	38.4917
CLASRP	21.6461	29.8081	32.5534	29.6437	31.1202	44.9417	33.9828	44.813	29.1796	32.9187	30.9012	28.3719	31.6479	31.6973	27.339
CCDC137	22.1234	29.1351	20.0844	23.3712	36.0077	31.098	41.7965	42.3619	21.2395	40.539	37.5707	27.688	34.0218	34.8485	36.7946
TNPO3	45.8035	31.1517	20.0059	24.5897	33.381	22.9216	33.1675	32.7273	18.6496	33.3879	34.4412	29.1108	37.4286	37.4374	33.4359
TRIM26	14.4099	34.0452	24.8809	22.518	59.6287	29.8581	61.7647	42.7639	17.8191	40.3216	32.9977	22.4931	31.9682	27.5862	25.1606
HCFC1R1	24.3592	23.6137	62.5927	43.7	27.2184	49.1215	31.7148	25.8257	63.148	26.3572	21.3184	18.6405	25.474	22.9199	12.7229
ARID1A	41.2174	38.5231	34.1552	38.7166	34.5488	36.3826	28.2527	28.1296	31.0262	27.2187	26.5963	25.2208	24.9504	25.5282	25.7867
SNHG3	33.0987	37.1441	26.669	21.5765	37.8641	24.1865	23.0233	30.1505	18.7205	35.1584	33.8609	30.2939	32.1604	29.7566	51.7174
BTBD2	41.0572	26.3515	27.5803	35.3334	28.8824	53.7871	45.8088	33.6685	34.5466	30.0589	21.2537	25.0713	28.5551	26.868	14.2466
UBE2J2	25.6401	37.4353	31.3716	29.4961	38.6293	34.4261	27.4378	30.9179	27.4098	37.7055	34.3589	26.4482	29.7432	27.9206	34.5527
PRELID3B	16.063	23.1434	14.8325	20.3631	33.4378	18.9888	38.9945	38.9958	19.1783	38.5556	41.7909	33.349	46.0797	47.448	45.7611
POLRMT	20.0674	26.7883	20.6527	19.0938	33.325	41.2625	34.9328	45.1412	16.2967	42.3558	37.9174	28.284	38.6146	40.3462	35.5522
ELOF1	25.3393	40.2482	31.4923	35.9644	39.5251	33.3243	33.4576	31.4528	25.874	36.0326	32.6057	23.4955	24.6765	25.0324	32.0709
B2M	22.6809	7.30993	95.2449	46.3063	8.62528	29.5351	26.3463	25.2136	107.727	15.2767	16.7342	15.2583	18.6596	21.4704	17.5815
ZNHIT1	17.4318	38.4725	51.1259	39.2449	40.8327	29.9655	23.3187	23.0165	41.9598	32.7211	32.9843	20.8043	26.5072	26.1636	29.4338
RNH1	13.3541	29.4494	52.5421	33.8152	31.2883	43.5208	26.1508	30.3548	45.5124	34.872	29.5398	28.9511	29.5481	28.9308	23.5692
AARS2	9.53942	23.0138	18.0655	13.9315	32.2117	28.9832	33.875	48.5678	12.5304	48.7483	42.7809	32.8892	54.2801	48.6864	37.6867
NFATC2IP	26.8583	36.1663	21.5688	22.0691	34.4483	29.5895	30.6778	40.3051	19.977	37.0217	33.2816	29.4018	34.9853	34.4076	40.7132
CSRP2	67.4993	28.8056	71.1754	51.1647	15.1313	29.1133	7.64432	7.60553	96.0686	13.9834	14.8239	15.1239	8.83089	8.47859	14.3323
PITPNB	29.0867	26.9266	21.0887	25.9823	31.5925	21.5472	36.2249	36.2168	21.666	29.2986	34.0751	36.3892	35.7039	34.543	45.2859
PEX5	13.1791	22.4374	15.6809	15.8283	31.3059	38.4526	41.8352	49.827	16.3768	43.7898	39.4376	31.8098	43.7939	38.3758	39.3613
SLC25A16	2.27256	30.9092	16.2098	11.5766	39.0959	22.2536	35.3854	43.8321	11.1051	41.3062	42.4972	32.6277	46.557	46.4565	57.6658
FADS3	14.2878	22.8041	16.9076	20.3425	28.7919	47.8283	30.1785	41.4941	24.6347	40.228	32.0431	82.697	28.0464	30.4833	24.6876
DCAF8	42.2969	37.0352	34.8325	28.7312	27.9387	32.2169	26.6228	31.325	28.7214	25.4648	27.6789	29.2669	33.4741	30.3907	28.9867
POR	44.4605	29.3044	24.0484	29.4318	32.2294	36.8202	36.8369	33.2005	21.4578	34.2653	29.7552	29.5679	32.1181	31.0378	22.1751
COL5A2	9.44696	6.27698	151.925	64.3055	0.805965	21.8621	0.180728	0.351692	208.289	0.423353	0.511016	12.6171	0.149893	0.215288	0.333377
IVNS1ABP	57.6482	19.7431	38.1573	33.7078	11.3911	29.8737	21.2823	20.7794	90.7413	19.3134	18.4274	37.5033	26.2444	24.9557	12.7102
PUM1	35.3796	28.5323	29.5854	30.7801	30.5277	28.3289	29.6185	27.3237	25.7846	30.2916	31.7207	37.5914	35.7057	36.9921	28.844
SUCLA2	23.2385	27.627	21.2985	17.2219	36.4588	20.3426	32.7181	35.6603	17.301	39.6088	41.3724	28.8843	43.7932	39.3883	46.0538
LRP1	35.9502	30.7123	83.4727	54.1724	14.7991	44.8017	13.718	14.3125	80.3975	11.8261	9.59329	35.6949	14.307	13.0029	8.25583
EHMT1	36.2989	33.2456	24.7699	27.7533	34.9743	30.2194	31.6027	32.943	23.593	35.8981	33.1512	27.6036	33.7401	31.2724	30.0016
ATP6V1D	25.7596	35.2943	37.0486	40.1798	36.4108	22.2408	26.2753	21.2104	35.6602	27.977	31.8901	30.7411	37.7584	31.1176	27.4556
ZMYND8	47.6578	31.2768	20.2099	26.6297	39.1211	26.9237	31.1059	29.2181	22.1108	34.4017	32.3655	33.6501	31.8413	30.2407	26.289
SMARCB1	41.3804	40.6654	27.2647	39.8882	37.684	27.4863	35.8965	25.6953	27.8299	34.2295	27.8009	19.6505	24.1564	17.6186	29.8813
RNF5	37.9282	39.9696	29.5327	27.928	34.4979	27.2351	36.0888	32.4564	25.9506	31.4955	29.4098	24.7427	36.7114	34.8648	20.5922
AURKA	35.7625	28.7725	18.427	29.1313	37.144	19.4425	25.5719	31.9999	22.8356	26.7762	34.3557	29.1325	30.4849	35.6966	49.6445
SNHG12	15.0997	25.2253	18.3982	14.7514	36.5754	28.057	36.7157	49.1033	15.7376	41.0051	36.8297	34.1606	31.0766	33.4074	54.1927
HCFC1	27.704	34.9481	25.3746	31.276	40.9191	34.2043	30.7907	32.8	26.1007	31.486	30.4554	27.4945	28.8793	31.7098	32.1674
TSPAN13	14.8059	29.3578	29.148	16.3368	33.8249	21.4526	33.4923	30.5488	18.2762	38.9614	39.507	29.6328	38.563	36.2555	57.302
PTDSS2	16.3395	28.0049	31.7525	23.9572	34.8384	39.1201	38.271	44.5375	21.978	42.5756	36.3954	23.5267	33.4031	30.4852	30.759
NADK	18.678	27.6227	26.703	19.7118	33.703	38.9093	32.0708	44.4682	19.7852	37.5371	35.22	34.6411	36.6666	38.6121	31.7149
MCRIP1	22.2347	51.8962	57.5876	51.4121	27.9662	60.214	22.038	22.9851	42.2508	20.6247	17.5951	22.0051	21.0987	19.6061	9.8086
DHCR7	28.7039	55.8874	32.7061	32.9407	35.4719	30.8915	29.5973	29.7624	27.8644	28.655	26.4422	32.5379	22.0547	21.6311	29.858
TAX1BP3	18.2149	42.4112	71.9947	38.5379	30.9909	29.5414	19.8359	20.6918	42.9506	29.9787	27.1451	22.8551	25.1421	23.3821	25.6292
SELENOT	13.0112	29.9569	26.3827	23.8528	43.9026	21.7405	27.8148	32.5663	20.0183	28.6016	37.9253	39.258	33.3578	37.8312	50.5015
DEGS1	42.5516	26.3328	26.0615	21.8376	32.6947	22.7706	29.2398	27.1594	23.2031	30.5611	32.4907	28.0605	27.2214	29.0943	52.5107
JTB	21.6893	31.811	49.7096	30.4178	26.9936	36.1303	21.8338	26.6964	47.5226	31.3735	29.4033	31.5185	26.5355	24.3565	31.7341
CREBL2	9.70357	18.2479	11.9847	13.8163	39.636	24.0167	45.3484	55.7107	11.9343	40.3051	42.3462	30.4606	44.0947	44.3933	43.8326
CDIPT	17.1162	28.0512	29.6098	24.7893	31.2789	36.9713	35.7129	35.3822	35.2248	40.2001	35.4141	30.8146	31.0986	32.7974	29.3267
CEP95	29.0435	34.5014	21.3462	23.9498	31.7209	26.3143	30.8657	36.4903	19.2695	35.904	29.3178	32.7226	38.6642	33.7895	39.3289
NRBF2	15.7634	17.3943	10.3341	13.5581	35.4604	21.899	46.4412	39.9413	13.8706	42.6678	40.8938	48.6247	42.7675	42.3412	41.832
STAT3	24.8905	30.8493	40.0026	31.7571	30.69	34.7728	35.6224	37.4975	31.3314	27.7699	26.7852	29.6901	31.8371	31.3174	24.1207
ANXA3	6.342	73.7365	58.877	65.952	30.8926	25.4457	12.9745	15.1088	67.6223	13.0554	11.0685	31.8497	14.0061	10.2943	23.8154
MRPL32	45.7777	27.5808	17.0478	22.32	37.5747	17.3003	35.2932	30.5518	15.8296	34.5798	35.738	28.6733	37.586	35.6976	35.5054
SCRN1	34.028	30.6953	23.9609	27.6338	36.6982	28.3236	35.3358	27.879	23.9551	33.9394	35.9152	22.4603	38.1014	38.4913	27.0582
TBL1XR1	36.1464	36.3223	20.6277	22.5153	32.4303	25.0295	20.5728	30.8746	20.6865	26.532	35.2191	27.4934	31.6935	34.3323	52.4123
ALPP	0.87407	7.45493	5.76993	4.92784	28.0935	27.569	59.6485	55.1577	4.12983	38.5273	38.5709	29.6248	70.0212	70.4605	43.0902
CCDC167	8.85382	51.9249	29.3135	32.9541	49.4581	32.3587	34.6953	30.058	22.4743	38.8668	36.0359	23.1844	28.1857	28.1523	27.2787
NKTR	43.8283	36.3236	30.8577	30.6465	24.7028	31.1796	19.1062	24.9311	29.5091	22.9884	24.2172	32.9003	32.514	30.2771	37.8989
THAP4	22.9858	27.4466	18.726	24.2854	37.9347	34.7909	41.0942	38.4669	20.1167	41.453	36.2507	27.2952	36.9036	35.4967	27.4186
GBA2	26.4004	38.759	25.9986	28.8545	34.7012	33.7266	29.6443	33.3098	20.1259	34.7079	32.3174	25.4377	35.718	35.1621	30.0412
RBMS1	29.633	34.115	49.5207	28.7705	32.2411	21.719	28.9131	25.2123	35.0129	28.2851	27.9439	29.8012	28.4425	28.0075	33.6588
FST	15.2728	130.767	81.1606	78.4849	9.56831	19.821	2.89262	1.89576	86.933	1.71421	1.06768	25.9084	2.61538	1.35478	0.340055
MAN2A1	43.916	22.7866	21.2818	22.409	22.9372	24.2987	34.3762	36.0305	20.7554	25.3538	28.0066	39.3686	37.766	37.3034	38.0588
CHPF	14.0685	24.587	105.157	29.9765	20.4669	34.9171	18.9959	18.3404	71.1632	23.1914	19.9381	39.7981	25.111	22.5196	11.0546
HGS	21.6765	37.1123	39.3234	37.8376	30.4244	44.3974	26.8977	30.2759	35.9677	31.0679	24.9214	32.3353	30.9759	27.2302	17.7491
RBM38	23.198	36.9216	18.5998	31.0173	43.84	36.1713	38.5541	34.0756	17.7694	35.563	32.8281	33.1095	27.7368	29.8884	26.9403
TFAP2C	5.33393	19.6651	9.40933	24.7139	31.3272	39.847	30.0875	34.8334	25.1208	32.602	33.5419	90.4587	28.8267	32.5488	35.5949
TRIP12	29.9064	29.0529	36.5479	32.9325	31.0204	27.5218	28.0306	25.2043	30.9551	28.0324	29.3301	35.1939	31.4745	32.1679	31.9322
PLOD2	16.8938	27.5033	53.1871	44.4648	24.0269	18.3974	15.5323	21.124	76.3794	18.0284	26.2133	29.2143	24.0863	27.1369	35.6121
UBE2L3	33.3877	34.8486	41.0848	32.9413	36.961	23.6014	32.4054	26.5482	24.9726	29.8898	30.8116	24.0072	26.4068	27.7854	31.1235
AK2	18.7719	24.9937	16.8138	18.832	31.3825	25.4074	46.1692	40.9145	17.8428	39.5305	39.6005	26.3064	39.73	41.5261	39.2444
SENP3	29.1973	32.2741	26.6369	26.8298	36.8309	26.4979	35.6922	31.411	21.1323	36.2095	35.3324	25.3955	35.9832	34.7375	28.758
USP48	31.943	24.573	20.7628	22.2269	31.0397	22.6499	35.5939	35.9744	22.1983	31.997	33.4288	32.3263	35.6059	36.5007	40.6336
PAK1	65.4262	31.1392	16.1115	20.9092	29.9404	23.6099	31.9932	31.5054	17.0394	32.2116	32.0326	31.0068	32.8686	32.1702	22.1157
ATL2	30.9767	22.7883	16.1393	19.9482	32.4942	23.6686	28.6816	35.9412	14.5056	35.3395	33.427	29.1933	48.1701	40.6923	44.4235
LTBR	7.6687	17.4046	21.8778	24.3776	30.0503	32.795	43.3625	53.1385	30.4853	38.2062	35.8287	37.0368	34.1804	36.0815	30.2941
DDX54	20.6101	28.1167	21.3825	22.0649	37.5411	30.4602	39.4191	40.5574	21.1232	40.811	36.5279	26.1147	33.9344	35.0971	31.8173
G6PC3	29.4812	37.1061	31.4071	23.8593	41.8462	31.2864	53.0037	28.2588	24.0996	38.1867	31.5557	20.8533	30.2934	25.6554	19.3102
ACTL6A	36.488	34.6562	21.5962	34.6798	31.0401	26.5429	22.1477	31.1665	26.0085	24.0184	30.3872	29.906	29.6046	31.7998	37.8204
TOR3A	12.4069	24.0359	16.2982	16.8977	41.3633	31.8639	45.2586	48.065	14.4915	40.9214	40.4172	28.5506	36.8773	34.3432	36.6078
ESRRA	10.6703	29.9332	27.492	19.7452	34.9831	41.3539	33.0012	43.5242	18.7329	44.8625	38.3496	26.1423	29.2614	30.7299	38.0029
LNCPRESS1	72.3268	16.7978	6.31798	6.60507	41.8168	16.2325	60.0447	43.8187	5.65045	32.0885	32.8397	17.2622	29.482	28.4875	34.494
NCLN	21.2085	35.9043	34.8581	26.2748	39.7344	34.1869	27.2675	32.862	26.6741	36.896	33.3991	22.883	28.915	27.7996	32.2295
FERMT2	50.3219	42.3112	35.3897	32.4206	33.8517	16.3176	31.1377	26.4469	30.8587	24.9423	25.8783	21.6912	21.3363	21.74	29.8935
PLAAT3	35.8536	47.9611	21.8557	28.7582	45.7627	36.9174	35.2035	31.701	16.3065	29.7762	22.4582	33.2776	27.7596	25.6886	19.4902
VPS51	25.3576	35.954	28.036	26.8675	32.6653	45.4714	28.0794	35.8961	27.6755	39.0906	30.4915	23.7733	28.2622	25.8012	27.0834
PRPF6	28.4863	31.1813	25.5898	31.4619	32.152	31.2417	31.7677	33.0697	29.0929	31.4678	32.6345	28.7002	26.9557	28.2592	31.875
PYM1	30.4343	37.1573	18.9724	27.2476	43.3556	24.9063	38.7386	31.8686	19.1753	38.9474	35.557	21.4454	27.0297	27.1106	32.6024
TPD52	18.5358	33.7553	15.7378	23.2433	38.3949	23.0609	30.8556	31.0179	14.3895	33.8705	40.463	39.5823	43.289	41.4182	34.1209
MMS19	36.141	26.3367	23.246	24.4078	28.4615	30.3499	34.0539	34.7407	22.0206	34.2052	34.0941	25.8417	34.4838	33.7295	31.4525
SLC66A3	6.89369	15.7955	11.6181	11.8694	36.4809	22.4557	54.5279	40.4099	10.2854	45.1532	43.6392	29.7349	49.2695	46.8253	43.4118
[truncated: 24,323 more rows]

## Sheet: TimeSeries-cluster-1
FTH1
TUBB
TMSB4X
YBX1
PCBP2
H3-3A
SNRPN
YWHAZ
TUBB2B
RN7SL2
APP
DNMT3B
CD24
ESRG
PDIA3
GJA1
YWHAQ
RN7SL1
H2AZ1
H3-3B
DDX17
PSMB4
MARCKSL1
CNN2
DDX39B
PODXL
GDI2
SLC2A3
TMBIM6
MORF4L2
PHGDH
PRDX6
SEPTIN2
ACIN1
CKB
ATP5MC2
PABPN1
PARK7
SRP9
CNN3
CTNNB1
L1TD1
KHDRBS1
PFN2
UBE2D3
PSIP1
MAD2L2
RAC1
HDGF
FKBP8
CCNG1
AFDN
FUBP1
VCAN
HMGB1
SRSF11
DBI
TPM2
DPYSL3
ACLY
NUCKS1
BEX3
SEC11A
MFGE8
DDB1
ANKRD10
PGRMC1
NME4
CCNI
CAPRIN1
CLIC4
YWHAB
SON
YWHAG
SLC16A1
MYH10
USP22
CRABP2
DEK
PSMA2
DHCR24
NIPSNAP1
UBE2V1
UCHL1
CTNND1
RBPMS
TERF1
SETD5
HDGFL2
ACTR2
GTF2I
ANP32A
ZNF207
HSD17B4
USO1
LINC00678
IQGAP1
NORAD
HMGN3
NT5DC2
TCF3
NES
SF3B1
LARP7
AKT2
ARGLU1
ZNF532
SEPHS1
ADAR
PAIP2
C1orf43
PHC1
GTF2IP1
EI24
ADH5
LUC7L3
PSMD1
HADHA
VCL
STT3B
SYNCRIP
ATRAID
MGST1
TRA2A
HIF1A
DDX1
SPTBN1
MLEC
RBM4
NUMA1
RTN3
HACD3
CDK2AP1
GLG1
CHTOP
TUG1
TLE5
CNPY2
OSTC
VASP
IGF2BP3
SSBP3
DSG2
MIR302CHG
ACP1
DDR1
ZFAND5
DANCR
TXNDC5
MYL6B
LMAN1
MRPL28
MKNK2
PBX2
TIA1
COL6A1
TP53
IGF2BP1
TEAD2
TCEAL8
TOP2B
ECHS1
SMS
DNMT1
GLUL
TAF9
PRKAR1A
SLC7A8
OGT
FGFR1
METTL9
SEM1
MMADHC
GORASP2
TMEM230
REXO2
TMEM256
DYNC1H1
TMEM165
POMP
SLC38A2
ESD
PTPA
PPP2CB
EID1
TIAL1
PSMD11
RAB10
ARID1A
BTBD2
CSRP2
DCAF8
POR
IVNS1ABP
SMARCB1
RNF5
NKTR
PAK1
FERMT2
BEX4
ZRANB2
HNRNPH2
HK1
HLA-A
FNBP1L
CERS2
TM9SF2
MFF
SRP54
KIF5B
CRMP1
ID1
EIF2AK1
UBE2E1
ADGRL2
SS18
SPG21
DMKN
SELENOH
BPTF
AKR1B1
PKN1
RAB13
ARID3B
JARID2
TMEM9
TMEM167A
NMT1
SMARCD1
ERBB2
WTAP
COTL1
TCEAL4
LITAF
CNPY3
RHEB
CDC16
PBX1
COPS5
PMF1
KIAA0754
MACF1
YAP1
TRAM1
EPHB4
SMC3
LINC01356
ITGA6
STX16
EPB41
CCAR2
MRPS6
SLC38A1
TNRC6A
MTA1
NRAS
KLC1
EIF1B
STK26
TJP1
DMTF1
MAPK6
CER1
PMAIP1
ZFR
UBA3
CTDSP2
PLCG1
SCFD1
PTK2
GPC3
ADNP
RAC3
SFRP1
UBP1
MBOAT7
DUT
OSBPL9
YTHDF3
MTA2
AUTS2
SMARCE1
RDX
UBE2K
EHMT2
CUL1
UBE2H
PSMC2
TMEM50A
POLR2C
ALDH18A1
PAFAH1B2
PNPLA6
USP9X
CDH3
SMARCC2
CWC15
UBR4
EIF5
DHFR
RBM10
SIN3B
ATXN10
TTC17
ZMYM2
FADS1
GPC4
ESYT1
EPB41L2
PPT1
WDR18
PHLDB1
PDCD2
PSME1
RTRAF
ERRFI1
METTL3
CCKBR
PTPRS
ENAH
BCAT1
PTN
PPP4R1
VASH2
DST
UBR5
FAM53C
LOC100128966
MIAT
ZFP36L2
RANBP3
RTF1
THYN1
TXLNGY
LSM14B
TMEM59
TNPO2
SCAP
DGUOK
RAI14
PPP2R2A
JADE1
FBXL19
AIDA
CGGBP1
SPECC1
CDC42SE1
NLGN2
CHD8
ABL1
BUB1B
PRKRA
SUPT20H
CNOT2
PHF23
QKI
SEPTIN10
GRIPAP1
RNF26
TTC37
MAGEF1
CDK11B
UBE4B
SENP6
REPIN1
ACTR3
TRIM27
KIAA0319L
ZNF787
P4HA1
TLE1
SMG7
ARRB2
TPGS2
ELAVL1
SPCS2
SLC25A13
DCAF11
INTS3
TRIM24
COA1
HLA-C
ARHGEF10
THOC1
TMEFF1
FGD5-AS1
GAA
TADA3
EXOSC1
GFPT2
ZCCHC17
PCGF3
SCAF11
ELP6
PPP2R3B
MPDU1
POP5
LEFTY1
CBX5
FAM3C
SIGMAR1
YLPM1
NGRN
CHD2
USP11
OAZ2
PPP2R5C
POGZ
PTPRA
DCAF15
SACM1L
B4GALT2
UBE3A
CIZ1
TCF12
EIF4G3
ECI2
MTIF3
TUSC3
RAVER1
CENPU
CDK2
PPP1R12A
BUB3
SMIM7
CNTNAP2
KIF1B
VEZT
RARS2
DIDO1
FAM98A
SPCS3
PAWR
HIKESHI
RAB34
KHDC4
FPGS
POLE3
CDK9
BCR
FYN
MACROH2A2
SAT2
SKA2
UBE2N
ZMYM3
MARCHF7
UXS1
SMIM30
LHX4-AS1
ACBD6
ALG8
TAB2
RND2
SRI
MEX3D
CASP3
GALNT7
PKP4
MFAP2
TPRKB
TSN
MARK3
AIMP2
ARHGEF7
CDC42BPB
KEAP1
NT5C3B
MCFD2
ORC3
MEX3C
TDRP
PPP1R10
R3HDM1
FBXL5
SMIM20
ARMCX2
SFXN1
BCL9
PWP1
ROBO1
TMEM123
LIMK1
TM7SF2
GABBR1
USP34
ETFA
PLPPR3
ADAT1
TDG
BCAM
CXCL12
SALL2
CCDC90B
FTX
TFE3
SPART
SCOC
CAND1
COX16
ASMTL
CZIB
PFKM
ORMDL1
C4orf3
AP1S2
PBDC1
CCDC88A
NOTCH3
UGDH
MICAL1
TUT4
ETV4
TNKS2
FBXO11
COPRS
GRB10
DDX50
SLC50A1
NTAN1
ANO10
OTX2
NET1
EML4
MARCHF6
AGBL5
DGCR8
ANKFY1
PLRG1
DAPK1
EXOC4
CCNYL1
RNF20
KATNBL1
ARID1B
DENND10
ZBED5
GALNT1
VEGFA
CEP170P1
CEP170
ARHGAP17
CHEK1
CERK
ASAH1
ADD3
ZIC3
ZNF692
DERL1
RGL2
KMT5B
CREBZF
PHF10
HNRNPLL
WDFY1
RBM15B
PANK2
PDE7A
PLP1
HSPBP1
RABEP1
STRADA
SYNGAP1
NIPBL
PRKD2
TRAPPC6A
CDYL
ATMIN
ATRX
COPG2
BCOR
KRI1
NAV2
PGM1
STARD10
S100PBP
XRCC1
LAMA1
TOR1A
NUB1
COMMD7
TP53BP1
RHBDD3
TOMM34
PRR12
TEAD3
LRRN1
GSR
IRF2BPL
ORMDL3
POLR3G
IVD
TCF7L1
WDR26
HILPDA
EPHX1
TMEM245
FARP1
CBR1
GABRB3
COG8
WDR27
RECQL
ZNF544
SSR1
SERPINE2
USP9Y
TTTY15
TATDN1
MAL2
STARD3
PLXNB1
TOM1L1
DCTN6
VPS26C
TEX10
MTMR14
SEC14L1
PSMA3-AS1
LRRC8A
SMAD4
GPC2
DNM1
HPS3
KANSL1
HIP1
IGFBPL1
SIVA1
ARHGAP5
CYP26A1
NUP210
PRXL2A
NSMF
CROCC
ZNF358
CAPZA2
STARD3NL
AHSA2P
CCN2
VOPP1
NSD3
PRCP
PYURF
UNC50
ZC3H7A
DICER1
FAT1
TMEM126A
ERLIN2
HERC4
ELP2
PAGR1
ARHGEF2
SS18L2
ANKIB1
EDIL3
MTMR2
ZNF281
CLASP2
CACHD1
STYXL1
HEBP1
ABHD17B
ZNF22
UBE2E2
GSTZ1
TCF7L2
HIRA
MSI2
AP3M1
JMJD1C
RNF146
PJA1
KRT7
NFYA
IPO9
FHL1
MAGED4B
RMI2
WASHC5
ADD2
DDB2
ABCC1
ANKS1A
MAGED4
ENO3
ERG28
CPD
DPYSL2
C18orf21
CYB5R2
RAE1
PIMREG
ABLIM1
HMG20A
SNN
NCKAP1
ANAPC16
PLEKHA5
PGAP2
BCKDHA
RNF213
ZNF48
PPP6C
TM2D2
B3GNT2
PHF14
TEDC2
PHF1
RHOQ
CCND1
TLK1
MCU
SNAP47
UPF2
PIP4K2B
RHOT1
ZBTB1
FRAS1
CRYZL1
SERPING1
CHKA
PIAS3
PDZD4
SOX12
KIF13A
ZIC2
TP53BP2
GNAQ
ZDHHC17
RCOR2
HIPK1
KPNA4
HMGA2
PARP4
CIR1
ZDHHC6
TMEM250
TACC2
KIF5C
HSPB11
ROCK1
ATP2B1
GPR176
SLC20A2
UBLCP1
IGSF8
SH3D19
CSNK1G3
SFRP2
IPO8
DEAF1
RSU1
SCPEP1
RFX5
SC5D
POGK
MED14
ZNF444
ACAD8
KIF1A
SLC30A9
PYGO2
METTL23
SDHAF2
TMEM203
FAM104A
CCDC6
BEX1
GET1
MAPKAPK3
TFDP2
CNP
MED6
SMIM19
IFT80
NR6A1
ALDH9A1
SH3BGRL
MORC2
MAP2K4
CMAS
SDC1
NINJ1
PPME1
YIPF1
ABI2
PRKRIP1
SETD1A
ZNF24
HBP1
LRRC42
SLC35E2B
POLI
TMX3
PREPL
SLC7A2
NABP2
FAM126A
COA5
VANGL2
JKAMP
DCBLD2
KIDINS220
CDIP1
UHRF2
ANGEL2
RMDN1
MYEF2
UCK1
EED
MAP4K5
ZNF687
CLASP1
MAGI1
UBXN7
BNIP3L
FANCL
STAT1
SPG11
SH3KBP1
ITPK1
TMEM64
PCMTD1
QSER1
HSDL2
MBIP
PIGU
PATZ1
MFHAS1
KLHL7
CLDN12
LOC102723899
LUZP1
CDC26
CBX2
GTF2IRD1
FADD
DPY19L3
PIN4
LRCH3
CBLB
GULP1
ZNF561
PCNT
CHCHD6
NEK9
CA5BP1
KCMF1
EXTL3
DHX8
SPOUT1
POLR3D
TYRO3
WFS1
HSPA13
CHN1
MIS12
CEPT1
HERC2
RABGAP1L
NECTIN1
HSDL1
ZFP91
LBH
BBX
MOB4
CELSR2
CHAMP1
CHD7
CSTF2T
DHX40
METTL22
DOLPP1
CAMSAP1
IGF1R
SVBP
DOCK7
NMU
CEP131
PGS1
UNK
SOCS2
WDR54
ZNF644
MPND
VIRMA
CENPO
EXTL2
NGLY1
PRAG1
SLC16A2
DZIP3
WDR48
GATC
SERF1A
SERF1B
MSRB1
POMT1
KCTD15
ZNF302
PRKD3
GCC2
TIMM10B
MIOS
SLC25A24
PMEL
ID2
PHACTR4
HDHD2
POGLUT2
ASAP3
PPP2R1B
SEC23IP
SH3YL1
PACS2
CCDC97
C1GALT1
ZNF219
ASPM
SBK1
C6orf120
POC1A
HSBP1
FOXJ3
NUTM2A-AS1
GNG10
ARID4B
DCUN1D5
ZNF462
AP3S2
SALL3
ZNF609
TMEM44
NEO1
PRPF40B
UTRN
CBL
C2CD5
HLA-B
PHF21B
HCG18
GNB4
KRT10
IKBKB
FGFR1OP2
KMT2E
PTPRG
RAB2B
CRBN
BACH1
GRIK1-AS2
EMC9
HDAC7
RNF139
CTNNBIP1
CHML
GPM6B
SYN3
EXOC2
MIB1
ZFP62
ZSCAN29
TMEM198B
LRRC45
CCDC71
INO80C
FNBP1
PLPBP
BAHD1
TSPYL2
TSC1
FAM219B
TTF1
CAPRIN2
SLC7A1
FSD1
EPHA1
MBTD1
HOMER3
TNKS
BIRC2
ARL5B
KMT2A
KIZ
FAM124A
CPT2
MSANTD3
FGF2
NCOA2
CAMK2G
PIGF
UNC119B
PHACTR2
C8orf76
ETS2
OLFM2
TRIM2
NEDD4L
ANO8
TAGLN
SYNRG
NLK
SH3BP5L
SPHK2
RARRES2
NOTCH1
CRCP
MAP7
ASF1A
MAPK8IP1
MARK4
PTBP2
LANCL1
DCP1B
RAPGEF2
ARHGAP35
TMEM138
TSPAN17
BBS4
LDB2
YAE1
GNPAT
ZNF286A
SVIL
LRFN4
USP44
SPATC1L
SMAGP
EEF1A2
IDO1
STAM
TP53I11
RABGAP1
GPR21
SMYD3
POLR3A
TGFBR1
DBNDD1
SCRN2
DUSP22
ATM
CENPE
TPBG
CAMKK2
INAVA
ADM
ELP1
SECISBP2L
ZCCHC3
CBWD1
PLEKHG2
ATXN7L3B
PEX10
EDRF1
CHD6
FGD6
PTPN14
FAM118B
FRS2
TP73-AS1
FKBP1B
BLOC1S6
TARBP1
CREG1
OSBPL1A
FCHSD1
MED21
OSER1
MIR367
KIAA1109
SFI1
BET1
AZI2
DEPDC1B
UFSP2
LZTS2
FAHD2B
RNASEH2B
FBXW4
MIER1
ADAM15
SLC35C2
ZNRF1
VKORC1L1
RSF1
PLPP3
TANK
EMSY
UGGT2
SLC7A3
DTX2
UBE2L6
USP12
MIR4664
NKAPD1
KIAA1143
TMEM237
MAPK8
VAPB
THUMPD3-AS1
ZKSCAN1
DAAM1
CDK8
ADK
COIL
GATAD1
MAP7D3
FAM171A1
ANKRD27
LINC00458
SCLY
SMCO4
COL27A1
FZD7
FIRRE
KCNG1
ZNF512
ARL4A
EFL1
GNL3L
ATP6V1C1
WWP2
STMP1
ETNK1
TMSB15A
RBBP8
RBL2
TKFC
CCDC34
ZNF282
DHX57
AREL1
ZBTB7A
AGAP4
NME3
UVSSA
NRM
SLC39A6
SLC27A3
ARID2
STK36
ERMP1
ALDH1B1
PTRHD1
HPAT5
EHBP1
TTYH1
DDX52
KBTBD2
DDAH1
ING5
KANK2
GGPS1
WDYHV1
RAB3GAP2
EID2
DNAJC10
OGG1
FBXO17
REEP2
USP24
E2F3
PRUNE1
TM2D3
CWC22
COX20
COG5
ZBTB9
POGLUT3
SIX5
PHF13
GRPR
CYB5A
FARP2
CLIP2
SGO2
GPATCH2L
ASH1L
EPB41L3
RDH14
ODF2L
B4GAT1
PTPN13
MSI1
FAM92A
BDH2
LRP5
UBE2D1
AMMECR1L
PRMT6
SOX11
STAT5B
MINPP1
ALS2
PODXL2
C18orf54
SORL1
CRNKL1
ANKS6
ZC3HC1
SEC61A2
DZIP1
SEPTIN3
UCK2
DTX3
GALNT17
KANK1
MMP24
TMEM260
FBLIM1
FKRP
WDFY3
AGPAT5
FHOD1
PLEKHA1
MID1
VEZF1
TSPAN6
TNFAIP8
ZNF652
CCDC88C
GPALPP1
NUDT14
ID3
NAV1
SERINC2
TMBIM4
CDK18
MMD
BPHL
OXCT1
FLT1
OBI1
PPM1H
IGFBP4
ALG1
DPP7
LSM8
NAA40
TMEM60
MSL2
RABGEF1
PHYH
ZSCAN30
LTBP1
SHOC2
RNF170
PTPRZ1
CNOT4
B4GALNT4
PROCA1
MADD
SMARCAL1
SRXN1
SLC22A17
F2R
CDR2L
PPL
ODR4
CASTOR3
THY1
HMGN5
DUSP11
WDR20
RAB28
ELL2
TMEM177
MIR17HG
MRPS14
MEX3A
CLIP3
NBPF1
RASSF8
PI4K2A
DHRS3
SPRY2
WASF1
BTBD7
SLC35B4
MAP3K10
TRNP1
GRID2
DCAF5
PALM2AKAP2
ZNF134
VARS2
RO60
ZBED4
ATAD2
GYG2
PCSK9
TWSG1
PIGC
MAP2K5
GEMIN8
CBWD3
MCAM
CASP9
APPL2
KCTD6
RGS2
DIPK2A
SYNJ2BP
IFT140
ANKRD12
RNF13
ZNF292
CASP2
PANX1
MAPRE2
TBL1X
FRA10AC1
NEK3
BROX
CTPS2
ZNF672
CCDC82
DNAJB14
BPGM
C17orf75
RRNAD1
ZNF32
SAP30
PCNX1
TGIF2
ZNF417
HERC1
GDF11
TCF4
CTTNBP2NL
DNAJB5
C11orf95
TST
STK3
DBNDD2
RGMB
MSANTD2
SPAG16
ACOT13
CDS2
DLG4
SLC41A1
CREB1
ARRDC1-AS1
GSPT2
EFS
PDS5B
VPS13A
HIF1AN
UNKL
TMTC3
KIF5A
TBC1D16
MKLN1
NBDY
WWC1
TPMT
FOXD3-AS1
TMEM251
RAD51-AS1
STT3A-AS1
FEZ1
MGAT5
ZNF592
ZCCHC14
EGLN3
VAT1L
PFKFB3
KLHL23
PHOSPHO2-KLHL23
PCCA-DT
SDHAF4
NKX1-2
PLA2G12A
BTBD3
BEX2
YIPF6
PHLPP1
METTL6
WDR60
QSOX2
E2F5
ARVCF
CDK17
MIR4442
KHDRBS3
EZH1
EPC2
PRR3
ST20
CRY1
STX6
ALDH6A1
KIAA0355
FAM20C
NID1
KIAA1324L
RGMA
PREP
TOE1
ZKSCAN8
C11orf74
FAM135A
TNRC6B
ITGAE
GUSBP1
PCTP
ZRSR2
FGFBP3
RHOBTB3
HS2ST1
ZNF271P
ICA1
XPR1
OBSCN
NUDT3
HEPH
FIGNL2
LARGE1
CHMP7
PEX13
RAP2A
APBA2
MIR302D
CDC73
GFOD2
ERGIC2
RWDD3
TCAIM
FAM149B1
LRRC14
PCDH18
SBF2
TAF9B
CWF19L2
DPY19L4
DNAJC24
ATR
C4orf46
EGLN1
KIAA1586
NTPCR
SETD4
NFATC4
GJC1
XRCC3
TRIB1
AK3
FGF8
ZDHHC13
ACOT9
EYA3
WWOX
POT1
FAM86DP
SEC22C
ANKRD46
TLE4
SLC16A9
CPT1C
CELSR3
ZFP90
FIG4
MRTFB
LRRC61
EXOC6B
UNC93B1
CCDC136
GNB5
SNX30
CCDC112
APBB2
ACTA1
PKN3
WDR19
ELMOD2
GPATCH3
PCBP1-AS1
KLHL5
KCNS3
SREK1IP1
LOC93622
FAM171A2
ZNF227
RAB8B
CACNA1H
KCNK1
BRAF
CASD1
FAM117A
PKD2
COL26A1
GSDMD
ZNF226
SMO
SMAD1
ZNF519
LHFPL2
BAZ2B
PCLAF
DPP10
SLC19A1
EBAG9
FGFR1OP
ZFP41
STX16-NPEPL1
VRTN
ARMCX1
GATAD2B
ZNF133
ZNF74
ATG10
RXRA
RIT1
RALGAPA2
FAM241B
PURB
ZNF512B
FBF1
PLEKHO1
SGCB
SMAD2
FGD1
SACS
GCC1
RELCH
PDE5A
MYC
FAM161A
ZSCAN9
RANBP6
ADGRV1
USP49
NADK2
TRIM44
KIF26A
SIRT3
DOLK
ZNF251
CPE
WDFY2
MAP3K3
BBS7
ZNF202
KDR
RASL11B
RARG
ANKRD50
PLAGL2
ZNF124
ARL3
CHRNB1
SUV39H2
TLCD3A
CIPC
HLA-DQB1
ITGA7
GSDMB
CCDC150
MIXL1
HSCB
CEP350
CCDC186
EME2
TTC23
RASAL2
LOC283922
HES3
SNX13
SIK3
FBXO10
PRKCQ-AS1
PLEKHO2
HDGFL3
COA8
PKNOX1
NAA30
PIGN
NSUN6
WDR92
KIF3A
STK17A
PRRT2
CNTLN
LOC171391
TMEM243
INTS6
AKAP11
ZNF627
LYRM1
REEP3
BMF
BTD
THADA
SHF
PEX2
CDC14B
AIG1
ARMC9
HHLA3
MOAP1
ST6GALNAC6
CA11
PRKAR2B
OLFM1
FAM111B
MAGI3
SV2A
SCLT1
LRP3
SMURF2
CELF2
NAB1
TRIB2
LZTS3
SENP1
RHBDD1
TTI2
UBXN2A
CENPQ
SIK2
MIR25
BMPR1A
ZNF691
PPP2R3A
FBLN2
NELL2
TGFBRAP1
GPSM2
ZNF266
TOR1AIP1
GALNT12
CNIH2
LIMD2
PLAAT5
L3HYPDH
SERGEF
C11orf1
WDCP
ATP6V1G2-DDX39B
TSPAN31
S100A16
TRIQK
IL17RD
USP46
BRF1
ANTXR1
CEP290
ZNF785
CHST14
P3H2
IFT46
SH2B2
CST1
URGCP
ZNF418
TRAF3IP1
TCEAL3
PRKY
SCCPDH
DENND1A
ZNF154
NKAIN1
C21orf58
MMUT
FKTN
EEF2KMT
FBXW8
C7orf25
FGF11
C1orf54
LRRC20
TUB
CLMP
KIAA2026
TRAPPC2B
KIF21B
PC
NECTIN3
FOXO4
MIA2
OTUD6B-AS1
SMPDL3B
TET3
WASF3
ZNF212
RAB23
ZNF33B
ADAL
ZNF322
CARD8
DOP1A
ZNF211
FHL2
TTC38
LDAH
TBPL1
POMGNT2
ETFDH
TTL
TUNAR
GCA
PXYLP1
PTGR2
ARID4A
PCNX2
DGKD
ANKRD26
ADAMTS7
ZNF720
LOC107983990
CLOCK
C8orf44
C8orf44-SGK3
SGK3
CARMIL1
RCAN3
KANSL1L
PRKAR1B
POGLUT1
FGFRL1
DSE
ZBTB46
ANKRD13B
SOS2
TCN2
ZNF334
WWC3
TP53RK
PRXL2B
MIR302C
LATS1
ARHGEF40
DYRK2
XKR6
PCNX4
TRMT12
ARL15
SLFN13
SPATA24
ZNF140
ZNF821
FAM110A
SLC30A1
FAM174B
ZNF423
LDLRAD3
TSPAN33
MIR302A
TMEM39B
LINC00662
CRYM
SLAIN1
ETAA1
ZSCAN2
ZNF45
ZNF621
KIF14
MCF2L
BRSK1
ZBTB5
DNAJC25-GNG10
EMB
DHRS12
B4GALT6
SEMA6B
TRMT44
NFASC
NRARP
GREB1
CISD2
PIGK
LINC00869
PRR36
ST6GALNAC4
GPR137B
BBIP1
MLF1
CERS6
RIC1
KIAA0753
MARK1
CDC37L1
LOC101927060
ZBTB12
NEK8
UTY
ATAD2B
TRAF3IP2-AS1
HSF2
FAM20A
BLVRA
CRISPLD1
PPP1R1A
SUV39H1
TMEM147-AS1
ARMCX5
GORAB
CNTRL
TMEM218
SNX33
SPRY1
CHST10
JPH1
USPL1
CEP295
CCL26
TUBD1
THAP5
IFNAR2
RIC8B
ZNF618
CEP68
FOXO3B
ATP2A3
SYT6
FANCC
CD99P1
PGAP3
C1orf112
SEMA3F
SLC22A23
ZNF606
VAMP1
ABCA3
TMED8
FOXO1
SNORA11F
SRD5A3
IFT81
LGALSL
FBXO3
CEP170B
C12orf43
ZNF189
SCG5
ZNF775
ARHGEF9
ARHGEF10L
VLDLR
PIBF1
NAB2
EXOG
EXD2
METTL8
MOSMO
SIRT5
ACO1
PALM3
RNF122
KIF7
TCP11L1
CHKB-CPT1B
KIAA1549
CCDC78
PSD3
EIF2AK2
PANK1
THUMPD2
PHLDA1
SRRM3
ENPP1
MREG
C8orf88
SCG3
UNC5B
UNC13A
SLC5A3
ZIK1
VWA5A
TMEM216
CDO1
FIZ1
SLC35E2A
EFNA3
SEL1L3
PIK3C3
FAM234B
RAPGEFL1
LIFR
SOCS6
ATP2A1-AS1
RHPN1
TMEM116
HAS2
LOC101929709
MCM3AP-AS1
PDE9A
GLI2
FAM217B
ZNF18
ABCC4
USP6NL
TAFA5
PEAK1
NUDT11
ATP1B2
GPAM
ANOS1
SLC25A40
PTPN4
WSCD1
FREM2
LOC105376805
NEU3
LMBRD1
UPRT
ZSWIM4
PMF1-BGLAP
LOC729732
C5orf30
ZC2HC1A
OCIAD2
MYO15B
INTU
SPIN3
GLCE
ELOVL4
SMIM14
EPHA2
SLC19A2
NUTM2B-AS1
NME7
CD74
SORD
CEP128
CXCR4
NSG1
SLC37A1
ADAMTS19
LRRC8B
KYAT1
RIMS3
DNAJC18
HPN
MXI1
ARSK
OXR1
VANGL1
ZC4H2
SYT1
PPFIA4
CA14
TRIM4
ZNF69
AGER
BCKDHB
RFX7
FZD3
ZNF629
CLDN3
MB21D2
ZBTB3
CBARP
ZBTB34
ANO9
RTL6
IRS1
HAPLN3
KBTBD7
GDAP1
STPG1
TRMT5
STEAP3
TMEM158
AHI1
ZNF426
GNAO1
MIR600HG
ROR1
STK32C
GALC
SPATA13
COCH
GDF1
CERS1
ZNF711
MYH14
DTD2
TRIM45
ACBD4
PTCH1
MAST1
NDRG2
PLS1
FANCF
TRPC1
C20orf96
HIPK2
ARHGEF25
NLGN4X
PLEKHA8P1
ABHD8
CYB561A3
DCLK1
PHOSPHO2
DENND11
IGLON5
KCNN2
[truncated: 288 more rows]

## Sheet: TimeSeries-cluster-2
NPM1
PRDX1
HSPA8
UQCRH
TPI1
EIF4A1
PPIA
BTF3
ATP5F1B
HSP90B1
HSPD1
EIF3K
TUBA1C
OAZ1
HNRNPH1
NLRP2
CANX
NCL
STMN1
PHB2
HSPE1
FABP5
DPPA3
HNRNPAB
TCP1
KHSRP
PGAM1
NDUFAB1
PTGES3
ATG3
TRIM28
RANBP1
SLIRP
HSPA5
TBCA
MYBL2
EEF1D
HSPA9
CCT3
EIF4G1
CNBP
FUS
HNRNPL
SCD
C1QBP
ATP5F1A
NOP56
ATP5PO
IMPDH2
PTBP1
ATP5PD
ATP5MD
CHCHD2
HNRNPF
XRCC6
SRSF2
HNRNPU
PGD
HNRNPM
MT1X
MT1G
VDAC2
COX6C
VDAC1
SNRPB
EIF3L
TOMM7
QARS1
HYOU1
PRELID1
TUFM
UBE2C
SLC25A3
ATP5PF
ATP5F1C
CD9
ILF2
CCT2
SNRPC
CCT6A
NHP2
FKBP4
GARS1
UPP1
LMNB1
MT1H
HMGB3
PCNA
PA2G4
SRSF7
STRAP
NUDC
PSMB6
FXR1
CCT5
BANF1
SNRPG
CBX3
FDFT1
TXN
NARS1
EIF3B
PNISR
SSBP1
SSU72
TOMM40
PRDX3
IDH1
UQCRC1
GDF3
SRSF9
PHB
NDUFV2
TCEA1
TAF13
CKS1B
LARS1
ERVH48-1
OAT
SNX5
ARMT1
LARP1
ALYREF
EIF2S3
ST6GAL1
RCN1
PSMA6
ANP32B
LCP1
MRS2
MCM4
PPM1G
EIF2S2
ZFP42
DDX21
ARL6IP1
CS
GLO1
TMPO
NRDC
ATP5MG
TAF1D
RAB15
GNL3
APOC1
LINC02582
NCBP2
CCNB1
RIMKLB
MRPL12
MTHFD1
PABPC4
CLTC
SRSF1
GPI
PRDX4
DHX9
HIGD1A
PAPOLA
MRPL3
TRA2B
FRAT2
NOLC1
NOP58
DENR
LRPPRC
ATP5MC3
ATP5PB
MBD3
GHITM
LYPLA1
PCNP
NDUFB3
NDUFA6
HUWE1
TRIML2
LMNB2
CEBPZ
TBC1D23
PDHB
TXNRD1
PLXND1
CDC20
IPO7
REST
CAPZA1
DAP3
ARF3
MAPRE1
CD320
ETF1
MCM2
TYMS
THOC2
GTF3A
PLEKHB2
NOC2L
MRPL37
DDX39A
IDH3B
TMX2
RBM8A
ZMAT2
NPEPPS
SERINC5
TOMM6
DKC1
BRD2
PLBD1
DNAJC7
RABGGTB
ZNF146
NDUFA4
SUSD2
EPRS1
NEFH
NANOG
USP10
GOT2
RUVBL1
SNW1
TAX1BP1
IMMT
H2AZ2
SAFB
VSIG10
UBQLN1
COPZ1
EIF3H
NME1
SEPHS2
DNAJC15
PRPS1
ATP5MPL
VDAC3
MT1E
HP1BP3
MRPS15
ATP6V1G1
LIN28B
RARS1
TIMM10
RAB6A
YTHDF2
THRAP3
ZNF875
LGR4
SNHG16
ATAD3B
SUB1
SELENOF
MSMO1
F2RL1
EIF4EBP2
TIMM23
ACSL3
SAMHD1
FZD5
DNAJA2
CUL4B
NOP16
KLHDC3
DPM1
SDCBP
TJP2
YME1L1
TOMM22
MRPL34
KIF22
RAF1
C19orf48
MRPS12
SDHD
MRPL16
MRPS7
SMC4
CLUH
RMND1
SQLE
POLR2H
NCOA4
CYCS
AFG3L2
CCNA2
GOLPH3
RAB5A
PLK1
SMN1
CCAR1
COX7B
U2SURP
MRPS16
SMARCA2
SMN2
PPP5C
RAB5IF
SUCLG1
TFRC
RFC4
PSME3
ITSN1
PSMD13
MRPL47
CCDC58
PDCL3
GNL2
LAMTOR5
GRB2
NDUFC2
HSPH1
ZNF729
HMGCR
PRPF31
POP7
PSMD14
PRPF19
PRMT5
HAT1
NUP62
DFFA
CACYBP
MRPS21
SPAG5
LUC7L2
ZNF675
DNAJC11
PCMT1
H1-0
EIF3M
PPP4R3A
DLST
RCC1
ZBTB8OS
KIAA0100
SNRPD3
CCNE1
MAGOH
NOP2
CENPA
NSUN2
ARFGEF1
SNAP23
DDX23
AKAP1
SDHA
KLF5
RSL1D1
SNHG5
BOLA3
MRPL21
UACA
CIAO2A
LSM12
BUD31
RRM2
SNX6
RBM17
TOMM70
VARS1
SEC63
BRIX1
CCNL1
NIFK
NAA50
NME1-NME2
CDK7
GNPTAB
MT1F
EIF2A
ARIH2
KLF4
SLBP
RBM14
MRPL15
NDUFS2
GMNN
IARS2
MRPS30
MRPS2
NCBP2AS2
CLIP1
SKP1
PES1
RBBP4
ATAD3A
ZNF208
KIFC1
WBP11
HNRNPA0
GSPT1
MRPL11
SPIN1
VBP1
PSPC1
TIMM50
SHMT1
USP39
NOL7
PAIP1
TXNDC12
DNAJA3
HPRT1
MRPL9
RNF4
MYO19
SERPINB6
WDR82
PAK2
TMEM41B
DRG1
RTKN
COPS3
FAM151A
TTC1
WDR11
TBRG4
ATP6V1A
CD2AP
RNF126
WDR5
CCDC47
EIF3J
TXNL4A
FAM136A
QRICH1
KIF20A
PPIF
PDXDC1
LOC102724985
XPO7
OPA1
TMEM14B
FGFR3
ICMT
SLC5A6
GTF3C2
HMMR
TIMM17A
CLK2
UBAC2
YTHDC1
MTIF2
TIMMDC1
NUP50
DLAT
SLC8B1
TMEM183A
CNOT11
MRPS22
PUM3
SPCS1
BAZ1B
RANBP2
AGL
NIPA2
LSG1
SBDS
HEXB
KHDC3L
EFTUD2
RUFY1
BRD8
SNHG3
PRELID3B
NFATC2IP
PITPNB
SLC25A16
SUCLA2
AURKA
SNHG12
TSPAN13
SELENOT
CEP95
NRBF2
TBL1XR1
TFAP2C
USP48
ATL2
PRPF6
PYM1
SLC66A3
TBC1D1
JADE2
MOB1A
PFAS
DUSP16
CDKN2AIPNL
FEN1
MRPS35
PPID
LIMA1
SAMM50
CENPW
SNX4
MYBBP1A
MTHFD1L
DNM1L
FUBP3
HORMAD1
SNX2
SLC37A3
EFHD1
AP3B1
HAUS4
ALDH3A2
TFDP1
NUP153
SF3B3
C9orf78
NPIPB5
DDX47
PPHLN1
WDR46
FTSJ3
PSME4
CSTF3
DDX27
COX11
UTP14A
RIF1
GNPNAT1
TET1
MELK
SPTLC1
DERA
PCMTD2
NUP85
YTHDF1
ATP2C1
NSA2
SMARCAD1
ECT2
LYAR
NSD1
GLOD4
AATF
COX7A2L
PDCD11
PHAX
PIF1
NSMAF
NUDT4
PTCD3
MRPL38
RALBP1
MYSM1
SLC25A23
ANXA7
CYP51A1
RBM22
SP1
AMD1
TRIAP1
GRSF1
EXOSC9
CRKL
LBR
PPAN
MCMBP
EXOSC8
DHX30
PANK3
UQCRFS1
DLD
PDS5A
GTPBP6
FRG1
ZNF320
ZNF468
HADHB
ARPC5L
SYMPK
ZNF676
PPWD1
CHCHD1
INCENP
GAR1
SLK
ARL8B
DROSHA
LARP1B
MRPL58
PPP1R8
HECTD1
AK4
PTBP3
PRKAR2A
CLPX
CRK
NTMT1
UBE2Q2
PARN
DCP2
CDHR1
GAS7
PGAM5
PUS1
SLC30A5
UTP4
DDX56
MRPL14
VHL
MRPL17
MRPL36
GTF2A2
RNF38
EFHD2
AAAS
SMG1
NELFCD
DNAJC19
GDE1
SPTSSA
FASTKD1
KNSTRN
SNRNP27
NDUFAF7
USP1
MRTO4
UBE2F
RRS1
TIMM9
ZFP57
MAPK1IP1L
CHD1L
WAPL
PSMD12
ATP11C
CLN6
PARL
WASL
UBE3C
NUP98
AARSD1
CIAPIN1
RHNO1
MAT2B
RAD51
ZDHHC7
RFWD3
CPVL
SNHG7
MICU2
SLC25A44
UGCG
NUP188
PSMG1
RACGAP1
ANAPC4
ZNF738
POM121
ABCC5
DCTN5
CDC23
NEPRO
PRMT7
MRPS36
PCYOX1
FAM83D
DEPTOR
PMM2
PHKA1
IFRD2
GINS1
EIF2B5
NUP43
GYPC
RNF34
ZNF106
RNF125
PAK1IP1
SLC37A4
FTSJ1
MPHOSPH10
LARP4
FAM168B
ERBIN
SGK1
SLC35A5
PPRC1
NUP155
ECHDC2
MRPS25
PPFIA1
EMC8
CNOT8
KIF23
TRMT10C
RBM47
SNHG17
MTFR1
ACADM
ATG5
ZYG11A
PROM1
APELA
XIAP
PARP2
REXO4
ZDHHC23
BRD9
QTRT2
CD200
PDHX
MRPL48
NR2C1
SPDL1
NF2
YEATS4
SAV1
CDC25A
CSF2RA
NOP14
ISG20L2
TOPBP1
NDUFA10
SURF6
SMG1P3
WDR44
EMG1
C20orf27
EIF2S1
RAD54L
PPP3R1
AIMP1
CDK12
EFR3A
ZNF649
ATP6V1B2
UBQLN4
MRPL1
MRPS23
TGS1
DNAJC9
TWF1
NSRP1
NAA20
BYSL
TROAP
DUS3L
ZNF552
EAPP
SMCHD1
TAF12
MCM10
SEH1L
TOB2
ATP13A3
PNO1
TPTEP1
LOC112268292
EPPK1
RASA1
VPS35
ELOA
SLC9A1
CYB5B
NUP107
NUP88
TFCP2L1
ZNF511
PPP4R3B
PSMG3
CFLAR
ZNF138
KLHL18
UTP11
PGM2
ZNF131
CEP85
ECHDC1
RDH13
PSEN1
GFM2
SUZ12
ECSIT
CHCHD4
ACTR6
CMPK1
TMEM69
NUP58
METTL2B
LOC441666
UBE2O
ORC1
CCNF
CASP8
PNPT1
FUCA1
SNRPD1
IPO4
DYNLL2
OSGEP
RAD17
ZC3H11A
LDLRAP1
GTF2H2C
GNA13
MRPL35
ARHGAP11A
OTUD4
CHD1
SPEN
ARMC1
MUC4
UTP6
ANAPC15
SNHG26
RRP12
PRSS12
RAB3B
SYCP3
CERT1
ABCA1
MCRIP2
FAM106A
PDPK1
GFM1
UBTD2
C16orf72
HAVCR1
PDXDC2P-NPIPB14P
GCH1
PRKAG1
PLAA
MFSD14B
ESCO1
ZNF587
SLC23A2
MAP3K4
SETDB1
VRK2
ZCCHC8
HSPA14
MRPS31
PPP1R15B
OSBPL11
EMC1
ARFIP1
DNAJB4
DPH2
IFI30
TFAM
TRIB3
RFC3
ZNF28
WDR33
NIP7
CDCA8
TICRR
SETD2
RFC5
NOCT
ABCF2
GPR107
RRN3
CBFB
GLA
RBBP9
MECR
NVL
TRIP13
SIAH1
RAD51C
PKN2
TMEM87A
NUDT4B
CASP6
MED1
POLR3K
MCTS1
LRP6
UIMC1
GRPEL1
SP8
SLC38A9
RCC1L
GEMIN2
TRRAP
DPPA2
INSIG1
DTL
ZNF587B
LOC105372321
AGO1
SNHG15
BRWD3
VPS26A
ZNF639
RNF14
ZNF680
HUS1
KAT5
NUP42
PRMT3
MAGOHB
DDX55
ZC3HAV1
RSAD1
MAN1C1
ANKRD28
RBM27
BRCA1
ZCCHC9
ZMPSTE24
AK6
TOP3A
SUPV3L1
TASOR
ACVR1
MRPL46
NOL6
DARS2
MAD2L1BP
ZNF808
PELI1
BCS1L
SKA3
CTH
LARS2
ARMC8
IBTK
SCAMP1
NFX1
PAXIP1
DHX29
CENPJ
ENOSF1
CREM
NUBP1
CAAP1
METTL2A
ETS1
MAEL
PCF11
SNX7
RRP1
UMPS
WDR4
CD3EAP
IDH3A
RAB3GAP1
NDE1
LSM3
RAP2B
MINDY2
LRRFIP2
SMC5
HCCS
PRPF4
CNOT6
ZNF696
SLMAP
BIRC6
SH2D4A
VPS4B
GTF3C4
PDCL
FAM20B
KMT2C
IMPAD1
TBC1D5
TMED5
ADAM17
PCGF6
NOL8
CDC5L
GINS3
GEMIN5
MGA
MRPS17
ZFYVE9
YRDC
TENT2
STAG3L5P
AASDHPPT
MAPK14
CCPG1
BNIP2
TACO1
RC3H2
GTF2H1
YJU2
ZNF335
C1orf109
DMXL1
ZNF273
MRPL57
ASAP1
GRPEL2
MAK16
STIL
RGCC
GPCPD1
CD53
PATL1
LOC220729
TPST2
MFN1
MX1
ZNF257
DHX37
CHURC1
NDUFA9
EIF1AD
TRIM61
CPOX
IQGAP3
COA7
APPL1
ZNF101
MPC1
BARD1
TRPM7
DNAJC3
POLR1C
GTF2B
SMC2
ESPL1
NBPF12
C8orf33
POLE2
REEP1
SENP5
AUH
N4BP2
TAF1B
GOLPH3L
TIPRL
PTRH2
BRD1
CMSS1
SCYL2
RNASEH1
TRIM59
SFXN4
NUP214
SETX
RALGAPB
FUNDC1
TIMM21
ZNF98
DDX43
KANSL2
C5orf22
SBNO1
MALSU1
RBM19
CSTF2
MYO5A
ZNF43
ZNF232
ISOC1
ZNF354A
LRP4
CDC45
COA6
SLCO4C1
TSEN15
EXO1
SELENOI
VPS36
NFRKB
TBK1
ATG16L1
UCHL5
PIK3R4
RWDD1
C1orf174
DUSP12
ZCCHC10
PPT2
PAQR3
REV1
MRM2
ZNF880
TRIM60
CUTC
GTF2H3
MRPL22
CENPS
BCL2L13
ARHGAP42
NDUFS1
SHLD2
SLAIN2
SMPDL3A
ZNF682
NDRG3
USP16
TMEM170A
ZNF724
IPMK
FBXO36
TSFM
USP13
ZNF701
FBXO45
PATJ
YPEL2
ZNF728
MORC3
ZGRF1
INSR
NCEH1
SMG1P1
EFNA4
ITSN2
ZNF614
MT1M
SNUPN
MTRES1
GTPBP8
TBP
SNORD113-3
MED9
CHPT1
HACD2
TAF6L
LUZP4
MED20
LIAS
ZNF586
TULP4
MRPS18C
CWF19L1
BMI1
FBXO22
POLR3C
MTRR
BLOC1S4
SPIC
TRAPPC10
RLIM
TVP23B
GEMIN4
NAPG
TIMM8A
NCOA1
ZNF480
ABT1
BDP1
TMOD3
LOC112268148
FASTKD5
CDC25C
EFR3B
TMEM161B
AQP3
WDR70
ETV3
STYX
KTI12
TMEM128
ABHD3
C16orf70
ZNF432
SOCS4
CACNA2D1
TFIP11
FAF1
NOM1
RELL1
ZBTB10
ZNF714
MED13
LINC02864
TBCE
TTLL5
KATNA1
DBF4B
ZMYM1
NKD2
PRPSAP1
ALG5
CYTH3
TBL3
XPO4
LRR1
ALG2
NOL10
SLC25A17
PTDSS1
SEC24B
NSUN4
KCTD9
DPY19L1
WDR36
UBR1
NBPF11
N4BP3
POLR1A
TMEM70
TWISTNB
CISD1
RAD1
ADRA2C
UHRF1BP1
TATDN2
RBMXL1
ZNF326
PRKAA1
TMEM209
TIAM2
DBR1
METTL1
ABHD10
SLC30A6
ZNF578
KLF17
TOR1B
MFSD4B
YTHDC2
GRHL1
MIEF1
GPD2
TENT4A
MDM4
ZNF114
ZNF100
SNORA73B
SNORD99
DUS2
PRUNE2
DCAF1
GAB1
PITPNC1
WDR12
GTSF1
GOSR1
CEP192
GPNMB
TBCK
ZNF394
SHROOM3
ASXL2
ATXN3
CLSPN
AGGF1
NSF
FAM91A1
NDUFAF1
ADGRE5
OMA1
KAT6B
TMEM41A
MRRF
GTF2H2
KNL1
TAF5L
LINC00467
PIKFYVE
BRMS1L
MAN1A2
TAOK3
GMCL1
TRMT6
NMI
HYAL4
ZNF765
NDUFAF4
MAIP1
NXT1
NKRF
DOCK11
KLF3
ST14
ACER2
SPPL2A
POP4
PIGX
WIPF2
HAUS8
SHQ1
FAM76B
SOAT1
URB1
KIAA0232
NBPF9
FBP1
PCED1B
GPR19
INO80
PRPF18
TRAPPC13
ZNF730
GRM4
PSEN2
RINT1
SMG1P5
R3HCC1L
MIPEP
CSPP1
USP53
C5orf51
SCO1
RAP1A
ZNF85
ZNF506
ZNF695
TMEM131L
AKAP3
LIMD1
RWDD4
HIPK3
ZBTB33
ZDBF2
CHUK
C16orf91
SLC7A11
PDSS1
NDUFAF5
UBR3
TGFBR3
TIMM22
GTDC1
MCUR1
LOC645513
ZNF493
ARMH3
ZBTB11
HPDL
ALDH1L2
BRAP
USP32P2
FARSB
LACTB2
COX10
SYAP1
NR2C2AP
MANEAL
GATB
QRSL1
TRUB2
AP3M2
IL6R
FZD8
RBBP5
ZNF44
LOC101929777
WNT3
TFB2M
SLC16A10
CNR2
MYD88
WDSUB1
LCOR
DEPDC5
MTM1
HOOK3
ZNF107
WDR53
OOEP
L2HGDH
SMG8
FASTKD2
ATP12A
MTMR9
SH3RF1
ZNF791
DIP2B
C17orf58
SLC25A32
MED18
MSH3
PPARGC1B
AUNIP
LYSMD3
TMX4
CRAMP1
LPIN2
OXNAD1
SYK
WDR76
EEA1
NRROS
INTS7
COQ7
PBK
PIGBOS1
DPH6
ZNF350
MCUB
HASPIN
C5orf34
ZNF702P
DLX3
COQ3
HEATR5A
TPCN2
CEP44
IDE
KPTN
PUDP
C1orf131
CCDC144B
ZNF528
FILIP1
C9orf40
FAIM
TNFRSF8
SRFBP1
TIGAR
POC5
PPM1A
LYRM7
SAMD8
TEFM
RTEL1
ZNF534
ERI2
MTPAP
VWA8
ZNF354B
GXYLT1
THG1L
PARP12
BCL10
ZNF793
CEP72
NQO2
PDE8A
UQCC3
ZNF542P
SNORD17
PCBD2
CHST15
ZNF568
PDSS2
ALKBH1
LOC100129917
ZNF300
RNF111
ARRB1
ATP9A
UTP15
AP5M1
FAM210A
SHCBP1
NOL9
APOBEC3G
GALM
CNEP1R1
PDCL2
ZNF625
SLC33A1
XPNPEP3
MEIOB
ATXN7
ATF6
ABCB10
PHF11
CNOT6L
ZNF528-AS1
ZNF732
KIF16B
TBCCD1
ATG7
SNORD38A
SLC25A33
TRIP11
SLC49A4
RFK
HAUS3
JMY
CEP135
GEMIN6
SRRD
ABHD14B
TXNRD2
DCP1A
MGC32805
WDR47
RAPGEF6
POLQ
LRIG2
KLHL24
PRDM1
NXT2
HENMT1
GAU1
CYP20A1
TENT4B
RNF115
SNORA79B
MRM3
UBASH3B
FIGNL1
ZNF256
DCLRE1A
MED7
SH2B3
RBM28
NUP62CL
TUBGCP5
RUSC1-AS1
OTULIN
PDE4A
GK5
YIPF4
ICK
TADA2A
PTPRJ
KDM7A
FAM126B
RXYLT1
DPP8
C3orf14
GDPD1
FARS2
SLC9A3
ALG9
PLLP
FBXL20
POLR3B
HEATR3
CEP76
ZNF700
DSCR8
APOBEC3F
ZNF569
HNF4A
ICA1L
GBE1
FAM76A
ZNF736
CNST
FOXN2
BIN2
LCLAT1
ZNF595
ASAP2
TRIM23
AFAP1L1
TMEM62
MFSD8
ADCK1
CLPB
ZNF888
PDZD2
INVS
ZNF576
CDCP1
ZNF429
ADAMTS12
DOK3
PHLPP2
ZNF430
PHC3
PARP16
MTO1
BCL7A
ZNF681
ZNF723
ZNF626
TAF4B
SESTD1
FKBPL
LIN54
GABRQ
SNORD15B
FXN
TMEM150C
KIF9
CCDC126
FEM1A
RAPH1
FCHO2
RBMS2
PDE6G
PIGW
ZNF737
ZNF573
SNRK
SLC12A3
TEC
FAM86EP
CAT
ZNF876P
FASTKD3
LOC107986400
SNORD19C
DCLRE1B
AIFM2
ZNF726
MTFR2
PDF
ZNF613
ZNF492
ZNF780B
SYT2
LIPH
MIR99AHG
ACOT11
MKKS
SMG1P7
LOC107984138
ZNF283
HLA-F
PIGA
STX18-AS1
WARS2
ZNHIT6
LRRC34
ZNF473
ARHGAP18
OXSM
SLC19A3
CHMP4C
POP1
CEP97
SNORD19
USF3
NIPAL1
ZNF823
APOBEC3D
BTLA
ZNF304
BRI3BP
SNORD14A
LOC101927888
NLRP12
CCDC125
LOC100506691
MIR7111
RBL1
CCDC144A
AP4E1
MIR6797
MIR4292
GRIN2D
PLCB1
SPATA5L1
GALK2
KCNC3
GON7
THEG
ZNF550
LINC00189
ZNF10
SNORD12C
SGTB
LOC100505549
ZNF268
NANP
PPARG
LINC00624
SNORD59A
PDE12
EXPH5
PTPRG-AS1
THEM4
CEACAM1
TMEM38B
MBOAT1
MLKL
TMCO4
HYLS1
LOC101927055
TTN-AS1
ZNF610
ZNF440
MIR924HG
SOX2-OT
LINC01409
SNORD100
SMG1P6
RTP3
C1orf216
SNORA3B
E2F2
ZNF878
ZNF490
NRN1
EXOC6
ZSWIM3
MGLL
ZNF99
RADX
ZNF566
SNORD93
SNORD101
PLD1
ZNF571-AS1
STK17B
ZNF829
SNORD113-2
TMEM154
GBA3
LOC101929141
PTP4A1
HSPA12B
MKRN3
TMEM51-AS1
DENND5B-AS1
CASP7
BTK
STEAP1B
LOC401312
HTD2
H4-16
CKMT2
ZNF559
LINC00383
MAGEB2
MIR656
HDGFL1
MT1A
LOC101928000
ZFP3
ANKRD55
HOXD13
RERG
SPATA22
RNF17
RNF212
ZNF844
EPHA10
LOC441601
LINC01091
SNHG27
ZNF727
HCAR1
USP6
PROSER2-AS1
MIR520E
COX7B2

## Sheet: TimeSeries-cluster-3
PCYT2
DDX49
EMC10
GAS2L1
VWA1
INPP5K
DAG1
FRMD8
NCLN
ABHD17A
SIRT6
DMAP1
FAM193A
CLPTM1
SDCCAG8
BCAP31
CLINT1
BRMS1
ATL3
ZNRD2
SYNJ2
SELENOS
EIF4E2
TBC1D10B
HES4
SLC39A3
HEY2
RRAD
TMEM160
NANOS1
JDP2
MXRA5
PFN1
FRMPD3
SERTAD3
ZNF142
UBE2D2
CSNK2B
SLC35A2
ZNF384
FAM174C
NECTIN2
ETFB
CCDC167
SDF2L1
ARPC1B
ZDHHC9
DECR2
MCAT
LRFN5
REXO1
HSD17B10
PPP4C
ARHGEF18
C2CD4C
SULT1A4
DOHH
PRADC1
SNAP29
MRPL51
BAG1
PSMD9
SZRD1
ARPC1A
TBCB
C19orf53
BAP1
TK1
ARL6IP4
ZNF75D
MBD2
RAB5C
ASCC2
PPP1R37
CXorf40B
TBX3
KIAA1217
IFITM3
LAGE3
RBM42
SELENOW
TCF19
FBXW5
TUBGCP2
SNX15
RAB1B
CMIP
WASHC1
IQSEC1
COX8A
MED19
PQBP1
U2AF1L4
TCF7
PRDX5
SLC35F6
SSH1
ANKRD39
PEG3
DSP
MAZ
WASH2P
PLIN3
SPSB3
MISP
AP1B1
DHX16
ITFG2
SETD1B
HARS1
M6PR
BCL2L1
IK
ESYT2
GAB2
MRPL53
ERC1
GPR153
MRPL43
URM1
SOCS1
OLIG3
DEF8
HECTD3
ZNF428
SLC35A4
SNF8
C1orf159
ADAMTSL5
GNA11
MIEN1
GET4
TMEM258
KCTD5
CCDC9
BCYRN1
SHISA5
MYADM
ATP13A1
SRCAP
PNKD
C19orf47
TAF7
IL6
MLXIP
PCSK7
MPHOSPH8
GUCD1
GPS1
WDR34
MAP2K2
POLR2E
NAA10
FBXL14
DCTN1
ZNF524
PUF60
SLC44A2
MAP4
AP2S1
AP2A1
POLDIP2
UXT
VTI1B
CSTB
LINC-ROR
AKAP12
CEP104
NSDHL
FBXO9
MRPS11
IQCJ-SCHIP1
GREM2
CDK16
ACAD9
HIGD2A
EBF3
CCDC124
MPRIP
GPR137
NDUFA2
LINC01836
ZDHHC5
RNF207
CHMP1A
DPP9
ROGDI
PDLIM1
CA2
MLX
CFD
PPP6R1
MANF
LDLR
SBDSP1
CD81
LRRC59
U2AF2
MTCH2
RNF40
AP3D1
HSF1
PRODH
SREBF2
ARAP1
CDK5
ERF
CCM2
CR1L
MOSPD3
MAFG
NOL12
ZDHHC12
ATP6V1E1
FABP7
KMT5A
NFKBIB
ATP6V0C
CTU2
POLR2G
CIB1
TBC1D13
CHCHD5
PKIB
CDK2AP2
PGAP6
SSNA1
ASIC3
DOCK9
RHOF
CALM3
ANXA6
ATP5F1D
TNS3
C19orf33
WNT9A
PSMC4
VPS28
FABP3
HPS6
TBC1D9B
BRAT1
PSMB3
PRC1
TSR3
DDA1
SLC7A5
SNRNP25
PPP1R15A
LOC102724788
MYL5
PPP2R1A
UBE2Z
TUBB4B
NOP10
PSMC3
ZNF611
PLA2G15
IFT172
NODAL
HPGD
TLN2
TPD52L2
FBXO8
ELOF1
BORCS6
ANAPC11
C1orf122
PCNX3
SMPD4
LASP1
TRAK1
MBD6
STX8
SAR1B
MOB3A
MRPL55
MAVS
VPS37B
CAP1
NDUFB11
RAPGEF1
PRMT2
MTHFR
PI4K2B
NDUFB7
TINCR
UBXN11
STK10
RRP7A
MYLPF
GYS1
BSDC1
LOC100288175
COPE
SEC24C
MGAT4B
CD2BP2
MYH7B
TEX264
GAMT
WASH8P
PMEPA1
AKTIP
EDF1
TNRC18
TRIM56
RAB43
RAB8A
FAM102A
G6PD
UBE2M
TRIM26
LPCAT3
MVK
PPP1R13L
SLC2A11
NRBP1
SRM
ARX
WRAP53
SYNGR2
TNK2
TMCO3
TUBB6
ATP6V0B
HECTD4
DGKZ
EDC4
MSL3
TXNDC15
NCAPH2
CPLX1
UBE2J2
RNF24
RAB35
CLIC1
ADRM1
COMTD1
ALAD
CDC25B
SUPT5H
PIFO
CERCAM
PFKL
SLC25A22
STUB1
GLI4
JPT1
ALG3
NOC4L
GSTP1
IQCE
MIR6850
PDZD11
ANTKMT
FCSK
XBP1
PKMYT1
FBRSL1
BIK
PPIP5K2
AMBRA1
AURKAIP1
HOXB3
RAD52
MEG9
RANBP10
TSEN34
UQCR10
LOC107987373
MRPL23
ITGB5
ERCC3
FGF13
PSMD2
BORCS8
POLR2L
NDUFA1
SNORD60
NDOR1
MRPL40
SLC52A2
UROD
MIR1281
NME6
SLC12A2
DANT2
FUNDC2
CLPP
JMJD4
MVD
VAT1
DUSP23
DNAJB1
SIMC1
ZGPAT
EIF6
TMEM127
PRR15
GSK3A
FAM3A
NUBP2
EXOSC4
CCNQ
BRI3
ANXA2
NDUFA7
NDUFA11
SERPINB9
MFAP3L
IL34
TNFAIP8L1
CORO1C
UBL4A
PNKP
PRNP
MAP1S
GTF2F1
SELENOK
SLC3A2
HINT1
TUBB3
LAMTOR1
ABCC10
DCDC2
TMEM51
CCND3
CFAP410
MRAS
NDUFS8
MYO1C
BRPF3
USP19
TIMM8B
RNF223
PCYT1A
ELOB
SLC17A5
PHF2
USP5
MED24
MIR370
MIR647
TMEM189
RREB1
CBFA2T2
TRAPPC4
ZBTB18
PINK1-AS
HAUS5
BECN1
SLC25A20
CYSTM1
SURF4
PILRB
B4GALT7
SHC2
UBAC1
RMND5B
ZNHIT1
PTPRN
MTG2
ERVK3-1
MRPL49
SH3D21
NUCB1
COPS7A
EEF1AKMT4
NKIRAS2
GNB1
PEMT
BABAM2
WASH5P
PPP1R16A
SOX15
EIF1AY
FZR1
SNHG9
GTF2IP12
PSMD8
MMAB
ENTPD6
AFAP1
DNTTIP1
PLEKHJ1
SSR4
ABCB8
CLN3
TANC1
DHRS7B
MELTF
TP53INP2
ACAA1
WDR1
BPNT1
RNF185
MOGS
GNB2
INO80B
UQCR11
NEFL
EEFSEC
FAM214B
MIF
IRAK1
TMEM109
SPP1
COMMD3
PSORS1C2
ATP8B2
CTNNA1
SF3B5
ACTR1A
NIN
GAD2
NFYC
CXorf40A
PPP1R21
SBNO2
NPLOC4
ARMC7
SCARA3
EMC6
ZFPL1
FRG1CP
CALR
RAB7A
LGALS1
ACOT7
ABCD1
PCGF1
FDPS
ATP5ME
LMAN2
MT2A
ASRGL1
UBE3B
ZFAND2A
PCSK1
SLC39A7
A4GALT
C12orf4
HEBP2
NOP9
NME2
TECR
RNF135
JUND
PLOD1
RIN2
ARHGAP1
NELFE
IMPA1
TXNDC11
SLITRK2
FAM50A
CHST2
TMA7
MORC4
NDUFB1
IDH3G
TRAK2
BLOC1S3
DNMT3L
HOXB1
DHX38
NTN1
CAPNS1
TRIM41
PCBP1
ST3GAL2
FAM83H
MLLT1
PMVK
SLU7
RRP36
CCDC8
ATP6V0A1
MEA1
LY6E
EPN1
BABAM1
KLRG2
CORO7
KLF7
RHOG
ADIPOR2
MLF2
EMD
WNT5B
BRD4
SMAD7
UBTD1
RNASEH2C
GMIP
ADCK5
GAK
NRG1
BOD1L1
ZNF117
ERV3-1-ZNF117
MMGT1
COQ4
WDR72
TIMM13
EIF3I
ITLN2
ATP11A
PPP1R7
SNX21
ATP6V0E1
FAAH2
INO80E
UBB
CYTOR
GSTA4
MED29
LSM7
RBM23
VPS29
PXDC1
GALNT6
DRG2
PTDSS2
LENG1
LAMTOR2
CACNA1B
ATP6AP1
CDX1
PTMS
MOSPD1
L3MBTL2
ZC3H3
NDUFAF8
ABCF3
RASGRF2
DACT1
COPG1
AP2M1
GLMP
SCAMP4
HYPK
AXIN2
NCOA5
CACTIN
LIX1L
ZBED1
BATF3
NDUFB6
ITPA
SMIM12
ALKBH3
STK16
SEC61G
FOXM1
MPPED2
PPM1D
LOC105372824
PDXK
PPIL2
APBA3
TXLNA
NMRK2
NDUFS3
SH2B1
TSSC4
CDC34
MTX1
TBC1D3L
TBC1D3
MEG3
ADAT3
ARFRP1
LIMK2
HDHD3
MRPL41
SAFB2
GMPR
FASN
NATD1
GYG1
SCUBE2
UHRF1
ADI1
CDCA3
CMC4
RUBCN
SLC25A4
REX1BD
SMIM10L2A
KXD1
TMEM53
IP6K2
AKAP8
PPP1R14B
VAMP8
COMMD5
SF3B4
CAMTA2
MGRN1
PERP
PTGFRN
LINC02617
EBNA1BP2
CASTOR2
MRPL20
ZXDB
CDV3
OGDH
COX17
PAF1
ARHGAP21
DNAJB11
MT1L
VPS53
VCP
ARPC4
SRPRB
ARF1
TCF25
OVCA2
CHFR
CBY1
PSMB2
FAM32A
STK11IP
POLR2F
P2RX4
SORT1
ARHGAP10
ARHGEF11
STAG3L5P-PVRIG2P-PILRB
GOLIM4
TULP3
ARPC5
FAM177A1
LOC101927178
FDX2
NECAP2
RNF181
CCDC120
CAPN15
PTPN23
C9orf135
GET3
SPINK2
CCNA1
MTG1
LAMB3
NDUFV3
ZZEF1
MNT
EIF2B1
YWHAH
TEDC1
ACSF3
MRPL54
PHYKPL
ATG2A
CACNB3
MPC2
SUPT6H
PPP1R11
CCDC69
ARPC3
ZBTB45
MED25
WBP2
ZNF75A
C5orf15
UQCRQ
GLIS2
TMEM9B
PIP4P1
GGT1
HS1BP3
TYK2
MECP2
GPT2
TRAPPC5
PET100
USF2
KMT2D
ROR2
TBC1D22A
ANXA4
RANGAP1
PUSL1
ELK1
ZDHHC16
TPM3
RASSF7
PSMB7
RETSAT
ZMIZ2
TRIM8
BAG6
MEF2D
NETO2
FBXL12
CTSL
ANAPC13
HERC2P3
AGPAT2
FOXP4
OTUD5
TRAF4
GPX1
ATG13
RSPRY1
UBE2S
GS1-124K5.11
WWTR1
ZBTB40
ZNF777
RFLNB
NDUFC1
SAP30BP
MICA
RHPN2
BBC3
ZNHIT2
LRWD1
ZNF205
EHBP1L1
TSR2
DSTN
C6orf132
CENPM
COX14
CNDP2
NSFL1C
IFT52
MICOS10
AKT1S1
NCOR2
RASSF1
ZYX
GPR50
DCTN2
VPS51
CDK4
EBP
ATRIP-TREX1
ATRIP
AFF4
NUDT22
RBM3
DPH1
YJEFN3
DIAPH1
SMCR8
AUP1
SLC36A1
ARMC6
CEND1
TMEM37
VPS25
ZNF789
CGAS
PRR14
FES
ATP6V1D
DMAC1
KCTD1
FKBP2
CARD19
NFE2L1
TUBA1B
NUDT16L1
CDC42EP4
POLR2J
KDM5A
PHLDB3
SESN2
WASHC2A
STXBP2
FOXP1
ASB6
SDHAP1
CSK
TET2
TRIM74
C15orf39
RAB11FIP3
AACS
C9orf129
CCDC106
MKNK1
EIF2B2
TPRG1L
NXF1
TINF2
PCSK5
FURIN
CLPTM1L
WDR77
GOLGB1
KHDC1
ZNF622
FHDC1
HMGCS1
HOTAIRM1
ANAPC5
ERP44
FBXL18
BRPF1
CCDC84
GTSE1
CYFIP1
CENPX
GPX3
G6PC3
UCP2
KPNA1
TBC1D17
MRPL27
SLC4A8
PPP3CC
PURA
NBPF15
HTRA2
SH3PXD2B
TPM3P9
HCFC1
TNIP1
ACSL4
SP2
ANKRD11
DPP10-AS1
FAF2
ARL16
PLXNB2
DENND3
BCORL1
TMPRSS11E
MUL1
FAM174A
GAS6
PLPP1
KDM6B
SNAPC4
SEMA6A
SLC25A10
GRWD1
WDTC1
RAB42
CRYBB1
SNORD114-7
SCGB3A2
UBFD1
SHKBP1
MRFAP1
MINK1
ELOC
DHCR7
EXOSC6
DERPC
CHTF8
HMG20B
SH3PXD2A
FAM107B
TMEM248
ELAVL3
MED22
MCRS1
TMEM150A
DTYMK
PDCD6
PSMC5
ANKHD1-EIF4EBP3
OSBPL3
EIF1
RUNDC1
PNMA1
PSMD10
CTSB
SEMA6A-AS1
H2AX
PRPF3
ZDHHC3
ARFGAP2
SRRT
CCDC115
SUPT4H1
SNX18
POMC
IRF3
CERS4
RBM14-RBM4
TBRG1
FAM120AOS
KSR1
TMEM134
SGSM3
ISG15
FAM120A
TACC1
XPO6
KLF9
MAEA
DNAAF5
SUMO3
CNOT3
ATP6AP2
LAMTOR4
PEX11B
FNTB
CHURC1-FNTB
TFAP2A
MDFI
LINC00641
HERC2P9
ENSA
DNAJA1
PEX26
SDR39U1
RGP1
ANK2
IL6ST
ATP6V1H
GINS2
CSGALNACT2
ZNF414
ZC3H4
SLC6A9
VAMP7
APAF1
BICRA
ATXN1L
KIAA0895L
SNHG19
ODC1
ZNF768
SDHAP2
ZFYVE19
LOC101930112
SPG7
ASL
CAMTA1
FXR2
RAB5B
KLC2
ITM2C
TRMU
UBALD1
ETHE1
KDM2A
WASHC2C
MAPKAP1
TPRN
LRIG3
SLC41A3
DNAJC13
DNAJC4
LOC102724064
BRCC3
GOLGA8A
HSF4
TIMM23B
ZNF395
ACAT2
POLR2A
CLUHP3
PLS3
STOX2
SNX9
INTS9
C5orf38
ZNF517
LY6G5B
ZBTB38
DDX51
ATG4B
TRNAU1AP
JAGN1
TLE3
PHYHD1
H1-10
PLEKHB1
CLSTN1
GUSBP11
SDC4
PPIEL
LOC114841035
STAG1
ZNF664
MEPCE
UBTF
MED27
FOS
SRP19
C1GALT1C1
ZSCAN18
STAMBP
SF1
FAM157A
FBXW11
CLK1
SF3A1
IDI1
ARHGEF12
TMEM199
YBEY
PRCC
P2RY11
SEC11C
ZBED6
SRSF8
TMEM102
SEC24A
WASF2
C22orf46
CHROMR

## Sheet: TimeSeries-cluster-4
EEF1A1
RACK1
EEF2
EEF1G
NLRP7
PABPC1
TPT1
IFITM1
APOE
ALDOA
SLC25A5
SLC25A6
UBA52
TUBB4A
COX6A1
DPPA5
PKM
EEF1B2
COX4I1
FAU
ATP5MF
PRR13
SNHG29
TDGF1
KHDC1L
BSG
NDUFS5
COX6B1
EIF4A2
COX5B
NDUFA13
EIF3C
WARS1
UBC
PRKCSH
SRRM2
GAS5
TALDO1
EIF3CL
GPX4
ATF4
ALPG
NDUFB9
FBL
SRP14
PARP1
NDUFV1
CCT7
STIP1
SNRPD2
COX7A2
SNRNP70
CDC37
YBX3
EIF3G
EIF4H
MCL1
COX5A
SLC25A39
SPINT2
SLC25A29
NDUFB10
CTTN
ACTN4
NEDD8
PYGB
SF3B6
ERP29
ILRUN
PRDX2
NDUFB8
MDH2
NOP53
AHCY
RNPS1
MARS1
UQCRC2
ABHD12B
F11R
AP2B1
SNHG1
NDUFA12
EIF3D
AARS1
NDUFB4
ST13
TRAP1
DRAP1
SARS1
SLC6A8
PRRC2A
SOD1
SF3B2
NUTF2
BAX
MRPL18
KARS1
CGA
CSNK1E
GAL
USP28
PSMD4
DNAJB6
NDUFS6
CAPG
ATP5MC1
SF3A2
PTPRF
ZFAS1
FGF4
YARS1
TCOF1
NDUFA3
CYC1
AHSA1
SNX3
CIAO2B
ATP5IF1
NFKB2
PRPF8
SNU13
STOML2
PFDN2
PPA1
MRPS34
FXYD5
TRMT112
ATP6V1F
FLNB
UTF1
SPINT1
TMEM259
ENO2
HMGN4
ACO2
TOMM20
C12orf57
MTHFD2
ATXN2L
GABARAPL1
YIF1B
PLEC
CHCHD3
TRIP10
UQCRB
GLDC
NRBP2
C11orf98
SNHG6
LONP1
SHMT2
ATG9B
TUT1
TBCD
COL9A3
MRPL4
ARL2
MKRN1
HAX1
UBAP2
ASH2L
CHP1
HDAC1
CKAP5
TEAD4
ECH1
ALDH7A1
PSMD3
POLD1
SENP2
DNM2
GLUD1
SDHB
PRRC2B
RHOT2
ABR
SCNN1A
SLC29A1
PTPRU
CNOT1
POLR2I
PFDN6
NACC1
TNNT1
SAP18
EIF4A3
CHCHD10
RAD23A
OXA1L
RNF44
NUSAP1
ASS1
POLD2
CLDN7
ZNF600
PRAP1
LOC100506790
RESF1
MRPS26
TOP1MT
RNF220
AP1M2
MIIP
ISCU
BOLA2B
TMEM147
PDCD5
CCNB1IP1
DDTL
DDT
DDX41
PI4KAP1
LSR
UBXN1
MRPS24
AHCYL1
MED15
GADD45GIP1
OIP5-AS1
NPM3
INTS11
RNF167
STOM
FXYD6
THOC3
COA4
NANS
TMBIM1
AAMP
PDHA1
TIMM44
UBE2T
PDAP1
GOT1
IFITM2
SAT1
CDT1
GATAD2A
NDUFA8
HSPA1B
DCXR
RCBTB1
HSPA1A
SPAG7
FLAD1
SRSF4
APEH
NDUFS7
SLC6A6
PI4KAP2
TAF6
ECI1
NR2F6
IL32
ZNF486
GCSH
FAM234A
TMEM14C
AP1S1
AKAP8L
FOXH1
MAF1
MRPL2
ALKBH7
STAG2
TUBG1
AEN
WDHD1
PLSCR1
AIFM1
KIAA1191
SGTA
UPF1
PYCR1
BZW2
PYGL
SCRIB
GDF15
SLC25A11
EML2
DENND5A
GRAMD1A
FARSA
CPSF4
PSRC1
BUD23
UBXN4
E2F4
KDM4A
FGFR4
TXN2
SUN1
WDR74
TENT5B
ERVW-1
FNBP4
SMARCD2
LPAR2
GATD3B
RSRC2
GRK6
IGSF1
DVL2
SREBF1
BFAR
GFPT1
SEC23B
PABPC1L
SAMD1
DCTPP1
BICD1
GOLGA4
NUDT1
DDIT4
NOB1
GLRX5
OLAH
MSTO1
STRN4
ADIPOR1
FEZ2
PPP1R14A
THAP9-AS1
WNK1
CDK5RAP3
VAV2
ISOC2
CLNS1A
RFC2
REC8
CALB1
HMOX1
BAK1
RNF187
HOXB2
ZNF90
NT5C
PSME3IP1
MRPS5
MTOR
ELF3
PTPN2
ORC6
GSE1
LEMD2
NFKBIA
SMG5
LOC728554
BST2
PINK1
MLST8
DUS1L
FAM207A
METTL5
SEMA4C
GTF3C1
IMP4
CMTM4
DESI2
PACSIN2
TRPC4AP
FAM193B
SHPK
ZNF83
CCDC12
DOCK6
FH
PSME2
PTGES2
GCN1
MRPS18B
TWF2
ZNF217
PELP1
SLC7A7
LPCAT4
AKIRIN2
FN3K
SLC66A2
BOP1
PIM1
FBXO7
PNP
KDM3B
SCAMP2
PRSS8
GPR160
SUGP2
EIF3F
STK11
IRX2
CLASRP
CCDC137
POLRMT
AARS2
PEX5
FADS3
NADK
CREBL2
CDIPT
ALPP
THAP4
GBA2
RBM38
AK2
SENP3
LTBR
DDX54
TOR3A
ESRRA
TPD52
CDA
HNRNPA1L2
PCCB
MAPK3
ZNF593
CKMT1B
NPIPB4
HMOX2
CKMT1A
PWWP3A
SNX24
DCAF4
MRPS18A
SNHG32
ERICH1
PAM16
CARS1
PTGR1
CHERP
ARHGAP8
ULK1
RGS10
THOC5
NMRAL1
SRP68
ATP1A3
KIF2C
GGA3
PVR
PIP5K1A
IER2
PAFAH1B3
TMED4
PITHD1
MRPL10
B4GALT4
HSBP1L1
DLG3
FAM222B
FANCA
POLDIP3
FNTA
IMP3
JAM3
PACSIN3
COASY
SUGP1
NNT
MAPKAPK2
AP1G2
SLX1A-SULT1A3
PMPCA
DDX11
PREB
MAN2B1
SAPCD2
LARGE2
GATD3A
CXXC1
NPIPB3
AGTRAP
UNC13B
AMZ2
AKAP17A
YY1AP1
ZMYND19
LAP3
SART1
ZNF581
XAB2
ANKHD1
WIPI2
LRRC47
PTH1R
TMEM205
NCOA3
EPB41L5
GGA1
ATP13A2
SMIM26
DDRGK1
SNORD104
MFN2
RNF114
TBC1D14
SEMA4B
PIK3CB
RALY
UNC119
TSPYL1
BCL2L12
ALKBH5
PMPCB
KIF1C
MRPL24
TNIP2
STC2
MTX2
RNPEP
RAMAC
GSS
ABHD12
NDUFB5
HIC2
ELAC2
PLCXD1
CACNA2D2
GTPBP3
BRDT
ZC3H7B
LTBP4
GON4L
PGF
NOA1
LAS1L
RAP1GAP2
RRP9
TGOLN2
ODF2
CRTAP
UPF3B
HSPA2
HDHD5
PRRC1
MDM2
CFAP20
NIT2
ACACA
ERAL1
LIG1
CHMP4A
RAB11A
KDM5C
MPV17
NAXD
TRIM39-RPP21
PIGG
UCKL1
CETN3
FOXRED1
REEP6
LETMD1
DVL1
SPSB2
LOC105369632
CDK10
ATP6V1B1
SIGIRR
GM2A
BOLA2
OXSR1
UNC45A
ORAI1
CHTF18
BTG3
GCNT2
C12orf10
PCGF2
NELFB
DIABLO
IFI16
KRTCAP3
ATXN2
TNFRSF21
SYNE2
ADPGK
HCLS1
VPS4A
CCS
LPIN1
UQCC1
METTL16
TJP3
CRIP1
MAST2
FOXK2
DTD1
SLX1B-SULT1A4
PCK2
UBA5
AIP
IQCB1
NSUN5
PHRF1
ABCD4
MPV17L2
DSTNP2
TRABD
CABIN1
TTC9C
SURF2
SRF
ATG12
IGBP1
CD70
POU5F1P3
ZNF598
MEAF6
CAMLG
POM121C
DNPH1
AFMID
ZNF296
INPP5D
TTLL4
NCAPD3
SNHG8
SNX8
CDKN1B
NPIPB12
KIAA2013
THOP1
KLHDC4
WDR55
HLA-E
COPS7B
CLK3
RAB11FIP4
GALE
ACSS2
UFM1
USP36
ALAS1
ZNF677
RUFY3
SLC29A2
CHMP5
OSBP
TNFAIP8L2-SCNM1
SCNM1
HYAL2
DHTKD1
RNASEH2A
UAP1L1
RBMX2
SLX1B
GSTM4
POMGNT1
PROCR
RUSC1
SUN3
ACBD3
MBD4
NUP93
SRPK2
RANBP9
CNIH4
MEN1
PBX4
SYF2
DOT1L
GTPBP1
CGN
ASPH
RNF168
LDHD
KMT5C
DCTN4
MAML1
FLVCR1
SLC4A7
KDM4C
SPECC1L
SLC27A4
FAM162A
FLYWCH2
APIP
GIGYF2
CERS5
PITRM1
RAD51AP1
CXorf56
ACOT8
DDX19A
CIAO1
PLD2
POLR3E
CDK5RAP2
NR1H2
EARS2
EP400
GPATCH8
GUSB
GSTT2B
DDIT3
FAM160B2
E4F1
POLG
GOLGA7
HERPUD1
UBALD2
HTT
HAGH
MDC1
CRELD1
CCDC51
SLX1A
BCKDK
LSM10
SIPA1L2
FGD4
INA
ACAT1
GTF2E2
ANKZF1
NBR1
TMEM63A
UBAP1
EIF2B4
PPP1R35
KAT2A
ADA
MICU1
WRNIP1
HOMER2
TNFSF9
RNF113A
CC2D1A
C1orf35
TMEM11
RIOK3
NTHL1
RNF19B
SFSWAP
TSPAN18
DIPK1B
SPTLC2
PNCK
INTS1
PPP2R5A
ZNF91
TARS2
GPN3
COPS4
MAPK9
SNAPC3
HARS2
PISD
KPNA6
PKP3
BLOC1S2
ESRP2
WNK2
PI4KA
OSBPL8
ASCC3
NARF
CCHCR1
RANGRF
PIAS4
FANCG
EFCAB14
PRKAB2
MROH1
ADA2
RNASET2
B4GALT3
MPI
SOD2
SLC22A18
MMP24-AS1-EDEM2
EDEM2
NIPSNAP2
SESN3
TRMT2A
GOLGA5
ATG4D
MAP2K7
COQ9
KLF16
ATF5
FAM122B
LRPAP1
RGL3
LRRC8D
TMEM94
GATD1
RECQL4
HOXB-AS1
MPHOSPH9
SLC7A6
QTRT1
DAGLB
FOXI3
GEMIN7
NMD3
STRIP1
ZNF263
MRNIP
NAT9
EPB41L1
SLC35F2
DHRSX
MTFR1L
CIAO3
DDX19B
PCOLCE
OGFR
KLHDC2
TAZ
HIBADH
ARHGEF16
PIM3
NINL
MAP4K1
PLPP5
PAXX
HMBOX1
HSD17B11
ACAP2
VENTX
HADH
CCNDBP1
GCNT1
HMCES
MTRNR2L2
ZSWIM7
DNAJC21
MYLIP
NDUFC2-KCTD14
MYO1E
SLC25A38
S100P
EPS15L1
MTCL1
BOLA2-SMG1P6
DENND4C
ALKBH2
NPEPPSP1
AXIN1
STK24
TSEN54
R3HDM2
SCAMP5
ZDHHC4
DNAJC14
ERLIN1
TMEM131
CNNM3
RAD50
RCOR3
MAPK1
RASGRP2
FAM102B
RFNG
UAP1
PIGL
NBEAL2
ACD
CHAC1
PPTC7
DHPS
KLHL17
SLC12A9
CEBPG
KMT2B
E2F1
HIP1R
ALG13
LARP4B
ZFAND1
PPCS
SNHG22
SCARNA17
HAUS7
XPC
USP4
LOC107986084
ARNT
CEP63
CCDC169
PTPN6
DPH7
DENND4B
ZXDC
GPR108
FKBP11
THAP11
VPS37C
ELF1
KATNB1
SPIDR
C17orf49
GRB7
NEK6
FAM189B
DNASE2
MANBA
IKBKG
SUPT7L
NPDC1
PGP
SLC25A28
LARP6
PPIE
RENBP
GFER
FDXR
FN3KRP
OGDHL
TRIM6
WDR62
CNNM4
BCL7B
RITA1
SLC26A6
PDE6D
NFKBIL1
BANP
SESN1
EML3
CRB3
PTCD1
GALK1
MYO5B
GPX2
ACOX1
PEX14
NEURL4
EIF2D
UBN1
MARCHF8
OCEL1
NCKIPSD
CES2
AKNA
TRAFD1
ARHGAP33
KLC4
RNF149
TNNI3
C10orf95
PLEKHA4
DHX34
PFKFB4
PIDD1
DDX31
ITCH
ZNF841
CCDC130
CPT1A
PHLDA2
SLC39A4
PASK
ANKRD13A
TM2D1
SDHC
STK35
RAD54L2
VRK3
ARRDC2
ARFGAP3
SNAPC5
NSUN5P1
PRKAB1
CLCN3
FBXO38
TOP3B
RAB11FIP1
TMEM161A
PDGFA
MTLN
DYSF
CDR2
PLA2G6
RASGEF1A
NDRG4
PIP4K2C
NECAP1
KLF11
NPRL3
SLC52A3
SLC4A1AP
BMP2K
DEDD2
CTDP1
MARVELD2
SNORD62B
TRIM11
PPARD
TRAPPC11
GAPVD1
CAPN5
DOC2A
SLC9A3R2
SULT4A1
LMBR1L
EIF2B3
NANOGP8
CLCC1
FBXO46
GGT7
TFPT
PGGHG
AHCYL2
TUBGCP3
CIT
DESI1
ACSF2
DUSP14
NUDT9
SNX27
ITPR3
DCUN1D2
ACAD10
NSMCE1
ATAD1
ABHD11
TRH
MICB
AVL9
CELSR1
CCNY
FRYL
MFSD13A
SLC4A11
ENGASE
GOPC
MED13L
YBX2
SH3BP1
PLPP2
IAH1
PPP1R2
CROCCP2
GCAT
COQ10A
EIPR1
FNDC4
SH2D3A
PAN2
PEX16
DSN1
ADCY3
HGH1
RBM15
TMEM159
TERF2
PDCD2L
HEXD
TMEM129
DGLUCY
RNF31
C22orf39
CHST8
TTC27
TUBG2
FUOM
TFPI
PSMC3IP
SPC24
POLA2
TRIM14
CDH8
NR4A1
CD52
EPS8L1
CCR8
ZNF318
CLEC16A
ALDH2
PDCD7
ZNF7
RNF216
YDJC
RCCD1
NECAB3
UQCRHL
PDXP
SASH1
CCDC93
UHMK1
ARRDC1
KIFC2
RNF41
FUZ
CRYBA4
PTPMT1
SPINK5
RYR1
TMC6
WRAP73
RSRC1
FZD6
TIMM29
COG1
SYNGR3
MSH5
RNF214
SNRNP35
OSBPL10
MYO9A
KAT6A
UHRF1BP1L
TCFL5
SH3BP2
ARFGEF2
MLLT6
TMEM50B
PANK4
ACAD11
PIGO
MTUS1
ABCA7
C7orf26
ZFAND2B
ROBO3
GOLGA2P7
NUDT16
DYM
EMC2
TAB1
MAD1L1
ATPAF2
DHX32
OLMALINC
HDAC8
TIAM1
NBAS
ACYP1
MTMR4
GPKOW
LACTB
CTSF
CRY2
PCIF1
MIER2
FLYWCH1
TPRA1
HDDC3
SCARB1
GLE1
PHTF2
SH3TC1
SLC12A6
ATCAY
C12orf65
CBX4
TAMM41
RECQL5
TMCC1
NUPR1
ACADS
ISCA2
ZNF449
PARVB
GKAP1
TDGF1P3
VIPAS39
ACP5
MAP2K3
OXLD1
SGF29
C9orf85
JMJD6
C6orf136
MOB2
MAP3K2
CYB561
ULK3
CCDC61
PPOX
SLC16A5
TMEM68
NAPRT
THAP7
AFF2
NPIPB13
GRAMD4
SIPA1L3
AKAP10
MAN2A2
POLM
NPIPA5
MYO18A
TYW1
MTRF1
ZNF57
VPS54
SNORD83A
TMF1
TMEM101
DNAJA4
MKRN2
POLH
ACOXL
SDHAF1
ZNF574
WIPF3
BBS2
RGS14
RAD9A
FNDC10
CKLF
HIRIP3
SPTY2D1
PGAM4
SLC45A4
BNIP1
FOXRED2
KAZN
ZNF607
C18orf32
SLC25A43
ST3GAL4
ETNK2
RNF6
OCLN
NPRL2
AGAP1
MAP3K6
MIGA2
STAG3
PRORP
PLEKHG5
NSUN5P2
SNORD114-10
ATRN
TTC31
DHRS13
AMT
ANKRD54
RABGGTA
TGDS
BCL3
FAM83G
GCHFR
SNAPC2
MOGAT3
MED30
INPP5E
ITGAM
SAC3D1
TDRD3
KLHL36
VPS37A
PNMA8A
HS3ST3A1
LINC00174
NAGA
MTSS1
KCNH2
PITPNM2
TVP23C
CLN8
LMTK3
PHKA2
DENND1C
FAM71E1
COG7
TDRKH
NFATC3
EME1
MPPE1
OGFOD3
EDEM1
KCNN1
MARF1
GTF2H4
FBXL15
HCN2
SLC25A19
ARHGAP4
NFS1
DDX59
ATG16L2
CCSAP
TNFAIP3
APEX2
UBR2
SCHIP1
GSTT2
EIF2AK3
TRIM25
COQ10B
PHF7
PER1
TPCN1
SMIM29
RAB3D
PLSCR4
SLC25A12
NPIPB15
INPP5B
RAB3A
TATDN3
EPOR
RMC1
TMEM167B
FCHO1
RASD1
SLC47A1
PAQR4
DHODH
SLC2A14
ADCK2
MACROD1
DGAT1
DPF1
HHLA1
MTR
CBLC
C9orf64
PORCN
RBFA
ATP9B
RAB3IL1
ARHGAP44
FANCE
STX1A
PAPLN
OPLAH
UBIAD1
ZDHHC18
PAAF1
ENDOG
DDHD1
GPR27
IGHMBP2
MERTK
FER
FAM221A
ZNF408
ZNF697
NKAP
SLC5A5
IRF7
C18orf25
SNHG25
PLEKHH3
ELMSAN1
GUCA1A
UNC93A
CCDC174
TACSTD2
SERPINB1
RBSN
MAP4K2
SOCS7
LRRC58
LINC00888
SULT1A3
SCAPER
PECR
MRM1
CNKSR1
BCL2L11
METRN
ANKRD13C
COX6B2
ARIH1
SDE2
ZNF516
TSEN2
WDR24
CEP120
NEIL2
OVOL2
LZIC
LRIF1
PDP2
CWC25
EEF2K
CTC1
CTDSPL
TNFRSF25
ECHDC3
TMEM144
CDC42BPG
MKS1
ARHGEF35
GID4
NRIP3
RASSF4
AS3MT
IRF6
PPM1F
HEATR5B
TNRC6C
ANKRD24
CMC1
RBP7
ARHGAP32
QPCTL
FBXO34
DNAJC25
ANKRD9
SPIRE2
HROB
TOMM40L
LPIN3
MIF4GD
STAG3L4
LINC01372
FAM53B
PDP1
C8orf31
PCSK4
HELZ2
TADA2B
DACT2
UVRAG
PPCDC
HOXA1
PRKAG2
VPS13D
LAMC3
NSL1
ARSL
GRAMD1C
OSGIN2
TPD52L1
ZNRF3
FCGBP
SUSD3
IFNAR1
TRMT2B
RNASE1
SLC25A51
PMS2CL
PLK3
C15orf41
SMIM3
TRIM16
FOXO3
STIM2
CEP250
ZNF646
NAA80
FAM106C
USP32P1
KCNK6
CYTH1
TMEM191B
EXOC3L1
NLE1
CCSER2
SCARNA9
RCN3
NGEF
NCR1
SERTAD2
PRRX2
THAP8
KCNA6
GALNT8
NECTIN4
ALKBH4
WDR25
XRN1
POMK
PWP2
NMT2
IRGQ
WDR83
PPIP5K1
TMEM186
AIRE
ZNF526
C4orf51
SOHLH2
NRXN2
BBS9
PFKFB2
RAB29
MAP3K8
ACTR5
PTRH1
IRF9
SPR
ACBD5
EHHADH
XKR8
CLCN5
ZNF764
ZNF746
HLA-DPB1
PRMT9
METTL27
NDST2
TYSND1
FLVCR1-DT
ZNF582-AS1
TEN1-CDK3
LOC105371814
STIMATE
SNAPC1
HSD17B8
PRICKLE3
MYO5C
DNAJC17
SLC25A25
FAM122C
MMP9
RGPD8
TESK2
GPATCH1
KREMEN2
TMC7
CCP110
CLCN2
NSMCE3
CDRT4
PSD
LINC01950
FXYD4
PNPO
SLC25A42
PPP1R12B
STX17
SPIRE1
SMOX
NOS3
FBXO31
TRIM35
DEF6
DUSP7
CNTNAP3C
CCDC24
C12orf76
LIM2
DRAM1
ZNF343
SNAI1
RFFL
ZBTB21
NUDT8
OGFOD2
TMEM191A
TUBA3D
AGO4
PHETA1
PPP1R16B
ADORA2A
CDAN1
MED26
TRPV1
EGFL8
HEXIM2
TIGD7
CARD10
RNASEH1-AS1
PRAME
TAF3
GNAZ
KLHL21
LRCH1
SPICE1
LINC00664
SLC25A35
RINL
RHOV
CSKMT
PPT2-EGFL8
CD7
SFN
KLHL3
NBPF3
COQ6
OTUD1
MANSC1
BSPRY
SNIP1
SULT1A1
CPXM2
CYP2E1
CCDC88B
TMC5
MST1
OXT
F12
TBC1D25
TMEM52
CORO1A
CLEC2D
ABHD6
FGL1
ZFP82
FA2H
RTBDN
LNX1
UNC13D
TMEM191C
ELMO3
SIK1B
GLT1D1
KLHL2
POU6F1
RSBN1
ZNF783
MIR6859-1
MGAT4A
ABCA2
ELFN1
PARS2
TNNC2
OTUD7B
DBP
HRK
DND1
TMEM30B
KLK8
FAM98C
CMTM8
HYAL1
TBC1D24
ZNF571
LOC105374952
NFKBID
TMC4
C19orf57
DLX4
CASP10
CREBRF
RGS19
TVP23C-CDRT4
FOXR1
DAZ4
C3orf18
NIPA1
TRANK1
ALS2CL
CEACAM6
AMPD3
C1orf210
RASL10A
EMID1
RAP1GAP
STN1
MSH5-SAPCD1
GCGR
GPSM3
HSPA4L
ALDH1A3
KLC3
PLEKHG4
SYNM
NPIPB11
ITGA2B
DOCK3
THEMIS2
TKTL1
PCBP3
SLC52A1
TULP2
HHEX
FBXO6
TASP1
SNORA65
FIBCD1
TRPV3
LINC00173
SIK1
HVCN1
LMNTD2
MAPK13
SAPCD1
ULBP1
DAZ3
DAZ2
LOC101928254
MAFA
STIMATE-MUSTN1
NPIPA2
DAZ1
SNORD116-17
PLA2G4F
LPAR5
NPIPA3
MYO1G
STKLD1
HSD17B6
RADIL
ZDHHC11B
COL23A1
SAP25
MIR6729
TCL1B
GSTO2
LSM11
C3
STAT5A
CTHRC1
MYB
NT5M
TEX13B
C5orf58
MUC1
TMOD1
BARX1
BHMT
RASGRP4
GABRD
PDE4C
DMBX1
HTR2C
PRR19
LVRN
ODF3L2
HYI
MDGA2
LINC01399
ADGRD1
APOBEC3H
LOC112694756
AK5
XIST

## Sheet: TimeSeries-cluster-5
GAPDH
ACTB
H19
ACTG1
TMSB10
MDK
MYL6
FTL
SPARC
COL3A1
GNAS
CFL1
TUBA1A
KRT8
HSPB1
S100A10
FLNA
P4HB
EIF5A
RHOA
KRT18
COL1A1
MALAT1
EIF4G2
APLP2
TPM1
PPIB
PPDPF
DYNLL1
FSCN1
PSAP
SERF2
CRABP1
IGFBP2
DDX5
EZR
VIM
BASP1
S100A11
TPM4
CD63
ARPC2
KRT19
SERPINH1
CALM2
TUBB2A
FN1
DBN1
HMGN2
MYH9
OST4
PSMA7
TRIR
CLTA
GNAI2
TAGLN2
GDI1
ANXA5
ATP1A1
DDOST
GANAB
COL5A1
ARHGDIA
CAPZB
PFDN5
MEST
UBL5
COL1A2
SRSF5
HDLBP
KDELR1
MYL12B
RRBP1
UBA1
SEPTIN9
FBLN1
MYL12A
SEC61B
GNG5
ITGB1
MAGED2
ACADVL
LAPTM4A
LEFTY2
PDLIM7
SEC61A1
SSR2
PPP1CA
COL18A1
RTL8C
PLD3
CTSD
GABARAP
MMP14
SND1
MTCH1
RBM39
DYNLRB1
TMED9
LAMP1
FADS2
LAMA5
PSMB5
GRN
COPB2
GUK1
PTTG1IP
RAB1A
CHD4
FGFR2
CSNK1A1
FKBP1A
LAMC1
CIRBP
CLU
ERGIC3
UBAP2L
ARF4
SLC2A1
ARF5
SPTAN1
SLC9A3R1
EIF4EBP1
CALU
DAD1
RTN4
RABAC1
SEC13
RHOB
NREP
RHOC
PTOV1
TMED2
ACTN1
NPC2
JUP
MSN
CDC42
PFKP
CALM1
PLTP
RNASEK
PHPT1
HAND1
CYBA
TFG
QPRT
SH3BGRL3
CHMP4B
NDUFB2
GRINA
CCNL2
CTDNEP1
SEC31A
BRK1
SAMD4B
MAGED1
SARAF
TRAPPC1
CHMP2A
SDF4
ADD1
ROMO1
POSTN
SQSTM1
CAPN1
OLFML3
LENG8
INPP5F
CD151
SLC25A1
ARID3A
WDR6
COPA
ISYNA1
OS9
RABL6
SRSF6
FKBP10
KDELR2
AP3S1
ATN1
AGRN
STK25
PEG10
COPS6
CUTA
CLTB
CALD1
RAB11B
MZT2A
SERP1
CD99
UFC1
ARFGAP1
FLOT1
NNAT
CST3
LMNA
COL4A2
COPS9
RBM5
MIDN
IGFBP5
HTATSF1
GIPC1
ATOX1
TTYH3
ARCN1
NISCH
FSTL1
WLS
FLII
MYDGF
RBP1
CYB5R3
SHC1
PPP2CA
MACROH2A1
RTL8A
SLC4A2
DYNC1I2
MAP4K4
RNF10
KRTCAP2
FIS1
AHNAK
NDUFS4
TCEAL9
TMED10
CTBP1
MAP1B
ERGIC1
HM13
GRHPR
RTCB
TRIP6
PDPN
LDB1
MRC2
LOC102723728
NOMO2
CTSA
C6orf62
C7orf50
PGLS
LAMB1
CSNK1D
COPB1
SUMF2
NXN
SSR3
YIF1A
MZT2B
CD164
MARCKS
DYNC1LI2
PAK4
YKT6
CDKN1A
DYNLT1
CPNE1
LUM
ZFP36L1
FMR1
LAMP2
OTUB1
F3
FLOT2
UBE2A
PFDN1
GOLM1
COL4A1
NAPA
PIN1
GSTO1
MGST3
CLDND1
HNRNPUL2
SRPRA
COL6A2
AGPAT1
FIBP
PTP4A2
YIPF3
LGMN
CSNK1G2
TINAGL1
TMEM141
EGLN2
PICALM
HCFC1R1
B2M
RNH1
COL5A2
LRP1
MCRIP1
TAX1BP3
JTB
STAT3
ANXA3
RBMS1
FST
CHPF
HGS
TRIP12
PLOD2
UBE2L3
LYPLA2
VKORC1
DVL3
PTK7
CAVIN1
PAPSS1
GALNT2
NPNT
SH3GL1
GPAA1
STT3A
CKAP4
DDAH2
EMC4
RAP1B
BLOC1S1
MMP2
MYL9
PXDN
HDAC3
H2AJ
NOMO1
TSC22D1
DAP
MCM3AP
CPSF1
TIMM17B
MAP1LC3B
RER1
LAMB2
INPPL1
SORBS3
COLGALT1
SLC2A4RG
COMMD4
APMAP
SKP2
CORO1B
NCSTN
ATXN7L3
SPPL2B
GOLGA2
PITX1
GABARAPL2
ATP6V0D1
CEMIP2
SERPINF1
APH1A
AMOTL2
C9orf16
ATP1B1
CD276
RSRP1
GATA2
AQP1
SLC38A10
TXNDC17
SCYL1
METTL26
NPTN
EXOC7
NEFM
PIGT
TMEM132A
TSC2
PPIC
GGNBP2
DLGAP4
YY1
PHLDA3
RYK
EPS8L2
SCAF1
TSG101
LOXL1
ZMIZ1
ACTC1
NDST1
EMC7
DAPK3
ARL8A
PAFAH1B1
S100A13
ARF6
SEPTIN7
S100A6
TNFRSF1A
CAPN2
ADAM9
MGP
PXN
MAN2C1
CEBPB
MYO9B
BLCAP
MTPN
R3HDM4
TMEM219
KIAA1522
MAN1B1
ATP2B4
CCND2
B4GALT1
RAB2A
PPP1R12C
SEC23A
GSTK1
HS6ST1
PJA2
RERE
YIPF2
MFSD12
BLVRB
LSS
PEA15
SERINC1
TLN1
TMEM30A
SEPTIN8
CEBPD
DCTD
GPS2
PGRMC2
ENY2
SEPTIN11
VAMP3
TRAPPC12
MGAT1
TMED3
LSM1
TMEM214
TMUB1
MME
TSTA3
COL15A1
ILK
MBTPS1
TMEM88
MIB2
TRAPPC3
PURPL
RNF7
MVB12A
MPZL1
FAAP20
TIMP1
CUEDC2
GPC1
APLP1
VMP1
RNA5-8SN3
RNA5-8SN2
PDIA5
CETN2
HTRA1
NAXE
CCN1
NOSIP
SCAMP3
MFSD10
ANXA11
SHARPIN
WBP1
NAGK
NAA38
TM9SF4
SH3GLB2
LMF2
ATF6B
MBD1
TNKS1BP1
PNRC1
ARRDC3
MPST
RTF2
MXRA7
UBE2Q1
CTSZ
GPRC5C
TTC3
SREK1
LGALS3BP
P4HA2
GLB1
IGFBP3
MAP7D1
CTSV
IGSF3
WDR61
ARFIP2
RBFOX2
HRAS
ANXA1
CENPT
CXXC5
GGH
NOMO3
RBX1
ERI3
SNX12
SPAG9
SNX17
EVL
REEP5
CAST
COA3
SSBP4
PALLD
TAGLN3
CHID1
CITED2
PSENEN
MVP
AP2A2
SRA1
MSL1
MYRF
PSMC1
COMMD6
LRRC41
SEC16A
DLL3
PPP2R5D
RIC8A
UBXN6
TMEM184B
ACTR10
GTPBP2
RBCK1
UBE2E3
GAP43
ANKRD17
LLGL2
ATP5F1E
TARBP2
RNA5-8SN1
SMARCA1
PHKB
SLC35B1
CYBC1
MXRA8
SEC62
LRRFIP1
TRAPPC2L
SPNS1
PITPNA
UBE2B
RNA5-8SN5
CARS2
PIGS
DLG1
ENTPD4
ATF3
NDN
MPP1
NDFIP1
PBRM1
TCIRG1
SLC40A1
GLT8D1
PEPD
BCL9L
MEIS3
SLC12A4
ARL1
PON2
TENM3
CHKB
ITM2B
HSPG2
ELOVL1
PSMA5
PCBP4
NADSYN1
SIPA1L1
PIK3R2
SP6
PRSS35
SULF2
MARK2
NDUFAF3
LLGL1
TPP1
SLC16A3
CDK11A
KDM4B
TAOK2
ZFAND3
TNFRSF12A
PLOD3
MMP15
P3H1
GPX8
GSN
DAZAP2
PCBD1
RNF11
SURF1
IDH2
GALNT10
SEZ6L2
ARAF
SBF1
ANKLE2
EPAS1
TMEM208
TNFRSF10B
VAMP2
ADAM10
TGFBI
CYTH2
NDEL1
MAPK8IP3
MED16
BCAR1
MMP24OS
GBF1
GNS
RRAGA
LRATD2
DCTN3
PRKACA
PHKG2
NEU1
FASTK
DNAJB2
PKP2
PTS
CCDC80
PPP6R2
DCN
FUCA2
CNTN2
UBL7
PITX2
DELE1
PLEKHM2
CDH2
GOSR2
ACAP3
SMAP1
AP1G1
RAP2C
QDPR
BAMBI
BHLHE40
YIPF5
BET1L
TAF10
SERINC3
AKR7A2
C16orf58
HMGXB3
TSPAN4
MPG
GOLGA3
ATG101
BMP1
GMPPA
VAC14
B3GAT3
CASC4
PGM3
TIMP2
TMED7
GADD45G
SEC24D
MANBAL
SCARB2
RFXANK
CTDSP1
C11orf24
ECE1
ACKR3
LRCH4
FBH1
STX5
ERLEC1
PLXNA1
UBE2R2
SAR1A
NFE2L2
C12orf75
SCAND1
STARD4
ANXA8L1
DMWD
AKT1
PIP5K1C
MAGT1
HDAC6
TM7SF3
GADD45A
RHBDF1
BSCL2
TES
C19orf25
COG4
KLF6
CRELD2
GLS
TELO2
ERCC1
COL6A3
VEGFB
ZNF655
NIBAN2
DPP3
SKI
CREBBP
UQCC2
SDF2
CREB3L1
SLC12A7
APOBEC3C
REEP4
CIC
SWI5
TCTN3
SYVN1
PHF12
VPS39
HES6
MUS81
CYHR1
STAT6
LIMS1
CHD3
TM9SF1
MICOS13
EXOC3
DPM2
TP53I13
PEF1
DGCR6L
CANT1
HEXA
RELA
HDAC5
TRO
UFD1
ZNF706
CUL3
CTXN1
SCP2
PKDCC
RING1
PPP3CB
RNF121
NT5C2
MSX2
TMCO1
TRIM22
CLCN7
PARP6
CENPB
TMEM63B
GRK2
AGAP3
ADAM19
COPS2
ARHGEF1
LOC100505585
MAX
CXCL14
GIT1
PTPN1
PACS1
FLNC
RHOU
EMP3
IGF2R
CRYZ
WIZ
PBXIP1
CPXM1
TSPAN3
ANAPC2
FNDC3B
KCTD10
HEXIM1
DAB2IP
YPEL3
CPZ
USB1
FBRS
SIL1
PKD1
TXNIP
ABHD16A
NUCB2
C4orf48
MTDH
STX4
IFRD1
WSB2
NRSN2
DMPK
NAA60
CUX1
TEAD1
NPC1
NEAT1
GOLGA8B
VGLL4
TAF1C
GSK3B
PI4KB
GALNT11
LINC01089
SPTBN2
BAD
VAPA
P3H3
PAM
WDR41
YPEL5
RNF145
TRIO
LMO4
ACTR1B
WBP1L
CYP17A1-AS1
MICALL1
NIT1
DBNL
DHRS7
BMP4
DHDDS
FLCN
CD47
LEPROTL1
JMJD8
GNPTG
RAB14
ASPSCR1
BMP7
SLC10A3
EHD1
OBSL1
AMDHD2
SH3BP5
PALM
SLC35D2
BAG3
PRSS23
ILVBL
PITPNM1
SEPTIN6
TRIOBP
OPTN
VPS26B
CHSY1
TCEA2
TSC22D4
BICD2
CYFIP2
SP3
LOX
DGCR2
TRIM52
C11orf49
CDC27
TMEM179B
UROS
TOX4
SGPL1
JAG1
WDR83OS
ZFC3H1
CREB3
IFI6
LINC01108
GPAT4
PRR5
NAT14
HMGCL
ARMCX3
SRGAP2
DEDD
EHD2
NNMT
TGFB1
RAB18
N4BP2L2
RRAGC
HERC2P2
KLF13
MAP3K11
DCAKD
RAB24
SKIV2L
IRF2BP2
KIRREL1
MICAL3
PNPLA2
HPS1
LOC105371348
TERF2IP
IDS
RTCA
RTN2
NHSL1
PIEZO1
SNX14
BCL7C
BAIAP2
STMN2
MAU2
TOM1
MED10
AMOT
COBLL1
PDLIM5
TOB1
ITFG1
LOC105369209
OSBPL2
CMTR1
MFSD11
L1CAM
NUDT2
SST
POFUT2
PIGQ
GADD45B
OSTF1
SRC
AMFR
TPST1
CLSTN3
COMMD2
SLC35E1
MARCHF2
TMEM43
PMM1
STX10
TMEM115
CEP55
GORASP1
JUN
BIN1
MEIS2
RGPD1
ATG9A
ATP7B
ANO6
ARL6IP5
USP21
STK38
CDC42EP1
GINM1
TUSC2
ILKAP
ATF2
INF2
TMUB2
MXD4
VPS8
HS6ST2
MYL4
IFT43
PKIG
RNASEK-C17orf49
OCRL
PLK2
TP53I3
CDKN1C
SYNPO
COMMD1
STAT2
CCDC50
VMA21
NKAIN4
TSKU
APBB3
MEGF8
SNAPIN
DNAJC1
VPS45
SELENOM
THBD
XPNPEP1
LOXL2
GLRX
TTC14
MRTFA
RABEPK
ABI1
STX18
ANXA8
CRTC2
MRI1
TMEM120A
JOSD1
CASK
GBA
EDC3
PLXNA3
AAMDC
ANKRD13D
MYOF
CREB3L2
GNL1
TSPAN9
PHTF1
MTSS2
FAM160A2
TJAP1
MFAP3
NCAM1
AKAP9
RAP1GDS1
SGSM2
HINT2
CAPN6
SIRT7
IFNGR1
UBE4A
ELMO2
LGALS3
NR2F1
RCE1
FAM118A
SNURF
POFUT1
KIAA0930
CRYBB2P1
NSMCE2
FAAP100
COPS8
IFFO1
PICK1
SELENOP
ING4
SOCS3
R3HCC1
WDR45
ZNF580
TUBGCP6
IFI27L1
EFNB2
FNDC3A
VPS18
DNAJC5
DYRK4
TNFAIP1
COQ8B
FBN2
RMDN3
GOLT1B
RBM4B
CMTM3
IFT20
STMN3
JAK1
HEG1
KHNYN
DIP2A
CAVIN3
CLSTN2
IGDCC3
CNTROB
XYLT2
SLC35B2
RETREG2
WIPI1
ATAT1
TMEM106C
FKBP9
DCAF6
C8orf82
MTHFS
CMC2
CHGA
MRPS33
ADPRHL2
MED8
RN7SK
TMED1
CSRNP2
DUSP3
PDLIM2
SUN2
DPCD
APBB1
FSTL3
C11orf80
ARL2BP
PAX8-AS1
BTG2
PTEN
CALCOCO2
CD99L2
AEBP1
PHF21A
COL4A5
DALRD3
EMC3
ITGB1BP1
H2BC12
ALG11
XXYLT1
ACP2
PRAF2
FAHD1
MXD3
TSC22D3
PPP1R9B
ZBTB17
NCK1
TMEM120B
TOR1AIP2
TEX261
B9D1
VPS11
RETREG3
FAM219A
CSRP1
SLC2A8
NR2F2
FAM89B
MAP1LC3A
NHLRC3
NUMBL
IER3
VPS41
AFG3L1P
P3H4
SSH3
INAFM1
RHBDD2
FAM13B
PIAS1
CUTALP
DERL2
LZTR1
SIRT2
FAM168A
TRPT1
RXRB
ZSWIM8
JUNB
TESK1
RNF166
SGCE
IFT27
SPATS2L
ITGA5
ZNF185
SMTN
PAPSS2
DTNBP1
RAB40C
PDCD4
RIPOR1
MCOLN1
NAGLU
AAR2
MTMR1
NENF
MBOAT2
GALT
C1orf198
GALNS
POLL
ZNF703
MARVELD1
METRNL
TSC22D2
MGST2
CEP164
AKIP1
ZNF76
TMEM222
MON1B
BTBD10
SH3GLB1
PCED1A
IP6K1
MOCS2
WASHC3
MGAT2
LMAN2L
ACTA2
NOG
MFAP5
FBXL6
IKBIP
DSC2
XRCC4
PSMB10
EFEMP2
VPS16
LATS2
ZFYVE27
ALKBH6
ADGRA2
DPM3
ANKRD52
TEPSIN
SPPL3
CAPN10
KDM5D
MLLT11
FOCAD
TMEM263
CFAP36
PPFIBP1
DIS3L2
PHC2
ATP11B
ZNF385A
KCTD20
TMEM39A
STXBP1
CRISPLD2
CPT1B
LETM1
ELF4
SPACA6
STK40
MAPK7
MOV10
PHF20L1
RNF25
CCDC57
RABL2B
CHMP3
FBXW2
TRPM4
POLR2J2
POLR2J3
IPO13
COLEC12
DENND2B
EP400P1
NQO1
LDOC1
GUCY1A1
CNPPD1
RAB31
GMPPB
AJUBA
EFNA1
LIN37
TCTEX1D2
AHDC1
ANKS3
AP5Z1
RAB4B
SLC38A7
TCAF1
SLC43A2
LMCD1
TBXT
FAM210B
ZBTB4
NDRG1
ARSI
KIF3B
C5orf24
DXO
AKAP13
PPP1R18
LOC107987457
FRZB
MAFK
ARL4C
DIAPH3
FHL3
POLD4
GREB1L
ZBTB7B
SIPA1
ROCK2
CHPF2
ZNF513
PLCD3
NCDN
PLBD2
SLC39A13
LCAT
EHD4
BMPR2
DOK4
ALDH16A1
NPEPL1
IFT122
STX2
SGMS1
MEF2A
MARCHF5
AVEN
PML
IFT57
ERV3-1
FCGRT
C11orf68
SMG6
CDON
KLHL42
MFSD1
DECR1
TTLL3
ZNF410
GLIPR2
ZER1
CYB5R1
RTL8B
DCUN1D4
ZNF274
POMZP3
LRP10
CD59
ZDHHC8
SHTN1
COG3
PRDM4
SDC3
PRDM2
FOSL2
TRPV2
SLC39A9
SIDT2
FBXO2
PTPRD
AMPD2
TAPBP
GAS8
PDE4DIP
KCTD17
INPP5A
SOGA1
AOPEP
LTO1
ENC1
RALGDS
MPP5
TMEM185A
DHRS1
PSMF1
ERCC5
BIVM-ERCC5
DNASE1L1
SEL1L
RGPD2
RALB
WDR13
PROSER3
TBC1D10A
RGS12
ARMCX6
CHD9
AMMECR1
PSKH1
MAP3K13
RNF216P1
LINC00106
FAM156B
LEPROT
CC2D1B
DEXI
MAPK12
CDH11
MAP11
SZT2
STX12
CNPY4
TOLLIP
EFNB3
THBS3
BICDL1
CLCN6
STIM1
CRLS1
L3MBTL1
TBC1D2B
DNAJB12
DDHD2
BCAT2
BIN3
QSOX1
AGPAT4
MFSD14C
IER5L
PDZRN3
HSPB8
UBQLN2
LONP2
THRA
CDH24
SMYD2
SMG9
TUFT1
NOTCH2
APC
EMILIN2
ITGAV
ARHGEF17
NGFR
SELENOO
C1R
CUL7
CRB2
RNF19A
NCKAP5L
LRRC1
SMPD1
GIT2
ISY1
MIR3648-1
CTNS
SMUG1
FAH
IMMP1L
NCOA6
PXMP2
TSPAN15
MED23
CHIC2
TRIP4
MAPKBP1
MAP6
GPC6
TRAM2
MATN2
FNDC5
ORMDL2
NRP2
NUDCD3
CHMP6
PDRG1
HSD17B14
PRTG
BBS1
IRF2BP1
NEK7
SLC25A46
CAP2
ALCAM
LOC112267931
DAB2
UBL3
C1S
TMEM98
POMT2
KLHDC8B
COMT
POLR3H
KLF10
INSM1
RRAS
FAM131A
ZNF827
COMMD9
FBXO44
TEX2
BTG1
SNX19
SLC25A14
LRSAM1
ABHD4
SMOC2
ZMAT3
ST3GAL1
HDAC10
CPNE2
ANKRA2
HAPLN1
ZBTB48
TANGO2
DYNC2LI1
WDR90
SPON2
AP4B1
CRACD
MYO1D
PHLDB2
FYTTD1
MAN1A1
INTS12
CRIM1
C19orf12
SP5
CDC42BPA
SLF2
SEC22B
RABEP2
ASB1
MRPL20-AS1
CDK6
LOC728392
ATF7IP2
SLC66A1
ZNF579
BCL6
ADAMTSL4
EPC1
TNNT2
ARHGAP23
TMEM164
NOL3
C6orf89
PCYOX1L
SNX11
NFAT5
ASXL1
NIPSNAP3A
DRAXIN
GGCX
HABP4
FAM200B
CALCOCO1
SLC39A11
DYRK1A
SULF1
TBC1D20
RNF215
PMP22
MZF1
DPH3
MAPRE3
NYNRIN
TMEM25
AXL
LRP2
MIR3648-2
BTN2A1
GSTM2
LOC108783654
PLEKHA7
MIR4435-2HG
CCDC85C
PLSCR3
DUSP1
PCSK1N
ZFYVE1
EXT2
NAALAD2
BCL2L2
ZMYND11
SAMD11
ZNF346
ARHGAP28
ABTB2
MACO1
KDELR3
EFNB1
PRPH
HSD17B7
TSPAN5
BACE1
CEP89
THAP3
PIK3R3
SLC1A3
FBXW7
KIAA0556
SLC26A11
CPTP
EXT1
ZNF362
GLCCI1
SMAD3
COG6
RANBP17
LOC150776
KCTD13
USP20
MGMT
POLR3GL
GNG12
MAP1A
SPSB4
PDGFRB
ENPP2
IGFBP7
NRP1
ITPKC
CTC-338M12.4
POLE4
MYCBP2
ATF7
SEMA3C
HERPUD2
PCDH7
MCEE
WIPF1
SMARCD3
KLHL9
IER3IP1
MOSPD2
MFSD5
KLF2
FAM156A
IL1R1
MTHFSD
CASKIN2
ERAP1
COL8A2
PLPPR2
DPYSL5
C1QL1
ADAM33
RGS3
ITGA11
TRIM52-AS1
DZIP1L
LZTS1
MINDY3
SLIT2
INTS5
ERMARD
AMOTL1
RIPK1
CRAT
LRRC32
ZFYVE26
ZNF710
HGSNAT
SLC9A6
SAP30L
TLNRD1
TMEM80
FBXL7
DYRK1B
SMDT1
C6orf47
RALGAPA1
SMIM10L1
UBE2J1
MTMR3
FZD2
TSPYL4
SLC35F5
TMEM200B
CCNG2
PGPEP1
FNIP1
RFX1
ENDOV
VPS13C
SPEG
H2AW
BCAP29
LAMC2
MBNL3
ELK3
MON2
CFL2
ABHD5
EML1
LRP11
P2RX3
SUFU
DNAL4
SMTNL2
SLC35B3
MIR22HG
SLN
CACFD1
CENPBD1P1
EPHA7
FRMD6
AGAP6
CSRNP1
PIK3C2B
PLCD1
TMEM175
PRICKLE1
KIFC3
CCDC28B
ZFHX3
LGALS8
FBLN5
USP47
GRIP1
MBNL2
STK19
PHF19
TRIM5
FAM114A1
SCMH1
TBL2
POLK
ZMAT5
WDR73
PXK
NOL4L
CNN1
PNPLA8
TMEM14A
STAM2
FUT11
ITM2A
CBX6
MYPOP
BNC2
ADAMTS1
EPSTI1
COL11A1
SPOP
DENND2A
RNF123
FAM8A1
MAMDC4
IFI27L2
GMEB2
BOK
SELENBP1
INTS6L
B3GALT6
RNPEPL1
TANC2
EPS8
SPSB1
DCHS1
CAPN7
HES1
SLIT3
ARSA
DGKA
GSDME
RAB11FIP5
STARD4-AS1
CRTC3
SVIL-AS1
TIMP3
NACC2
ZNF224
DTX4
FILIP1L
TMEM45A
DEPP1
CHRNA3
PLEKHG3
TP53INP1
C3orf52
EMP2
GPN2
SMIM4
IER5
BCAS3
FOXJ2
CMBL
LANCL2
ANKMY2
NDFIP2
VTI1A
CCDC22
FKBP15
NBEAL1
TOM1L2
IMPDH1
ASB16-AS1
AKT3
ACCS
LOC107985911
SOWAHC
EDEM3
DNASE1
TSPAN14
VTN
LINC00894
LIPA
ANKRD6
ZNF276
MAN2B2
CTIF
NOD1
BGN
OGFRL1
NCS1
DNAJB9
RABL2A
TOR2A
ELMOD3
ABITRAM
GPSM1
CADM1
LINC00205
SDC2
APLNR
NAGPA
FKBP14
DCAF10
KCTD12
RUFY2
ZSCAN25
PMS2P3
ALG12
BLZF1
CPEB4
ARL4D
JOSD2
IPP
USE1
MIR1244-4
C8orf58
ZNF707
LOC101928160
TNNC1
ATG4A
HPCAL1
TRAPPC9
EDA2R
PELO
CCDC92
SYS1
FAM114A2
AGPAT3
SCRN3
PTPN18
SLC35C1
AAK1
SGSH
EVI5
PPP3CA
CTNND2
NFIX
CSAD
SEMA5A
IL17RC
SSX2IP
CLK4
SSH2
CYB5D1
SIAH2
IFT22
LPGAT1
SENP7
COMMD8
SHANK3
DKK3
ABHD2
KIAA1841
LTBP3
ZNF148
CISD3
MAP3K1
RUSC2
MICOS10-NBL1
NBL1
CTSH
IL18BP
ATP6V0E2
DCBLD1
FBXL3
KIFAP3
TCTA
ADARB1
SCUBE3
EPG5
ZBTB22
LYPD1
RSPO2
NPHP3
ZNF503
LINC01278
TRIM3
TBKBP1
FNIP2
RDH10
ENKD1
TCTN1
MAP3K12
KLHL22
PLAUR
FJX1
PTPN21
REV3L
C1RL
CCDC32
RARA
MBNL1
OPA3
ARHGEF3
ITPRID2
AP4M1
RAI1
GLTP
SHB
KRBOX4
TWIST1
CUL9
TNFRSF19
NEUROG1
STON1
SLC4A3
ARV1
ZFX
CAMK2D
IL13RA1
RNF103
ZNF865
SH3RF2
MEAK7
TMEM234
CCDC159
FAM172A
PCDHGC3
PDLIM3
AGAP9
COL7A1
ZFP36
CASTOR1
SSBP2
NBR2
MCC
SPATA20
FRMD4A
EFEMP1
RB1
ZNF771
TECPR1
TRADD
H2BC6
C1QTNF6
CLN5
MAGEH1
CYB561D2
ADCY6
ADM2
FAXDC2
MED12
SOD3
TTC28
CSNK1G1
DYNLT3
GNG2
ANKRD36B
PARVA
HDAC11
OSTM1
PDLIM4
LENG8-AS1
SFT2D2
C11orf96
D2HGDH
HOXB6
RHOD
SPON1
SEC22A
RUNX1T1
LYRM2
ZNF767P
SNAI2
ITGA3
TTC7A
P4HTM
IQCG
SETD7
SNCAIP
PIGH
TMEM104
NIPAL3
ASPHD1
IGDCC4
CCDC142
ADAMTS9
C2orf76
GATA6
SNX1
ADCY9
MSRB2
CHRDL2
FAM214A
PLA2G2A
FBN1
ZNF316
CAND2
FAM204A
SEMA6D
NABP1
BIVM
SPRYD3
MICAL2
MICALCL
ITPR2
LINC00937
ZNF641
ARHGDIB
AK1
DSTYK
CPLX2
COPZ2
ZNF668
PPP2R5B
SPATA33
ACHE
TMEM255A
[truncated: 292 more rows]

## Sheet: TimeSeries-cluster-6
PTMA
HMGA1
HSP90AB1
POU5F1
HNRNPA1
ENO1
LDHB
SET
HSP90AA1
YWHAE
HNRNPA2B1
NACA
HNRNPC
HNRNPK
COX7C
LDHA
MIR1244-2
DPPA4
EIF3E
EIF4B
LIN28A
UGP2
NAP1L1
HNRNPD
NASP
NONO
CSDE1
HMGN1
HNRNPA3
SFPQ
SSB
RAN
SERBP1
KPNA2
ILF3
LAPTM4B
MORF4L1
CCT8
CLDN6
TKT
HMGB2
RBMX
CCT4
PEBP1
PDIA6
XRCC5
PPP1CC
CTSC
PAICS
ERH
EWSR1
PRMT1
APEX1
TARS1
DAZAP1
IPO5
PDIA4
HNRNPDL
PSMB1
XPO1
HNRNPUL1
TAF15
SOX2
RCC2
HNRNPH3
SUMO1
HSPA4
CDH1
MAT2A
KPNB1
CBX1
EIF3A
SNRPA
AKIRIN1
EPCAM
SRSF3
CKS2
PSMA3
MCM7
ATP1B3
G3BP2
SAE1
SSRP1
CSE1L
SUMO2
CYP2S1
MDH1
MATR3
PGK1
SMARCA4
KDM1A
DHX15
PNN
LSM4
RAD23B
PSMD7
PTTG1
ATIC
DDX3X
AKR1A1
IARS1
MCM3
AASS
PSMA1
SINHCAF
IGF2BP2
FKBP3
OGA
SLC1A5
KTN1
PSAT1
PSMA4
WSB1
APRT
SNRPA1
CBS
NAP1L4
MSH6
SRRM1
ALPL
BOD1
CDC123
PRDM14
RBBP7
TOMM5
SUPT16H
GART
PRKDC
ZSCAN10
SRSF10
RUVBL2
SLC39A1
SNRNP200
TACC3
POLR1D
DNAJC8
PRRC2C
SARNP
PNRC2
BCCIP
CFDP1
RBM25
MTA3
SNRPF
LSM14A
OCIAD1
JPT2
UBE2I
ELOVL5
SOX4
ZFAND6
ACAA2
DPY30
MSH2
RAD21
SMARCC1
RSL24D1
TOP2A
MCM5
ABCF1
UNG
HDAC2
RBPMS2
CBSL
ATP2A2
PSMD6
NCAPD2
TCERG1
PTPN12
DDX42
STARD7
AURKB
LPCAT1
GTF2IP4
HSD17B12
CARHSP1
CARM1
TGIF1
TPX2
PSMC6
SF3A3
KDM5B
IST1
ABRACL
DDX46
METAP2
G3BP1
ZNF589
TARDBP
AZIN1
MCM6
ZC3H15
HNRNPR
C11orf58
SLTM
PPM1B
BNIP3
MRPL33
CELF1
USP7
DLGAP5
SRP72
UBA2
SELENON
U2AF1L5
RBIS
ESRP1
RBM6
ANP32E
STAU1
UBE2G2
TRIM71
SNRPE
U2AF1
GLYR1
TOP1
CENPH
UBE2G1
IMPA2
PIH1D1
XRN2
THOC7
LUC7L
SALL4
BUB1
CPSF7
CDK1
GLRX3
PPP6R3
GGCT
RRAS2
POLR2B
PPP1CB
DDX6
API5
PRPF40A
MRPS9
NAE1
CCNB2
PIM2
BZW1
CSNK2A1
GPBP1
ASNS
LTA4H
LINC00665
HAUS1
GTF3C6
LSM2
SMARCA5
XPOT
CASC3
SLC25A36
RDH11
PPIH
SEMA3E
SKIL
IWS1
WDR45B
MRPL52
MTREX
EXOSC10
EIF5B
RRM1
CCNC
NUDT21
GPBP1L1
TNPO3
PUM1
EHMT1
ZMYND8
DEGS1
MRPL32
SCRN1
MAN2A1
ACTL6A
LNCPRESS1
PLAAT3
MMS19
WDR43
PHF5A
BCLAF1
TM9SF3
SLC39A10
CPSF3
GPRC5B
ARPP19
ZWINT
WAC
ZNF638
DDX3Y
EP300
GIGYF1
CSNK2A2
UPF3A
MRPS27
TRAF7
PTPN11
MYO10
DNMT3A
ENTR1
CECR2
RNF130
CD46
ATF7IP
NOL11
SMIM40
DAXX
TPR
CENPF
SPINDOC
CDCA7L
MKI67
NUDT5
CUL4A
NFE2L3
FAM49B
OLA1
NCOR1
GNPDA1
RBPJ
EIF1AX
BAZ2A
PTAR1
BLMH
RBM12
BCAS2
PDCD10
SNRNP40
CXADR
PLIN2
GTF3C5
AIF1L
NUP205
TSSC2
PYCR2
GPATCH4
TSTD1
TTLL12
NSD2
CTBP2
C13orf42
BIRC5
KNTC1
BRD7
CDCA5
PCM1
CHAF1A
HELLS
MID1IP1
PPIL1
ZC3H18
CPSF6
NUDT15
ENOPH1
MRFAP1L1
POLR2K
CENPV
KIF2A
MRPL45
PRR11
CTPS1
UTP18
NAMPT
IQGAP2
PSMG2
VPS72
DDX18
DARS1
SART3
TNPO1
NAA15
EXOSC7
GGA2
RBM34
PUM2
B4GALT5
CTCF
YES1
PDCD6IP
CCDC14
CCZ1
TMEM97
RCN2
ABCE1
CEP57
DDX24
CAD
ADSL
ECPAS
LRIG1
URI1
METAP1
PRPF38B
MYCN
PAXBP1
KRAS
NAT10
CMTM6
SNRPB2
DLG5
SRPK1
DMAC2
CKAP2
FIP1L1
NCAPG2
ANAPC7
CHORDC1
FOXN3
WEE1
TTC19
EEF1E1
PRIM1
NSMCE4A
DNAJC2
RRP1B
XPO5
STRBP
CFAP298
SECISBP2
NUP160
PROSER1
GMPR2
GNA12
SLC39A14
MRPL44
ANLN
VRK1
TSR1
ZNF608
MFAP1
SUDS3
PFDN4
ZC3H13
HOOK2
GID8
EBPL
PBX3
WDR75
BRD3
TMA16
RBBP6
MRPL13
DHX36
PPAT
SETD3
METTL17
LCMT1
NUP54
EXOSC2
PPA2
SMC1A
HTATIP2
ERCC2
NELFA
EZH2
CNMD
TLK2
NUFIP2
SMC6
HDDC2
TIMELESS
NUMB
THOC6
SIRT1
CDCA7
FMNL2
CTNNBL1
PPIG
PPIL3
ADSS2
MTFP1
NCK2
RBM26
USP14
TRMT1
ADGRL1
NDUFAF2
HMBS
KDM2B
MIS18BP1
EIF2AK4
DCAF13
SIN3A
DCAF7
ADGRA3
UTP3
LTV1
SYPL1
KPNA3
ZCRB1
PPP4R2
USF1
ZNHIT3
MIS18A
STAU2
KAT8
REPS1
NDC1
ELOVL6
TRIM33
PRPF4B
EXOSC3
FCF1
HLTF
RALA
YEATS2
NDC80
MRPS28
TMEM33
GTPBP4
TMEM126B
SLC20A1
DYNC1LI1
POLE
FEM1B
PRKCI
CCZ1B
PIK3C2A
NIF3L1
MRPL39
EXOC5
SDAD1
NGDN
CEBPZOS
TDP2
ERBB3
NUS1
GMFB
PLCB3
PRKCZ
FANCI
KIF11
PHF6
BTF3L4
PSPH
ALDOC
MND1
SWAP70
ELP5
RNF138
AFF1
CNOT7
IREB2
DPH5
PRPSAP2
NR2C2
CNOT10
CENPK
CWC27
MYO6
MTF2
CCDC59
COQ5
PCDH1
VPS35L
BTBD1
HPF1
MDN1
ICE1
NDUFA5
ZNF84
PCID2
UGGT1
LRBA
RB1CC1
SCAF4
MYO1B
ZNF770
SFT2D1
CAB39
GRTP1
THUMPD1
MLLT10
VPS52
ZNF160
HDAC2-AS2
UCHL3
FAR1
RFC1
LSM5
SUCO
INTS13
CTR9
TAOK1
PARD3
ELF2
LONRF1
CCDC117
NCBP1
LSM6
CCNK
CCDC85B
SAAL1
PPP2R5E
DPF2
MITD1
CNOT9
TASOR2
USP32
MED4
HK2
ZDHHC20
CCDC43
ESF1
TBC1D7-LOC100130357
TBC1D7
CHMP1B
TPP2
ISCA1
TAF11
INTS8
MCCC2
PHF20
CHEK2
MLH1
APTX
CCDC86
MAP3K7
WASHC4
FANCD2
SUGT1
MASTL
AGTPBP1
ZNF496
ATPAF1
CGNL1
SH3BP4
PWWP2A
LINGO1
SLC11A2
ZMYM4
LEO1
GMPS
MESD
ARL5A
ASNSD1
SLC25A37
TTK
CDKN3
RAB12
MUTYH
NCBP3
PMS1
GTF2F2
WWP1
TXNL1
COP1
PRKX
CENPN
ZNF331
CHMP2B
ITGB3BP
HJURP
LIG3
SARS2
NEMF
POLB
SAP130
DPAGT1
UBE2V2
NCAPG
KNOP1
MFSD14A
KIFBP
GCDH
CDK5RAP1
USP33
AEBP2
NFU1
TXLNG
SCAF8
DNPEP
TONSL
ZNF195
AAGAB
CDK13
CCNH
ZNF93
STRADB
MPHOSPH6
GTF3C3
CCDC77
DOCK1
NLN
ZNF397
MRPS10
PEX19
MRPL30
EXOSC5
COX15
MAP4K3
EEF1AKNMT
ZNF121
MGME1
GUF1
DCAF16
DSCC1
ZNF721
ANAPC1
MAP2K1
PHF3
METTL21A
ANKRD40
ZNF330
TRIM37
BTAF1
ZWILCH
KAT7
SOX13
PHIP
AGFG1
NUP133
KIF21A
AGO2
GPN1
TCF20
MIA3
ARHGAP45
FOPNL
KIF3C
ZNF518A
CIB2
POLR1E
HEATR1
DHX33
ADNP2
DRAM2
TFCP2
PINX1
PRPF39
PCCA
THUMPD3
ACVR2B
PSMD5
PARG
GTF2E1
CDC6
GINS4
RMND5A
ORC2
CDC7
PDPR
MPDZ
DONSON
CDCA4
ZNF3
ASCC1
BAIAP2L1
TTI1
THAP12
TRAF2
RAB25
C2orf68
ZNF92
IPO11
IPO11-LRRC70
HAUS6
ANK3
ARMC10
CCNT2
ECD
DBF4
TXNDC9
SLC31A1
CYREN
USP25
INTS10
CHCHD7
EGFL7
DNTTIP2
TRNT1
PPIL4
APOO
NEMP1
POLR2D
C14orf119
EBLN3P
KCNQ2
CEP70
DIMT1
FAM133B
CD55
RRP7BP
TRIM65
CTNNAL1
RYBP
PIP4K2A
PRR14L
EPN2
C3orf38
CBWD2
CBR4
C11orf54
CPNE3
TMEM223
ARHGAP19
MTERF3
ZNF451
MZT1
C17orf80
SLC44A1
MTERF4
HBS1L
DDX10
CIP2A
NFYB
AQR
ERO1A
POLG2
EIF4E
KLHL12
SPC25
KYAT3
FUT8
ICE2
STRN3
CNIH1
RNMT
CUL2
RIOK1
VPS33A
KCTD3
CSTF1
ZFYVE21
TMX1
OGFOD1
WWC2
ARL6IP6
TSNAX
B3GNT7
KCTD2
TRAPPC8
ACY1
NARS2
ZNF814
COMMD10
INPP4A
RIDA
PRPF38A
SPATS2
GSKIP
AHCTF1
NUF2
NUP37
ZFP64
ARHGAP12
SMIM15
TDP1
SUCLG2
CDCA2
PRIM2
BMS1
KRIT1
EPS15
PTPRK
LYN
ARHGEF5
MAD2L1
HMGXB4
SMYD5
KIF20B
FBXO5
CEP78
PEX1
LMBR1
POLR1B
TMEM184C
PPP1R3B
CFAP97
OIP5
EXOC1
INTS14
KIF4A
NAF1
PLK4
OR7E12P
TMEM54
LRRC40
RIOX1
COBL
SMNDC1
TBCC
ABRAXAS1
KIF18B
CTDSPL2
STX3
KDM6A
NUDCD1
JPX
CAMSAP2
FKBP5
DDI2
SMAD5
NFXL1
RNF2
HPS4
ZC3H14
NAA25
SIKE1
YARS2
TOPORS
MYCL
WDR89
PPP2R2D
ZCCHC7
LOC389906
MCCC1
KDM3A
BEND3
RBM41
ZNF254
WDR59
ZNF317
DCAF12
INTS4
ZBTB44
ACVR1B
CRLF3
CCDC25
TMEM181
SORBS1
NF1
TAF1
MED11
TLCD1
NUP35
CAMKV
LINC02210
RBM12B
RIOK2
G2E3
BRWD1
CBWD5
ASF1B
RASSF3
HACL1
ZW10
TAF2
POLD3
RBM7
ZSCAN21
GTF2A1
LOC102724159
TMTC4
DNA2
DHRS11
MRE11
PKD1P6-NPIPP1
RSKR
TBC1D15
LEMD3
ATF1
NAA16
PAN3
RBM33
MTMR12
FAM98B
GABPA
CDC42SE2
FAN1
PHF8
PLEKHH1
ZNF761
ZNF765-ZNF761
GCLC
ABCD3
UBR7
NEK2
NUDCD2
PLEKHA8
SOS1
KAT14
EAF1
FBXO28
PVT1
TTC4
MFSD3
RRM2B
NBN
LINC01224
VTA1
WBP4
ZNRF2
NOC3L
PUS7
GPANK1
SEMA4D
B3GALNT2
ME2
FAAH
MRPL19
FAHD2A
AGPS
MPP6
GABPB1
C12orf49
EIF4ENIF1
TMCO6
HINFP
POLR2M
CASP8AP2
ELP3
SETD6
STXBP3
PPP2R3C
BAG4
ZZZ3
IFNGR2
TMEM254
ZFYVE16
PUS3
TAF4
KANSL3
TRMT11
OFD1
OARD1
PPP1R26
MYCBP
TRMT61B
SMURF1
AGK
FBXO21
TFB1M
SGO1
MTX3
ARG2
ZNF398
COG2
TC2N
MOB1B
CBLL1
RAB4A
HAUS2
SUOX
ALDH4A1
TTF2
SMU1
OTUD6B
MTAP
CORO2A
CARNMT1
MNAT1
CINP
UBXN2B
DIS3
DTNB
C19orf54
RN7SL3
ZNF525
UFL1
C2orf74
RCOR1
CHRAC1
DNMBP
KIAA1958
ZNF277
RCL1
N4BP1
CCNT1
UTP20
STK4
PIAS2
DDX20
ZNRD1
DNAAF2
MED28
GDPD2
CAMSAP3
PARPBP
TIPIN
GMDS
POLA1
TRIM13
RAB9A
TSTD2
HELZ
STK38L
CEP83
HIBCH
GLMN
EPB41L4B
BAZ1A
TESMIN
PLEKHG6
STK39
BUD13
DIS3L
TBC1D8
ZNF260
PSMG4
WRN
LOC102724993
NPIPA1
POU2F1
RHBDF2
ADO
SPAST
GPR75-ASB3
ASB3
NCAPH
MCM8
ZNF253
C1orf52
USP54
SLC15A4
TWNK
CCNJ
CCDC66
SNORA33
ARL17B
LOC100996709
ARL17A
IMPACT
CPSF2
PRPS2
C12orf73
MRGBP
CDC40
GNAL
ZPR1
MIER3
MED17
GPR89A
TRAIP
ANAPC10
ZUP1
LTN1
OSGEPL1
PIR
C1D
ATP6V0A2
FAM216A
ORC5
MAPKAPK5
SS18L1
LMTK2
KDSR
ABCB7
FAM184A
RALGPS2
CENPI
BLM
RAB3IP
CREB3L4
TYW3
MEMO1
MYNN
PET117
TRAPPC6B
RMI1
XRCC2
ARL14EP
SMYD4
ZDHHC11
POLR3F
TBC1D22B
ARAP3
ZNF143
ING2
TFAP4
ZNF33A
TBC1D31
HOMER1
ZNF766
DEPDC1
MAPKAPK5-AS1
GPR89B
USP8
SEPTIN7P2
NEDD1
ATAD5
ABHD17C
IFT74
NRF1
SLC7A6OS
RNF141
MARVELD3
RIPK2
LIN7C
ZNF577
BTRC
UBA6
CLP1
TUBE1
NAA35
ACTR8
DR1
KIF15
LRRC37B
TRIT1
ABRAXAS2
ALMS1
C2orf69
ATXN7L1
COQ2
HEATR6
SPRED2
KCNK5
DLEU1
DLEU7-AS1
SKA1
ZNF267
MATK
EPHX3
ANGEL1
PTPN9
RNF8
SMARCA5-AS1
DCAF17
RNPC3
GRK3
TRMT1L
PDZD8
CUL5
DCK
TUT7
CACUL1
PALB2
ING1
CKAP2L
NAPB
LRP8
WDR3
DDIAS
ZBTB39
MPP2
CARMIL2
MTMR10
HINT3
ZNF507
RNGTT
FAM169A
TAB3
DNAH14
RLF
ZNF708
TTC28-AS1
ORC4
PRSS16
SRBD1
AFTPH
NT5C3A
TRUB1
NUFIP1
ST7L
NEK4
CMTM7
E2F6
NDUFAF6
EEF1AKMT2
ALG6
TRIM39
ZNF852
SFXN5
ZNF623
FAM72B
BLOC1S5
CEP152
CNTNAP3
CBWD6
ERI1
PLGRKT
LINC00339
ZNF12
ACTR3B
SHPRH
MSANTD4
USP45
LOC100996842
KIAA1671
B4GALNT3
FAM72A
ERCC8
ATE1
SNX25
ZNF845
LOC285074
ABHD18
PCOLCE2
SERAC1
MIR1244-3
FAM117B
COQ8A
ZNF551
MRPL50
DNAJC16
FAM86C1
ABCB6
CHAF1B
DCUN1D1
MTRF1L
ENTPD1-AS1
TMEM201
ZBTB2
INTS2
TADA1
LRFN3
AADAT
PRKCD
TRMT13
ATG14
GALNT3
SLC25A15
RCHY1
ATG4C
GSTCD
HLA-DPB2
RGPD6
TMEM161B-AS1
MMS22L
NHEJ1
ZNF836
NPIPA7
ZRANB1
ZNF431
PPFIA3
MMP17
GANC
RAD54B
ZNF816
ZNF616
EFCAB2
SNRNP48
HAGHL
ZNF567
SCML2
LRRCC1
CCDC138
KRR1
ZSCAN32
AASDH
KIF18A
TAF5
METTL14
KIT
RALGPS1
RGPD5
UST
USP37
ZNF830
GMEB1
ERCC6L
BORA
IGSF9B
LHPP
NT5DC1
ZKSCAN5
USP42
FAM199X
ZNF514
GEN1
SLC25A26
BEND4
NFIL3
CENPC
GCFC2
CDS1
CDKN2AIP
CENPL
ARHGEF39
HOOK1
ZYG11B
SLC35A3
PMS2
JADE3
CCDC18
URB2
JPH3
ANKRD49
HERC5
FUT10
MAP3K9
TMEM87B
SASS6
NR1H3
RAB11FIP2
ZNF678
RNFT2
MYOZ3
ZNF776
LYPLAL1
MARS2
KCNG3
BAG5
C1orf115
NR1D2
ZBTB14
KDF1
ARFGEF3
DDX28
ZBTB24
TMEM140
C9orf72
ZNF689
ZCCHC4
SOCS5
ZNF718
SH3BGRL2
DMAC2L
ZNF813
CDKAL1
MRPL42
MTFMT
UBN2
SYT7
TTC32
PYCARD
FAM72C
PACC1
BCL11A
NSUN7
SNX10
LNX2
OTUD3
ZNF669
SDHAF3
TMEM143
ABL2
CABYR
DHX35
FAM160B1
TMEM18
CAMKMT
NUDT12
TAF8
GPATCH2
STRN
SIX4
THAP9
ELK4
TUBGCP4
CEP57L1
RICTOR
CCDC91
CRYBG1
MAP3K21
C2orf49
NPAT
ZNF66
HPS5
GPRASP2
ARMCX5-GPRASP2
PNPLA4
THAP1
STK33
NUBPL
UTP23
RFT1
TMEM135
HSD11B2
NHLRC2
LAD1
ADGRG2
RIC3
SFR1
DIAPH2
C21orf91
PGM2L1
RRP15
ART5
MCPH1
TTC21B
ZMYM6
METTL15
BRIP1
ZNF141
ANKRD18B
ZNF529
PAIP2B
BICDL2
KIF17
E2F7
C12orf29
DUS4L
PPM1N
H4C3
HACE1
HESX1
LIN9
DENND6A
SLF1
TSNARE1
LINC01405
RSBN1L
SEMA6C
ZNF749
GOLGA2P5
TYW5
SNX16
VPS9D1-AS1
GAN
ZNF329
FAM160A1
RASA2
FAM72D
MTBP
RAB39A
RAD18
KIAA0586
IL4R
VCPKMT
2020-03-01
MUC3A
AP1AR
FOXA3
TERT
ZNF605
LIPT1
CRACR2B
RTTN
NUDT16P1
ARNTL2
ZNF236
CRIP3
MIR6835
LFNG
CHST4
FAM86B3P
NPAS1
SLC45A3
TAF1A
UBE3D
LINC00545
ACP6
POC1B
PUS7L
BHLHB9
QPCT
MTERF1
FERMT1
PAPOLG
SP4
BRCA2
RAB38
BICRAL
CARMIL3
PALD1
SLC43A1
SNORD6
RNF157
PIK3CD
PDK3
ADAT2
SLC17A9
FXYD7
ZNF483
ZNF560
CABLES1
IL17RB
WNK3
CLDN10
PPIAP46

## Sheet: 6dSSEA4neg VS 6dSSEA4pos
	log2FoldChange	padj
A1BG	0.348186	0.455447
A1BG-AS1	0.653651	0.104728
A1CF	-0.253635	0.470773
A2M	-0.488125	0.17024
A2M-AS1	-0.0398621	0.921882
A2ML1	-0.883908	0.000113313
A2MP1	-0.0665963	0.84794
A4GALT	-0.752494	9.91122e-30
A4GNT	-0.00632293	0.990776
AAAS	0.10164	0.332472
AACS	-0.156057	0.0699836
AACSP1	-0.108043	0.898303
AADAC	0.00638053	0.996184
AADACL2	-0.0194342	0.771253
AADACL3	-1.69112	0.0779628
AADACP1	-0.0791016	0.916401
AADAT	-0.971088	8.11348e-10
AAGAB	-0.286621	0.00181485
AAK1	0.696138	6.97461e-22
AAMDC	0.152305	0.67934
AAMP	-0.0780056	0.375137
AANAT	-0.0514609	0.909498
AAR2	0.0139776	0.903595
AARD	0.597284	0.241385
AARS1	-0.131745	0.00643649
AARS2	-0.193587	0.00225593
AARSD1	-0.0925818	0.810884
AASDH	-0.31986	0.0440196
AASDHPPT	0.0234428	0.885422
AASS	-0.872773	2.00785e-46
AATBC	0.405383	0.202302
AATF	-0.342212	5.54025e-06
AATK	0.00592471	0.996239
ABALON	-0.350275	0.461871
ABAT	2.51953	1.70411e-57
ABCA1	-0.450847	2.12119e-17
ABCA10	-0.117875	0.673388
ABCA11P	-0.0727109	0.887305
ABCA12	1.29709	0.00808144
ABCA13	-0.895793	6.8641e-05
ABCA17P	-0.0665733	0.899934
ABCA2	1.80076	9.0412e-26
ABCA3	-0.33936	0.00660527
ABCA4	-1.89883	0.00251754
ABCA5	0.616481	0.0333029
ABCA7	0.22131	0.0332449
ABCA8	0.406007	0.367311
ABCA9	-0.111731	0.658094
ABCB1	1.51703	0.0301908
ABCB10	-0.010473	0.948932
ABCB11	0.421093	0.229197
ABCB4	0.321511	0.428067
ABCB5	-0.0630497	0.898309
ABCB6	-0.122502	0.805953
ABCB7	-0.41582	0.000124237
ABCB8	-0.0912096	0.324085
ABCB9	0.957537	4.48341e-06
ABCC1	-0.0314933	0.739411
ABCC10	0.229572	0.0188273
ABCC11	0.173615	0.414871
ABCC12	-0.551834	0.254657
ABCC13	-1.01112	1.62689e-07
ABCC2	-0.309284	0.42225
ABCC3	-0.203324	0.482727
ABCC4	-0.348176	0.00704583
ABCC5	-0.340916	1.60098e-10
ABCC5-AS1	-0.151387	0.716373
ABCC6	0.0426053	0.937113
ABCC6P1	-0.188108	0.491709
ABCC6P2	-0.0786997	0.911034
ABCC8	-0.803406	0.0186671
ABCC9	-2.37418	0.00221397
ABCD1	0.135077	0.161534
ABCD3	-0.120087	0.251943
ABCD4	-0.271572	0.00283551
ABCE1	-0.220615	0.0171239
ABCF1	-0.487458	7.12683e-16
ABCF2	-0.352954	0.0207996
ABCF3	0.0519965	0.661158
ABCG1	4.04886	2.72994e-47
ABCG2	-0.997026	7.58116e-09
ABCG4	0.327537	0.501115
ABCG8	-0.317888	0.398019
ABHD1	0.221454	0.568175
ABHD10	-0.00891154	0.991748
ABHD11	-0.467543	0.00831822
ABHD12	0.0849646	0.413893
ABHD12B	-1.2979	2.21875e-61
ABHD13	-0.194811	0.264777
ABHD14A	1.92263	0.000432752
ABHD14B	1.56096	1.18877e-14
ABHD15	0.706326	0.00703922
ABHD16A	0.202715	0.657385
ABHD17A	0.196684	0.0327279
ABHD17B	-0.495388	1.36097e-06
ABHD17C	0.629365	0.000201881
ABHD18	-0.0189181	0.916565
ABHD2	0.397989	1.61554e-05
ABHD3	-0.0214155	0.916025
ABHD4	0.895841	6.8795e-17
ABHD5	0.296422	0.0097583
ABHD6	-1.34486	1.25883e-12
ABHD8	0.633974	0.00705411
ABI1	0.403573	1.36033e-06
ABI2	-0.402002	2.23311e-08
ABI3	-0.266596	0.391661
ABI3BP	3.8591	1.51195e-55
ABITRAM	0.263821	0.154149
ABL1	0.0959748	0.158813
ABL2	-0.0572245	0.596644
ABLIM1	-0.64219	1.25276e-21
ABLIM2	-0.0803472	0.889262
ABLIM3	0.763716	0.046282
ABO	4.13893	6.76829e-26
ABR	-0.0715611	0.293722
ABRACL	-1.0136	8.37801e-27
ABRAXAS1	-1.19262	5.03954e-15
ABRAXAS2	0.206136	0.14346
ABT1	-0.179271	0.110721
ABTB1	1.61598	2.33605e-10
ABTB2	2.93574	3.07977e-173
ACAA1	-0.0097729	0.979322
ACAA2	-0.279705	0.00105299
ACACA	-0.387902	3.50749e-18
ACACB	-0.27336	0.167126
ACAD10	0.183673	0.117171
ACAD11	-0.068653	0.886517
ACAD8	-0.15108	0.26469
ACAD9	0.297166	0.000744591
ACADL	0.20502	0.696744
ACADM	-0.63644	5.63871e-12
ACADS	0.784029	1.51731e-05
ACADSB	-0.0698546	0.773064
ACADVL	1.02841	1.08281e-69
ACAN	-0.700039	0.00685042
ACAP1	1.36205	1.6392e-07
ACAP2	-0.0419618	0.711903
ACAP3	0.544749	1.05048e-09
ACAT1	0.448034	0.00263244
ACAT2	-0.997643	3.85877e-31
ACBD3	0.354606	2.61867e-06
ACBD3-AS1	0.446493	0.32939
ACBD4	0.808485	0.000510908
ACBD5	0.211009	0.128652
ACBD6	0.351913	0.000868078
ACBD7	-1.09842	2.97024e-07
ACCS	0.184862	0.333079
ACD	-0.195477	0.157501
ACE	-0.054531	0.896071
ACER2	-1.02869	3.00043e-17
ACER3	0.438114	0.00409137
ACHE	1.68905	8.33556e-25
ACIN1	-0.0329864	0.634092
ACKR1	-0.0858385	0.81151
ACKR2	2.16274	7.40171e-06
ACKR3	2.00207	2.55367e-103
ACKR4	-0.702329	0.149018
ACLY	-0.399227	1.2367e-24
ACMSD	-0.353591	0.454844
ACO1	0.438836	0.000358001
ACO2	0.080235	0.221148
ACOT1	0.136776	0.792661
ACOT11	-0.241996	0.381085
ACOT12	-0.19536	0.490452
ACOT13	-0.291035	0.0496964
ACOT2	1.0178	1.63938e-05
ACOT4	-0.36275	0.343045
ACOT6	-0.119162	0.718358
ACOT7	-0.27411	0.000917111
ACOT8	-0.155231	0.326657
ACOT9	0.521257	5.69087e-05
ACOX1	-0.110539	0.236204
ACOX2	1.75954	4.77047e-06
ACOX3	0.595248	0.000686313
ACOXL	-1.33329	7.16178e-30
ACOXL-AS1	-0.999864	0.00031092
ACP1	-0.136112	0.0981718
ACP2	0.348333	0.00708586
ACP4	0.238729	0.62154
ACP5	-0.12511	0.776167
ACP6	-0.150646	0.438088
ACP7	-0.00870745	0.812804
ACPP	-0.232959	0.656262
ACR	-0.0128094	0.809138
ACRBP	0.238896	0.6138
ACRV1	-0.27735	0.55185
ACSBG1	-0.602306	0.253053
ACSBG2	-1.10453	0.0763129
ACSF2	1.51429	2.95013e-19
ACSF3	0.145695	0.279953
ACSL1	3.15877	1.97822e-62
ACSL3	-0.515918	4.65587e-22
ACSL4	-0.30925	6.72656e-05
ACSL5	0.288501	0.49441
ACSL6	-0.377266	0.411008
ACSM1	-0.263631	0.56383
ACSM3	-0.111529	0.833597
ACSM4	-0.0787047	0.910567
ACSM6	-0.430598	0.357967
ACSS1	-0.0194788	0.753883
ACSS2	-0.279674	0.00116136
ACSS3	-1.35962	7.49521e-21
ACTA1	-1.89587	2.24335e-33
ACTA2	1.34338	1.88224e-09
ACTB	0.0279366	0.668145
ACTBL2	0.214163	0.181981
ACTC1	1.55694	6.95343e-72
ACTG1	-0.0909595	0.0478558
ACTG1P17	0.000426112	0.998182
ACTG2	-0.767374	0.0027568
ACTL10	0.83291	0.102931
ACTL6A	-0.462847	2.23322e-08
ACTL6B	0.162733	0.746574
ACTL8	0.110187	0.750946
ACTN1	1.05924	5.48983e-93
ACTN1-AS1	0.178486	0.683984
ACTN2	0.00189111	0.99865
ACTN3	-1.59983	0.00419956
ACTN4	0.386032	7.79543e-16
ACTR10	0.345188	0.000225505
ACTR1A	0.047544	0.57363
ACTR1B	0.366692	0.0015241
ACTR2	-0.0129565	0.862371
ACTR3	0.157183	0.0170053
ACTR3B	-0.563682	0.00240417
ACTR3C	0.397992	0.397969
ACTR5	-0.375715	0.0213952
ACTR6	-0.900808	2.48995e-14
ACTR8	-0.200607	0.159399
ACTRT3	-0.0929015	0.850221
ACVR1	0.0468493	0.701422
ACVR1B	-0.162726	0.0946404
ACVR1C	-1.49131	0.00114927
ACVR2A	0.822777	3.91053e-08
ACVR2B	-1.09847	7.60265e-77
ACVR2B-AS1	-1.58063	0.00734607
ACVRL1	2.47084	5.34501e-09
ACY1	-0.613679	0.24584
ACY3	-0.178982	0.643885
ACYP1	0.0512993	0.861904
ACYP2	0.51078	0.116015
ADA	-0.0545211	0.774968
ADA2	-1.04501	1.52758e-25
ADAD2	-0.28683	0.482727
ADAL	-0.0989197	0.642001
ADAM10	1.76331	5.70075e-245
ADAM11	-0.548401	0.0127425
ADAM12	1.957	4.84618e-35
ADAM15	1.13913	1.84837e-16
ADAM17	-0.205694	0.0179997
ADAM18	0.316926	0.470731
ADAM19	0.236115	7.154e-05
ADAM2	-0.138702	0.590102
ADAM20	-0.0562844	0.895166
ADAM20P1	-0.16794	0.748447
ADAM21	0.966526	0.0959009
ADAM22	-0.757929	0.00114915
ADAM23	-0.50613	0.0021809
ADAM28	1.77045	0.00195786
ADAM29	-0.116145	0.645712
ADAM32	1.19093	0.0487114
ADAM33	4.81066	7.5544e-223
ADAM8	-0.0810432	0.748289
ADAM9	2.97558	0
ADAMTS1	1.7113	1.22611e-55
ADAMTS10	1.65468	6.57046e-27
ADAMTS12	-0.358745	0.000110735
ADAMTS13	0.235691	0.235882
ADAMTS14	-1.07837	0.000903343
ADAMTS15	3.43826	1.18403e-144
ADAMTS16	-1.30691	2.49432e-06
ADAMTS17	-0.443832	0.30431
ADAMTS18	4.32184	9.20914e-181
ADAMTS19	-2.23821	1.18766e-70
ADAMTS19-AS1	-3.25194	8.19821e-07
ADAMTS2	2.61187	1.9862e-102
ADAMTS20	-1.51166	2.15046e-05
ADAMTS3	1.68945	8.68893e-15
ADAMTS4	0.22017	0.567367
ADAMTS5	2.26514	3.56504e-29
ADAMTS6	0.975948	3.07917e-08
ADAMTS7	-0.482946	0.000363683
ADAMTS7P1	-0.143762	0.777512
ADAMTS8	-0.440786	0.26532
ADAMTS9	2.31294	3.8545e-93
ADAMTS9-AS1	0.649205	0.209896
ADAMTS9-AS2	1.33525	0.0432667
ADAMTSL1	3.57199	2.96275e-11
ADAMTSL2	-0.0981456	0.69996
ADAMTSL3	1.27115	4.83568e-05
ADAMTSL4	1.52746	1.34796e-30
ADAMTSL4-AS1	0.48703	0.203801
ADAMTSL5	1.33113	4.08885e-19
ADAP1	1.0706	0.0166875
ADAP2	-1.48295	0.00259238
ADAR	-0.202113	1.45276e-06
ADARB1	0.363954	0.00604635
ADARB2	0.0109327	0.999701
ADAT1	-0.165181	0.221643
ADAT2	-0.657288	0.00206675
ADAT3	-0.015525	0.962872
ADCK1	-0.443878	0.00310852
ADCK2	-0.0647514	0.76697
ADCK5	0.531418	0.00286584
ADCY1	-0.467716	0.00334476
ADCY10	-0.182216	0.633465
ADCY10P1	-0.121225	0.710038
ADCY2	-1.32782	1.0523e-08
ADCY3	0.465111	0.00036612
ADCY4	0.792457	0.132919
ADCY5	-0.490649	0.1131
ADCY6	2.04916	1.31864e-70
ADCY7	1.72023	2.62166e-14
ADCY8	-0.0571027	0.895453
ADCY9	2.18324	4.24053e-98
ADCYAP1	-0.492311	0.246625
ADCYAP1R1	-0.0342601	0.951561
ADD1	0.129568	0.00787862
ADD2	-0.745394	1.18999e-29
ADD3	-0.279725	0.00042986
ADD3-AS1	0.145375	0.791277
ADGRA1	-0.43335	0.373235
ADGRA2	4.48424	0
ADGRA3	-1.26173	1.22159e-91
ADGRB1	0.150713	0.769118
ADGRB2	3.58605	3.6873e-70
ADGRB3	0.147147	0.78042
ADGRD1	0.988506	1.15459e-05
ADGRD2	0.252275	0.423564
ADGRE2	-0.326396	0.458951
ADGRE5	-0.7408	1.29042e-07
ADGRF1	0.087056	0.871791
ADGRF2	-2.51439	0.00649326
ADGRF3	-0.300134	0.529797
ADGRF4	-0.202312	0.656485
ADGRG1	-0.515011	0.012889
ADGRG2	-0.776796	3.71373e-08
ADGRG3	-0.194437	0.595047
ADGRG5	-1.07686	0.00125821
ADGRG6	1.43195	1.66521e-11
ADGRG7	-0.157856	0.259003
ADGRL1	-0.109261	0.189378
ADGRL2	-0.565406	8.97338e-23
ADGRL3	0.0617365	0.733598
ADGRL4	-0.351879	0.201672
ADGRV1	-1.71441	1.34657e-64
ADH1A	-0.0910918	0.785813
ADH4	-0.647988	0.0598471
ADH5	-0.167762	0.015492
ADH6	-0.243527	0.614695
ADHFE1	-0.487443	0.319038
ADI1	-0.229478	0.0139738
ADIPOQ	0.0537602	0.892475
ADIPOR1	0.30565	0.000142822
ADIPOR2	-0.010489	0.897778
ADK	0.550532	2.3967e-05
ADM	0.202159	0.51116
ADM2	1.0779	7.22323e-17
ADM5	-0.711208	0.0408357
ADNP	-0.291117	1.23976e-07
ADNP-AS1	-0.143287	0.760634
ADNP2	-0.541043	1.05292e-11
ADO	-0.161428	0.253359
ADORA1	2.39442	1.35109e-11
ADORA2A	-0.542981	0.223875
ADORA2A-AS1	0.237767	0.615528
ADORA2B	0.0175873	0.946205
ADPGK	0.239451	0.00161637
ADPGK-AS1	-0.0377849	0.94082
ADPRH	-0.361178	0.332179
ADPRHL1	-0.252014	0.407581
ADPRHL2	0.21118	0.158841
ADPRM	-0.0367022	0.934327
ADRA1A	-0.13778	0.692041
ADRA1B	0.344418	0.317816
ADRA1D	-0.1999	0.597479
ADRA2A	0.499893	0.121478
ADRA2B	-0.368097	0.313153
ADRA2C	-0.811093	5.83804e-10
ADRB1	0.0818819	0.893794
ADRB2	-0.614641	0.185934
ADRM1	-0.0158595	0.904865
ADSL	0.194277	0.466991
ADSS1	0.794386	0.0424448
ADSS2	-0.180488	0.0672895
ADTRP	0.462284	0.224182
AEBP1	4.74742	0
AEBP2	0.185851	0.0331724
AEN	-0.578201	8.57998e-24
AFAP1	-0.068386	0.43602
AFAP1-AS1	-0.0627401	0.90153
AFAP1L1	-0.642832	3.29248e-08
AFAP1L2	1.16346	1.86779e-10
AFDN	-0.072835	0.116903
AFDN-DT	0.104867	0.740753
AFF1	-0.346205	5.10483e-09
AFF2	-1.31216	1.39155e-62
AFF3	0.666061	0.00203545
AFF4	0.237978	7.65405e-06
AFG1L	0.302433	0.112806
AFG3L1P	-0.144104	0.320401
AFG3L2	-0.416683	5.11464e-09
AFMID	-0.312698	0.0432401
AFP	3.99615	7.48758e-05
AFTPH	-0.024063	0.931347
AGA	0.0959828	0.760288
AGAP1	0.139654	0.0639327
AGAP1-IT1	0.108671	0.836274
AGAP12P	0.635074	0.117925
AGAP2	-0.287634	0.559214
AGAP3	1.03685	1.81888e-32
AGAP4	-0.0148418	0.952473
AGAP5	0.860724	0.0775703
AGAP6	-0.639051	0.0911868
AGAP9	0.942045	3.52441e-06
AGBL1	-0.576179	0.203515
AGBL1-AS1	-0.261299	0.476761
AGBL2	0.33103	0.490183
AGBL3	0.433409	0.247969
AGBL4	-1.6101	0.0313579
AGBL5	0.395735	0.000104688
AGBL5-AS1	0.305009	0.203783
AGER	-0.1113	0.687763
AGFG1	0.164298	0.0149713
AGFG2	0.316636	0.0732969
AGGF1	0.0279005	0.888645
AGK	-0.0747026	0.599662
AGL	-0.741438	9.96542e-29
AGMAT	-0.170944	0.735061
AGMO	-0.0856726	0.864409
AGO1	-1.01306	5.73819e-95
AGO2	-0.39549	1.72453e-11
AGO3	0.101454	0.466473
AGO4	-0.417303	0.000143425
AGPAT1	-0.00890791	0.957465
AGPAT2	-0.098856	0.613752
AGPAT3	1.62448	3.73474e-54
AGPAT4	1.54928	4.18144e-137
AGPAT5	-0.322039	0.0046373
AGPS	-0.286221	0.000623143
AGR2	-0.0559875	0.894595
AGR3	-0.00483964	0.850826
AGRN	0.47538	4.64246e-06
AGRP	-0.100224	0.791066
AGT	0.402045	0.386922
AGTPBP1	-0.174446	0.0425439
AGTR1	3.27691	5.22287e-05
AGTR2	6.87784	2.0331e-29
AGTRAP	-0.238231	0.0545758
AHCTF1	-0.165352	0.0600474
AHCY	-0.345827	5.28038e-11
AHCYL1	0.284972	6.31566e-07
AHCYL2	-0.408237	5.76427e-05
AHDC1	1.02244	2.47218e-43
AHI1	0.461976	0.00389196
AHNAK	2.3774	0
AHNAK2	4.48618	1.22168e-241
AHR	0.228698	0.444217
AHRR	0.566057	0.189902
AHSA1	-0.140023	0.0304072
AHSA2P	0.44637	3.53368e-08
AHSG	-0.098094	0.73056
AICDA	0.0190378	0.9787
AIDA	0.0791004	0.472065
AIF1	-0.00604457	0.817193
AIF1L	-1.15966	8.93024e-71
AIFM1	-0.147452	0.0348544
AIFM2	0.122399	0.523462
AIFM3	0.436731	0.356148
AIG1	-0.226812	0.234767
AIM2	-0.624068	0.0905199
AIMP1	-0.252555	0.00293087
AIMP2	-0.658318	2.66916e-06
AIP	0.575178	7.71242e-07
AIPL1	-0.442369	0.392505
AIRE	-0.367663	0.0058388
AJAP1	-0.403446	0.282941
AJM1	1.30773	8.89093e-16
AJUBA	0.0899723	0.470723
AK1	1.85148	4.08479e-05
AK2	-0.164341	0.0211686
AK3	0.755153	9.92192e-10
AK4	-0.582425	1.46114e-22
AK5	0.411235	0.381602
AK6	-0.351219	0.0285724
AK7	-0.852779	0.05774
AK8	-0.608355	0.237278
AK9	0.0159278	0.986192
AKAIN1	0.0563166	0.961475
AKAP1	-0.685159	4.46456e-34
AKAP10	0.00185107	0.99865
AKAP11	0.240613	0.0105754
AKAP12	0.0775014	0.101567
AKAP13	-0.181365	0.00498504
AKAP14	0.717755	0.0454933
AKAP17A	0.0527713	0.622091
AKAP3	-0.73471	9.24954e-06
AKAP4	0.179215	0.551085
AKAP5	1.06931	9.83637e-10
AKAP6	1.45258	2.71231e-15
AKAP7	-1.35263	8.04703e-11
AKAP8	-0.181726	0.0362588
AKAP8L	-0.237212	0.00725233
AKAP9	0.395047	8.42641e-07
AKIP1	0.583022	0.000473103
AKIRIN1	-0.666855	4.61578e-44
AKIRIN2	-0.0469719	0.670665
AKNA	-0.266529	0.00126364
AKNAD1	-0.159302	0.73558
AKR1A1	-0.226062	0.00508756
AKR1B1	-0.0623614	0.63489
AKR1B10	-0.169965	0.650817
AKR1B15	4.16634	8.66399e-12
AKR1C1	0.526222	0.215865
AKR1C2	0.278965	0.585554
AKR1C3	-0.263653	0.421873
AKR1D1	0.155671	0.702419
AKR1E2	-0.0675561	0.890183
AKR7A2	0.59642	1.33954e-05
AKR7A3	0.202542	0.690598
AKR7L	0.18657	0.716373
AKT1	1.80853	1.0654e-97
AKT1S1	0.0857221	0.34379
AKT2	0.0286883	0.859363
AKT3	0.655752	3.15464e-10
AKTIP	-0.320065	0.0207387
ALAD	0.0014481	0.979611
ALAS1	0.0298834	0.826814
ALAS2	-0.193807	0.584327
ALCAM	2.19954	3.35168e-156
ALDH16A1	-0.149825	0.344738
ALDH18A1	0.308102	1.17454e-05
ALDH1A1	-0.0475235	0.886403
ALDH1A2	-1.26597	0.000505533
ALDH1A3	-0.597002	0.161561
ALDH1B1	-0.229782	0.148565
ALDH1L1	1.36556	0.0038124
ALDH1L2	0.232216	0.0110194
ALDH2	-0.572598	3.18021e-10
ALDH3A1	-0.0989162	0.806357
ALDH3A2	-1.08597	3.98918e-71
ALDH3B1	3.72833	5.97823e-39
ALDH3B2	-0.602324	0.246335
ALDH4A1	-0.782791	4.47809e-11
ALDH5A1	-0.769617	0.00420353
ALDH6A1	-0.438959	0.000469079
ALDH7A1	-0.709552	8.68888e-39
ALDH8A1	0.75581	0.141166
ALDH9A1	0.532731	1.02566e-07
ALDOA	-0.0660757	0.815064
ALDOB	0.319341	0.324099
ALDOC	-0.253494	0.28153
ALG1	0.364302	0.042086
ALG10	-0.498264	0.0797945
ALG10B	0.147073	0.50672
ALG11	0.359764	0.0135769
ALG12	0.0648737	0.799145
ALG13	-0.311096	0.000484306
ALG14	0.672153	0.0279067
ALG1L	-0.266754	0.579288
ALG1L2	-0.414573	0.30489
ALG1L9P	0.0143727	0.974179
ALG2	-0.0887303	0.471984
ALG3	0.290668	0.00704371
ALG5	0.247667	0.152609
ALG6	-0.536393	0.000282441
ALG8	-0.231902	0.0616562
ALG9	-0.0763194	0.836697
ALK	-0.266402	0.551237
ALKAL1	-0.0890744	0.910567
ALKAL2	-0.137671	0.776239
ALKBH1	-0.808835	4.56926e-08
ALKBH2	-0.229301	0.256324
ALKBH3	-0.0238049	0.939133
ALKBH3-AS1	0.184419	0.705512
ALKBH4	-0.292631	0.15766
ALKBH5	-0.0875259	0.379924
ALKBH6	-0.181754	0.630702
ALKBH7	0.269221	0.0209729
ALKBH8	-0.123119	0.623361
ALMS1	-0.696921	5.11845e-18
ALMS1-IT1	-0.616366	0.0359319
ALMS1P1	0.122689	0.79047
ALOX12	0.650611	0.0600191
ALOX12-AS1	0.804624	0.00739912
ALOX12B	-0.535936	0.269084
ALOX12P2	-0.704678	0.0812601
ALOX15	1.3601	6.47788e-05
ALOX15B	0.0760562	0.759508
ALOX5	-0.745633	0.0174718
ALOX5AP	0.0828259	0.646343
ALOXE3	0.166528	0.631669
ALPG	-0.344089	5.41964e-07
ALPI	-0.0748458	0.921074
ALPK1	2.73966	2.14242e-06
ALPK2	0.796783	2.21632e-06
ALPK3	0.883966	2.08302e-15
ALPL	-1.5416	1.62111e-86
ALPP	-0.0753183	0.790805
ALS2	-0.0315889	0.809011
ALS2CL	0.799847	1.43299e-07
ALX1	0.231646	0.539572
ALX4	0.29602	0.54547
ALYREF	-0.375972	5.61211e-07
AMACR	-0.773893	0.105165
AMBP	-0.108744	0.769284
AMBRA1	-0.00799346	0.949649
AMD1	-0.522272	2.55458e-16
AMDHD1	-0.205083	0.609653
AMDHD2	0.341319	0.0443068
AMELY	-0.158535	0.701097
AMER1	-0.178899	0.264926
AMER2	-0.799556	0.0151569
AMER3	-0.572604	0.2025
AMFR	0.736815	2.43468e-19
AMH	-0.548652	0.200779
AMHR2	1.63547	0.00682444
AMIGO1	0.357459	0.278867
AMIGO2	1.05919	4.9394e-09
AMMECR1	0.728682	1.59895e-18
AMMECR1L	0.223886	0.021306
AMN	-0.0690247	0.898303
AMN1	0.108829	0.808014
AMOT	-0.278475	4.11443e-05
AMOTL1	1.93478	4.0385e-98
AMOTL2	0.374283	2.38811e-09
AMPD2	1.82922	4.68486e-55
AMPD3	-0.142856	0.665525
AMPH	-0.530742	0.130835
AMT	0.153895	0.760386
AMY2B	-0.33059	0.398712
AMZ1	-0.190791	0.67756
AMZ2	0.035036	0.769189
AMZ2P1	0.0499976	0.866292
ANAPC1	-0.478874	7.55837e-08
ANAPC10	-0.447853	0.214139
ANAPC11	0.0182652	0.899527
ANAPC13	-0.276486	0.0749883
ANAPC15	0.111142	0.761096
ANAPC16	0.248722	0.0196297
ANAPC1P1	-0.169398	0.620426
ANAPC2	0.357643	0.00068861
ANAPC4	-0.500295	3.34687e-08
ANAPC5	0.550645	3.0786e-25
ANAPC7	-0.226826	0.0100781
ANG	2.22591	0.00572621
ANGEL1	-0.0691895	0.679944
ANGEL2	-0.360944	0.000376503
ANGPT1	0.784858	5.88328e-06
ANGPT2	-2.19159	2.31968e-05
ANGPT4	-1.57032	0.0339108
ANGPTL1	0.0758981	0.895151
ANGPTL2	1.04737	1.8587e-17
ANGPTL3	0.0659307	0.858638
ANGPTL4	0.548676	0.193103
ANGPTL6	0.510317	0.246587
ANGPTL7	3.60148	2.26287e-16
ANGPTL8	-0.510899	0.311381
ANK1	-0.296077	0.175893
ANK2	-0.733103	1.0667e-36
ANK3	0.126654	0.187915
ANKAR	0.608494	0.0689724
ANKDD1A	0.184037	0.494114
ANKDD1B	-0.565689	0.0531185
ANKEF1	-1.11177	2.98271e-06
ANKFN1	4.87186	2.98808e-22
ANKFY1	0.231967	0.000838314
ANKH	1.76773	2.90047e-75
ANKHD1	-0.166214	0.565351
ANKHD1-EIF4EBP3	-0.302357	0.372455
ANKIB1	0.232268	0.00393049
ANKK1	0.0495659	0.932941
ANKLE1	-0.64005	0.020304
ANKLE2	0.115073	0.126926
ANKMY1	0.17033	0.548589
ANKMY2	0.293946	0.0593558
ANKRA2	0.640855	2.01535e-05
ANKRD1	-2.03409	5.42917e-08
ANKRD10	-0.18699	0.0121271
ANKRD11	0.142789	0.0182905
ANKRD12	-0.0328132	0.792831
ANKRD13A	0.0630158	0.619766
ANKRD13B	1.01891	1.56148e-08
ANKRD13C	-0.0229986	0.880142
ANKRD13D	0.448794	3.22559e-05
ANKRD16	-0.217017	0.448147
ANKRD17	0.52937	8.10126e-22
ANKRD18A	-0.675599	0.0219056
ANKRD18B	-1.02004	5.23163e-10
ANKRD19P	0.000966158	0.998013
ANKRD2	0.545643	0.0734637
ANKRD20A1	-0.0190442	0.900786
ANKRD20A11P	-0.13479	0.726883
ANKRD23	-0.306774	0.524794
ANKRD24	-0.115915	0.467043
ANKRD26	-0.184111	0.136854
ANKRD27	-0.0746536	0.588246
ANKRD28	-0.406077	1.10847e-08
ANKRD29	-0.146242	0.785835
ANKRD30BL	0.163195	0.391109
ANKRD31	-0.121108	0.803599
ANKRD33	0.751779	0.142114
ANKRD33B	0.395493	0.0109108
ANKRD34A	0.162051	0.683387
ANKRD34B	-0.211414	0.564649
ANKRD35	-2.19363	0.0224372
ANKRD36	0.0323221	0.890271
ANKRD36B	-0.329094	0.0690856
ANKRD36BP2	0.0618269	0.910808
ANKRD36C	0.718091	8.39107e-05
ANKRD37	-0.588466	0.20759
ANKRD39	-0.146921	0.675117
ANKRD40	-0.160151	0.117358
ANKRD40CL	-0.155653	0.561211
ANKRD42	-0.0451216	0.893794
ANKRD44	1.46244	3.08555e-05
ANKRD45	-0.823223	0.173048
ANKRD46	0.121267	0.537024
ANKRD49	-0.222038	0.272976
ANKRD50	0.215229	0.0207708
ANKRD52	1.47156	1.95938e-148
ANKRD53	0.315947	0.5031
ANKRD54	0.2289	0.116118
ANKRD55	-0.235863	0.604045
ANKRD6	-0.149772	0.332769
ANKRD61	0.381804	0.265095
ANKRD62	-0.08763	0.908672
ANKRD63	-0.0713747	0.743967
ANKRD65	-0.650336	0.0541949
ANKRD7	0.0384973	0.933599
ANKRD9	-0.307149	0.0599551
ANKS1A	-0.074781	0.441258
ANKS1B	1.60488	6.96335e-05
ANKS3	0.18641	0.24548
ANKS4B	-0.092347	0.907445
ANKS6	0.132587	0.264158
ANKZF1	-0.137162	0.193319
ANLN	-0.297949	0.000181944
ANO1	1.12941	0.0666839
ANO10	0.385683	9.46263e-06
ANO2	-1.03302	0.000121172
ANO3	3.06649	9.99607e-09
ANO4	-1.32974	0.000169799
ANO5	-0.511483	0.0424658
ANO6	0.604542	4.35397e-17
ANO7	-0.108243	0.769172
ANO8	-0.248169	0.0174896
ANO9	-0.229838	0.306148
ANOS1	0.679752	1.33384e-06
ANP32A	-0.485448	3.08777e-17
ANP32AP1	-0.167535	0.743967
ANP32B	-0.054999	0.417466
ANP32E	-0.552654	1.61682e-12
ANPEP	-0.365064	0.111974
ANTKMT	0.0205409	0.941176
ANTXR1	1.59467	7.1144e-52
ANTXR2	0.672126	0.000268977
ANXA1	3.10305	5.61727e-221
ANXA11	1.43087	8.58236e-169
ANXA2	0.665318	1.7885e-108
ANXA2R	0.160758	0.755834
ANXA3	-0.144698	0.121455
ANXA4	1.18225	5.73162e-37
ANXA5	0.00178384	0.986607
ANXA6	0.50519	1.44021e-30
ANXA7	-0.463174	1.9155e-08
ANXA8	5.48011	9.12712e-82
ANXA8L1	5.18291	1.13858e-151
ANXA9	-0.659895	0.130799
AOAH	-0.257196	0.448909
AOC1	-1.07792	0.0688486
AOC2	-0.5302	0.0339034
AOC3	-0.981712	0.00205489
AOC4P	-0.130648	0.766623
AOPEP	1.41239	1.4821e-35
AOX1	-0.793438	0.0783378
AP1AR	-0.777008	9.32636e-09
AP1B1	0.102887	0.158437
AP1G1	0.353204	2.99068e-09
AP1G2	0.235161	0.0403437
AP1M1	0.997044	3.57803e-23
AP1M2	-0.956412	5.06602e-33
AP1S1	0.0148503	0.921074
AP1S2	-0.21841	0.096938
AP1S3	0.753036	0.046775
AP2A1	0.331669	6.17637e-10
AP2A2	0.21251	0.00154416
AP2B1	-0.274377	1.08238e-12
AP2M1	0.635892	2.719e-60
AP2S1	0.401108	2.06793e-06
AP3B1	0.299572	4.79186e-08
AP3B2	-0.567101	0.0022707
AP3D1	0.202506	0.000128559
AP3M1	0.331158	6.20882e-05
AP3M2	-0.423398	0.00117634
AP3S1	0.798645	2.949e-28
AP3S2	0.297867	0.0900905
AP4B1	-0.0387927	0.864976
AP4B1-AS1	-0.0297308	0.950857
AP4E1	-0.311266	0.00885419
AP4M1	0.306727	0.0919131
AP4S1	-0.0825338	0.773877
AP5B1	-0.0406531	0.81167
AP5M1	-0.897314	6.75191e-34
AP5S1	0.89134	2.14822e-05
AP5Z1	0.545864	4.23801e-07
APAF1	0.297494	0.000699961
APBA1	-0.0707483	0.857319
APBA2	-0.37912	0.00607839
APBA3	0.206172	0.179925
APBB1	0.9716	1.26127e-23
APBB1IP	1.09278	0.0295448
APBB2	-0.227093	0.0122962
APBB3	0.4924	3.14082e-05
APC	0.435754	1.25023e-07
APC2	0.372558	0.00616752
APCDD1	-0.953789	5.13968e-05
APCDD1L	-0.16934	0.72969
APCDD1L-DT	0.265365	0.570164
APEH	-0.290395	6.3123e-06
APELA	-1.50217	4.62525e-47
APEX1	-0.499548	4.69045e-22
APEX2	-0.215182	0.0825029
APH1A	0.588469	2.24058e-13
APH1B	0.749559	0.000312519
API5	-0.392193	5.66636e-09
APIP	-0.495617	0.000434646
APLF	-0.570331	0.0847713
APLN	-0.0181743	0.768529
APLNR	-1.74914	5.85965e-45
APLP1	1.02459	5.77607e-35
APLP2	1.5192	0
APMAP	0.377976	2.25459e-07
APOA1	1.53616	0.00700533
APOA1-AS	-0.121449	0.796524
APOA2	-1.75301	0.0718794
APOB	0.542736	0.218582
APOBEC2	-0.263518	0.595702
APOBEC3A	0.0974189	0.825998
APOBEC3A_B	0.0974189	0.825998
APOBEC3B	0.420466	0.339322
APOBEC3B-AS1	-0.802023	0.155152
APOBEC3C	0.759335	2.22297e-15
APOBEC3D	-0.312038	0.525293
APOBEC3F	-0.274972	0.0928183
APOBEC3G	-0.156052	0.549902
APOBEC3H	-3.2106	0.00117353
APOBR	-0.348816	0.486726
APOC1	-0.980528	1.56984e-10
APOC1P1	-0.263003	0.593157
APOD	0.338219	0.425735
APOE	0.34198	0.00138802
APOL1	4.55167	4.5971e-27
APOL2	2.85309	1.06653e-36
APOL3	0.137152	0.817125
APOL4	-0.0145257	0.784994
APOL6	2.98034	9.35579e-13
APOLD1	1.08169	0.00202893
APOM	0.372247	0.439276
APOO	-0.340867	0.0639331
APOOL	-0.0808542	0.679944
APP	0.290184	3.64691e-15
APPBP2	1.62397	2.5972e-57
APPL1	0.151834	0.114054
APPL2	0.0479995	0.797129
APRT	-0.409539	0.000172763
APTR	-0.35875	0.139514
APTX	-0.181674	0.103534
AQP1	5.25181	0
AQP10	0.793332	0.138796
AQP11	-0.641724	0.0950818
AQP3	-0.456229	0.000565883
AQP4	-0.639437	0.241248
AQP4-AS1	-0.064972	0.898303
AQP5	0.341503	0.433086
AQP6	-0.197907	0.588736
AQP7	-0.130459	0.802388
AQR	-0.448559	2.312e-11
AR	-0.806549	0.00480616
ARAF	0.595066	7.89139e-14
ARAP1	-0.252275	0.000596448
ARAP1-AS2	-0.0355346	0.936646
ARAP2	3.12521	1.62771e-07
ARAP3	-1.03264	5.76771e-17
ARC	0.00355406	0.999753
ARCN1	0.685425	1.91247e-46
AREG	0.0384709	0.928566
AREL1	-0.0195393	0.87745
ARF1	0.578779	2.94517e-50
ARF3	-0.531935	1.24813e-18
ARF4	1.22999	1.66152e-62
ARF4-AS1	-0.212179	0.372481
ARF5	0.812663	1.60947e-23
ARF6	0.597388	1.23003e-25
ARFGAP1	0.891464	2.70267e-50
ARFGAP2	-0.186488	0.0421511
ARFGAP3	0.666407	1.18423e-09
ARFGEF1	-0.609822	1.56072e-32
ARFGEF2	0.162209	0.0189355
ARFGEF3	-0.849097	6.43177e-16
ARFIP1	-0.218561	0.0584853
ARFIP2	0.516613	1.44881e-09
ARFRP1	0.145463	0.204575
ARG1	0.00356147	0.998763
ARG2	-0.75595	0.000862215
ARGFX	-1.34936	0.000190544
ARGLU1	0.112377	0.149071
ARHGAP1	0.630758	8.71536e-21
ARHGAP10	-0.608862	9.39997e-09
ARHGAP11A	-0.43561	2.51288e-06
ARHGAP11B	0.250209	0.552138
ARHGAP12	-0.682427	9.62888e-13
ARHGAP15	-0.0422716	0.863087
ARHGAP17	-0.487704	4.31662e-09
ARHGAP18	0.0334698	0.874545
ARHGAP19	-0.725926	1.41336e-11
ARHGAP19-SLIT1	0.181951	0.520075
ARHGAP20	4.83285	1.00012e-06
ARHGAP21	-0.187788	0.00460323
ARHGAP22	-0.354122	0.2961
ARHGAP23	2.29798	3.23918e-136
ARHGAP24	1.52775	1.27306e-06
ARHGAP25	-1.19351	0.0129886
ARHGAP26	-1.33562	1.5735e-19
ARHGAP27	-0.157564	0.555374
ARHGAP27P1-BPTFP1-KPNA2P3	-0.266597	0.560595
ARHGAP28	0.0375562	0.80805
ARHGAP29	1.05302	8.29631e-25
ARHGAP30	0.0590931	0.902886
ARHGAP31	0.273988	0.0393482
ARHGAP31-AS1	0.112688	0.810991
ARHGAP32	0.675018	9.90252e-15
ARHGAP33	0.344577	0.00157935
ARHGAP35	0.23163	0.000428381
ARHGAP36	-0.453843	0.341145
ARHGAP39	-0.137085	0.345423
ARHGAP4	-0.540242	0.00100215
ARHGAP40	-0.997009	0.0551658
ARHGAP42	-0.425616	2.4016e-08
ARHGAP44	-0.0630654	0.701617
ARHGAP45	0.0429864	0.797129
ARHGAP5	1.13079	1.99719e-50
ARHGAP6	1.70015	1.53572e-16
ARHGAP8	-0.488816	0.00568164
ARHGAP9	-0.971965	0.00730771
ARHGDIA	0.429431	2.1055e-12
ARHGDIB	4.25148	3.60317e-38
ARHGDIG	1.14746	0.0140256
ARHGEF1	1.01745	1.71446e-32
ARHGEF10	0.209424	0.337492
ARHGEF10L	0.0225849	0.908907
ARHGEF11	-0.241415	9.83833e-05
ARHGEF12	0.521365	6.54905e-24
ARHGEF15	-1.60502	1.86245e-05
ARHGEF16	-0.808539	2.08684e-13
ARHGEF17	1.72792	3.20996e-94
ARHGEF18	-0.13237	0.256587
ARHGEF19	0.339305	0.234844
ARHGEF2	0.0573681	0.603174
ARHGEF25	1.3405	4.25879e-05
ARHGEF26	-1.28126	3.67092e-16
ARHGEF26-AS1	-0.0888642	0.807836
ARHGEF28	-0.111345	0.810391
ARHGEF3	1.81349	7.3451e-33
ARHGEF33	-0.0223748	0.965384
ARHGEF35	-1.01361	0.00172045
ARHGEF37	0.361759	0.429767
ARHGEF38	-1.53453	0.000412389
ARHGEF39	-0.36792	0.0352831
ARHGEF4	-0.256647	0.367234
ARHGEF40	1.76818	2.18887e-45
ARHGEF5	-0.845265	4.68136e-12
ARHGEF6	1.36349	0.00030286
ARHGEF7	-0.0283928	0.793562
ARHGEF9	0.137116	0.39996
ARID1A	0.0627938	0.3141
ARID1B	-0.0162493	0.850752
ARID2	0.0202597	0.900786
ARID3A	0.258204	4.25097e-06
ARID3B	-0.864922	2.96918e-51
ARID3C	0.374566	0.13624
ARID4A	0.331527	0.00883292
ARID4B	0.271933	0.00437677
ARID5A	0.78275	0.020097
ARID5B	2.03189	3.87848e-38
ARIH1	0.295124	4.00162e-05
ARIH2	-0.192311	0.0050632
ARIH2OS	-0.191064	0.709546
ARL1	0.606911	8.32e-15
ARL10	0.593309	6.15495e-09
ARL11	-1.23111	0.00762593
ARL13A	0.222824	0.620084
ARL13B	0.199948	0.34338
ARL14EP	-0.0992844	0.6198
ARL15	0.429404	0.00423735
ARL16	-0.272379	0.071442
ARL17A	-0.603992	0.115846
ARL17B	-0.603992	0.115846
ARL2	-0.516896	0.00050478
ARL2BP	2.32375	1.18219e-06
ARL3	0.106715	0.448566
ARL4A	0.271465	0.039135
ARL4C	-0.122707	0.218374
ARL4D	1.62597	8.43155e-18
ARL5A	-0.559093	8.48138e-07
ARL5B	-0.228493	0.0128262
ARL5C	0.00381379	0.996659
ARL6	0.221483	0.347407
ARL6IP1	-0.65563	4.07587e-23
ARL6IP4	0.703363	0.16899
ARL6IP5	1.5463	1.79842e-52
ARL6IP6	-0.357358	0.00186621
ARL8A	0.851889	1.30662e-28
ARL8B	0.288305	0.000407666
ARL9	-1.45487	0.0800222
ARLNC1	0.0106905	0.997616
ARMC1	-0.542696	4.10148e-09
ARMC10	-0.0321431	0.838436
ARMC12	-0.0635997	0.907445
ARMC2	0.101606	0.803413
ARMC3	-0.00178814	0.998013
ARMC4	0.28022	0.571144
ARMC5	0.116164	0.548617
ARMC6	-0.181195	0.073851
ARMC7	-0.0771727	0.711256
ARMC8	0.0960522	0.350443
ARMC9	0.493852	0.000102144
ARMCX1	0.248939	0.139241
ARMCX2	0.41552	7.96723e-08
ARMCX3	1.12287	2.85434e-34
ARMCX4	0.0796888	0.752578
ARMCX5	-0.0274672	0.920445
ARMCX5-GPRASP2	0.266905	0.192748
ARMCX6	0.63379	0.000270826
ARMH1	0.546201	0.199779
ARMH3	-0.211391	0.0636741
ARMH4	1.95543	7.15051e-47
ARMT1	-1.03799	1.26581e-50
ARNT	0.116694	0.20557
ARNT2	0.874011	0.000253282
ARNTL	0.978305	0.000102492
ARNTL2	-0.775657	3.86328e-06
ARNTL2-AS1	-0.332717	0.218523
ARPC1A	-0.0656408	0.700046
ARPC1B	0.133387	0.683318
ARPC2	0.728737	1.13636e-64
ARPC3	0.0607568	0.55923
ARPC4	-0.242644	0.00744537
ARPC5	-0.193525	0.000646883
ARPC5L	-0.0858216	0.470773
ARPIN	0.854939	7.83629e-08
ARPP19	-0.399881	6.14402e-10
ARPP21	-0.0523975	0.788754
ARR3	0.442683	0.317244
ARRB1	0.223382	0.0883254
ARRB2	-0.187031	0.203471
ARRDC1	0.340708	0.0197289
ARRDC1-AS1	0.240512	0.18176
ARRDC2	-0.559347	0.000226893
ARRDC3	0.955377	7.84766e-39
ARRDC3-AS1	0.0249163	0.968604
ARRDC4	1.55333	5.32495e-30
ARRDC5	0.199041	0.490168
ARSA	1.32854	1.83081e-27
ARSB	0.399608	0.00569539
ARSD	0.0347588	0.910837
ARSF	-0.527335	0.253804
ARSG	0.145	0.616339
ARSI	0.852165	1.26991e-20
ARSJ	5.52289	3.59408e-33
ARSK	1.08761	3.09204e-11
ARSL	-1.19881	8.01495e-10
ART1	0.205967	0.483452
ART3	0.0134573	0.986607
ART4	5.02003	1.18504e-35
ART5	-2.06891	4.1191e-11
ARTN	0.202717	0.634693
ARV1	0.280932	0.221158
ARVCF	-0.737467	7.60943e-08
ARX	-0.682722	6.5755e-05
AS3MT	0.248546	0.4722
ASAH1	0.545067	8.56399e-10
ASAH2	-0.747841	0.0771005
ASAH2B	-0.997747	0.000435836
ASAP1	0.0617363	0.530256
ASAP1-IT2	-0.170681	0.735303
ASAP2	-0.516048	5.29156e-05
ASAP3	1.04294	9.7658e-23
ASB1	0.272089	0.00470929
ASB12	-0.139883	0.702099
ASB13	0.263422	0.325544
ASB14	-0.36257	0.454371
ASB16	-0.0974156	0.79488
ASB16-AS1	0.0514036	0.83342
ASB18	-0.445922	0.260361
ASB2	-0.157235	0.691107
ASB3	-0.253647	0.0950818
ASB4	0.261471	0.274655
ASB5	-0.00456923	0.83342
ASB6	0.0670112	0.731469
ASB7	0.222909	0.234914
ASB8	0.995554	2.83075e-10
ASB9	-1.09222	0.0555512
ASCC1	-0.556472	1.11523e-05
ASCC2	0.398088	5.2846e-07
ASCC3	0.0501525	0.530779
ASCL1	-1.29274	4.73552e-06
ASCL2	-0.36903	0.257258
ASCL5	0.1012	0.808063
ASF1A	-0.558183	2.5711e-05
ASF1B	-0.255119	0.0852258
ASGR1	0.216914	0.582948
ASGR2	-0.0258815	0.755479
ASH1L	0.641989	5.24021e-16
ASH1L-AS1	-0.453148	0.25235
ASH2L	-0.352906	1.7693e-10
ASIC1	-0.144451	0.676729
ASIC2	-0.0736075	0.884615
ASIC3	-0.19982	0.343224
ASIC4	0.253914	0.608906
ASIP	1.33245	0.035565
ASL	-0.162451	0.327585
ASMT	-0.173995	0.630378
ASMTL	0.79809	9.18506e-11
ASNS	0.809286	0.0160228
ASNSD1	-0.00230096	0.965194
ASNSP1	0.776787	0.136392
ASPA	0.267888	0.53949
ASPDH	1.03212	0.0389779
ASPG	0.00150558	0.995571
ASPH	0.136088	0.0965399
ASPHD1	2.15599	1.44669e-29
ASPHD2	-0.932203	0.0079579
ASPM	-0.49157	2.03473e-12
ASPN	4.79358	7.21349e-37
ASPRV1	-0.315143	0.514566
ASPSCR1	0.160892	0.207576
ASRGL1	-1.03542	1.04443e-41
ASS1	-0.460236	4.15381e-09
ASTE1	0.0398845	0.893749
ASTN1	0.182915	0.694016
ASTN2	-0.615334	1.36863e-05
ASTN2-AS1	-0.00698052	0.993169
ASXL1	0.926517	1.35664e-32
ASXL2	-0.625033	1.54675e-17
ASXL3	1.26366	5.08568e-10
ATAD1	-0.270068	0.00561767
ATAD2	0.658224	1.12576e-10
ATAD2B	0.0796988	0.605093
ATAD3A	-0.085182	0.320056
ATAD3B	-0.221195	0.00421055
ATAD3C	-0.199634	0.59627
ATAD5	-0.49544	2.83729e-06
ATAT1	-0.201215	0.107418
ATCAY	-0.245704	0.0329857
ATE1	-0.0657059	0.692041
ATF1	0.033753	0.853203
ATF2	0.154965	0.11611
ATF3	1.85364	3.48118e-90
ATF4	0.159679	9.53795e-06
ATF5	1.29183	2.98676e-25
ATF6	0.227563	0.0174718
ATF6B	0.668387	1.18321e-15
ATF7	0.312746	0.0225548
ATF7-NPFF	0.14386	0.743967
ATF7IP	-0.558713	9.65307e-21
ATF7IP2	1.10111	8.50465e-13
ATG10	-0.538915	0.000210286
ATG101	0.425556	0.00659242
ATG12	0.172457	0.0311073
ATG13	-0.340664	1.88774e-05
ATG14	-0.333429	0.00344214
ATG16L1	-0.0909847	0.471951
ATG16L2	-0.0987007	0.671223
ATG2A	0.3452	0.00119438
ATG2B	0.233943	0.0164879
ATG3	-0.999275	1.1985e-58
ATG4A	0.785589	2.0621e-08
ATG4B	0.0391768	0.721546
ATG4C	-0.32838	0.0638004
ATG4D	0.103462	0.569139
ATG5	-0.39196	2.29362e-05
ATG7	0.258279	0.0699844
ATG9A	0.559077	1.68546e-06
ATG9B	-0.238583	0.000168591
ATIC	-0.773061	2.93271e-39
ATL1	0.186437	0.590596
ATL2	-0.405712	7.80146e-07
ATL3	0.420343	7.58018e-07
ATM	0.0660635	0.474927
ATMIN	-0.513559	1.77749e-12
ATN1	0.413219	1.28356e-09
ATOH1	-0.530658	0.229143
ATOH7	0.311855	0.454371
ATOH8	-0.28901	0.455231
ATOX1	0.46304	5.44125e-05
ATP10A	0.593629	0.067964
ATP10B	-0.049775	0.900786
ATP10D	1.49429	7.81206e-29
ATP11A	0.181798	0.000804486
ATP11A-AS1	0.0723745	0.892868
ATP11AUN	-0.0900194	0.905611
ATP11B	0.83105	2.44962e-23
ATP11C	-0.569579	3.91803e-23
ATP12A	-0.786192	5.4005e-15
ATP13A1	0.289695	2.5857e-05
ATP13A2	-0.05692	0.59065
ATP13A3	-0.165225	0.0332771
ATP13A4	-3.35296	0.0107386
ATP13A5	-0.187505	0.33987
ATP1A1	0.346009	1.74755e-13
ATP1A1-AS1	0.678381	0.0916458
ATP1A2	-1.64572	1.04083e-07
ATP1A3	-0.309148	0.340656
ATP1A4	0.358615	0.433585
ATP1B1	1.76691	1.11845e-118
ATP1B2	-0.891514	4.46977e-05
ATP1B3	-0.493906	3.54065e-16
ATP23	-0.562156	0.0535904
ATP2A1	-0.414212	0.0860795
ATP2A1-AS1	-0.869993	0.131681
ATP2A2	0.111816	0.00512036
ATP2A3	-0.864361	1.78994e-08
ATP2B1	0.0498604	0.619135
ATP2B1-AS1	0.123554	0.818894
ATP2B2	0.0101034	0.993066
ATP2B3	-0.191229	0.699552
ATP2B4	1.41692	1.33142e-154
ATP2C1	0.00441454	0.968412
ATP2C2	-1.11723	3.87965e-08
ATP2C2-AS1	0.141078	0.787679
ATP4A	0.0863778	0.869172
ATP4B	-0.12105	0.716694
ATP5F1A	-0.265421	3.03787e-06
ATP5F1B	-0.234033	8.84429e-06
ATP5F1C	-0.328226	2.19546e-09
ATP5F1D	0.280299	0.00771565
ATP5F1E	0.82087	1.0285e-27
ATP5IF1	0.212418	0.0207455
ATP5MC1	-0.121635	0.206931
ATP5MC2	0.092299	0.195602
ATP5MC3	-0.0161211	0.84647
ATP5MD	-0.31604	0.00296635
ATP5ME	-0.547092	0.00590185
ATP5MF	-0.223367	0.0582109
ATP5MF-PTCD1	0.506513	0.0796638
ATP5MG	-0.263409	0.102841
ATP5MGL	-0.00234977	0.997085
ATP5MPL	-0.343043	0.00149348
ATP5PB	-0.357347	5.54587e-09
ATP5PD	-0.417093	5.38482e-07
ATP5PF	-0.371182	0.000242428
ATP5PO	-0.416883	0.00146396
ATP6AP1	0.716814	8.20936e-54
ATP6AP1L	1.02808	0.00025717
ATP6AP2	0.253413	0.00105802
ATP6V0A1	0.445967	6.64088e-12
ATP6V0A2	-0.206809	0.0660052
ATP6V0A4	-0.497528	0.00432771
ATP6V0B	0.313082	0.00085457
ATP6V0C	0.0610737	0.909498
ATP6V0D1	0.708036	1.65726e-20
ATP6V0D2	0.400888	0.338324
ATP6V0E1	0.0723517	0.411697
ATP6V0E2	-0.123447	0.609481
ATP6V0E2-AS1	0.34207	0.469377
ATP6V1A	-0.0673429	0.465696
ATP6V1B1	0.0840975	0.866279
ATP6V1B1-AS1	-0.0194059	0.765866
ATP6V1B2	-0.324941	5.56229e-05
ATP6V1C1	-0.0487679	0.675787
ATP6V1C2	-0.198804	0.557557
ATP6V1D	0.108175	0.202173
ATP6V1E1	0.0973988	0.248325
ATP6V1E2	0.111613	0.782168
ATP6V1F	0.358787	0.000980854
ATP6V1FNB	-0.716206	0.0834818
ATP6V1G1	-0.19327	0.00802766
ATP6V1G2	-0.660078	0.132484
ATP6V1G3	0.208845	0.378541
ATP6V1H	0.468558	3.26126e-06
ATP7A	1.46315	1.07352e-19
ATP7B	2.8096	4.13024e-304
ATP8A1	-0.647312	2.7998e-05
ATP8A2	-1.57733	1.74488e-17
ATP8B1	-0.00678887	0.93525
ATP8B2	0.0428804	0.572039
ATP8B3	2.30764	1.11372e-12
ATP8B4	-0.631964	0.0709214
ATP8B5P	0.0282167	0.957465
ATP9A	-0.461255	1.44881e-09
ATP9B	0.00351839	0.973426
ATPAF1	-0.393129	3.39867e-06
ATPAF2	-0.0550004	0.817613
ATPSCKMT	-0.04374	0.866711
ATR	0.306816	0.000410282
ATRAID	0.0958573	0.406169
ATRIP	0.0121287	0.97026
ATRIP-TREX1	0.0121287	0.97026
ATRN	0.46714	3.70452e-12
ATRNL1	3.6685	5.92907e-85
ATRX	0.216409	0.00757237
ATXN1	0.512211	1.01198e-05
ATXN10	-0.0169362	0.886739
ATXN1L	-0.0785864	0.314859
ATXN2	0.406976	1.46207e-08
ATXN2-AS	0.623036	0.115522
ATXN2L	0.280865	2.77615e-06
ATXN3	-0.612906	9.53205e-09
ATXN7	0.248995	0.526835
ATXN7L1	0.169026	0.229177
ATXN7L2	-0.574453	0.00272735
ATXN7L3	0.266258	0.000316769
ATXN7L3B	-0.316053	3.16721e-05
AUH	-0.483665	0.000396842
AUNIP	-0.731724	6.84932e-06
AUP1	0.254622	0.00182809
AURKA	-0.437167	7.7781e-09
AURKAIP1	-0.10877	0.250823
AURKB	-0.337474	0.000360488
AURKC	0.190858	0.710476
AUTS2	-0.938151	4.97674e-40
AVEN	0.636897	7.09316e-07
AVIL	-0.10873	0.765943
AVL9	-0.198189	0.0180253
AVP	0.181378	0.390881
AVPI1	0.335121	0.212741
AVPR1A	1.52941	0.0443674
AVPR2	-0.462414	0.341471
AWAT1	-0.043888	0.862962
AXDND1	-0.80853	0.157395
AXIN1	0.143144	0.183454
AXIN2	-0.981889	6.35885e-35
AXL	3.74399	1.30995e-287
AZI2	0.296963	0.10515
AZIN1	-0.442443	3.68708e-13
AZIN2	1.48554	6.62138e-09
AZU1	-1.24591	0.0118626
B2M	3.36439	6.87788e-251
B3GALNT1	2.07	4.95353e-19
B3GALNT2	-0.664479	2.72861e-09
B3GALT1	-0.216894	0.622908
B3GALT1-AS1	-0.334257	0.324099
B3GALT2	0.217712	0.67934
B3GALT4	1.38846	0.00067125
B3GALT5	-0.879484	0.00134346
B3GALT6	0.440832	0.000516647
B3GAT1	-0.72983	2.84032e-05
B3GAT2	-0.109727	0.812871
B3GAT3	0.472245	2.0618e-05
B3GLCT	-0.10713	0.647755
B3GNT2	-0.829249	1.69647e-15
B3GNT3	-0.281754	0.548494
B3GNT4	-0.160392	0.758074
B3GNT5	0.300179	0.128147
B3GNT7	-0.0745712	0.536953
B3GNT8	0.414418	0.352451
B3GNT9	2.0937	1.05942e-13
B3GNTL1	-0.283574	0.161151
B4GALNT1	0.350481	0.426175
B4GALNT2	-1.23284	0.092879
B4GALNT3	-0.829674	9.35052e-09
B4GALNT4	0.558389	4.6752e-05
B4GALT1	0.997626	2.1602e-63
B4GALT2	0.488845	3.17915e-07
B4GALT3	-0.143677	0.247573
B4GALT4	-0.196746	0.0156854
B4GALT4-AS1	0.0394234	0.930022
B4GALT5	-0.318268	6.81428e-07
B4GALT6	-0.877703	3.54068e-09
B4GALT7	0.511101	2.795e-08
B4GAT1	0.831096	3.26665e-09
B9D1	0.560456	0.000150732
B9D2	-0.00276876	0.996239
BAALC	-1.15153	0.0110079
BAAT	-0.250092	0.576203
BABAM1	-0.413612	0.00392242
BABAM2	0.346135	0.0305149
BACE1	1.32003	4.61878e-36
BACE2	-0.228652	0.181789
BACH1	0.0651755	0.61295
BACH2	-0.329887	0.0790109
BAD	0.413044	0.151778
BAG1	-0.185086	0.101258
BAG2	-0.400948	0.00216396
BAG3	1.74007	3.08961e-63
BAG4	-0.263469	0.0268773
BAG5	-0.464829	0.000179992
BAG6	-0.0126314	0.871791
BAHCC1	0.247836	0.0360906
BAHD1	0.64784	2.77891e-09
BAIAP2	0.25092	0.0902165
BAIAP2-DT	0.81553	1.00173e-07
BAIAP2L1	0.309284	0.00753082
BAIAP2L2	-0.769074	0.00479569
BAIAP3	-0.358623	0.278721
BAK1	-0.254226	0.00975195
BAMBI	0.943564	2.94839e-22
BANCR	-1.66299	0.0216981
BANF1	-0.227236	0.000870984
BANK1	-0.373445	0.38745
BANP	-0.20066	0.114404
BAP1	0.0683489	0.458708
BARD1	-0.640737	4.8122e-12
BARHL1	-0.0764574	0.872717
BARHL2	0.120342	0.804029
BARX1	0.53435	0.22024
BARX1-DT	-0.107442	0.737641
BARX2	-0.785234	0.162797
BASP1	0.19091	6.76237e-05
BASP1-AS1	0.576755	0.222224
BATF	0.337782	0.195714
BATF2	-0.185493	0.601587
BATF3	-0.476086	0.0371896
BAX	-0.152055	0.0311795
BAZ1A	0.0923685	0.453799
BAZ1B	-0.175346	0.00118676
BAZ2A	-0.334042	3.97668e-09
BAZ2B	-0.0347481	0.823583
BBC3	0.422446	0.000747218
BBIP1	0.267402	0.207645
BBOF1	0.804211	0.0502977
BBOX1	-0.181146	0.63327
BBOX1-AS1	-0.554516	0.169977
BBS1	-0.167272	0.721085
BBS10	-0.0636838	0.825998
BBS12	0.183729	0.56335
BBS2	0.228876	0.123231
BBS4	0.329057	0.0222201
BBS5	1.431	5.98645e-05
BBS7	-0.093258	0.57776
BBS9	-0.528144	3.69979e-05
BBX	-0.0561259	0.577542
BCAM	-0.987124	2.22812e-24
BCAN	-1.01743	0.00268093
BCAP29	0.0306558	0.862047
BCAP31	0.104012	0.0555923
BCAR1	1.03526	8.05573e-30
BCAR3	0.0707125	0.770743
BCAR4	0.428362	0.107986
BCAS1	-0.0422875	0.913013
BCAS2	-0.177927	0.103397
BCAS3	0.0829788	0.645057
BCAS4	0.0154673	0.929756
BCAT1	0.750222	1.91638e-33
BCAT2	0.973825	1.18718e-10
BCCIP	-0.47279	5.91612e-12
BCDIN3D	-0.254229	0.573627
BCDIN3D-AS1	-0.332437	0.49436
BCHE	-0.0961872	0.826016
BCKDHA	0.120547	0.789602
BCKDHB	-0.00877571	0.97597
BCKDK	0.141175	0.219688
BCL10	-0.461622	0.00132535
BCL11A	0.428433	0.00540604
BCL11B	0.514974	0.0302121
BCL2	1.38025	0.00223458
BCL2L1	-0.215658	0.00630723
BCL2L10	-0.148789	0.703054
BCL2L11	-1.05351	3.25325e-19
BCL2L12	-0.440268	0.000330015
BCL2L13	-0.0582834	0.710575
BCL2L14	-0.668903	0.146036
BCL2L15	-0.514577	0.286909
BCL2L2	0.801086	8.74253e-12
BCL2L2-PABPN1	1.88831	0.0172931
BCL3	0.942724	2.89274e-07
BCL6	-0.262137	0.0604484
BCL6B	-0.123661	0.894149
BCL7A	-0.822522	6.3281e-13
BCL7B	-0.0318423	0.854087
BCL7C	1.23525	1.61978e-11
BCL9	-0.567292	1.98894e-20
BCL9L	1.14314	1.92157e-55
BCLAF1	-0.16804	0.0189661
BCLAF3	-0.241685	0.139507
BCO1	-0.0998521	0.810635
BCO2	3.72161	7.22497e-42
BCOR	-0.240536	0.000933855
BCORL1	0.538521	9.08798e-09
BCORP1	-0.216654	0.655453
BCR	-0.27933	1.05037e-05
BCS1L	0.00809972	0.958861
BCYRN1	0.049833	0.83342
BDH1	-0.854502	0.0023307
BDH2	0.0499217	0.795658
BDKRB1	4.8402	1.30836e-12
BDKRB2	3.73443	1.50137e-23
BDNF	1.21449	6.85248e-05
BDNF-AS	-0.543555	0.027506
BDP1	0.179213	0.0274044
BEAN1	0.62037	0.205126
BECN1	0.30293	0.000994805
BEGAIN	2.40793	3.66481e-05
BEND3	-0.757822	3.57196e-26
BEND4	-1.337	1.71878e-32
BEND5	0.798787	0.00773069
BEND6	1.18201	0.000106383
BEND7	0.703829	0.00665853
BEST1	-0.375568	0.42927
BEST2	-9.63554e-05	0.996239
BEST3	0.0391197	0.955779
BEST4	-0.165677	0.727368
BET1	0.207296	0.193933
BET1L	1.05461	3.30898e-32
BEX1	1.38338	4.40227e-17
BEX2	0.226984	0.366413
BEX3	0.667916	1.43778e-23
BEX4	-0.255778	0.0199061
BEX5	-0.0159201	0.962872
BFAR	-0.361176	3.75888e-07
BFSP1	-1.32299	0.00203034
BFSP2	-0.169384	0.685749
BFSP2-AS1	-0.323673	0.417058
BGLAP	-0.34227	0.254329
BGN	4.76816	9.44165e-228
BHLHA15	-0.0247072	0.753883
BHLHA9	-0.0286037	0.752164
BHLHB9	-0.242151	0.590423
BHLHE22	0.181944	0.741765
BHLHE23	-0.030463	0.954151
BHLHE40	1.90568	1.11769e-106
BHLHE40-AS1	-0.185511	0.691221
BHLHE41	4.02439	5.04228e-05
BHMG1	-0.503127	0.330928
BHMT	-0.0377888	0.911242
BHMT2	-0.480633	0.332774
BICC1	2.27038	9.0182e-11
BICD1	-0.793207	4.27343e-36
BICD2	0.398253	1.44512e-09
BICDL1	-0.0808694	0.612291
BICDL2	-0.434535	0.0774975
BICRA	-0.00120649	0.988151
BICRAL	-0.0771747	0.658909
BID	0.933793	0.000457365
BIK	-0.66733	0.00201443
BIN1	1.78623	6.29003e-80
BIN2	-0.393115	0.392294
BIN3	0.432016	0.0111763
BIRC2	-0.110239	0.357507
BIRC3	0.637874	0.207305
BIRC5	-0.402757	5.09276e-06
BIRC6	0.102499	0.101117
BIRC6-AS2	1.24155	0.0441587
BIRC7	0.905281	0.0545453
BISPR	-0.354464	0.411128
BIVM	0.94947	3.96608e-06
BIVM-ERCC5	0.386969	0.270153
BLACE	-0.0132829	0.785783
BLCAP	0.36063	6.53627e-06
BLK	-0.216497	0.341449
BLM	-0.737038	1.13188e-10
BLMH	-0.321026	4.95262e-06
BLNK	0.0530579	0.902886
BLOC1S1	0.593932	0.0599051
BLOC1S2	-0.40836	5.83043e-05
BLOC1S3	0.470299	0.00351261
BLOC1S4	-0.182265	0.300959
BLOC1S5	-0.287716	0.183272
BLOC1S6	-0.0445365	0.773512
BLVRA	1.08662	8.87039e-07
BLVRB	0.614581	9.81814e-07
BLZF1	0.569024	2.34857e-05
BMERB1	-0.503737	0.122775
BMF	-0.625248	1.50299e-07
BMI1	-0.63392	3.24918e-06
BMP1	3.40414	0
BMP2	-1.49419	4.31591e-16
BMP2K	-0.558852	4.6564e-08
BMP3	-1.26186	0.0419096
BMP4	1.09924	9.31198e-34
BMP5	1.4045	0.000615389
BMP6	0.334725	0.479097
BMP7	-1.63717	4.85564e-88
BMP8A	-0.528255	0.0325678
BMP8B	0.0324372	0.939989
BMP8B-AS1	-0.0749145	0.924144
BMPER	1.39119	8.76506e-08
BMPR1A	-0.543974	3.54916e-09
BMPR1B	-1.43528	0.00374422
BMPR2	1.09889	2.95874e-68
BMS1	-0.428053	3.22087e-08
BMS1P1	-0.0929427	0.764011
BMS1P4	-0.194518	0.697801
BMT2	1.07742	2.19595e-05
BNC1	4.50688	5.95076e-134
BNC2	1.77301	2.82494e-105
BNC2-AS1	0.559669	0.258578
BNIP1	0.183737	0.377199
BNIP2	-0.141107	0.181324
BNIP3	-0.688051	9.44762e-22
BNIP3L	0.371442	0.000442682
BNIP5	-0.175518	0.611547
BNIPL	-0.667846	0.122585
BOC	1.40428	3.46953e-16
BOD1	-0.118406	0.0778168
BOD1L1	-0.584515	1.63002e-20
BOD1L2	-0.22167	0.583012
BOK	0.554315	6.59675e-05
BOLA1	1.09382	0.000763591
BOLA2-SMG1P6	-0.236888	0.513332
BOLA2B	0.00697092	0.992075
BOLA3	-0.064864	0.752495
BOLA3-AS1	0.158376	0.661047
BOLL	-0.401864	0.364956
BOP1	-0.107176	0.245581
BORA	-0.587181	0.00120959
BORCS5	-0.0901673	0.62524
BORCS6	0.0492463	0.891188
BORCS7	-0.0835034	0.798995
BORCS8	0.255524	0.2201
BORCS8-MEF2B	0.174771	0.707772
BPGM	0.302998	0.0758292
BPHL	-0.252148	0.143226
BPIFA2	0.236422	0.432658
BPNT1	-0.164686	0.270347
BPTF	-0.428681	1.37778e-14
BRAF	0.120131	0.311332
BRAP	-0.322612	0.00167576
BRAT1	-0.0283409	0.853605
BRCA1	-0.546426	3.13544e-12
BRCA2	-0.253892	0.0305513
BRCC3	-0.289184	0.005149
BRD1	-0.00573915	0.980423
BRD2	-0.164893	0.0095321
BRD3	-0.533007	4.1753e-20
BRD3OS	0.762008	1.90582e-06
BRD4	0.0707185	0.469066
BRD7	-0.603913	5.88005e-17
BRD8	-0.226351	0.00035175
BRD9	0.135716	0.0811483
BRDT	-0.0408277	0.893794
BRF1	0.368105	0.0229684
BRF2	0.0817905	0.780386
BRI3	0.221814	0.027425
BRI3BP	0.019169	0.928297
BRICD5	0.0140654	0.982504
BRINP1	-0.814497	9.5724e-06
BRINP2	-2.52078	0.000959366
BRIP1	-0.674127	3.40438e-07
BRIX1	-0.255689	0.0322275
BRK1	0.161936	0.0299369
BRMS1	-0.0291827	0.834966
BRMS1L	-0.187043	0.289992
BROX	0.0654053	0.657631
BRPF1	0.137598	0.193598
BRPF3	0.00265094	0.999068
BRSK1	0.0309566	0.896253
BRSK2	0.0155181	0.950493
BRWD1	-0.177043	0.032954
BRWD1-AS1	-0.23296	0.50952
BRWD1-AS2	0.0904462	0.865522
BRWD3	-0.650648	1.91382e-23
BSCL2	0.301637	0.442518
BSDC1	-0.0231736	0.866779
BSG	0.110537	0.0182422
BSN	-0.15492	0.337926
BSN-DT	-0.00157943	0.998013
BSND	0.193875	0.657846
BSPRY	-1.00875	8.2957e-08
BST1	0.0275773	0.941309
BST2	-1.44808	3.72349e-57
BSX	-0.0333615	0.871112
BTAF1	-0.0161274	0.85331
BTBD1	0.39217	1.80232e-06
BTBD10	0.274893	0.0352183
BTBD11	0.653051	0.0457411
BTBD16	0.0697403	0.826867
BTBD17	0.404727	0.409988
BTBD18	-0.578185	0.196138
BTBD19	2.46269	7.40132e-25
BTBD2	0.278088	0.00280167
BTBD3	0.215627	0.0673352
BTBD6	0.969303	1.14677e-05
BTBD7	0.503428	3.98435e-10
BTBD8	-0.43131	0.0965399
BTBD9	0.483361	0.00599206
BTBD9-AS1	0.181297	0.690156
BTD	-0.18547	0.355577
BTF3	0.0372497	0.59888
BTF3L4	-0.389126	7.89558e-07
BTG1	0.69536	4.41298e-10
BTG2	-0.140383	0.22725
BTG3	0.136421	0.295288
BTG3-AS1	0.443733	0.327071
BTG4	-0.249797	0.416281
BTK	-1.59073	0.000435836
BTLA	-0.957389	1.68726e-06
BTN1A1	-0.476614	0.15739
BTN2A1	0.206273	0.170049
BTN2A2	-0.0409659	0.876
BTN2A3P	1.34448	2.99113e-05
BTN3A1	4.22492	7.42961e-26
BTN3A2	5.05918	3.11045e-12
BTN3A3	5.02471	1.04431e-10
BTNL9	-0.207677	0.676962
BTRC	0.0286494	0.830043
BUB1	-0.921946	7.89173e-42
BUB1B	-0.465775	5.1156e-07
BUB1B-PAK6	-0.0748257	0.818894
BUB3	-0.204722	0.00465265
BUD13	-0.772064	1.04499e-07
BUD23	-0.117119	0.250762
BUD31	0.249319	0.0584202
BVES	-0.179366	0.562533
BVES-AS1	0.00861846	0.999949
BYSL	-0.628527	4.48136e-10
BZW1	-0.27796	8.25529e-05
BZW2	-0.151354	0.0808162
C10orf105	-0.003542	0.860448
C10orf126	-0.0906577	0.911652
C10orf142	-0.0886993	0.905999
C10orf143	-0.28018	0.541189
C10orf25	0.87099	0.0708079
C10orf71	0.180101	0.671223
C10orf82	-1.95435	7.49683e-06
C10orf88	-0.170511	0.528364
C10orf95	-0.130534	0.798995
C11orf1	-0.436179	0.0493251
C11orf16	-0.328011	0.469473
C11orf24	0.722732	5.46773e-14
C11orf42	-0.00327059	0.998013
C11orf45	1.90296	0.000775763
C11orf49	0.302796	0.0108133
C11orf54	-0.508635	0.000843479
C11orf58	-0.266737	6.50744e-06
C11orf65	0.323982	0.489505
C11orf68	1.07255	4.04372e-14
C11orf71	-0.0534436	0.907058
C11orf72	-0.19719	0.693643
C11orf74	-0.350344	0.180141
C11orf80	0.397027	0.00937366
C11orf86	0.312093	0.199757
C11orf87	-0.781451	0.0496641
C11orf94	-0.863433	0.0510173
C11orf95	-0.0540823	0.715445
C11orf96	-0.422188	0.0397021
C12orf10	-0.0200063	0.917375
C12orf29	-0.38415	0.0597827
C12orf4	0.076568	0.584239
C12orf40	-0.0932631	0.839944
C12orf42	-0.348566	0.454844
C12orf43	-0.0514385	0.792831
C12orf45	-0.595469	5.26859e-07
C12orf49	-0.506379	7.59055e-11
C12orf56	-1.79062	0.00115822
C12orf57	0.476754	0.0182103
C12orf60	0.302172	0.427441
C12orf65	0.0521325	0.784535
C12orf66	-0.133795	0.671612
C12orf71	-0.084752	0.806804
C12orf73	-0.536128	0.00690328
C12orf74	4.23031	0.0100859
C12orf75	0.86472	6.37105e-18
C12orf76	0.0231334	0.938517
C13orf42	-1.34099	4.28383e-40
C13orf46	3.95409	0.00718226
C14orf119	0.0450538	0.753883
C14orf132	-0.199409	0.0601608
C14orf178	-0.0878826	0.908592
C14orf28	-0.0444597	0.909498
C14orf39	0.0714893	0.860844
C14orf93	0.246818	0.363649
C15orf39	0.927047	2.64887e-26
C15orf40	-0.228083	0.139564
C15orf41	-0.814978	4.05645e-10
C15orf56	-0.166329	0.62482
C15orf61	0.124669	0.753473
C15orf62	0.583143	0.12455
C15orf65	-0.279394	0.565549
C16orf46	-0.319094	0.262433
C16orf54	-0.78359	0.00119902
C16orf58	0.74548	1.99788e-10
C16orf70	-0.0955354	0.537533
C16orf71	1.1409	0.0191969
C16orf72	0.347669	1.05365e-07
C16orf74	1.12836	0.00414553
C16orf78	-0.074353	0.827301
C16orf86	0.811151	0.0858104
C16orf87	0.0341535	0.865022
C16orf89	0.534824	0.263643
C16orf91	-0.196708	0.400739
C16orf92	-0.0574188	0.840827
C16orf95	0.46615	0.32738
C16orf96	-0.886352	0.0872505
C17orf100	0.32357	0.397474
C17orf102	0.247222	0.453313
C17orf107	0.389183	0.372492
C17orf113	-0.258429	0.595876
C17orf49	0.464431	0.334556
C17orf50	0.472651	0.0824391
C17orf58	-0.497074	0.0117396
C17orf67	0.918731	0.0339193
C17orf75	-0.254041	0.0740876
C17orf78	0.2877	0.452388
C17orf80	-0.268526	0.0149531
C17orf82	0.267317	0.365573
C17orf97	-0.0232891	0.962268
C17orf98	-0.103082	0.904865
C17orf99	0.158797	0.469473
C18orf21	-0.543126	0.00272707
C18orf25	0.178861	0.145307
C18orf32	-0.0088258	0.982874
C18orf54	-0.579999	2.03863e-07
C18orf65	-0.248942	0.571444
C19orf12	0.466692	0.000272721
C19orf18	0.29568	0.490452
C19orf25	0.253241	0.0671974
C19orf38	-0.414312	0.291773
C19orf44	0.0591785	0.860674
C19orf47	0.0376516	0.857887
C19orf48	-0.194119	0.0312541
C19orf53	-0.0200546	0.874545
C19orf54	-0.258258	0.0391682
C19orf57	-0.475978	0.0740714
C19orf67	-0.369007	0.258553
C19orf71	0.358287	0.319607
C19orf73	-0.135986	0.786252
C19orf81	-0.152264	0.75886
C19orf84	-1.12212	0.00481597
C1D	-0.144701	0.502019
C1GALT1	-0.355562	6.90388e-05
C1GALT1C1	-0.251246	0.0614611
C1GALT1C1L	-0.0937123	0.903267
C1orf100	-0.0528736	0.84748
C1orf105	-0.567183	0.278867
C1orf109	-0.513753	4.83568e-05
C1orf112	-0.53289	0.00405443
C1orf115	-0.737384	0.000482503
C1orf116	-1.85344	0.0334502
C1orf122	0.403982	0.00749808
C1orf127	-0.485436	0.207088
C1orf131	-0.195443	0.278712
C1orf146	-0.372623	0.220312
C1orf159	-0.0156217	0.931121
C1orf162	-0.273206	0.582708
C1orf167	-0.458524	0.334307
C1orf174	-0.18398	0.145722
C1orf189	-0.086537	0.913013
C1orf194	0.00258259	0.988705
C1orf198	1.78562	6.06878e-98
C1orf21	-0.229612	0.192139
C1orf210	-0.941568	0.00101305
C1orf216	0.306781	0.129389
C1orf220	-0.138134	0.787507
C1orf226	0.843524	5.61136e-05
C1orf229	-0.505933	0.300639
C1orf35	-0.17554	0.186075
C1orf43	0.0156734	0.944702
C1orf50	-0.362308	0.221489
C1orf52	-0.324513	0.0035707
C1orf53	0.674928	0.14129
C1orf54	-0.02226	0.949502
C1orf56	0.459179	0.177791
C1orf61	-0.267062	0.558269
C1orf74	-0.374557	0.289996
C1orf94	-0.00168253	0.937882
C1QBP	-0.656174	4.5475e-36
C1QL1	0.099034	0.61295
C1QL2	-0.0220888	0.944474
C1QL3	-0.0412856	0.922855
C1QL4	0.767669	0.100229
C1QTNF1	0.893529	0.0567377
C1QTNF12	0.655472	0.0936567
C1QTNF2	2.60015	0.00074223
C1QTNF3	0.851373	0.0520539
C1QTNF4	0.306959	0.499767
C1QTNF6	1.87433	6.09063e-30
C1QTNF7	0.303478	0.323512
C1QTNF7-AS1	-0.260389	0.470365
C1QTNF9B	-0.081494	0.86246
C1R	2.20756	4.19699e-51
C1RL	1.84206	2.4833e-33
C1RL-AS1	3.01388	1.65997e-12
C1S	2.58873	1.32562e-114
C2	0.0478729	0.927493
C20orf144	0.241085	0.628853
C20orf194	0.535314	1.07163e-06
C20orf203	-0.0940939	0.907001
C20orf204	0.194107	0.684875
C20orf27	-0.458919	0.000148604
C20orf96	0.0656912	0.82557
C21orf58	0.248964	0.116955
C21orf62	1.42682	0.0656476
C21orf91	-1.06292	1.40365e-13
C22orf15	-0.338295	0.460674
C22orf23	1.02119	0.00405448
C22orf24	-0.547746	0.267123
C22orf31	-0.18856	0.502019
C22orf34	-0.000467807	0.998182
C22orf39	0.00536822	0.996239
C22orf46	-0.154358	0.300495
C2CD2	1.58699	3.75606e-26
C2CD2L	0.165457	0.581351
C2CD3	-0.00184019	0.977624
C2CD4A	-0.498521	0.109829
C2CD4B	-0.144902	0.682674
C2CD4C	-0.638912	5.91373e-10
C2CD4D	0.0689955	0.84647
C2CD5	-0.125426	0.283853
C2CD6	-1.28414	0.00366521
C2orf15	-1.90727	0.00143579
C2orf16	-0.480799	0.194715
C2orf27A	0.160584	0.743652
C2orf42	0.155412	0.565733
C2orf49	-0.397942	0.00572276
C2orf50	-0.23095	0.643245
C2orf66	-0.50526	0.102681
C2orf68	-0.0666256	0.581706
C2orf69	-0.457726	0.000209141
C2orf72	-0.323024	0.448365
C2orf74	0.093976	0.860951
C2orf76	0.0984375	0.787344
C2orf80	-0.0889696	0.909547
C2orf81	1.26006	0.0610902
C2orf88	0.0657931	0.891649
C2orf91	1.165	0.027367
C2orf92	0.11372	0.747404
C3	2.26557	3.48352e-13
C3AR1	1.13885	0.0681714
C3orf14	-0.757728	0.000655654
C3orf18	-0.417149	0.056601
C3orf20	-0.850209	0.136851
C3orf33	0.739888	0.144498
C3orf35	-0.133111	0.733554
C3orf36	0.945765	0.00153379
C3orf38	-0.34756	0.00253721
C3orf49	-0.139788	0.767831
C3orf52	1.05992	1.42151e-12
C3orf56	-0.111817	0.897579
C3orf62	0.579737	0.0332101
C3orf67	-1.0618	7.2487e-06
C3orf67-AS1	-0.0876062	0.914563
C3orf70	0.701112	0.000187486
C3orf80	-0.650962	0.22394
C3orf85	-0.00639087	0.806804
C4A	0.157676	0.760634
C4B	-0.296216	0.510276
C4BPB	0.291399	0.406844
C4orf19	-0.442905	0.189732
C4orf3	-0.160801	0.127463
C4orf33	0.698784	0.000728072
C4orf36	0.179765	0.388335
C4orf45	-0.240384	0.431155
C4orf46	-0.481056	0.000511784
C4orf47	0.348187	0.412438
C4orf48	1.63058	2.21494e-15
C4orf50	-0.389216	0.405293
C4orf51	-0.411458	0.0968981
C5	2.6061	4.47325e-11
C5AR1	0.763041	0.0102554
C5orf15	0.271589	0.000745648
C5orf17	0.395907	0.0917067
C5orf22	-0.178998	0.109012
C5orf24	0.709503	1.13135e-12
C5orf30	0.075413	0.831459
C5orf34	-0.0290214	0.908882
C5orf38	-1.35887	2.84722e-09
C5orf46	-1.18219	0.0254723
C5orf47	-0.229801	0.440835
C5orf49	1.13202	0.0779216
C5orf51	-0.175925	0.10187
C5orf58	-0.643012	0.18904
C5orf60	-1.29901	0.027537
C5orf63	-0.932015	0.000103499
C5orf66	2.88193	2.4096e-09
C5orf66-AS1	0.36463	0.443094
C6orf118	0.0118501	0.999962
C6orf120	0.40533	0.000359342
C6orf132	-0.571473	1.39792e-15
C6orf136	-0.422391	0.0126618
C6orf141	-0.720069	0.0287485
C6orf163	-0.069114	0.829041
C6orf201	0.289719	0.499767
C6orf223	0.0590711	0.886403
C6orf226	0.240411	0.573471
C6orf47	0.232499	0.220856
C6orf52	-0.0743415	0.884615
C6orf58	-0.00135926	0.986192
C6orf62	0.215822	0.00403104
C6orf89	1.03829	8.27807e-36
C6orf99	-1.03759	0.0580338
C7orf25	-0.284765	0.552296
C7orf26	0.123611	0.398712
C7orf31	0.653765	0.00712737
C7orf50	0.837517	3.27556e-20
C7orf57	-0.528307	0.112374
C7orf61	-0.182788	0.648688
C7orf69	-0.235336	0.423453
C8G	0.0101965	0.991053
C8orf31	-0.504608	0.0749695
C8orf33	-0.0582268	0.635326
C8orf34	-0.317473	0.498243
C8orf34-AS1	0.0628752	0.87745
C8orf37	-0.213832	0.515896
C8orf37-AS1	-0.0805699	0.858379
C8orf44	-0.033868	0.87745
C8orf44-SGK3	-0.033868	0.87745
C8orf48	0.656321	0.13546
[truncated: 17,797 more rows]

## Sheet: 8dAPRposOCT4neg VS 8dAPRnegOCT4
	log2FoldChange	padj
A1BG	-0.899458	0.208885
A1BG-AS1	-1.27891	0.00241087
A1CF	-0.203525	0.734277
A2M	-2.72823	9.8557e-13
A2M-AS1	0.28598	0.659554
A2ML1	0.317839	0.0375631
A2MP1	-0.174878	0.777376
A4GALT	1.95902	1.63679e-268
A4GNT	0.07745	0.859443
AAAS	0.196164	0.0114244
AACS	0.854395	2.9346e-40
AACSP1	0.354582	0.591328
AADAC	-0.47351	0.349959
AADACL2	-0.213305	0.718749
AADACL3	1.72543	0.00160338
AADACP1	0.320085	0.547249
AADAT	0.136383	0.30979
AAGAB	0.121535	0.118149
AAK1	-1.14456	6.00107e-69
AAMDC	0.300892	0.301675
AAMP	0.410204	2.69445e-12
AANAT	0.1155	0.85321
AAR2	-0.105879	0.326418
AARD	-1.51046	0.0530623
AARS1	0.75053	1.09449e-96
AARS2	1.28218	8.59726e-151
AARSD1	0.409415	0.200235
AASDH	0.494704	3.78603e-05
AASDHPPT	0.0818045	0.444245
AASS	1.62341	1.0764e-291
AATBC	-0.0604265	0.856606
AATF	0.077868	0.251373
AATK	-1.14541	4.14916e-06
ABALON	0.146826	0.818309
ABAT	-2.81687	5.21062e-70
ABCA1	0.626376	1.81034e-48
ABCA10	-0.947298	0.0932935
ABCA11P	1.21087	0.0126205
ABCA12	-0.366994	0.424544
ABCA13	1.82116	4.22351e-26
ABCA17P	1.29922	0.00135588
ABCA2	-1.10875	8.45348e-21
ABCA3	-0.175171	0.0826911
ABCA4	-3.73042	3.60816e-19
ABCA5	-2.47406	1.27804e-13
ABCA7	0.171094	0.0489249
ABCA8	-3.61437	0.00633228
ABCA9	0.0031522	0.974004
ABCB1	-0.863897	0.188327
ABCB10	0.342288	0.000333447
ABCB11	-1.42215	0.0355813
ABCB4	-1.19651	0.122766
ABCB5	1.44178	0.0536908
ABCB6	0.020438	0.971947
ABCB7	0.410467	1.92356e-06
ABCB8	0.960214	2.90738e-46
ABCB9	-0.611751	0.000493718
ABCC1	0.352396	1.02907e-09
ABCC10	0.418502	1.20196e-07
ABCC11	1.033	0.131291
ABCC12	1.47718	0.0547466
ABCC13	2.52518	8.10999e-44
ABCC2	0.6226	0.0229538
ABCC3	-0.933076	0.115251
ABCC4	0.113408	0.294874
ABCC5	-0.229614	1.16572e-06
ABCC5-AS1	-0.460805	0.469336
ABCC6	-1.12849	0.0112314
ABCC6P1	-1.03759	0.0758698
ABCC6P2	-0.408434	0.390513
ABCC8	-9.85313	2.8792e-10
ABCC9	-1.88322	0.0377122
ABCD1	-0.805876	2.53693e-27
ABCD3	-0.332066	3.48721e-05
ABCD4	0.0850007	0.304817
ABCE1	0.475765	1.88996e-11
ABCF1	0.387831	1.1183e-14
ABCF2	0.264182	0.0437852
ABCF3	0.360213	5.11421e-09
ABCG1	-4.10103	1.21087e-17
ABCG2	-3.85205	2.84732e-79
ABCG4	-1.25366	0.0461655
ABCG8	0.376419	0.560198
ABHD1	-0.225795	0.723326
ABHD10	-0.0420248	0.721944
ABHD11	-0.319532	0.0067394
ABHD12	-0.0514351	0.535861
ABHD12B	1.94148	2.37595e-177
ABHD13	-0.0107395	0.945765
ABHD14A	-1.03952	0.0411783
ABHD14B	-0.0526146	0.80312
ABHD15	1.34253	2.39305e-10
ABHD16A	-0.984134	0.016317
ABHD17A	-0.0845218	0.298406
ABHD17B	0.623464	5.83482e-13
ABHD17C	-0.119049	0.421736
ABHD18	0.563653	1.12065e-07
ABHD2	-0.668325	2.76853e-17
ABHD3	0.740314	1.06983e-09
ABHD4	-0.553098	1.97221e-07
ABHD5	-0.0168727	0.877523
ABHD6	-0.0809172	0.608648
ABHD8	-1.25726	4.29383e-10
ABI1	-0.245389	0.000968055
ABI2	-0.245213	3.10228e-05
ABI3	0.421601	0.489117
ABI3BP	-3.70915	2.53272e-21
ABITRAM	-0.847592	7.5538e-09
ABL1	-0.156917	0.00218043
ABL2	-0.000498381	0.985865
ABLIM1	-0.137468	0.0341187
ABLIM2	-1.58301	0.000587477
ABLIM3	-3.13822	2.14618e-13
ABO	-0.460493	0.106328
ABR	1.10258	4.24762e-141
ABRACL	0.472493	1.99659e-09
ABRAXAS1	0.136244	0.403574
ABRAXAS2	0.188801	0.0967699
ABT1	0.357435	1.14863e-05
ABTB1	-1.31685	2.69128e-06
ABTB2	-1.88188	3.68681e-78
ACAA1	-0.231518	0.033555
ACAA2	1.1288	1.69067e-68
ACACA	0.418755	7.54864e-30
ACACB	0.641801	2.36539e-07
ACAD10	0.160619	0.0914816
ACAD11	1.71225	0.0386531
ACAD8	0.0808277	0.474438
ACAD9	0.058298	0.468764
ACADL	-1.13006	0.0899215
ACADM	0.796381	2.28284e-28
ACADS	0.597628	2.46677e-05
ACADSB	-1.83578	5.19122e-29
ACADVL	-0.581143	3.39686e-29
ACAN	0.98789	8.75516e-06
ACAP1	0.0696074	0.79475
ACAP2	0.270169	8.46527e-05
ACAP3	-1.86107	7.23528e-103
ACAT1	-0.180136	0.163272
ACAT2	0.390898	2.24036e-07
ACBD3	0.135559	0.0434023
ACBD3-AS1	0.0212036	0.981334
ACBD4	-0.348634	0.0964965
ACBD5	0.110996	0.32473
ACBD6	-0.324064	0.000220029
ACBD7	0.682025	2.79669e-06
ACCS	-0.913476	6.22708e-09
ACD	0.40985	2.23392e-05
ACE	1.77262	9.7872e-17
ACER2	1.53553	3.70904e-68
ACER3	-1.80187	9.47626e-37
ACHE	-1.26636	4.34159e-16
ACIN1	0.0622737	0.178145
ACKR1	-5.58844	0.00036342
ACKR2	-5.04017	1.22664e-52
ACKR3	-2.67336	3.47872e-141
ACKR4	1.54944	0.000245205
ACLY	0.129636	0.000325222
ACMSD	-0.154316	0.798786
ACO1	-1.06889	1.287e-25
ACO2	0.708565	2.68658e-56
ACOT1	0.222054	0.667131
ACOT11	1.69429	1.29094e-27
ACOT12	-0.843021	0.130221
ACOT13	0.410965	0.000486129
ACOT2	0.10799	0.66775
ACOT4	1.42413	8.57738e-07
ACOT6	-0.0374075	0.989635
ACOT7	0.592549	6.25136e-20
ACOT8	1.21554	2.74906e-33
ACOT9	-0.840787	3.03684e-12
ACOX1	0.355246	8.92115e-10
ACOX2	-2.0362	1.26685e-05
ACOX3	-1.54046	4.74967e-19
ACOXL	2.04481	1.55431e-94
ACOXL-AS1	1.42985	5.76006e-09
ACP1	-0.296104	1.59425e-06
ACP2	-0.617429	4.33562e-08
ACP4	0.0754538	0.868516
ACP5	2.33488	2.92832e-27
ACP6	0.511457	5.97819e-05
ACP7	0.329793	0.631091
ACPP	-0.0483848	0.879101
ACR	-0.0383921	0.989635
ACRBP	-0.650761	0.171006
ACRV1	-0.393979	0.468926
ACSBG1	1.19889	0.0376335
ACSBG2	0.555345	0.2198
ACSF2	0.221323	0.0474538
ACSF3	0.210498	0.0389007
ACSL1	-3.78812	2.92657e-59
ACSL3	0.973637	4.58417e-103
ACSL4	0.483762	1.52648e-14
ACSL5	-0.316212	0.620066
ACSL6	-0.679006	0.236186
ACSM1	-1.46686	0.0480401
ACSM3	-4.76699	6.02874e-10
ACSM4	-0.622586	0.225662
ACSM6	1.04629	0.0294715
ACSS1	-2.83629	0.0140052
ACSS2	0.577756	6.78135e-18
ACSS3	-0.157541	0.19665
ACTA1	0.52579	0.00113002
ACTA2	-6.30496	3.32445e-21
ACTB	-0.409699	9.86518e-40
ACTBL2	-0.203978	0.209645
ACTC1	-4.47528	1.77487e-289
ACTG1	-0.426923	4.38407e-31
ACTG1P17	-0.457949	0.476277
ACTG2	0.850954	0.000888607
ACTL10	-0.363593	0.510878
ACTL6A	-0.0957852	0.165897
ACTL6B	-4.09977	1.09822e-11
ACTL8	-0.513133	0.279601
ACTN1	-0.99171	2.32278e-95
ACTN1-AS1	-0.14322	0.818568
ACTN2	-1.14383	0.00166098
ACTN3	1.00038	0.032472
ACTN4	-0.191932	1.14285e-05
ACTR10	-0.262555	0.000936799
ACTR1A	-0.165852	0.00190547
ACTR1B	-0.300758	0.00397026
ACTR2	-0.0979637	0.0849842
ACTR3	-0.453737	9.80696e-18
ACTR3B	0.350199	0.0141373
ACTR3C	-3.00077	0.00335122
ACTR5	0.572303	3.79896e-06
ACTR6	1.33708	9.76008e-52
ACTR8	-0.107721	0.346758
ACTRT3	1.86874	2.57498e-07
ACVR1	0.557631	4.90343e-13
ACVR1B	-0.313165	1.43743e-05
ACVR1C	0.104075	0.751427
ACVR2A	-1.51633	1.35395e-23
ACVR2B	0.503732	9.42345e-31
ACVR2B-AS1	0.096169	0.824945
ACVRL1	-1.55837	0.000789567
ACY1	-0.194973	0.737532
ACY3	2.35716	0.0234096
ACYP1	-0.706259	6.58276e-05
ACYP2	-0.716056	0.0159445
ADA	0.688959	5.05559e-12
ADA2	1.22688	7.35553e-57
ADAD2	1.01617	0.152823
ADAL	0.144071	0.293571
ADAM10	-0.708425	1.87885e-47
ADAM11	-2.99098	1.59802e-20
ADAM12	-7.28459	4.34195e-18
ADAM15	-1.20573	2.551e-25
ADAM17	-0.011721	0.873418
ADAM18	-3.03318	0.00279112
ADAM19	-2.10915	4.90632e-250
ADAM2	-0.637812	0.140644
ADAM20	-0.337238	0.608666
ADAM20P1	-0.167852	0.76503
ADAM21	0.169761	0.796367
ADAM22	-1.42092	2.03907e-12
ADAM23	-0.966114	7.03185e-13
ADAM28	-4.83194	2.39843e-06
ADAM29	0.068019	0.876128
ADAM32	-2.27486	0.00426768
ADAM33	-2.98344	3.00733e-55
ADAM8	-1.60056	1.17062e-20
ADAM9	-2.14559	1.97762e-260
ADAMTS1	-2.73561	4.61219e-118
ADAMTS10	-4.89764	5.84969e-50
ADAMTS12	0.277928	9.98094e-05
ADAMTS13	0.0996477	0.601071
ADAMTS14	0.098108	0.812471
ADAMTS15	-2.16439	7.58803e-38
ADAMTS16	-2.75108	1.34813e-40
ADAMTS17	-0.0750456	0.883613
ADAMTS18	-5.54876	4.30288e-82
ADAMTS19	-2.98914	3.24588e-90
ADAMTS19-AS1	-1.99111	2.58794e-05
ADAMTS2	-3.68136	1.24582e-146
ADAMTS20	-2.03313	2.01558e-30
ADAMTS3	-1.19809	3.6008e-10
ADAMTS4	-1.27868	0.000372456
ADAMTS5	-4.45363	8.28187e-34
ADAMTS6	-4.29334	4.77593e-74
ADAMTS7	-4.40547	2.85529e-109
ADAMTS7P1	-3.40118	0.000982866
ADAMTS8	-0.333348	0.341844
ADAMTS9	-4.77269	3.81333e-151
ADAMTS9-AS1	-3.68714	0.000515405
ADAMTS9-AS2	-3.38552	0.000207619
ADAMTSL1	-2.29085	0.0021803
ADAMTSL2	1.00366	5.73646e-11
ADAMTSL3	-0.196878	0.545486
ADAMTSL4	-1.71377	9.66152e-48
ADAMTSL4-AS1	0.679486	0.0546215
ADAMTSL5	1.36795	2.57335e-26
ADAP1	0.202856	0.641396
ADAP2	-0.363252	0.14873
ADAR	0.421415	8.48355e-34
ADARB1	-1.24188	1.21858e-25
ADARB2	-5.18443	7.17801e-07
ADAT1	-0.0524389	0.65367
ADAT2	0.170349	0.332409
ADAT3	0.116763	0.656235
ADCK1	1.25046	1.20535e-27
ADCK2	1.06828	4.70656e-18
ADCK5	0.0614001	0.736181
ADCY1	-0.703549	2.50669e-08
ADCY10	-3.27122	1.7346e-28
ADCY10P1	0.110142	0.690426
ADCY2	-1.87052	1.29694e-14
ADCY3	0.869607	4.02278e-22
ADCY4	-0.261916	0.695802
ADCY5	-2.70493	6.79638e-15
ADCY6	-4.10341	1.66658e-124
ADCY7	-0.571884	0.00784577
ADCY8	-4.4271	3.00312e-05
ADCY9	-0.32807	0.000555467
ADCYAP1	-6.30575	7.69658e-06
ADCYAP1R1	-0.269059	0.461106
ADD1	-0.322294	1.3265e-15
ADD2	0.330498	7.925e-12
ADD3	-0.195634	0.00717232
ADD3-AS1	0.345839	0.596597
ADGRA1	-1.7967	0.00165631
ADGRA2	-4.68381	3.19916e-230
ADGRA3	0.494171	3.05393e-23
ADGRB1	-1.56124	0.00181033
ADGRB2	-5.55792	2.34067e-40
ADGRB3	-2.70896	0.00649205
ADGRD1	1.53829	2.80563e-18
ADGRD2	0.398344	0.442568
ADGRE2	0.855001	0.00539844
ADGRE5	1.55163	4.25573e-51
ADGRF1	1.50383	0.0210594
ADGRF2	-1.0122	0.113871
ADGRF3	-1.74949	0.00729221
ADGRF4	-0.404117	0.508571
ADGRG1	-4.69175	5.31355e-221
ADGRG2	2.08758	1.20904e-66
ADGRG3	-0.259813	0.695876
ADGRG5	1.35069	9.13961e-10
ADGRG6	-2.97563	1.02681e-72
ADGRG7	-0.0155207	0.991289
ADGRL1	1.02755	2.61119e-81
ADGRL2	0.262443	1.47483e-07
ADGRL3	-2.86306	5.89433e-153
ADGRL4	-5.79333	0.000493964
ADGRV1	-0.226862	0.00171408
ADH1A	-0.0916027	0.859384
ADH4	-0.202739	0.704681
ADH5	-0.091587	0.136767
ADH6	-0.337098	0.525497
ADHFE1	-2.27409	0.000214295
ADI1	0.183249	0.021577
ADIPOQ	0.417266	0.515363
ADIPOR1	0.40194	1.57342e-09
ADIPOR2	0.0136241	0.870224
ADK	-0.231718	0.0504387
ADM	-3.5003	3.78262e-48
ADM2	0.243533	0.0455147
ADM5	0.514214	0.0608886
ADNP	0.0314767	0.502298
ADNP-AS1	0.044384	0.924468
ADNP2	0.712157	5.9208e-30
ADO	0.247399	0.0113284
ADORA1	-1.90827	1.38733e-06
ADORA2A	-0.20937	0.600162
ADORA2A-AS1	0.309855	0.491053
ADORA2B	0.916618	1.27023e-05
ADPGK	0.378252	3.30902e-09
ADPGK-AS1	0.173268	0.774236
ADPRH	0.206764	0.528039
ADPRHL1	-0.639346	0.0133
ADPRHL2	-0.158434	0.197003
ADPRM	-0.267205	0.426338
ADRA1A	-4.63955	0.00110724
ADRA1B	-1.58741	0.036582
ADRA1D	-0.120045	0.855644
ADRA2A	-4.91656	9.06478e-09
ADRA2B	0.756438	0.0464057
ADRA2C	1.66971	4.20839e-48
ADRB1	-1.32579	0.0631495
ADRB2	-0.925649	0.186107
ADRM1	0.622209	1.47469e-17
ADSL	0.262562	0.230392
ADSS1	-0.637298	0.123367
ADSS2	0.204982	0.00661951
ADTRP	-1.8375	1.48712e-08
AEBP1	-3.75433	5.95791e-152
AEBP2	0.584245	1.49315e-19
AEN	1.08775	1.05702e-107
AFAP1	-0.27186	1.15518e-05
AFAP1-AS1	-0.239775	0.664099
AFAP1L1	-0.115042	0.188253
AFAP1L2	-2.2688	1.12346e-41
AFDN	-0.545016	5.83955e-53
AFDN-DT	-1.4044	1.94494e-12
AFF1	0.716507	8.29801e-47
AFF2	0.969635	2.56578e-61
AFF3	-1.00019	9.53271e-07
AFF4	-0.241553	6.09663e-08
AFG1L	1.0901	7.99131e-16
AFG3L1P	-0.0883195	0.476427
AFG3L2	1.22233	3.51973e-121
AFMID	0.340282	0.00126176
AFP	-2.02323	0.055887
AFTPH	-0.114213	0.366998
AGA	-0.025823	0.912169
AGAP1	-0.0351053	0.611778
AGAP1-IT1	0.36694	0.552498
AGAP12P	-0.48489	0.274368
AGAP2	-0.339371	0.461074
AGAP3	-2.16077	6.37591e-122
AGAP4	0.114994	0.46845
AGAP5	-0.664237	0.17326
AGAP6	0.12222	0.736583
AGAP9	-0.379015	0.063377
AGBL1	1.37036	0.000590466
AGBL1-AS1	1.25285	0.110447
AGBL2	0.227991	0.685653
AGBL3	-0.777884	0.0365161
AGBL4	0.511615	0.301946
AGBL5	-0.764621	1.06805e-20
AGBL5-AS1	-0.462851	0.401402
AGER	-0.731691	0.000305036
AGFG1	0.29466	2.56586e-08
AGFG2	0.546335	0.000240461
AGGF1	0.196652	0.124789
AGK	0.18906	0.0529335
AGL	1.63458	1.63554e-199
AGMAT	1.2304	0.00207457
AGMO	1.18006	0.062598
AGO1	0.138004	0.00325457
AGO2	0.576115	8.28728e-35
AGO3	-0.971099	2.93763e-22
AGO4	-0.153351	0.0728394
AGPAT1	-0.319159	0.000649775
AGPAT2	1.17574	3.68172e-27
AGPAT3	-1.24491	4.00846e-32
AGPAT4	-1.7083	1.36143e-136
AGPAT5	-0.412661	4.50891e-07
AGPS	0.194736	0.00541332
AGR2	0.718004	0.28035
AGR3	-0.139579	0.640554
AGRN	-0.0267161	0.818413
AGRP	0.187092	0.748016
AGT	-3.55419	0.00816926
AGTPBP1	0.12887	0.0569421
AGTR1	-1.58365	0.0490848
AGTR2	-2.05995	0.000987395
AGTRAP	0.643052	7.01397e-12
AHCTF1	0.271567	2.23191e-05
AHCY	0.602074	3.93177e-44
AHCYL1	0.13375	0.00704036
AHCYL2	0.973852	4.55533e-45
AHDC1	-1.99379	1.24582e-146
AHI1	-1.38104	3.2224e-22
AHNAK	-2.88386	0
AHNAK2	-2.81106	4.37942e-82
AHR	-0.0551029	0.837155
AHRR	-0.950781	0.0430741
AHSA1	0.539512	1.49131e-32
AHSA2P	-0.614279	1.00876e-16
AHSG	-0.169442	0.727492
AICDA	0.958997	0.0658505
AIDA	0.0675793	0.442574
AIF1	-0.284493	0.562842
AIF1L	0.0207715	0.760618
AIFM1	0.574048	6.90675e-31
AIFM2	1.96263	1.06365e-57
AIFM3	0.0378483	0.951462
AIG1	-0.219417	0.160193
AIM2	-2.74216	0.0228168
AIMP1	0.660078	2.23044e-24
AIMP2	0.521446	9.89639e-07
AIP	0.235037	0.0147707
AIPL1	2.50968	1.71006e-06
AIRE	2.33157	6.3923e-104
AJAP1	-1.1061	0.00069957
AJM1	-1.27174	1.2052e-15
AJUBA	-2.3776	1.24927e-138
AK1	-1.86674	9.68823e-05
AK2	0.752514	8.65059e-53
AK3	-1.20564	3.16723e-28
AK4	1.84675	0
AK5	-0.832944	0.116215
AK6	0.233747	0.0788887
AK7	-0.20754	0.539358
AK8	-1.18172	0.0736102
AK9	-1.39072	3.65695e-05
AKAIN1	-5.4492	0.000453861
AKAP1	1.35889	1.77506e-235
AKAP10	0.690053	5.61276e-17
AKAP11	-0.21429	0.00824132
AKAP12	1.26693	6.65088e-278
AKAP13	-1.23603	1.29531e-116
AKAP14	-0.959296	0.182819
AKAP17A	0.241601	0.000204885
AKAP3	2.37623	7.64379e-126
AKAP4	-1.13639	0.0312901
AKAP5	-0.382365	0.0296948
AKAP6	-3.78254	1.52954e-75
AKAP7	0.109196	0.587676
AKAP8	0.364413	4.7854e-08
AKAP8L	-0.10269	0.155379
AKAP9	-0.586062	1.67272e-16
AKIP1	-0.602284	7.70697e-05
AKIRIN1	1.05725	3.23602e-169
AKIRIN2	0.436511	3.27482e-11
AKNA	0.738973	1.74318e-32
AKNAD1	-1.79173	0.0294207
AKR1A1	0.735953	3.86548e-29
AKR1B1	-0.675809	6.02956e-17
AKR1B10	-1.25261	0.0723612
AKR1B15	-6.23131	7.8793e-06
AKR1C1	-3.56747	2.86139e-10
AKR1C2	-8.12411	2.71026e-07
AKR1C3	-1.92201	0.033519
AKR1D1	-0.42699	0.419695
AKR1E2	-0.388086	0.296185
AKR7A2	-1.07046	1.71331e-18
AKR7A3	-0.96257	0.0679804
AKR7L	-2.08342	0.0116585
AKT1	-1.39694	2.26342e-64
AKT1S1	0.311347	1.52313e-06
AKT2	0.167988	0.00179132
AKT3	-1.33961	7.77272e-51
AKTIP	-0.198426	0.0703167
ALAD	-0.0802729	0.269943
ALAS1	-0.0613185	0.448427
ALAS2	0.127683	0.846951
ALCAM	-4.66161	3.22015e-165
ALDH16A1	0.15116	0.254856
ALDH18A1	-0.318569	1.26372e-07
ALDH1A1	-0.833323	0.194871
ALDH1A2	-1.88304	4.98897e-12
ALDH1A3	2.08237	1.76679e-13
ALDH1B1	0.118603	0.367207
ALDH1L1	-0.244305	0.628661
ALDH1L2	1.5646	3.47393e-118
ALDH2	1.00932	1.01262e-45
ALDH3A1	-0.806859	0.179377
ALDH3A2	1.33309	4.93418e-169
ALDH3B1	-1.94868	1.98564e-09
ALDH3B2	-3.53427	1.0963e-08
ALDH4A1	0.116773	0.262684
ALDH5A1	-0.126979	0.583198
ALDH6A1	0.106839	0.34528
ALDH7A1	0.444027	9.95115e-25
ALDH8A1	-1.93851	0.058953
ALDH9A1	-0.100993	0.310141
ALDOA	0.646664	0.000250995
ALDOB	-0.273205	0.632809
ALDOC	1.07653	2.80718e-19
ALG1	-0.215092	0.19003
ALG10	-0.198641	0.428457
ALG10B	-0.304792	0.0664639
ALG11	-0.248923	0.0570127
ALG12	-0.0471814	0.791379
ALG13	0.728782	1.162e-25
ALG14	-0.343904	0.239248
ALG1L	1.37386	0.0033414
ALG1L2	0.0384871	0.933482
ALG1L9P	0.935342	0.000487573
ALG2	0.431276	4.61052e-07
ALG3	0.380922	9.35125e-06
ALG5	-0.140664	0.310685
ALG6	0.228668	0.068267
ALG8	0.215108	0.0303444
ALG9	-1.62519	3.4623e-11
ALK	-3.58828	2.00757e-06
ALKAL1	-0.155104	0.768413
ALKAL2	-2.79446	0.0210969
ALKBH1	0.861365	1.12239e-15
ALKBH2	0.801627	7.96095e-10
ALKBH3	-0.22867	0.215195
ALKBH3-AS1	0.44028	0.492979
ALKBH4	0.202131	0.225578
ALKBH5	0.38565	1.48113e-09
ALKBH6	-0.116309	0.715036
ALKBH7	0.682737	1.4702e-13
ALKBH8	0.629893	4.09076e-05
ALMS1	0.050404	0.50143
ALMS1-IT1	0.651982	0.0112007
ALMS1P1	0.324006	0.60301
ALOX12	-1.21308	0.000695978
ALOX12-AS1	-0.623353	0.0412167
ALOX12B	0.974616	0.120548
ALOX12P2	1.17003	0.00101898
ALOX15	-6.91858	3.74574e-06
ALOX15B	-0.12616	0.852841
ALOX5	0.809595	0.000408698
ALOX5AP	-0.0423687	0.65944
ALOXE3	-1.78938	0.0229924
ALPG	2.56215	0
ALPI	0.298808	0.638741
ALPK1	-1.72333	0.0198057
ALPK2	-4.72692	1.53473e-56
ALPK3	-3.53665	1.24704e-90
ALPL	1.73852	5.18397e-240
ALPP	2.52425	6.99659e-46
ALS2	-0.475853	6.76307e-10
ALS2CL	0.972192	1.04781e-16
ALX1	-0.0952473	0.778646
ALX4	-2.21357	0.0013295
ALYREF	0.360728	2.12566e-09
AMACR	-0.476077	0.317168
AMBP	-1.70483	0.0751758
AMBRA1	0.912641	2.21857e-48
AMD1	0.913335	3.68752e-70
AMDHD1	0.417988	0.51633
AMDHD2	-0.295416	0.0565022
AMELY	0.214057	0.758025
AMER1	-0.279274	0.015929
AMER2	-7.31159	1.89192e-07
AMER3	-2.12729	0.00012487
AMFR	-0.278351	0.000147942
AMH	0.683695	0.104023
AMHR2	-0.603998	0.281599
AMIGO1	-1.1006	9.63842e-05
AMIGO2	-5.10984	1.12447e-19
AMMECR1	0.615808	4.22749e-16
AMMECR1L	-0.00169123	0.989635
AMN	1.62879	3.54336e-05
AMN1	-0.622565	0.0722175
AMOT	-3.22318	0
AMOTL1	-4.34981	7.83469e-262
AMOTL2	-2.39935	0
AMPD2	-1.59069	3.35197e-40
AMPD3	1.75588	9.80089e-25
AMPH	-2.86558	2.51917e-25
AMT	0.844986	0.0675022
AMY2B	-0.17075	0.619139
AMZ1	-0.960834	0.00294318
AMZ2	-0.0516636	0.592037
AMZ2P1	0.375486	0.0392491
ANAPC1	0.900602	6.84835e-41
ANAPC10	0.370418	0.172599
ANAPC11	0.0797218	0.468689
ANAPC13	-0.381092	0.00229026
ANAPC15	0.133002	0.656517
ANAPC16	-0.322002	0.000337282
ANAPC1P1	1.29297	0.107517
ANAPC2	-0.11427	0.262027
ANAPC4	1.11184	7.56276e-55
ANAPC5	0.278629	1.22645e-08
ANAPC7	0.286815	7.50235e-05
ANG	-3.64749	0.00554188
ANGEL1	0.764904	2.22848e-15
ANGEL2	0.443706	1.1024e-07
ANGPT1	-0.935268	1.90443e-08
ANGPT2	-3.55687	0.000415322
ANGPT4	-3.13285	0.012187
ANGPTL1	-0.17919	0.778661
ANGPTL2	-5.32307	1.36297e-50
ANGPTL3	0.0801429	0.889669
ANGPTL4	-0.602541	0.161766
ANGPTL6	0.482297	0.453219
ANGPTL7	-1.6255	0.00114381
ANGPTL8	0.503763	0.388255
ANK1	0.665842	6.68683e-05
ANK2	0.0754125	0.152908
ANK3	-0.143774	0.0471151
ANKAR	-0.454406	0.188818
ANKDD1A	-0.254188	0.274577
ANKDD1B	1.46392	1.52472e-09
ANKEF1	0.0260199	0.906549
ANKFN1	-4.20316	3.16225e-05
ANKFY1	-0.418027	4.74073e-15
ANKH	-1.11627	1.37634e-31
ANKHD1	0.830525	1.46898e-05
ANKHD1-EIF4EBP3	0.644067	0.0262513
ANKIB1	0.00729509	0.933482
ANKK1	-0.626464	0.327155
ANKLE1	0.604952	0.0013624
ANKLE2	0.00307337	0.971841
ANKMY1	-0.862445	8.15798e-05
ANKMY2	-1.37309	1.51275e-24
ANKRA2	-0.588285	3.2655e-05
ANKRD1	-3.4315	3.90413e-20
ANKRD10	-0.331504	6.10752e-08
ANKRD11	0.204235	3.91916e-05
ANKRD12	-0.102689	0.238554
ANKRD13A	-0.0959599	0.25895
ANKRD13B	-1.68229	6.51693e-28
ANKRD13C	0.558017	6.90768e-11
ANKRD13D	-0.569733	8.35413e-10
ANKRD16	-0.691359	0.000531255
ANKRD17	0.188435	0.000191847
ANKRD18A	-1.11543	0.000291681
ANKRD18B	1.61687	4.92607e-28
ANKRD19P	1.12063	0.040335
ANKRD2	0.0150278	0.983778
ANKRD20A1	0.0113478	0.991684
ANKRD20A11P	-1.52958	0.0907486
ANKRD23	-0.181487	0.748016
ANKRD24	2.32807	9.38095e-131
ANKRD26	0.259478	0.00690256
ANKRD27	-0.152612	0.0842197
ANKRD28	1.22284	4.08413e-113
ANKRD29	0.24766	0.605191
ANKRD30BL	0.0515116	0.942307
ANKRD31	0.0273937	0.976648
ANKRD33	-0.384603	0.430912
ANKRD33B	-1.71946	2.5589e-39
ANKRD34A	1.62261	1.41773e-10
ANKRD34B	-0.923904	0.142927
ANKRD35	0.384864	0.496568
ANKRD36	-0.516523	0.0001717
ANKRD36B	-0.14392	0.372902
ANKRD36BP2	-0.881626	0.193652
ANKRD36C	-0.945894	6.84763e-09
ANKRD37	-0.0936184	0.823296
ANKRD39	-0.468081	0.0562473
ANKRD40	0.501372	1.93536e-13
ANKRD40CL	-0.148133	0.748574
ANKRD42	-0.315158	0.0666851
ANKRD44	-3.68023	1.86907e-10
ANKRD45	0.267011	0.594825
ANKRD46	-0.313074	0.0320908
ANKRD49	-0.046248	0.797189
ANKRD50	-1.28431	9.19648e-60
ANKRD52	-0.832321	6.83025e-54
ANKRD53	-1.46692	0.00542309
ANKRD54	-0.0759293	0.543275
ANKRD55	0.727227	0.00747392
ANKRD6	-4.69259	1.10487e-77
ANKRD61	-0.324027	0.37842
ANKRD62	0.293795	0.617552
ANKRD63	-0.44052	0.319359
ANKRD65	-0.858471	0.0214962
ANKRD7	-0.537085	0.410451
ANKRD9	0.561449	9.1498e-06
ANKS1A	-1.57848	3.46146e-143
ANKS1B	-2.55753	8.27692e-07
ANKS3	-0.101795	0.535701
ANKS4B	1.29955	0.0948076
ANKS6	-0.300333	0.000568518
ANKZF1	0.121154	0.119665
ANLN	-0.186746	0.00445047
ANO1	-2.06259	0.000203481
ANO10	-0.237461	0.00147608
ANO2	1.29956	8.20637e-10
ANO3	-1.95041	0.00906857
ANO4	-1.67853	1.41431e-07
ANO5	2.04681	1.68295e-35
ANO6	-0.89488	8.09847e-46
ANO7	0.461344	0.059148
ANO8	-0.0749851	0.442925
ANO9	0.159613	0.286704
ANOS1	-2.42035	9.12773e-43
ANP32A	-0.616218	2.99337e-37
ANP32AP1	1.28265	0.0224547
ANP32B	-0.487908	3.691e-28
ANP32E	0.431524	3.05011e-11
ANPEP	-1.74519	7.13146e-08
ANTKMT	0.134847	0.520415
ANTXR1	-3.16608	2.46457e-131
ANTXR2	-2.77464	1.26642e-34
ANXA1	-4.61296	7.83016e-162
ANXA11	-0.211711	3.56103e-06
ANXA2	-0.17651	2.23805e-10
ANXA2R	0.00843112	0.991616
ANXA3	-0.995975	8.4918e-40
ANXA4	0.42733	6.66428e-07
ANXA5	-0.614722	4.04877e-40
ANXA6	0.00637233	0.913234
ANXA7	0.53044	3.32546e-16
ANXA8	-6.39048	3.19761e-10
ANXA8L1	-5.65235	3.8112e-39
ANXA9	-2.46511	2.39997e-12
AOAH	-0.490704	0.410451
AOC1	-0.896778	0.2199
AOC2	0.35874	0.0774324
AOC3	0.210079	0.430972
AOC4P	-0.774273	0.269115
AOPEP	-0.749373	1.35309e-11
AOX1	0.627749	0.165106
AP1AR	0.458001	1.38319e-05
AP1B1	0.529821	8.6953e-26
AP1G1	-0.171458	0.00148182
AP1G2	0.192863	0.0421229
AP1M1	-1.4852	8.17486e-52
AP1M2	1.31677	3.22997e-126
AP1S1	0.739669	4.84251e-33
AP1S2	-1.216	7.63114e-29
AP1S3	-0.732298	0.0665891
AP2A1	0.24015	6.0392e-07
AP2A2	-0.184251	0.00114027
AP2B1	0.88741	7.76656e-164
AP2M1	0.0688106	0.0594519
AP2S1	0.31236	2.64641e-05
AP3B1	0.226023	8.83596e-07
AP3B2	-1.16274	4.87186e-14
AP3D1	0.222434	4.82467e-07
AP3M1	-0.503545	6.20282e-13
AP3M2	0.246463	0.0417558
AP3S1	-0.0385582	0.624347
AP3S2	-0.83555	5.84631e-09
AP4B1	-0.139039	0.404656
AP4B1-AS1	-0.275258	0.666615
AP4E1	0.183392	0.0495651
AP4M1	-0.0699763	0.702697
AP4S1	0.130547	0.538226
AP5B1	-0.50869	1.24474e-08
AP5M1	0.148542	0.0251197
AP5S1	-0.397344	0.0524139
AP5Z1	-0.30004	0.00396874
APAF1	-0.257783	0.000243
APBA1	-1.52601	5.52442e-07
APBA2	-2.03118	1.81756e-75
APBA3	0.212824	0.0965045
APBB1	-1.49846	1.71617e-66
APBB1IP	-3.7535	1.18183e-11
APBB2	-1.77017	1.96459e-88
APBB3	-0.59973	2.37855e-08
APC	-0.998258	2.92259e-45
APC2	-3.10157	9.41801e-135
APCDD1	-2.91628	6.27695e-40
APCDD1L	-2.0331	0.0153013
APCDD1L-DT	-1.08311	0.115409
APEH	0.362144	1.45101e-13
APELA	2.41131	4.79015e-190
APEX1	0.514146	1.2222e-33
APEX2	-0.0039287	0.976206
APH1A	-0.335093	5.70534e-06
APH1B	-2.64811	2.28402e-29
API5	0.129865	0.0306195
APIP	1.08467	5.23932e-26
APLF	-0.415813	0.109955
APLN	0.205905	0.753541
APLNR	-3.11362	8.74843e-74
APLP1	-1.80377	6.24313e-125
APLP2	-0.503211	1.36328e-69
APMAP	-0.819061	4.48695e-37
APOA1	-3.01672	0.0142423
APOA1-AS	-0.392002	0.526366
APOA2	-2.03029	0.00110709
APOB	-3.43386	6.15605e-05
APOBEC2	-0.302583	0.559478
APOBEC3A	3.39993	0.00304032
APOBEC3A_B	3.39993	0.00304032
APOBEC3B	-0.206889	0.767343
APOBEC3B-AS1	2.33966	0.0001389
APOBEC3C	0.734588	1.49594e-18
APOBEC3D	0.567446	0.240444
APOBEC3F	1.3988	1.64514e-33
APOBEC3G	0.987212	3.02218e-10
APOBEC3H	2.94922	4.16413e-13
APOBR	-0.532904	0.237887
APOC1	1.98249	4.20401e-62
APOC1P1	2.18704	0.000982235
APOD	0.237269	0.730945
APOE	1.06712	1.37634e-31
APOL1	-2.71712	2.13815e-12
APOL2	-3.65817	2.62125e-39
APOL3	-2.96396	0.017906
APOL4	-0.32924	0.551883
APOL6	-4.93021	9.92338e-21
APOLD1	-3.264	6.83438e-13
APOM	-1.98366	0.00161713
APOO	0.655279	4.78805e-07
APOOL	-0.177084	0.124292
APP	-0.169602	5.69012e-08
APPBP2	-2.06515	6.57622e-83
APPL1	0.619976	3.28864e-20
APPL2	-0.814415	1.28097e-12
APRT	0.716756	8.57071e-15
APTR	0.0415971	0.860036
APTX	0.394433	1.14272e-06
AQP1	-6.94987	3.31294e-99
AQP10	-1.47431	0.0535746
AQP11	0.551425	0.0769344
AQP3	0.578845	1.55363e-08
AQP4	1.70175	0.00164292
AQP4-AS1	1.52527	6.83098e-05
AQP5	1.3593	0.024753
AQP6	-1.32539	0.127624
AQP7	1.23537	0.0290051
AQR	0.47595	1.62588e-20
AR	-3.25814	3.12385e-14
ARAF	0.184961	0.0145852
ARAP1	1.70447	1.38181e-180
ARAP1-AS2	1.7524	1.54642e-06
ARAP2	-4.43038	2.02572e-05
ARAP3	0.834804	4.36343e-22
ARC	-2.63506	0.0179918
ARCN1	-0.191952	1.03267e-05
AREG	-0.112774	0.810721
AREL1	-0.203072	0.007449
ARF1	-0.162234	5.26632e-06
ARF3	0.596184	6.78658e-32
ARF4	-0.637908	2.15972e-19
ARF4-AS1	0.09634	0.862758
ARF5	-0.233182	0.00225818
ARF6	-0.248808	6.55148e-07
ARFGAP1	-0.367234	3.67431e-11
ARFGAP2	-0.0277565	0.731784
ARFGAP3	0.0873076	0.399184
ARFGEF1	1.39478	7.7475e-242
ARFGEF2	0.618257	4.20781e-32
ARFGEF3	1.48714	1.07731e-111
ARFIP1	0.901422	4.68836e-28
ARFIP2	-0.223467	0.00452882
ARFRP1	0.392085	5.97267e-06
ARG1	0.0643904	0.923128
ARG2	0.243483	0.152683
ARGFX	2.54225	2.59223e-26
ARGLU1	-0.371118	1.41546e-11
ARHGAP1	0.377329	1.79029e-09
ARHGAP10	-0.620797	1.69214e-12
ARHGAP11A	0.535826	3.30744e-13
ARHGAP11B	0.410088	0.52232
ARHGAP12	0.816743	4.09581e-32
ARHGAP15	-3.98387	0.0056721
ARHGAP17	-0.150354	0.0474085
ARHGAP18	0.076915	0.542833
ARHGAP19	0.605534	2.03417e-14
ARHGAP19-SLIT1	-1.25625	0.0574748
ARHGAP20	-3.32085	0.00124844
ARHGAP21	-0.307223	1.60006e-08
ARHGAP22	0.10137	0.773926
ARHGAP23	-0.87581	2.63413e-19
ARHGAP24	-3.30217	9.13744e-20
ARHGAP25	0.838857	0.0300138
ARHGAP26	0.567454	2.26356e-07
ARHGAP27	-1.17343	3.08826e-11
ARHGAP27P1-BPTFP1-KPNA2P3	-0.811961	0.20323
ARHGAP28	-1.21895	7.06772e-37
ARHGAP29	-2.64614	3.46848e-173
ARHGAP30	-0.289135	0.465165
ARHGAP31	0.240383	0.0114454
ARHGAP31-AS1	1.86724	0.000302236
ARHGAP32	0.00187095	0.997468
ARHGAP33	0.195493	0.029712
ARHGAP35	-0.599881	8.29598e-29
ARHGAP36	-4.54733	2.59257e-05
ARHGAP39	-0.0893411	0.426229
ARHGAP4	1.33063	4.6364e-27
ARHGAP40	-0.863378	0.213443
ARHGAP42	1.52672	2.29629e-156
ARHGAP44	1.02759	8.95643e-31
ARHGAP45	0.878754	1.89074e-21
ARHGAP5	-0.319317	3.04647e-06
ARHGAP6	-0.159375	0.463489
ARHGAP8	0.514718	2.33017e-05
ARHGAP9	-0.419777	0.176445
ARHGDIA	-0.127686	0.0288177
ARHGDIB	-4.22017	6.82251e-34
ARHGDIG	-0.870869	0.0354834
ARHGEF1	-0.37696	2.01159e-06
ARHGEF10	0.77833	2.86282e-05
ARHGEF10L	-2.56913	2.55385e-80
ARHGEF11	0.709647	3.50014e-50
ARHGEF12	-0.298703	2.15415e-11
ARHGEF15	2.96444	8.88429e-30
ARHGEF16	0.915681	5.44838e-24
ARHGEF17	-2.29575	4.46968e-141
ARHGEF18	0.178948	0.047542
ARHGEF19	-1.43091	1.46783e-07
ARHGEF2	-1.28153	7.55455e-67
ARHGEF25	-2.22042	1.3456e-07
ARHGEF26	0.110998	0.388013
ARHGEF26-AS1	-2.67429	0.0190341
ARHGEF28	-1.92304	0.0191112
ARHGEF3	-1.15111	1.49464e-17
ARHGEF33	-0.116238	0.831622
ARHGEF35	1.00199	8.29833e-05
ARHGEF37	-1.50562	0.00361459
ARHGEF38	-0.836064	0.0122444
ARHGEF39	0.360694	0.00762474
ARHGEF4	-0.722925	0.000374066
ARHGEF40	-4.76335	5.85731e-101
ARHGEF5	0.678849	1.55677e-13
ARHGEF6	-3.19375	1.67082e-09
ARHGEF7	-0.369617	2.29706e-09
ARHGEF9	-1.66178	1.63789e-39
ARID1A	-0.0921732	0.0581634
ARID1B	-0.326634	3.3825e-10
ARID2	-0.204078	0.000817469
ARID3A	-0.967519	4.91162e-97
ARID3B	0.216433	1.32098e-05
ARID3C	-0.497604	0.359355
ARID4A	-0.585249	2.06724e-08
ARID4B	-0.458437	1.74363e-08
ARID5A	0.323985	0.19051
ARID5B	-5.03361	5.84319e-44
ARIH1	0.29103	1.0327e-06
ARIH2	0.816087	2.89116e-61
ARIH2OS	0.192151	0.691111
ARL1	0.0969446	0.198497
ARL10	-0.882874	2.93105e-25
ARL11	1.94776	1.24555e-11
ARL13A	0.177425	0.779639
ARL13B	-0.319514	0.036075
ARL14EP	-0.0573733	0.680367
ARL15	-0.76225	1.13875e-08
ARL16	0.101945	0.414783
ARL17A	0.440676	0.16544
ARL17B	0.440676	0.16544
ARL2	0.759872	3.41896e-11
ARL2BP	-1.25088	0.00743142
ARL3	-0.518365	8.02034e-08
ARL4A	-0.713513	6.4733e-11
ARL4C	-6.06554	6.21639e-223
ARL4D	-2.14323	3.59115e-31
ARL5A	0.383201	5.22003e-05
ARL5B	-0.23052	0.00274763
ARL5C	0.987803	0.130221
ARL6	-0.287632	0.127427
ARL6IP1	-0.317986	5.05884e-08
ARL6IP4	-0.267755	0.663395
ARL6IP5	-1.91286	4.5336e-78
ARL6IP6	0.720903	1.01143e-16
ARL8A	0.248524	0.000602928
ARL8B	0.265205	9.20514e-05
ARL9	-0.388644	0.543444
ARLNC1	0.278522	0.566607
ARMC1	0.668434	3.77403e-21
ARMC10	-0.134206	0.212877
ARMC12	-1.10157	0.0885243
ARMC2	-0.23194	0.441527
ARMC3	1.43868	0.00221895
ARMC4	-2.63594	0.00178099
ARMC5	-0.0189965	0.917061
ARMC6	0.893402	3.63065e-27
ARMC7	0.209164	0.141545
ARMC8	0.278812	0.000104364
ARMC9	-0.307982	0.00891226
ARMCX1	-0.839384	2.79137e-10
ARMCX2	-0.591159	6.18493e-17
ARMCX3	-1.87268	2.6957e-92
ARMCX4	-1.10598	1.36204e-12
ARMCX5	-0.162748	0.34241
ARMCX5-GPRASP2	-0.0653805	0.717824
ARMCX6	-1.20323	1.0148e-14
ARMH1	-1.79461	0.000110809
ARMH3	0.616179	4.46503e-15
ARMH4	-3.62316	4.85712e-84
ARMT1	1.84824	3.3147e-212
ARNT	0.327118	5.97306e-07
ARNT2	-6.72462	2.8602e-24
ARNTL	-0.57283	0.0241449
ARNTL2	0.644425	3.18074e-07
ARNTL2-AS1	-0.402613	0.479457
ARPC1A	0.293228	0.00789657
ARPC1B	1.45921	6.16118e-10
ARPC2	-0.0809729	0.0455048
ARPC3	-0.0216236	0.7931
ARPC4	0.320648	2.14097e-05
ARPC5	-0.0518949	0.312994
ARPC5L	0.223188	0.00921464
ARPIN	-1.25156	9.38156e-18
ARPP19	0.25401	8.88938e-06
ARPP21	-0.993859	0.0336846
ARR3	-1.18422	0.00964771
ARRB1	-0.72599	1.23723e-13
ARRB2	-0.0446555	0.691093
ARRDC1	-0.200306	0.118211
ARRDC1-AS1	-0.728895	3.20895e-07
ARRDC2	2.25224	1.80247e-105
ARRDC3	-1.54724	2.92855e-110
ARRDC3-AS1	-0.57237	0.298593
ARRDC4	-2.7426	3.09943e-56
ARRDC5	0.342071	0.558101
ARSA	-1.33348	8.09549e-26
ARSB	-1.3941	3.45464e-27
ARSD	-1.20998	1.48096e-08
ARSF	-2.92772	0.00513945
[truncated: 18,729 more rows]
