# Supplementary material for: Cell fate roadmap of human primed-to-naive transition reveals preimplantation cell lineage signatures
Source: Nat Commun. 2022 Jun 7;13:3147. doi: 10.1038/s41467-022-30924-1 (PMC9174176; doi:10.1038/s41467-022-30924-1)
Supplement: Supplementary file 4 — Supplementary Data 2 [file 41467_2022_30924_MOESM4_ESM.xlsx]

## Sheet: Epiblast specific gene
Epiblast specific genes
A4GALT
ABCB8
ABR
ACADS
ACOT11
ACSL4
ADCK2
AHNAK
AIM1L
ALDH2
AMOT
ANGPT2
ANKRD55
ANXA2
ANXA2P1
ANXA2P3
AP1S1
ARFGEF2
ARHGAP21
ARRB1
ASRGL1
ATAD3C
ATF6
ATG3
ATG5
ATP11A
B4GALT1
BARD1
BBS5
BCAT1
BMI1
BRDT
BTK
BTLA
C17orf51
C6orf211
C7orf31
CAPN2
CBFA2T2
CCDC101
CCDC109B
CCDC53
CD320
CD53
CD81
CDA
CDC25B
CENPA
CEPT1
CFLAR
CHI3L2
CHN2
CHST12
CITED4
CLDN19
CLEC4D
CNKSR3
CNTROB
CORO1C
CPA4
CPPED1
CTH
CTSB
DNAJC15
DNMT3L
DPPA3
DRG2
DSCR8
DYSF
EFHD1
EFR3B
EGLN3
ERBB2IP
ESRRA
EXPH5
FAM151A
FAM43B
FAM73A
FBP1
FBXO25
FEZ2
FILIP1
FOLR3
FOXR1
FUCA1
GAS7
GATA6
GDPD3
GGT5
GINS3
GLIPR2
GOSR1
GOT1
GPD1L
GPD2
GPR160
GPX2
GRHL1
GTF3A
GTSF1
GYPC
HAVCR1
HHLA2
HIC2
HIST1H1E
HORMAD1
HOXB7
HPGD
HUS1
IER5
IL6R
IL6ST
ITGAM
KLF5
KRT8
KRT80
LAMA1
LAMB1
LAMC1
LCP1
LIM2
LMBR1L
LOC729080
LPIN1
LRPAP1
LRRC25
LYRM1
MAN1A2
MFAP3L
MGLL
MGST2
MICAL2
MKI67
MPP7
MRGPRX3
MS4A15
MTFR1
MX1
MYBL2
MYO5B
NACA2
NACAP1
NBAS
NCOA4
NEFH
NFKB2
NLRP12
NLRP2
NLRP7
OR6W1P
OSBPL11
PAAF1
PACSIN2
PARD3B
PFKL
PGM2
PIGP
PLEC
PLXND1
PPP1R2
PPP2R5A
PQLC1
PQLC3
PRR13
PSME4
PTTG3P
PYGB
PYGL
RAB15
RAB6A
RAD51
RAP1A
RAP1GDS1
RBM23
RBMS1
REEP1
REEP5
RHOC
RHOU
RHPN2
RIN2
RNF125
RPL13P5
RPP38
S100A14
S100A6
SCARA5
SCN2B
SEPHS2
SERPINB1
SERPINB6
SH3BP4
SHISA5
SHPK
SIGLEC11
SLC25A16
SLC25A44
SLC35A1
SLC6A19
SLC7A7
SLK
SMPDL3A
SNX6
SNX8
SOAT1
SPHK1
ST6GAL1
ST6GALNAC1
ST6GALNAC3
STS
SUN3
SUSD2
SYCP3
TAF13
TAGLN2
TAOK3
TBX3
TDRD6
TFCP2L1
THSD1
TMBIM1
TMC7
TMEM104
TPCN2
TRIM60
TSPAN13
TSPAN18
TSSC4
TTLL4
UACA
UBASH3B
UCA1
UGCG
VPS37C
WDR66
YPEL2
ZBTB10
ZBTB33
ZNF468
ZNF593
ZNF600
ZNF823

## Sheet: Primed specific gene
Primed hESC specific genes
AACS
AAGAB
AASS
ABI2
ACAD8
ACER3
ACOT9
ACTN1
ADAMTS19
ADD2
ADNP2
AES
AGPAT1
AGTPBP1
AIG1
AK3
AKR1B1
ALDH4A1
ALDH9A1
ANAPC13
ANGPTL6
ANKRD27
ANKS6
ANP32A
AP2A2
APOO
ARHGEF5
ARID1B
ARID3B
ARMCX6
ARRB2
ARSE
ASMTL
ATG2B
AUTS2
AVPI1
B3GAT1
BAZ2B
BCAR1
BDH2
BEX1
BEX2
BEX4
BID
BLCAP
BLVRB
BMP7
BNC2
BNIP3L
BST2
BTBD3
C12orf10
C16orf45
C16orf59
C16orf87
C19orf25
C19orf66
C1orf198
C1orf21
C1orf94
C3orf14
C5orf30
C9orf135
C9orf16
CA11
CAMK2G
CARS2
CBL
CBR1
CBS
CBX2
CBX5
CCDC113
CCDC24
CCDC25
CCDC28B
CCDC88A
CCND1
CCND2
CD24
CD74
CDCA7
CDCA7L
CDH3
CDK5R1
CDS2
CEP192
CERK
CHCHD6
CHD4
CHKA
CHML
CHN1
CHRNE
CHST11
CHST9
CHSY1
CIB2
CISD2
CKAP4
CLIP3
CLU
CMTM3
CNKSR2
CNN1
CNTLN
CNTNAP2
COG7
COL1A1
COL1A2
COL9A3
COTL1
COX18
CPS1
CRABP1
CRABP2
CREB1
CRIP2
CRISPLD1
CRMP1
CSNK1E
CSRP2
CTGF
CUEDC2
CUTA
CXCL12
CXXC5
CYB5A
CYLD
CYR61
CYYR1
DBNDD1
DBT
DCAF11
DCAF4L2
DCBLD2
DCLK1
DDAH1
DDB2
DDX11
DDX25
DDX3Y
DDX42
DECR1
DHX40
DIXDC1
DLK1
DNAH11
DNAH14
DPPA4
DPY19L3
DPYSL3
DTX2
DUSP3
DYNLT1
DZIP3
E2F5
ECEL1
EGR1
EHD2
EIF2AK2
EIF4E3
ELL3
ELOVL4
EMB
ENC1
ENPP2
ENTPD7
EPHA1
EPHA2
EPHX3
ERBB2
ERCC6L
ERGIC1
ESYT1
F2R
FAM111A
FAM117A
FAM161A
FAM171A1
FAM174A
FAM195B
FAN1
FANCL
FAT1
FBXL5
FBXO2
FBXO30
FCGRT
FEZ1
FGF2
FHL1
FKBP10
FKRP
FLT1
FOSB
FOXJ3
FPGS
FSD1
FSTL1
FTL
FZD5
G6PC3
GAL
GAP43
GDAP1
GFOD2
GGCT
GINS2
GLI2
GMCL1
GNG4
GNG7
GPX8
GSTM1
GSTM2
GSTM4
GTPBP1
GUK1
GULP1
GYG2
H2AFJ
HDAC7
HEPH
HERC5
HES1
HEXIM1
HIF1A
HLA-A
HLA-B
HLA-DPB2
HMGA2
HMGN3
HRASLS5
HSD11B2
HSD17B4
HSDL1
HTR1D
ID1
IDH2
IDO1
IDS
IFI27L1
IFI27L2
IFNGR2
IFT46
IFT57
IGF1R
IGSF1
ING5
INTS3
ITGA7
ITPR2
JAKMIP2
JARID2
JUNB
KBTBD6
KBTBD7
KCNN2
KCTD3
KDM2B
KDR
KGFLP1
KGFLP2
KIAA0355
KIAA0907
KIAA1033
KIAA1109
KIAA1147
KIAA1467
KIAA1522
KIF1A
KIF22
KLC1
KLHL20
KLHL28
KLHL7
LACE1
LANCL1
LARGE
LGI2
LHFPL2
LINGO1
LITAF
LPHN1
LRP1
LRRC49
LRRC8B
LRRN1
LTA4H
LUC7L
LYPLAL1
LZTFL1
M6PR
MAD2L2
MADD
MAFF
MAGED1
MAGED2
MAL2
MAN1B1
MAP1B
MAP3K3
MAP3K9
MAPK12
MAPK8IP1
MARVELD2
MAT2A
MBTPS1
ME2
MED11
MED12L
MED17
METTL3
METTL7A
MFAP2
MFGE8
MGST1
MINA
MINK1
MLF1
MLLT11
MMEL1
MN1
MOAP1
MORN2
MPP2
MRGPRF
MUTYH
MYEF2
MYO1E
NAB2
NAGK
NAP1L2
NAV2
NELL2
NGFRAP1
NKAIN1
NLGN2
NLGN4Y
NOTCH1
NOTCH2
NRN1L
NSUN2
NT5DC2
NT5DC3
NUAK1
NUCB2
NUDT10
NUDT11
NUDT7
NUP210
OAZ2
OCIAD2
OGFR
OGG1
OSBPL2
OXCT1
PACS1
PAIP2B
PANX1
PAPSS2
PARM1
PARP14
PBX1
PCDHA11
PCDHB5
PCGF2
PCMTD1
PCYT1B
PDE7A
PDK3
PDPR
PDZD4
PEG3
PEX1
PFKM
PGAP1
PGPEP1
PHC1
PHF19
PHGDH
PIKFYVE
PIM3
PLA2G16
PLD3
PLEKHG4B
PLIN2
PNMAL1
PNN
PNPLA2
POC1A
PODXL
POLR2G
PON2
PPAPDC2
PPM1N
PPOX
PPP1R16B
PPP2R2B
PPP2R3B
PPP3CA
PPWD1
PREX2
PSAT1
PSIP1
PSME1
PTBP2
PTGIS
PTK7
PTPN13
PTPRS
PTPRZ1
QDPR
QPRT
QSER1
RAB13
RAB39B
RABGAP1
RAP1GAP2
RARG
RARRES2
RASAL2
RBP1
REPIN1
RFX1
RNASEH2B
RNF130
RNF5
RNGTT
ROR1
RPRM
RRM2B
RRN3
RRP1B
RTN4IP1
S1PR2
SALL2
SBF2
SBK1
SCAF1
SCAMP5
SCARB2
SCG3
SCNN1A
SCRN2
SDC3
SEC14L5
SEC22C
SEC23IP
SEC61A2
SEL1L3
SELM
SEPHS1
SERPING1
SETD1A
SETD4
SFRP2
SH3BGRL
SHISA9
SKIL
SLAMF7
SLC1A5
SLC25A15
SLC26A2
SLC27A5
SLC2A4RG
SLC2A6
SLC2A8
SLC36A4
SLC38A1
SLC38A5
SLC39A14
SLC43A3
SLC7A1
SLC7A3
SLCO3A1
SMAD1
SMARCA1
SMARCD1
SMPD2
SMPDL3B
SMS
SNAPIN
SNN
SNRNP27
SNRPN
SNX1
SNX13
SORBS3
SORL1
SOX11
SOX8
SPG20
SPIB
SPRY4
SRI
SS18L2
SSBP4
STAC2
STAU2
STMN3
STT3A
STX10
STX6
STXBP1
SUMO1
SV2A
SYS1
SYT1
SYT6
TARS2
TBC1D2B
TBC1D4
TBC1D8
TCEAL4
TCF3
TCF4
TCF7L2
TCTEX1D2
TERF1
TFCP2
TFDP2
TFPT
THOC1
THTPA
THY1
THYN1
TIMP2
TM7SF3
TMEFF1
TMEM116
TMEM125
TMEM216
TMEM55B
TMEM59L
TMEM60
TMEM98
TMSB4Y
TNFRSF12A
TNNT1
TOB1
TOPORS
TP53I11
TRAF2
TRAF5
TRAIP
TRAPPC6A
TRIB1
TRIM36
TRIP6
TRIT1
TRMT5
TRO
TSC22D1
TSPAN4
TSPYL4
TTC39C
TTI1
TTL
TUB
TUBD1
UBE2E2
UBE2L6
UBL7
UBP1
UBQLN2
UBXN2B
UCHL1
UCP2
UGT3A2
UNC13A
UPF2
USP11
USP12
USP13
USP4
USP44
USP46
USP9X
VAMP5
VAT1L
VEZF1
VIM
VOPP1
WASF1
WDR54
WNK3
YBX2
YPEL3
ZBTB34
ZBTB39
ZBTB4
ZDHHC23
ZIC3
ZIC5
ZNF10
ZNF140
ZNF286A
ZNF398
ZNF423
ZNF462
ZNF507
ZNF528
ZNF529
ZNF549
ZNF559
ZNF560
ZNF577
ZNF605
ZNF613
ZNF618
ZNF676
ZNF700
ZNF707
ZNF711
ZNF721
ZNF738
ZNF84
ZNRF2

## Sheet: TE EPI PE
geneName	type
PRDM14	E5-EPI
DPPA5	E5-EPI
GDF3	E5-EPI
ESRG	E5-EPI
KLF17	E5-EPI
IFITM1	E5-EPI
ARGFX	E5-EPI
MEG3	E5-EPI
TDGF1	E5-EPI
NODAL	E5-EPI
SOX2	E5-EPI
TDGF1P3	E5-EPI
CBFA2T2	E5-EPI
MAN1C1	E5-EPI
DND1	E5-EPI
LRP4	E5-EPI
BCOR	E5-EPI
DPPA2	E5-EPI
SLC25A12	E5-EPI
GUCA1A	E5-EPI
NANOG	E5-EPI
SLC16A9	E5-EPI
FBP1	E5-EPI
FGF4	E5-EPI
CCDC80	E5-EPI
UTF1	E5-EPI
BTLA	E5-EPI
ETV4	E5-EPI
MT1X	E5-EPI
LDLRAP1	E5-EPI
LIM2	E5-EPI
UPP1	E5-EPI
WNT3	E5-EPI
CDHR1	E5-EPI
NRBP2	E5-EPI
TNFRSF8	E5-EPI
AARS2	E5-EPI
PBX3	E5-EPI
ITFG3	E5-EPI
FOXD3-AS1	E5-EPI
LINC01108	E5-EPI
SERINC5	E5-EPI
FAM124A	E5-EPI
CFLAR	E5-EPI
SH3PXD2A	E5-EPI
VSNL1	E5-EPI
DOCK6	E5-EPI
GK	E5-EPI
ZYG11A	E5-EPI
TRIM56	E5-EPI
MIAT	E5-EPI
SAT1	E5-EPI
ZIC3	E5-EPI
IL23A	E5-EPI
CREBL2	E5-EPI
FRAT2	E5-EPI
MYCL	E5-EPI
REST	E5-EPI
PRICKLE1	E5-EPI
MT1G	E5-EPI
IGFBP2	E5-EPI
KAT7	E5-EPI
SCRN1	E5-EPI
MDFI	E5-EPI
MT2A	E5-EPI
C9orf135	E5-EPI
ACOT11	E5-EPI
SERPINB9	E5-EPI
PKD1L1	E5-EPI
ITGAM	E5-EPI
GTF3C1	E5-EPI
PTPN12	E5-EPI
MT1H	E5-EPI
ASPA	E5-EPI
YIPF4	E5-EPI
MTMR14	E5-EPI
PQLC1	E5-EPI
PLSCR4	E5-EPI
WARS	E5-EPI
PGM2L1	E5-EPI
SIAH1	E5-EPI
ANKK1	E5-EPI
CEP164	E5-EPI
ESAM	E5-EPI
TMEM106A	E5-EPI
AIM1	E5-EPI
PPP1R12B	E5-EPI
MT1F	E5-EPI
CALHM2	E5-EPI
C1orf64	E5-EPI
SFRP1	E5-EPI
ZC3HAV1	E5-EPI
NLRC4	E5-EPI
PNRC1	E5-EPI
VCAN	E5-EPI
SMG1P7	E5-EPI
TNFAIP3	E5-EPI
PDE4D	E5-EPI
GCM1	E5-EPI
ZFYVE1	E5-EPI
LINC00261	E5-PE
P4HA1	E5-PE
COL4A1	E5-PE
HNF1B	E5-PE
FRZB	E5-PE
AMOTL1	E5-PE
PDGFRA	E5-PE
CADM1	E5-PE
NID2	E5-PE
APOA1	E5-PE
RSPO3	E5-PE
CTSE	E5-PE
GATA4	E5-PE
DPP4	E5-PE
TRIM2	E5-PE
COL4A2	E5-PE
DENND2C	E5-PE
NID1	E5-PE
DEPDC7	E5-PE
LOC101929344	E5-PE
CELA3A	E5-PE
FOXA2	E5-PE
SALL1	E5-PE
APOA2	E5-PE
RGS5	E5-PE
SLCO2A1	E5-PE
TMEM123	E5-PE
PROS1	E5-PE
PIK3R1	E5-PE
EDEM1	E5-PE
KIFAP3	E5-PE
CCAT1	E5-PE
HMGCR	E5-PE
ABHD6	E5-PE
VWA5A	E5-PE
MAP2K6	E5-PE
FRMD6	E5-PE
POMC	E5-PE
KIT	E5-PE
LBH	E5-PE
SERPINH1	E5-PE
LGALS2	E5-PE
TMEM171	E5-PE
SRGAP1	E5-PE
GPX2	E5-PE
LINC01356	E5-PE
RAB37	E5-PE
CRYZ	E5-PE
GSN	E5-PE
SPATS2L	E5-PE
HN1	E5-PE
CA4	E5-PE
SELT	E5-PE
FGFR3	E5-PE
ALDH2	E5-PE
UACA	E5-PE
PLOD1	E5-PE
F3	E5-PE
PXDN	E5-PE
EXT1	E5-PE
GYPC	E5-PE
HAS2	E5-PE
PHLDA1	E5-PE
CEACAM1	E5-PE
NFE2	E5-PE
JUND	E5-PE
LGALS12	E5-PE
LMBRD1	E5-PE
TWIST1	E5-PE
IL1RAP	E5-PE
ABHD16A	E5-PE
CRYM	E5-PE
ST14	E5-PE
GYG2	E5-PE
APLNR	E5-PE
S100Z	E5-PE
PROC	E5-PE
ITGAV	E5-PE
KLK6	E5-PE
VGLL4	E5-PE
CTCFL	E5-PE
MERTK	E5-PE
TMEM139	E5-PE
PIK3CD	E5-PE
APBB2	E5-PE
STX11	E5-PE
CALCOCO2	E5-PE
RIMS4	E5-PE
CSRP1	E5-PE
LAMA4	E5-PE
HOXD1	E5-PE
CCR8	E5-PE
STOM	E5-PE
MMP2	E5-PE
ATG9B	E5-PE
LRRC41	E5-PE
PHLDA2	E5-PE
TNFRSF8	E5-PE
CRYGB	E5-PE
LZTS1	E5-PE
PTGES	E5-TE
DAB2	E5-TE
ATP6V1B1	E5-TE
TACSTD2	E5-TE
SLC7A4	E5-TE
PRSS8	E5-TE
ATP6V0A4	E5-TE
SLC28A3	E5-TE
FABP3	E5-TE
PPT1	E5-TE
SLC34A2	E5-TE
LRP2	E5-TE
ABCG2	E5-TE
ENPEP	E5-TE
BASP1	E5-TE
HIP1	E5-TE
FRMD4B	E5-TE
GRHL2	E5-TE
TGFBR3	E5-TE
CAST	E5-TE
GATA3	E5-TE
EFNA1	E5-TE
OLFML1	E5-TE
FOLR1	E5-TE
C4BPB	E5-TE
DNAJC6	E5-TE
JDP2	E5-TE
PDGFA	E5-TE
CLDN10	E5-TE
PALLD	E5-TE
KRT18	E5-TE
GM2A	E5-TE
GYLTL1B	E5-TE
MYC	E5-TE
PIP5K1B	E5-TE
SLC12A3	E5-TE
CLDN4	E5-TE
SLC7A2	E5-TE
GPRC5A	E5-TE
OSBPL6	E5-TE
MYOF	E5-TE
GATA2	E5-TE
PDLIM1	E5-TE
FAM101B	E5-TE
KRT8	E5-TE
RAB25	E5-TE
TAGLN2	E5-TE
CYP26A1	E5-TE
ATP8B1	E5-TE
TFRC	E5-TE
TEAD1	E5-TE
GAB2	E5-TE
FHL2	E5-TE
SLC7A5	E5-TE
PWWP2B	E5-TE
ACTN1	E5-TE
GALNT10	E5-TE
ARHGEF26	E5-TE
PRR5	E5-TE
VGLL4	E5-TE
ACE2	E5-TE
TACC1	E5-TE
SH2D4A	E5-TE
SH3TC1	E5-TE
WWC1	E5-TE
STARD10	E5-TE
ALAD	E5-TE
RAB11FIP1	E5-TE
RGMA	E5-TE
AMOTL2	E5-TE
PHOSPHO1	E5-TE
BAIAP2L1	E5-TE
KIAA1161	E5-TE
SLC46A1	E5-TE
SMAGP	E5-TE
TLE1	E5-TE
NUAK2	E5-TE
AGPAT9	E5-TE
RFK	E5-TE
CDK6	E5-TE
ALPPL2	E5-TE
ATP6V0D2	E5-TE
PTPN14	E5-TE
OLR1	E5-TE
SEMA6D	E5-TE
AHNAK	E5-TE
COLEC12	E5-TE
ZNF703	E5-TE
OAT	E5-TE
IQGAP2	E5-TE
LATS2	E5-TE
CALD1	E5-TE
POMC	E5-TE
S100A10	E5-TE
SORBS1	E5-TE
PDCL3	E5-TE
UGCG	E5-TE
EFHD1	E5-TE
LRIG3	E5-TE
GRHL3	E5-TE
PRDM14	E6-EPI
DPPA5	E6-EPI
GDF3	E6-EPI
ESRG	E6-EPI
KLF17	E6-EPI
IFITM1	E6-EPI
NODAL	E6-EPI
UNC5B	E6-EPI
SOX2	E6-EPI
CBFA2T2	E6-EPI
MAN1C1	E6-EPI
DND1	E6-EPI
LRP4	E6-EPI
BCOR	E6-EPI
SLC16A9	E6-EPI
FGF4	E6-EPI
SUSD2	E6-EPI
UTF1	E6-EPI
ZSCAN10	E6-EPI
ETV4	E6-EPI
PIM2	E6-EPI
MAP4K1	E6-EPI
ACE	E6-EPI
LDLRAP1	E6-EPI
UPP1	E6-EPI
CHST2	E6-EPI
CXCL12	E6-EPI
CDHR1	E6-EPI
NRBP2	E6-EPI
FAM46B	E6-EPI
PBX3	E6-EPI
NGEF	E6-EPI
RASD1	E6-EPI
2021-09-06	E6-EPI
FAM124A	E6-EPI
PSORS1C2	E6-EPI
SHPK	E6-EPI
CFLAR	E6-EPI
UBTD1	E6-EPI
ANKRD45	E6-EPI
RRAD	E6-EPI
TRIM56	E6-EPI
LAPTM4B	E6-EPI
PRUNE2	E6-EPI
GPRC5C	E6-EPI
HEY2	E6-EPI
POU5F1	E6-EPI
CAPN5	E6-EPI
IFI16	E6-EPI
OXT	E6-EPI
RNASET2	E6-EPI
SCGB3A2	E6-EPI
PYGB	E6-EPI
IFITM3	E6-EPI
CHST12	E6-EPI
TBCD	E6-EPI
KLK13	E6-EPI
SLC47A1	E6-EPI
CDA	E6-EPI
TSPAN18	E6-EPI
PCSK5	E6-EPI
GPR176	E6-EPI
BCL3	E6-EPI
POU5F1P3	E6-EPI
RGCC	E6-EPI
BEND4	E6-EPI
PSRC1	E6-EPI
ITM2C	E6-EPI
PHLDA3	E6-EPI
DPF1	E6-EPI
MKRN1	E6-EPI
DLGAP3	E6-EPI
PMEPA1	E6-EPI
PQLC1	E6-EPI
TRIM8	E6-EPI
ATP12A	E6-EPI
SPRY2	E6-EPI
FAM151A	E6-EPI
ALPL	E6-EPI
ICOSLG	E6-EPI
ARHGAP33	E6-EPI
NFKB2	E6-EPI
SPHK1	E6-EPI
JADE2	E6-EPI
CREB3L1	E6-EPI
ZNF462	E6-EPI
DFNB31	E6-EPI
FOXH1	E6-EPI
GNAI2	E6-EPI
SPRY4	E6-EPI
ACADS	E6-EPI
NRGN	E6-EPI
ZNF428	E6-EPI
PINK1	E6-EPI
TRH	E6-EPI
ITGA2	E6-EPI
MMP2	E6-EPI
LARP6	E6-EPI
APOE	E6-EPI
TMEM160	E6-EPI
LINC00261	E6-PE
P4HA1	E6-PE
COL4A1	E6-PE
HNF1B	E6-PE
FRZB	E6-PE
AMOTL1	E6-PE
PDGFRA	E6-PE
CADM1	E6-PE
NID2	E6-PE
APOA1	E6-PE
RSPO3	E6-PE
CTSE	E6-PE
GATA4	E6-PE
DPP4	E6-PE
FN1	E6-PE
MYL4	E6-PE
TRIM2	E6-PE
COL4A2	E6-PE
DENND2C	E6-PE
IGF1	E6-PE
DEPDC7	E6-PE
FLRT3	E6-PE
LOC101929344	E6-PE
BMP6	E6-PE
CAMK2D	E6-PE
CELA3A	E6-PE
CDH2	E6-PE
DUSP4	E6-PE
CDH11	E6-PE
SP8	E6-PE
ROBO1	E6-PE
PITX2	E6-PE
FOXA2	E6-PE
BMP2	E6-PE
APOA2	E6-PE
ITIH5	E6-PE
PROS1	E6-PE
PRCP	E6-PE
SERPINE2	E6-PE
SYT13	E6-PE
CACHD1	E6-PE
TNIP3	E6-PE
HNF4A	E6-PE
CPN1	E6-PE
HABP2	E6-PE
GPR161	E6-PE
FST	E6-PE
ID2	E6-PE
PDPN	E6-PE
PHLDB2	E6-PE
VWA5A	E6-PE
GPC3	E6-PE
CMBL	E6-PE
FGG	E6-PE
MGST2	E6-PE
ZCCHC24	E6-PE
SDF4	E6-PE
IFITM2	E6-PE
CDC34	E6-PE
ERF	E6-PE
GADD45GIP1	E6-PE
SLC12A2	E6-PE
KLRG2	E6-PE
C17orf89	E6-PE
ACTC1	E6-PE
KCNJ13	E6-PE
NACC2	E6-PE
AMDHD1	E6-PE
RHOBTB1	E6-PE
PRTG	E6-PE
TMEM160	E6-PE
PPDPF	E6-PE
DAPK1	E6-PE
LAYN	E6-PE
PTHLH	E6-PE
JUND	E6-PE
MLLT11	E6-PE
APOBR	E6-PE
RGCC	E6-PE
P2RY6	E6-PE
CYP26A1	E6-PE
ITGA5	E6-PE
EDNRB	E6-PE
MUC15	E6-PE
SGCB	E6-PE
SLC34A2	E6-PE
SPP1	E6-PE
ZNF428	E6-PE
TP53I13	E6-PE
CHMP4B	E6-PE
CITED4	E6-PE
SERINC1	E6-PE
GCM1	E6-PE
CBLB	E6-PE
PINK1	E6-PE
PRELID1	E6-PE
RMRP	E6-PE
PTGES2	E6-PE
HS6ST1	E6-PE
SCAND1	E6-PE
PTGES	E6-TE
DAB2	E6-TE
ATP6V1B1	E6-TE
EMP2	E6-TE
TACSTD2	E6-TE
SLC7A4	E6-TE
ATP6V0A4	E6-TE
SLC28A3	E6-TE
S100A6	E6-TE
FABP3	E6-TE
TMPRSS13	E6-TE
PPT1	E6-TE
SLC34A2	E6-TE
ABCG2	E6-TE
ENPEP	E6-TE
BASP1	E6-TE
KRT19	E6-TE
HIP1	E6-TE
FRMD4B	E6-TE
GRHL2	E6-TE
CAST	E6-TE
GATA3	E6-TE
ALPP	E6-TE
JDP2	E6-TE
CLDN10	E6-TE
PALLD	E6-TE
KRT18	E6-TE
GM2A	E6-TE
TMPRSS2	E6-TE
MYC	E6-TE
LRRFIP1	E6-TE
SLC7A2	E6-TE
ADAM15	E6-TE
CITED4	E6-TE
HSPB11	E6-TE
OSBPL6	E6-TE
ARHGAP23	E6-TE
NIM1K	E6-TE
S100A16	E6-TE
PLAC8	E6-TE
GATA2	E6-TE
ADK	E6-TE
FAM101B	E6-TE
KRT8	E6-TE
TMEM171	E6-TE
CYP26A1	E6-TE
TMEM106C	E6-TE
CD24	E6-TE
GAB2	E6-TE
SLC19A3	E6-TE
SH3GL3	E6-TE
FHL2	E6-TE
TET2	E6-TE
PPME1	E6-TE
PWWP2B	E6-TE
ACTN1	E6-TE
CLDN3	E6-TE
FBXL18	E6-TE
LAD1	E6-TE
MYLPF	E6-TE
LINC00842	E6-TE
SH3KBP1	E6-TE
ARHGAP18	E6-TE
CD55	E6-TE
SLC15A2	E6-TE
C1orf61	E6-TE
B3GNT2	E6-TE
CCKBR	E6-TE
ODAM	E6-TE
STARD10	E6-TE
KIAA0101	E6-TE
MPZL1	E6-TE
LAYN	E6-TE
SLC38A1	E6-TE
ECEL1P2	E6-TE
DNAJC1	E6-TE
SH3BGRL2	E6-TE
UBE2J1	E6-TE
STXBP6	E6-TE
PTPN21	E6-TE
EPS8L2	E6-TE
MGST1	E6-TE
ADAMTSL4	E6-TE
SMIM1	E6-TE
RAB31	E6-TE
THEM6	E6-TE
WLS	E6-TE
BUB1B	E6-TE
PKP3	E6-TE
PDCD4	E6-TE
COBLL1	E6-TE
SLC19A2	E6-TE
CASC5	E6-TE
CCBE1	E6-TE
IFITM2	E6-TE
CHMP4B	E6-TE
CAPN2	E6-TE
SCARA3	E6-TE
NCMAP	E6-TE
PSAT1	E6-TE
PRDM14	E7-EPI
DPPA5	E7-EPI
GDF3	E7-EPI
ESRG	E7-EPI
KLF17	E7-EPI
IFITM1	E7-EPI
ARGFX	E7-EPI
MEG3	E7-EPI
TDGF1	E7-EPI
NODAL	E7-EPI
UNC5B	E7-EPI
TDGF1P3	E7-EPI
CBFA2T2	E7-EPI
DND1	E7-EPI
LRP4	E7-EPI
BCOR	E7-EPI
DPPA2	E7-EPI
SLC25A12	E7-EPI
GUCA1A	E7-EPI
NANOG	E7-EPI
CCDC80	E7-EPI
SUSD2	E7-EPI
ZSCAN10	E7-EPI
MT1X	E7-EPI
PIM2	E7-EPI
MAP4K1	E7-EPI
LIM2	E7-EPI
WNT3	E7-EPI
CXCL12	E7-EPI
TBC1D16	E7-EPI
FAM46B	E7-EPI
TNFRSF8	E7-EPI
ETV1	E7-EPI
CPT1A	E7-EPI
MUC4	E7-EPI
FOXD3-AS1	E7-EPI
APOBEC3D	E7-EPI
ATP8B2	E7-EPI
SERINC5	E7-EPI
PSORS1C2	E7-EPI
IGSF1	E7-EPI
CAPG	E7-EPI
VSNL1	E7-EPI
CAMKV	E7-EPI
SERPINB6	E7-EPI
PLA2G4F	E7-EPI
DPPA4	E7-EPI
ABHD12B	E7-EPI
PRUNE2	E7-EPI
VENTX	E7-EPI
HEY2	E7-EPI
POU5F1	E7-EPI
CR1L	E7-EPI
PBX1	E7-EPI
CBR3	E7-EPI
PLBD1	E7-EPI
OXT	E7-EPI
CD200	E7-EPI
CNR2	E7-EPI
SCGB3A2	E7-EPI
IFITM3	E7-EPI
MAP1B	E7-EPI
SLC47A1	E7-EPI
KHDC3L	E7-EPI
RTL1	E7-EPI
PCED1B	E7-EPI
RPRM	E7-EPI
USP13	E7-EPI
INPP5D	E7-EPI
LRIG1	E7-EPI
BEND4	E7-EPI
GPM6B	E7-EPI
KLHL3	E7-EPI
MMP9	E7-EPI
NREP	E7-EPI
NRG1	E7-EPI
GCHFR	E7-EPI
HLA-F	E7-EPI
ARX	E7-EPI
FBXO36	E7-EPI
FAM162B	E7-EPI
SHD	E7-EPI
CREB3L1	E7-EPI
ZNF462	E7-EPI
EPHX3	E7-EPI
RAB29	E7-EPI
G6PC3	E7-EPI
TMEM246	E7-EPI
ADAMTS12	E7-EPI
STOM	E7-EPI
CDCA7L	E7-EPI
RAP1GAP2	E7-EPI
PLIN3	E7-EPI
GRM4	E7-EPI
ARHGEF10	E7-EPI
LRRC2	E7-EPI
PPAP2C	E7-EPI
GSDMD	E7-EPI
PCSK1	E7-EPI
GPNMB	E7-EPI
LINC00261	E7-PE
P4HA1	E7-PE
COL4A1	E7-PE
HNF1B	E7-PE
FRZB	E7-PE
AMOTL1	E7-PE
PDGFRA	E7-PE
CADM1	E7-PE
NID2	E7-PE
APOA1	E7-PE
RSPO3	E7-PE
CTSE	E7-PE
GATA4	E7-PE
DPP4	E7-PE
FN1	E7-PE
MYL4	E7-PE
TRIM2	E7-PE
COL4A2	E7-PE
DENND2C	E7-PE
NID1	E7-PE
IGF1	E7-PE
FLRT3	E7-PE
LOC101929344	E7-PE
BMP6	E7-PE
CAMK2D	E7-PE
CELA3A	E7-PE
CDH2	E7-PE
DUSP4	E7-PE
CDH11	E7-PE
SP8	E7-PE
ROBO1	E7-PE
PITX2	E7-PE
BMP2	E7-PE
SALL1	E7-PE
ADD3	E7-PE
OTX2	E7-PE
RGS5	E7-PE
SLCO2A1	E7-PE
CELA3B	E7-PE
ALDH1A1	E7-PE
MTTP	E7-PE
ITIH5	E7-PE
KCNJ16	E7-PE
PRCP	E7-PE
MARCKS	E7-PE
SERPINE2	E7-PE
COL18A1	E7-PE
SYT13	E7-PE
LOC400043	E7-PE
LEPRE1	E7-PE
CACHD1	E7-PE
VIL1	E7-PE
GCNT3	E7-PE
TNIP3	E7-PE
HNF4A	E7-PE
CPN1	E7-PE
HABP2	E7-PE
LRRC16A	E7-PE
GPR161	E7-PE
GCKR	E7-PE
NOG	E7-PE
RNASE1	E7-PE
DYNLT3	E7-PE
CCAT1	E7-PE
ANKRD1	E7-PE
TMEM88	E7-PE
GATA6	E7-PE
CMBL	E7-PE
LOC101929767	E7-PE
KIT	E7-PE
HS3ST1	E7-PE
MGST2	E7-PE
LBH	E7-PE
SERPINH1	E7-PE
LGALS2	E7-PE
PAG1	E7-PE
SRGAP1	E7-PE
GPX2	E7-PE
CAPN13	E7-PE
LEPREL1	E7-PE
ATP1B1	E7-PE
CREB3L3	E7-PE
PITX1	E7-PE
SOX17	E7-PE
BAMBI	E7-PE
RAB3B	E7-PE
SLC3A1	E7-PE
TRPC7	E7-PE
FNDC4	E7-PE
LOC100996324	E7-PE
SMLR1	E7-PE
LOC100507002	E7-PE
SOAT2	E7-PE
LOC100507420.uid_10772	E7-PE
HSD17B2	E7-PE
CLDN19	E7-PE
GNG2	E7-PE
LOC100507420.uid_10773	E7-PE
SLC35E4	E7-PE
PLEKHA4	E7-PE
PTGES	E7-TE
DAB2	E7-TE
ATP6V1B1	E7-TE
EMP2	E7-TE
TACSTD2	E7-TE
SLC7A4	E7-TE
PRSS8	E7-TE
ATP6V0A4	E7-TE
SLC28A3	E7-TE
S100A6	E7-TE
FABP3	E7-TE
TMPRSS13	E7-TE
PPT1	E7-TE
LRP2	E7-TE
ABCG2	E7-TE
ENPEP	E7-TE
BASP1	E7-TE
KRT19	E7-TE
HIP1	E7-TE
FRMD4B	E7-TE
GRHL2	E7-TE
TGFBR3	E7-TE
CAST	E7-TE
EFNA1	E7-TE
OLFML1	E7-TE
FOLR1	E7-TE
ALPP	E7-TE
C4BPB	E7-TE
DNAJC6	E7-TE
JDP2	E7-TE
PDGFA	E7-TE
TMPRSS2	E7-TE
ANKRD6	E7-TE
MYC	E7-TE
LRRFIP1	E7-TE
SLC12A3	E7-TE
CLDN4	E7-TE
ADAM15	E7-TE
TCF7L1	E7-TE
S100A16	E7-TE
PLAC8	E7-TE
TMEM171	E7-TE
MYO6	E7-TE
CD24	E7-TE
SH3GL3	E7-TE
WNT7A	E7-TE
VAMP8	E7-TE
MYCT1	E7-TE
GLIPR2	E7-TE
SUN3	E7-TE
NPC2	E7-TE
TSPAN15	E7-TE
SYBU	E7-TE
ELOVL6	E7-TE
CD53	E7-TE
HOOK1	E7-TE
CCDC88C	E7-TE
STAG3	E7-TE
PRKAA2	E7-TE
ZNF385A	E7-TE
SOAT1	E7-TE
DTX4	E7-TE
ZNF362	E7-TE
SNX2	E7-TE
PKIB	E7-TE
CASP6	E7-TE
PRPF19	E7-TE
LPHN2	E7-TE
CDC42SE2	E7-TE
RASGRP2	E7-TE
ECHS1	E7-TE
FXYD4	E7-TE
CIDEC	E7-TE
KCTD12	E7-TE
TMTC3	E7-TE
CACNB2	E7-TE
SMPDL3A	E7-TE
FAM78A	E7-TE
HAND1	E7-TE
SPIN4	E7-TE
MTRNR2L1	E7-TE
CXorf65	E7-TE
ASAH1	E7-TE
NAALAD2	E7-TE
BCAT2	E7-TE
CAMK2G	E7-TE
FADS1	E7-TE
TGM2	E7-TE
PI4KAP2	E7-TE
LAMB3	E7-TE
WFDC2	E7-TE
MIR492	E7-TE
TRIM29	E7-TE
TIAM1	E7-TE
CBR1	E7-TE
SMTNL2	E7-TE
TP63	E7-TE
APOL4	E7-TE
LEPR	E7-TE
PVRL1	E7-TE
NLGN4X	primed
PTPRG	primed
AC022140.1	primed
LARGE1	primed
JARID2	primed
RIMS2	primed
KCND2	primed
NRXN1	primed
TCF7L1	primed
DLGAP1	primed
TMEM132B	primed
FOXO1	primed
ADCY2	primed
CADM2	primed
GALNT17	primed
TERF1	primed
ANK3	primed
FIRRE	primed
AP002856.2	primed
AC009446.1	primed
SHISA9	primed
AL590705.1	primed
MGAT4C	primed
AL365259.1	primed
PTPRZ1	primed
RYR2	primed
LINC00678	primed
DTNA	primed
GPC6	primed
ANOS1	primed
PCDH11X	primed
GPC4	primed
LEFTY1	primed
TUBB2B	primed
CNTNAP2	primed
JAKMIP2	primed
DANT1	primed
BDNF-AS	primed
UCHL1	primed
CHODL	naive
NLRP7	naive
SLC16A10	naive
UTF1	naive
MT1G	naive
AC011447.3	naive
ZYG11A	naive
CBFA2T2	naive
MT1H	naive
ZNF600	naive
AKAP12	naive
TRIML2	naive
WDHD1	naive
PRODH	naive
RESF1	naive
SERPINB9	naive
NLRP2	naive
NLRP1	naive
ASRGL1	naive
AC092546.1	naive
LINC01950	naive
PTCHD1	naive
SLC25A16	naive
DNMT3L	naive
TPTEP1	naive
ZNF729	naive
CNR2	naive
PBX4	naive
BRDT	naive
ELF3	naive
ALPG	naive
ABCG2	TS
ACTN1	TS
ADAM15	TS
ADK	TS
ANXA6	TS
CAST	TS
CD24	TS
CLDN4	TS
DAB2	TS
EFNA1	TS
ENPEP	TS
FHL2	TS
FOLR1	TS
GAB2	TS
GATA2	TS
GATA3	TS
GM2A	TS
GREB1L	TS
KRT18	TS
KRT19	TS
KRT8	TS
LRP2	TS
LRRFIP1	TS
MYO6	TS
MYOF	TS
NPC2	TS
PALLD	TS
PDGFA	TS
PDLIM1	TS
PIP5K1B	TS
PPME1	TS
PPT1	TS
PRSS8	TS
PTGES	TS
PWWP2B	TS
RAB25	TS
S100A16	TS
S100A6	TS
SLC19A3	TS
SLC7A2	TS
SLC7A5	TS
SUN3	TS
TACSTD2	TS
TAGLN2	TS
TEAD1	TS
TET2	TS
TFRC	TS
TGFBR3	TS
TMEM106C	TS
TMPRSS13	TS
TSPAN15	TS
VAMP8	TS
TFAP2C	TS
TEAD4	TS
KRT7	TS
TP63	TS
CCR7	TS
CTNNB1	TS
ITGA6	TS
EGFR	TS
RFPL2	DE
TUBA1B	DE
DKK4	DE
PRSS2	DE
DIO3	DE
DKK1	DE
MFAP4	DE
LEFTY1	DE
AC069528.1	DE
GYPE	DE
LEFTY2	DE
CD48	DE
MT-ND1	DE
MT-ND4	DE
ACTC1	DE
MT-ND2	DE
SPOCK1	DE
CLDN11	DE
IVNS1ABP	DE
TMSB15B	DE
CCN1	DE
NPPA	DE
FREM1	DE
IGFBP2	DE
CCN2	DE
PRSS35	DE
HLA-DRB1	DE
MT-ND5	DE
COL5A2	DE
ANGPT2	DE
MIXL1	DE
MT-RNR1	DE
AC010251.1	DE
FEZ1	DE
CYP26A1	DE
SERPINB9	DE
GYPB	DE
STC1	DE
