# Supplementary material for: Cell fate roadmap of human primed-to-naive transition reveals preimplantation cell lineage signatures
Source: Nat Commun. 2022 Jun 7;13:3147. doi: 10.1038/s41467-022-30924-1 (PMC9174176; doi:10.1038/s41467-022-30924-1)
Supplement: Supplementary file 5 — Supplementary Data 3 [file 41467_2022_30924_MOESM5_ESM.xlsx]

## Sheet: CO1
SYMBOL	annotation
A2M	Promoter (2-3kb)
A4GALT	Intron (ENST00000642412.2/53947, intron 1 of 2)
ABCA13	Intron (ENST00000417403.5/154664, intron 16 of 17)
ABCA4	Intron (ENST00000370225.4/24, intron 6 of 49)
ABCB4	Promoter (1-2kb)
ABCC2	Distal Intergenic
ABCC2	Intron (ENST00000647814.1/1244, intron 16 of 31)
ABCC2	Intron (ENST00000647814.1/1244, intron 23 of 31)
ABCC4	Distal Intergenic
ABHD12	Intron (ENST00000376542.8/26090, intron 1 of 12)
ABHD13	Intron (ENST00000375898.4/84945, intron 1 of 1)
ABL1	Exon (ENST00000372348.7/25, exon 2 of 11)
ABLIM3	Intron (ENST00000326685.11/22885, intron 7 of 20)
ACAD9	Intron (ENST00000505602.1/28976, intron 1 of 1)
ACAP2	Intron (ENST00000326793.11/23527, intron 22 of 22)
ACBD3	Promoter (2-3kb)
ACBD7	3' UTR
ACOT7	Distal Intergenic
ACSL3	Distal Intergenic
ACSL4	Distal Intergenic
ACSL5	Promoter (<=1kb)
ACSM2B	Distal Intergenic
ACSM4	Distal Intergenic
ACSS2	Promoter (2-3kb)
ACTR3B	Distal Intergenic
ACVR1	Intron (ENST00000263640.7/90, intron 3 of 10)
ACVR2A	Distal Intergenic
ACYP2	Intron (ENST00000607452.6/98, intron 4 of 6)
ADAM12	Promoter (<=1kb)
ADAM19	Distal Intergenic
ADAM22	Intron (ENST00000398204.8/53616, intron 4 of 29)
ADAMTS19	Intron (ENST00000274487.9/171019, intron 7 of 22)
ADAMTS19	Intron (ENST00000274487.9/171019, intron 10 of 22)
ADAMTS2	Intron (ENST00000251582.12/9509, intron 3 of 21)
ADAMTS6	Intron (ENST00000381055.8/11174, intron 7 of 24)
ADAMTS6	Intron (ENST00000381055.8/11174, intron 22 of 24)
ADAMTS9	Intron (ENST00000460833.1/100507098, intron 1 of 1)
ADAMTSL2	Intron (ENST00000354484.8/9719, intron 9 of 18)
ADARB1	Intron (ENST00000348831.9/104, intron 9 of 10)
ADARB2	Distal Intergenic
ADCK1	Intron (ENST00000238561.10/57143, intron 3 of 10)
ADCK2	Intron (ENST00000072869.9/90956, intron 4 of 7)
ADCY10	Intron (ENST00000367851.9/55811, intron 8 of 32)
ADCY3	Intron (ENST00000260600.9/109, intron 2 of 20)
ADCY8	Distal Intergenic
ADGRA1	Distal Intergenic
ADGRA3	Intron (ENST00000511051.5/166647, intron 3 of 4)
ADGRA3	Distal Intergenic
ADGRB3	Intron (ENST00000370598.6/577, intron 17 of 31)
ADGRB3	Intron (ENST00000370598.6/577, intron 3 of 31)
ADGRG2	Distal Intergenic
ADGRL2	Intron (ENST00000473719.5/23266, intron 3 of 4)
ADGRL2	Intron (ENST00000473719.5/23266, intron 3 of 4)
ADGRL2	Distal Intergenic
ADGRL2	Intron (ENST00000653483.1/ENST00000653483.1, intron 4 of 4)
ADGRL2	Intron (ENST00000473719.5/23266, intron 4 of 4)
ADGRL3	Intron (ENST00000512091.6/23284, intron 4 of 25)
ADIPOR2	Distal Intergenic
ADPGK-AS1	Distal Intergenic
ADRA1B	Intron (ENST00000641205.1/ENST00000641205.1, intron 1 of 2)
AFF1	Intron (ENST00000504956.5/4299, intron 2 of 2)
AFF2	Intron (ENST00000370460.7/2334, intron 1 of 20)
AFF3	Intron (ENST00000409236.6/3899, intron 5 of 22)
AFF4	Promoter (<=1kb)
AFP	Promoter (1-2kb)
AGA	Distal Intergenic
AGAP1	Intron (ENST00000304032.13/116987, intron 12 of 17)
AGL	Intron (ENST00000361915.8/178, intron 2 of 33)
AGL	Intron (ENST00000361915.8/178, intron 27 of 33)
AGL	Intron (ENST00000361915.8/178, intron 22 of 33)
AGMO	Intron (ENST00000342526.8/392636, intron 12 of 12)
AGMO	Intron (ENST00000342526.8/392636, intron 12 of 12)
AGPAT4	Intron (ENST00000366898.6/5071, intron 9 of 11)
AGPAT5	Intron (ENST00000285518.11/55326, intron 1 of 7)
AGR2	3' UTR
AGR2	Downstream (2-3kb)
AGTPBP1	Intron (ENST00000669133.1/ENST00000669133.1, intron 1 of 2)
AHCYL2	Intron (ENST00000325006.7/23382, intron 1 of 16)
AHI1	Downstream (2-3kb)
AHR	Promoter (<=1kb)
AIG1	Intron (ENST00000367601.8/51390, intron 3 of 5)
AIRN	Intron (ENST00000356956.5/3482, intron 2 of 47)
AK4	Intron (ENST00000497030.5/205, intron 3 of 5)
AK4	Intron (ENST00000497030.5/205, intron 3 of 5)
AK5	Intron (ENST00000354567.7/26289, intron 6 of 13)
AKAP7	Distal Intergenic
AKAP9	Distal Intergenic
AKIRIN1	Distal Intergenic
AKIRIN1	Distal Intergenic
AKR1B15	Promoter (<=1kb)
AKR1D1	Intron (ENST00000468877.2/6718, intron 2 of 9)
AKTIP	Distal Intergenic
ALDH1B1	Distal Intergenic
ALDH7A1	Distal Intergenic
ALG10	Distal Intergenic
ALG14	Intron (ENST00000370205.6/199857, intron 3 of 3)
ALG1L2	Exon (ENST00000503722.2/ENST00000503722.2, exon 2 of 3)
ALPK2	Intron (ENST00000361673.4/115701, intron 4 of 12)
ALX1	Distal Intergenic
AMBRA1	Intron (ENST00000314845.7/55626, intron 12 of 18)
AMD1	Distal Intergenic
AMPH	Intron (ENST00000356264.7/273, intron 1 of 20)
ANAPC7	Promoter (<=1kb)
ANGPTL5	Promoter (1-2kb)
ANK1	Promoter (1-2kb)
ANK3	Intron (ENST00000280772.7/288, intron 25 of 43)
ANK3	Intron (ENST00000373827.6/288, intron 2 of 43)
ANK3	Intron (ENST00000373827.6/288, intron 1 of 43)
ANKH	Intron (ENST00000284268.8/56172, intron 8 of 11)
ANKHD1	Promoter (2-3kb)
ANKRD30A	Intron (ENST00000374660.6/91074, intron 6 of 41)
ANKRD44	Intron (ENST00000424317.5/91526, intron 13 of 21)
ANKRD55	Intron (ENST00000341048.9/79722, intron 7 of 11)
ANKRD66	Distal Intergenic
ANKRD7	Distal Intergenic
ANKS1A	Intron (ENST00000360359.5/23294, intron 1 of 23)
ANKS1A	Intron (ENST00000360359.5/23294, intron 1 of 23)
ANKS1B	Intron (ENST00000341752.11/56899, intron 3 of 9)
ANO1	Promoter (1-2kb)
ANO10	Intron (ENST00000292246.8/55129, intron 11 of 12)
ANO2	Intron (ENST00000546188.5/57101, intron 14 of 24)
ANO2	Intron (ENST00000546188.5/57101, intron 16 of 24)
ANO5	Intron (ENST00000648804.1/203859, intron 5 of 23)
ANO6	Intron (ENST00000256692.5/51054, intron 1 of 2)
ANOS1	Intron (ENST00000262648.8/3730, intron 2 of 13)
ANXA2	Intron (ENST00000396024.7/302, intron 4 of 13)
AP2S1	Distal Intergenic
AP3B1	Intron (ENST00000255194.10/8546, intron 22 of 26)
AP3M2	Distal Intergenic
APAF1	Intron (ENST00000551964.5/317, intron 16 of 26)
APAF1	Promoter (<=1kb)
APBA2	Promoter (2-3kb)
APC	Intron (ENST00000507379.5/324, intron 5 of 13)
APELA	Distal Intergenic
APLF	Intron (ENST00000529851.5/200558, intron 4 of 8)
APLP2	3' UTR
APOBEC1	Intron (ENST00000467171.2/339, intron 3 of 3)
AQP3	Distal Intergenic
AQP4-AS1	Intron (ENST00000578701.5/147429, intron 2 of 3)
ARG2	Intron (ENST00000261783.4/384, intron 2 of 7)
ARHGAP18	Intron (ENST00000368149.3/93663, intron 1 of 14)
ARHGAP26	Intron (ENST00000645722.2/23092, intron 17 of 22)
ARHGAP32	Distal Intergenic
ARHGAP42	Intron (ENST00000298815.13/143872, intron 3 of 23)
ARHGEF11	Promoter (1-2kb)
ARHGEF26	Exon (ENST00000356448.8/26084, exon 10 of 15)
ARHGEF26	Intron (ENST00000356448.8/26084, intron 4 of 14)
ARHGEF26	Intron (ENST00000356448.8/26084, intron 12 of 14)
ARHGEF4	Intron (ENST00000409359.6/50649, intron 4 of 12)
ARHGEF7	Intron (ENST00000317133.9/8874, intron 8 of 18)
ARID2	Intron (ENST00000334344.11/196528, intron 3 of 20)
ARID4B	Intron (ENST00000366603.6/51742, intron 5 of 23)
ARID5B	Intron (ENST00000644638.1/84159, intron 4 of 4)
ARL5B	Intron (ENST00000377275.4/221079, intron 2 of 5)
ARMC12	Distal Intergenic
ARMH3	Intron (ENST00000370033.9/79591, intron 19 of 25)
ARMT1	Intron (ENST00000545879.5/79624, intron 2 of 3)
ARNT2	Promoter (2-3kb)
ARNTL	Intron (ENST00000529050.5/406, intron 2 of 2)
ARRDC3	Distal Intergenic
ARRDC3	Downstream (2-3kb)
ARSB	Intron (ENST00000264914.10/411, intron 4 of 7)
ARSJ	Distal Intergenic
ARX	Distal Intergenic
ASAP2	Intron (ENST00000315273.4/8853, intron 1 of 26)
ASAP2	Intron (ENST00000315273.4/8853, intron 15 of 26)
ASAP2	Intron (ENST00000315273.4/8853, intron 1 of 26)
ASAP2	Distal Intergenic
ASB4	Intron (ENST00000257621.4/51666, intron 1 of 1)
ASCC3	Intron (ENST00000369162.7/10973, intron 4 of 41)
ASPA	Promoter (<=1kb)
ASPM	Downstream (<1kb)
ATF2	Promoter (<=1kb)
ATF7IP	3' UTR
ATG10	Distal Intergenic
ATG10	Distal Intergenic
ATP10B	Distal Intergenic
ATP10B	Intron (ENST00000327245.10/23120, intron 2 of 25)
ATP11B	Distal Intergenic
ATP1A1	Promoter (<=1kb)
ATP2B1	Intron (ENST00000651272.1/ENST00000651272.1, intron 2 of 6)
ATP2B3	Intron (ENST00000349466.6/492, intron 17 of 20)
ATP6V1C1	Promoter (2-3kb)
ATP6V1G3	Intron (ENST00000660823.1/ENST00000660823.1, intron 1 of 1)
ATP7B	Promoter (<=1kb)
ATP8B1	Promoter (2-3kb)
ATXN2	Intron (ENST00000642389.2/6311, intron 14 of 26)
AUTS2	Intron (ENST00000644939.1/26053, intron 1 of 18)
AZI2	Promoter (1-2kb)
B3GALT1-AS1	Intron (ENST00000430546.2/105616981, intron 3 of 3)
B4GALNT3	Intron (ENST00000266383.10/283358, intron 1 of 19)
BAALC	Promoter (<=1kb)
BAIAP2L1	Intron (ENST00000005260.9/55971, intron 1 of 13)
BASP1	Distal Intergenic
BATF3	Distal Intergenic
BBX	Intron (ENST00000415149.6/56987, intron 5 of 16)
BCAS3	Intron (ENST00000589222.5/54828, intron 13 of 25)
BCAS3	Intron (ENST00000589222.5/54828, intron 22 of 25)
BCKDHB	Intron (ENST00000427048.7/ENST00000427048.7, intron 3 of 3)
BCKDHB	Distal Intergenic
BCKDK	Promoter (2-3kb)
BCL11B	Intron (ENST00000345514.2/64919, intron 2 of 2)
BCL2L14	Promoter (<=1kb)
BDKRB1	Promoter (1-2kb)
BDP1	Intron (ENST00000358731.9/55814, intron 25 of 38)
BECN2	Distal Intergenic
BEND4	Intron (ENST00000645181.1/ENST00000645181.1, intron 1 of 6)
BEND5	Intron (ENST00000371839.6/84871, intron 6 of 13)
BFAR	Promoter (1-2kb)
BGLAP	3' UTR
BHMT	Intron (ENST00000520388.5/29958, intron 3 of 4)
BIN1	Distal Intergenic
BIRC6	Promoter (1-2kb)
BIRC6-AS2	Promoter (2-3kb)
BMP5	Distal Intergenic
BMP7	Distal Intergenic
BMPER	Intron (ENST00000297161.6/168667, intron 11 of 15)
BMPR1A	Distal Intergenic
BMPR2	Intron (ENST00000374580.10/659, intron 1 of 12)
BNC1	Intron (ENST00000565495.1/ENST00000565495.1, intron 1 of 1)
BNC2	Distal Intergenic
BNIP1	Intron (ENST00000296953.6/153222, intron 4 of 8)
BRAF	Promoter (2-3kb)
BRD1	Intron (ENST00000438393.5/23774, intron 1 of 11)
BRDTP1	Distal Intergenic
BRIP1	Intron (ENST00000259008.6/83990, intron 14 of 19)
BTAF1	Intron (ENST00000412050.8/22849, intron 9 of 9)
BTG2	Distal Intergenic
BTG3	Intron (ENST00000400169.1/1525, intron 7 of 7)
BTRC	Distal Intergenic
C10orf71	Distal Intergenic
C11orf87	Distal Intergenic
C11orf87	Intron (ENST00000532992.5/ENST00000532992.5, intron 3 of 4)
C11orf87	Distal Intergenic
C12orf50	Promoter (2-3kb)
C12orf66	3' UTR
C13orf42	Promoter (1-2kb)
C14orf177	Distal Intergenic
C17orf102	Distal Intergenic
C17orf58	Distal Intergenic
C17orf67	Distal Intergenic
C1QBP	3' UTR
C1QL3	Distal Intergenic
C20orf78	Distal Intergenic
C2orf69	3' UTR
C4orf19	Intron (ENST00000381980.9/55286, intron 1 of 3)
C4orf19	3' UTR
C4orf19	Intron (ENST00000381980.9/55286, intron 2 of 3)
C4orf19	Intron (ENST00000381980.9/55286, intron 1 of 3)
C4orf19	Intron (ENST00000381980.9/55286, intron 2 of 3)
C4orf33	3' UTR
C5orf46	Exon (ENST00000509352.1/ENST00000509352.1, exon 1 of 1)
C5orf63	Distal Intergenic
C7	Distal Intergenic
C8orf34	Intron (ENST00000518698.6/116328, intron 8 of 13)
C8orf37-AS1	Intron (ENST00000517655.1/100616530, intron 2 of 2)
C8orf37-AS1	Intron (ENST00000671532.1/100616530, intron 2 of 3)
C8orf37-AS1	Intron (ENST00000671532.1/100616530, intron 2 of 3)
C9orf135-DT	Distal Intergenic
CA10	Distal Intergenic
CA12	Exon (ENST00000178638.8/771, exon 8 of 11)
CA13	Intron (ENST00000517298.5/377677, intron 3 of 7)
CAB39	Distal Intergenic
CACNA1C	Intron (ENST00000327702.12/775, intron 3 of 47)
CACNA1S	Exon (ENST00000362061.4/779, exon 18 of 44)
CACNA2D1	Distal Intergenic
CACNA2D1	Intron (ENST00000356860.8/781, intron 4 of 38)
CADM1	Intron (ENST00000452722.7/23705, intron 1 of 9)
CADM1	Intron (ENST00000452722.7/23705, intron 1 of 9)
CADM2	Intron (ENST00000383699.7/253559, intron 1 of 9)
CADM2	Intron (ENST00000383699.7/253559, intron 1 of 9)
CADM2	Distal Intergenic
CADM2	Intron (ENST00000383699.7/253559, intron 1 of 9)
CADM2	Intron (ENST00000383699.7/253559, intron 1 of 9)
CADM2	Intron (ENST00000383699.7/253559, intron 1 of 9)
CADPS2	Intron (ENST00000449022.7/93664, intron 15 of 29)
CADPS2	Intron (ENST00000591140.5/ENST00000591140.5, intron 2 of 4)
CADPS2	Intron (ENST00000449022.7/93664, intron 8 of 29)
CALD1	Intron (ENST00000417172.5/800, intron 3 of 13)
CALD1	Intron (ENST00000417172.5/800, intron 2 of 13)
CAMK4	Intron (ENST00000508074.5/814, intron 2 of 5)
CAMKMT	Intron (ENST00000378494.8/79823, intron 3 of 10)
CAMP	Promoter (2-3kb)
CAMSAP1	Intron (ENST00000389532.9/157922, intron 1 of 16)
CAMSAP2	Intron (ENST00000358823.6/23271, intron 2 of 16)
CAND1	3' UTR
CANX	Promoter (<=1kb)
CAPN8	Distal Intergenic
CAPZB	Intron (ENST00000648702.1/440574, intron 1 of 3)
CARD6	Promoter (<=1kb)
CASC11	Distal Intergenic
CASC17	Distal Intergenic
CASC17	Intron (ENST00000659670.1/101928165, intron 3 of 3)
CASC17	Distal Intergenic
CASC17	Distal Intergenic
CASP12	Distal Intergenic
CAST	Intron (ENST00000338252.7/831, intron 19 of 30)
CASZ1	Intron (ENST00000356607.9/5195, intron 3 of 8)
CASZ1	Intron (ENST00000377022.8/54897, intron 2 of 20)
CASZ1	Intron (ENST00000356607.9/5195, intron 3 of 8)
CBFA2T2	Promoter (2-3kb)
CBLB	Intron (ENST00000667697.1/ENST00000667697.1, intron 1 of 3)
CBX5	Promoter (1-2kb)
CC2D2A	Intron (ENST00000424120.5/57545, intron 23 of 36)
CCAR1	Distal Intergenic
CCDC112	Distal Intergenic
CCDC138	Intron (ENST00000258443.7/10913, intron 5 of 11)
CCDC162P	Intron (ENST00000640755.1/221262, intron 11 of 14)
CCDC170	Intron (ENST00000239374.8/80129, intron 6 of 10)
CCDC171	Intron (ENST00000380701.8/203238, intron 10 of 25)
CCDC171	Intron (ENST00000380701.8/203238, intron 25 of 25)
CCDC192	Intron (ENST00000514853.3/728586, intron 3 of 6)
CCDC192	Intron (ENST00000514853.3/728586, intron 6 of 6)
CCDC192	Intron (ENST00000514853.3/728586, intron 5 of 6)
CCDC3	Intron (ENST00000378825.5/83643, intron 2 of 2)
CCDC71L	Intron (ENST00000490856.5/ENST00000490856.5, intron 2 of 4)
CCDC77	Intron (ENST00000540180.5/84318, intron 2 of 10)
CCDC83	Distal Intergenic
CCM2	Promoter (<=1kb)
CCNG1	Intron (ENST00000646617.1/ENST00000646617.1, intron 3 of 14)
CCNG1	Intron (ENST00000646617.1/ENST00000646617.1, intron 3 of 14)
CCNY	Intron (ENST00000490012.6/219771, intron 6 of 9)
CCNY	Intron (ENST00000490012.6/219771, intron 6 of 9)
CCR4	Distal Intergenic
CCSER1	Distal Intergenic
CCT2	Distal Intergenic
CCT4	Promoter (1-2kb)
CD177	Distal Intergenic
CD24	Distal Intergenic
CD2AP	Intron (ENST00000359314.5/23607, intron 11 of 17)
CDC25C	3' UTR
CDC42SE2	Intron (ENST00000502840.5/56990, intron 2 of 3)
CDC6	Promoter (2-3kb)
CDC73	Intron (ENST00000367435.4/79577, intron 10 of 16)
CDC73	3' UTR
CDH1	Intron (ENST00000569080.1/1001, intron 1 of 1)
CDH11	Intron (ENST00000564046.1/ENST00000564046.1, intron 3 of 4)
CDH11	Intron (ENST00000661557.1/ENST00000661557.1, intron 2 of 2)
CDH18	Intron (ENST00000507958.5/1016, intron 1 of 14)
CDH18	Distal Intergenic
CDH18	Distal Intergenic
CDH2	Distal Intergenic
CDH20	Intron (ENST00000655645.1/ENST00000655645.1, intron 1 of 6)
CDH20	Distal Intergenic
CDH23	Promoter (1-2kb)
CDH7	Distal Intergenic
CDH7	Distal Intergenic
CDH8	Distal Intergenic
CDH8	Distal Intergenic
CDH8	Distal Intergenic
CDH9	Distal Intergenic
CDHR1	Promoter (1-2kb)
CDK15	Promoter (2-3kb)
CDK19	Intron (ENST00000413605.6/23097, intron 5 of 11)
CDKAL1	Intron (ENST00000274695.8/54901, intron 9 of 15)
CDKAL1	Intron (ENST00000274695.8/54901, intron 4 of 15)
CDKL3	Intron (ENST00000520515.5/51265, intron 1 of 9)
CDKL3	Intron (ENST00000520515.5/51265, intron 1 of 9)
CDR2	Intron (ENST00000268383.7/1039, intron 2 of 4)
CENPC	Promoter (1-2kb)
CEP120	Downstream (<1kb)
CEP120	Downstream (1-2kb)
CEP120	Intron (ENST00000306467.9/153241, intron 17 of 19)
CEP135	Promoter (1-2kb)
CEP162	Distal Intergenic
CEP192	Promoter (1-2kb)
CEP295	Distal Intergenic
CEP63	Intron (ENST00000650279.1/80254, intron 6 of 15)
CEP85L	Intron (ENST00000368491.8/387119, intron 2 of 12)
CERK	Distal Intergenic
CHCHD3	Promoter (<=1kb)
CHD1L	Intron (ENST00000619867.4/100289211, intron 5 of 5)
CHD7	Intron (ENST00000423902.7/55636, intron 1 of 37)
CHD9	Intron (ENST00000447540.5/80205, intron 1 of 38)
CHODL	Intron (ENST00000400128.5/140578, intron 2 of 6)
CHORDC1	Promoter (2-3kb)
CHST11	Intron (ENST00000303694.6/50515, intron 1 of 2)
CHST3	Distal Intergenic
CHST4	Intron (ENST00000338482.5/10164, intron 2 of 2)
CHSY3	Distal Intergenic
CHSY3	Intron (ENST00000305031.5/337876, intron 2 of 2)
CHSY3	Intron (ENST00000305031.5/337876, intron 2 of 2)
CITED2	Intron (ENST00000650173.1/ENST00000650173.1, intron 4 of 7)
CLCA3P	Promoter (2-3kb)
CLCA4-AS1	Promoter (2-3kb)
CLDND1	Exon (ENST00000654582.1/ENST00000654582.1, exon 2 of 2)
CLEC12A	Promoter (<=1kb)
CLEC12A-AS1	Intron (ENST00000355690.8/160364, intron 1 of 6)
CLEC12A-AS1	Intron (ENST00000355690.8/160364, intron 1 of 6)
CLHC1	Intron (ENST00000401408.6/130162, intron 4 of 12)
CLINT1	Exon (ENST00000523094.5/9685, exon 3 of 12)
CLINT1	Distal Intergenic
CLINT1	Distal Intergenic
CLIP1	Intron (ENST00000361654.8/6249, intron 1 of 23)
CLIP1	Intron (ENST00000361654.8/6249, intron 3 of 23)
CLOCK	Intron (ENST00000295645.9/132954, intron 4 of 5)
CNBD1	Promoter (1-2kb)
CNBD1	Intron (ENST00000518476.6/168975, intron 4 of 10)
CNBD1	Intron (ENST00000518476.6/168975, intron 8 of 10)
CNGB3	Intron (ENST00000320005.5/54714, intron 3 of 17)
CNIH3	Intron (ENST00000471578.5/149111, intron 1 of 5)
CNKSR3	Intron (ENST00000673182.1/154043, intron 7 of 21)
CNNM2	Intron (ENST00000369878.9/54805, intron 1 of 7)
CNR1	Intron (ENST00000648572.1/ENST00000648572.1, intron 6 of 6)
CNR1	Distal Intergenic
CNST	Intron (ENST00000483271.1/163882, intron 2 of 7)
CNTN4-AS2	Intron (ENST00000422330.5/152330, intron 1 of 4)
CNTN5	Distal Intergenic
CNTN5	Distal Intergenic
CNTNAP2	Distal Intergenic
COA8	Promoter (2-3kb)
COBL	Distal Intergenic
COG5	Promoter (2-3kb)
COL14A1	Intron (ENST00000523492.5/64798, intron 6 of 6)
COL14A1	Promoter (2-3kb)
COL21A1	Intron (ENST00000370819.5/81578, intron 1 of 28)
COL5A1	Intron (ENST00000371817.7/1289, intron 4 of 65)
COL8A1	Intron (ENST00000463753.5/1295, intron 1 of 2)
COL8A1	Distal Intergenic
COLQ	Distal Intergenic
COMMD1	Intron (ENST00000472729.1/150684, intron 1 of 2)
COMMD10	Intron (ENST00000507356.5/51397, intron 5 of 6)
COPS6	Promoter (1-2kb)
COX5B	Distal Intergenic
COX6C	Distal Intergenic
COX7A2	Downstream (<1kb)
CPB1	Intron (ENST00000491148.5/1360, intron 1 of 11)
CPD	Intron (ENST00000225719.9/1362, intron 2 of 20)
CPED1	Exon (ENST00000310396.10/79974, exon 8 of 23)
CPNE8	Promoter (2-3kb)
CPNE8	Intron (ENST00000331366.10/144402, intron 10 of 19)
CPVL	Intron (ENST00000644824.1/1124, intron 3 of 16)
CRACD	Intron (ENST00000257287.5/9662, intron 22 of 25)
CRADD	Intron (ENST00000548483.5/8738, intron 2 of 2)
CRBN	Intron (ENST00000420000.6/ENST00000420000.6, intron 4 of 4)
CREBBP	Intron (ENST00000262367.9/1387, intron 2 of 30)
CRHR1	Exon (ENST00000634876.1/100128977, exon 6 of 7)
CRISP1	Distal Intergenic
CRPPA	Intron (ENST00000407010.7/729920, intron 2 of 9)
CRTC1	Intron (ENST00000338797.10/23373, intron 1 of 14)
CRYGA	Intron (ENST00000451342.5/389073, intron 3 of 4)
CSMD3	Intron (ENST00000343508.7/114788, intron 6 of 71)
CSMD3	Distal Intergenic
CSMD3	Intron (ENST00000343508.7/114788, intron 13 of 71)
CSMD3	Intron (ENST00000521500.2/ENST00000521500.2, intron 1 of 1)
CSMD3	Intron (ENST00000343508.7/114788, intron 4 of 71)
CSNK1E	Promoter (<=1kb)
CSNK1G2	Promoter (<=1kb)
CSNK1G3	Distal Intergenic
CSNK1G3	Distal Intergenic
CSTF3	Intron (ENST00000323959.9/1479, intron 3 of 20)
CSTF3-DT	Intron (ENST00000531870.5/338739, intron 1 of 2)
CTAGE1	Distal Intergenic
CTNNB1	Distal Intergenic
CTNND1	Intron (ENST00000641215.1/ENST00000641215.1, intron 1 of 2)
CTSS	Distal Intergenic
CTXN3	Distal Intergenic
CUX1	Distal Intergenic
CWC22	Distal Intergenic
CWC27	Intron (ENST00000381070.8/10283, intron 11 of 13)
CWC27	Intron (ENST00000381070.8/10283, intron 10 of 13)
CWF19L2	Distal Intergenic
CX3CR1	Intron (ENST00000399220.2/1524, intron 1 of 1)
CXCR4	Distal Intergenic
CXorf21	Distal Intergenic
CXorf51A	Distal Intergenic
CXXC4-AS1	Intron (ENST00000664466.1/101929468, intron 1 of 4)
CYP2F1	Distal Intergenic
CYP46A1	Promoter (<=1kb)
CYP4B1	Distal Intergenic
DAB2IP	Intron (ENST00000321582.9/158135, intron 8 of 8)
DACH1	Distal Intergenic
DACH1	Intron (ENST00000611519.4/1602, intron 3 of 7)
DACH2	Promoter (<=1kb)
DACT2	Distal Intergenic
DAP	Intron (ENST00000230895.10/1611, intron 2 of 3)
DAPK2	Intron (ENST00000261891.7/23604, intron 1 of 10)
DARS-AS1	Intron (ENST00000601586.5/101928243, intron 4 of 4)
DAXX	Distal Intergenic
DAZL	Distal Intergenic
DBT	Exon (ENST00000648283.1/ENST00000648283.1, exon 1 of 3)
DCAF16	Downstream (2-3kb)
DCAF8L2	Distal Intergenic
DCDC1	Intron (ENST00000597505.5/341019, intron 9 of 35)
DCUN1D5	Promoter (2-3kb)
DDAH1	Promoter (<=1kb)
DDAH1	Exon (ENST00000427819.5/646626, exon 5 of 5)
DDR2	Promoter (<=1kb)
DDX10	Distal Intergenic
DDX10	Intron (ENST00000648124.1/1662, intron 15 of 19)
DDX53	Intron (ENST00000442155.1/ENST00000442155.1, intron 1 of 1)
DENND1B	Intron (ENST00000620048.6/163486, intron 4 of 22)
DEPTOR	Intron (ENST00000523492.5/64798, intron 1 of 6)
DERA	Distal Intergenic
DESI2	Intron (ENST00000263831.11/51029, intron 1 of 3)
DGAT2L6	Distal Intergenic
DGKB	Intron (ENST00000399322.7/1607, intron 20 of 24)
DGKH	Intron (ENST00000379274.6/160851, intron 2 of 29)
DGKI	Intron (ENST00000453654.6/9162, intron 2 of 32)
DGLUCY	Promoter (1-2kb)
DGUOK-AS1	Intron (ENST00000629438.2/1716, intron 3 of 5)
DHCR24	Exon (ENST00000647912.1/1718, exon 3 of 10)
DHFR2	Distal Intergenic
DHFR2	Distal Intergenic
DHRSX	Intron (ENST00000334651.11/207063, intron 3 of 6)
DHX35	Distal Intergenic
DHX36	Promoter (1-2kb)
DIP2B	Intron (ENST00000549620.5/57609, intron 1 of 7)
DIS3L2	Intron (ENST00000273009.10/129563, intron 5 of 13)
DISC1FP1	Intron (ENST00000649150.1/101929222, intron 2 of 7)
DKFZp451B082	Distal Intergenic
DKK2	Intron (ENST00000513208.5/27123, intron 2 of 4)
DKK2	Intron (ENST00000513208.5/27123, intron 2 of 4)
DLEU2	Intron (ENST00000486895.5/10301, intron 1 of 1)
DLG1	Promoter (1-2kb)
DLG1	Intron (ENST00000346964.6/1739, intron 5 of 25)
DLG2	Intron (ENST00000376104.6/1740, intron 6 of 27)
DLG2	Intron (ENST00000376104.6/1740, intron 6 of 27)
DLGAP1	Intron (ENST00000400147.6/9229, intron 4 of 9)
DLX3	Downstream (1-2kb)
DMAC1	Distal Intergenic
DMAC1	Distal Intergenic
DMD	Intron (ENST00000358062.6/1756, intron 13 of 29)
DMRT2	Distal Intergenic
DMRT2	Distal Intergenic
DMXL1	Intron (ENST00000539542.5/1657, intron 37 of 43)
DNAH1	Intron (ENST00000420323.6/25981, intron 8 of 77)
DNAH14	Intron (ENST00000445597.6/127602, intron 38 of 60)
DNAH14	Intron (ENST00000445597.6/127602, intron 53 of 60)
DNAH3	Promoter (1-2kb)
DNAH7	Promoter (2-3kb)
DNAH7	Promoter (2-3kb)
DNAJA3	Promoter (<=1kb)
DNAJB13	Distal Intergenic
DNAJB4	Exon (ENST00000650170.1/ENST00000650170.1, exon 2 of 2)
DNAJB9	Exon (ENST00000440208.2/ENST00000440208.2, exon 4 of 4)
DNAJC1	Intron (ENST00000376980.8/64215, intron 8 of 11)
DNM3	Intron (ENST00000627582.3/26052, intron 17 of 20)
DNM3	Intron (ENST00000367733.6/26052, intron 2 of 14)
DOCK1	Intron (ENST00000280333.9/1793, intron 1 of 51)
DOCK10	Intron (ENST00000409592.7/55619, intron 7 of 55)
DOCK11	Intron (ENST00000276204.10/139818, intron 44 of 52)
DOCK9-AS1	Intron (ENST00000448493.7/23348, intron 39 of 52)
DPM1	Intron (ENST00000558899.2/101927631, intron 2 of 2)
DPP10	Distal Intergenic
DPP10	Intron (ENST00000436732.5/57628, intron 2 of 4)
DPP4	Intron (ENST00000360534.8/1803, intron 2 of 25)
DPP6	Intron (ENST00000404039.5/1804, intron 3 of 25)
DPY19L2P4	Intron (ENST00000478318.6/100874100, intron 2 of 2)
DPY19L2P4	Distal Intergenic
DPYSL3	Intron (ENST00000343218.10/1809, intron 1 of 13)
DR1	Promoter (2-3kb)
DRD1	Distal Intergenic
DRD5	Intron (ENST00000513014.1/ENST00000513014.1, intron 3 of 3)
DROSHA	Distal Intergenic
DROSHA	Intron (ENST00000511367.6/29102, intron 29 of 34)
DSC3	Distal Intergenic
DSCAS	Intron (ENST00000251081.8/1824, intron 12 of 16)
DSG1	Distal Intergenic
DTD2	Distal Intergenic
DTNB	Intron (ENST00000398951.6/1838, intron 1 of 17)
DTWD2	Promoter (1-2kb)
DTWD2	Intron (ENST00000510708.6/285605, intron 1 of 5)
DUSP16	Intron (ENST00000544086.1/ENST00000544086.1, intron 1 of 1)
DUSP6	Intron (ENST00000657284.1/ENST00000657284.1, intron 1 of 2)
DYNC2H1	Intron (ENST00000375735.7/79659, intron 80 of 88)
DYNC2H1	Distal Intergenic
DYNLRB2	Intron (ENST00000668341.1/102724084, intron 2 of 5)
DYRK1A	Intron (ENST00000667151.1/ENST00000667151.1, intron 1 of 2)
E2F1	Downstream (<1kb)
EBAG9	Intron (ENST00000395785.6/9166, intron 1 of 6)
ECPAS	Distal Intergenic
ECT2	Distal Intergenic
EDA	Intron (ENST00000525810.5/1896, intron 1 of 1)
EDAR	Distal Intergenic
EDIL3	Distal Intergenic
EDNRB	Intron (ENST00000377211.8/1910, intron 2 of 7)
EEA1	Intron (ENST00000322349.13/8411, intron 1 of 28)
EED	Distal Intergenic
EEFSEC	Intron (ENST00000254730.11/60678, intron 4 of 6)
EFCAB2	Distal Intergenic
EFCAB5	Intron (ENST00000423598.6/374786, intron 6 of 13)
EFHB	Intron (ENST00000670571.1/ENST00000670571.1, intron 2 of 5)
EFHC2	Intron (ENST00000420999.2/80258, intron 2 of 14)
EFNA5	Intron (ENST00000333274.11/1946, intron 1 of 4)
EFNA5	Intron (ENST00000333274.11/1946, intron 1 of 4)
EFNA5	Distal Intergenic
EGLN3	Intron (ENST00000551935.5/ENST00000551935.5, intron 1 of 4)
EGLN3	Distal Intergenic
EHF	Distal Intergenic
EIF3E	Intron (ENST00000220849.10/3646, intron 10 of 12)
EIF3E	Intron (ENST00000518634.1/3646, intron 1 of 2)
EIF3H	Distal Intergenic
EIF3H	Intron (ENST00000521861.6/8667, intron 2 of 7)
EIF3IP1	Distal Intergenic
EIF4G3	Promoter (1-2kb)
ELAC1	Promoter (2-3kb)
ELK3	Intron (ENST00000637833.1/ENST00000637833.1, intron 1 of 2)
ELOVL6	Intron (ENST00000394607.7/79071, intron 2 of 4)
ELOVL6	Intron (ENST00000394607.7/79071, intron 2 of 4)
ELP4	Promoter (<=1kb)
ELP6	Intron (ENST00000296149.9/54859, intron 3 of 6)
EMCN	Intron (ENST00000510657.1/51705, intron 2 of 5)
EMP1	Intron (ENST00000664966.1/ENST00000664966.1, intron 2 of 3)
EMX2OS	Distal Intergenic
ENAH	Distal Intergenic
ENAH	Intron (ENST00000366844.7/55740, intron 1 of 14)
ENDOD1	Intron (ENST00000278505.5/23052, intron 1 of 1)
ENOSF1	Promoter (<=1kb)
ENTHD1	Intron (ENST00000325157.7/150350, intron 5 of 6)
ENTHD1	Intron (ENST00000325157.7/150350, intron 5 of 6)
EOMES	Distal Intergenic
EPAS1	Distal Intergenic
EPB41L2	Promoter (1-2kb)
EPB41L4A	Intron (ENST00000621003.4/64097, intron 1 of 22)
EPB41L4A	Intron (ENST00000506875.1/ENST00000506875.1, intron 2 of 3)
EPC2	Intron (ENST00000457184.5/26122, intron 3 of 4)
EPHA3	Intron (ENST00000336596.7/2042, intron 3 of 16)
EPHA3	Distal Intergenic
EPHA4	Intron (ENST00000281821.7/2043, intron 3 of 17)
EPHA6	Intron (ENST00000389672.9/285220, intron 16 of 17)
EPHA7	Distal Intergenic
EPHA7	Distal Intergenic
EPM2A	Intron (ENST00000638717.1/7957, intron 3 of 4)
EPM2A	Exon (ENST00000648178.1/ENST00000648178.1, exon 1 of 2)
EPRS1	Promoter (2-3kb)
EPRS1	Promoter (<=1kb)
EPRS1	Intron (ENST00000366923.8/2058, intron 18 of 31)
ERBB4	Intron (ENST00000342788.9/2066, intron 1 of 27)
ERBIN	Intron (ENST00000284037.9/55914, intron 14 of 25)
ERBIN	Distal Intergenic
ERBIN	Exon (ENST00000663947.1/ENST00000663947.1, exon 2 of 2)
ERC1	Intron (ENST00000543086.7/23085, intron 2 of 17)
ERCC3	Promoter (<=1kb)
ERCC3	Exon (ENST00000491292.5/2071, exon 1 of 2)
ERCC5	Intron (ENST00000639435.1/100533467, intron 14 of 24)
ERCC6	Exon (ENST00000623073.3/2074, exon 3 of 15)
ERN1	Promoter (2-3kb)
ERVH48-1	Downstream (1-2kb)
ESRP1	Intron (ENST00000423620.6/54845, intron 13 of 14)
ESRRB	Intron (ENST00000512784.6/2103, intron 1 of 6)
ESRRG	Intron (ENST00000361525.7/2104, intron 2 of 8)
ESRRG	Promoter (<=1kb)
ESRRG	Intron (ENST00000361525.7/2104, intron 3 of 8)
ETFBKMT	Distal Intergenic
ETS1	Distal Intergenic
ETV3	Intron (ENST00000449345.1/ENST00000449345.1, intron 1 of 1)
ETV4	Intron (ENST00000650571.1/1659, intron 24 of 24)
ETV6	Distal Intergenic
ETV6	Distal Intergenic
ETV6	Distal Intergenic
EVA1C	3' UTR
EVI5	Promoter (2-3kb)
EVX1-AS	Distal Intergenic
EWSAT1	Promoter (2-3kb)
EXOSC9	3' UTR
FABP1	Distal Intergenic
FABP5	Distal Intergenic
FABP6	Distal Intergenic
FABP9	Intron (ENST00000524085.2/ENST00000524085.2, intron 2 of 3)
FADS6	Distal Intergenic
FAF1	Intron (ENST00000396153.7/11124, intron 7 of 18)
FAM107B	Intron (ENST00000181796.6/83641, intron 1 of 4)
FAM117A	Intron (ENST00000240364.7/81558, intron 1 of 7)
FAM135A	Intron (ENST00000418814.6/57579, intron 12 of 21)
FAM13B	Intron (ENST00000508638.5/27039, intron 7 of 12)
FAM151A	Exon (ENST00000302250.7/338094, exon 2 of 8)
FAM168B	Intron (ENST00000409185.5/130074, intron 2 of 6)
FAM170A	Distal Intergenic
FAM170A	Distal Intergenic
FAM171A1	Intron (ENST00000378116.9/221061, intron 1 of 7)
FAM193B	Promoter (1-2kb)
FAM21EP	Promoter (2-3kb)
FAM220A	Distal Intergenic
FAM230C	Intron (ENST00000625078.1/ENST00000625078.1, intron 5 of 5)
FAM27E5	Exon (ENST00000660551.1/ENST00000660551.1, exon 1 of 2)
FAM3C	Intron (ENST00000359943.8/10447, intron 5 of 9)
FAM47A	Intron (ENST00000664553.1/ENST00000664553.1, intron 2 of 4)
FAM49B	Intron (ENST00000654339.1/ENST00000654339.1, intron 1 of 1)
FAM53B	Intron (ENST00000494792.1/9679, intron 6 of 9)
FAM78B	Intron (ENST00000653824.1/ENST00000653824.1, intron 1 of 2)
FAM81B	Distal Intergenic
FAM83B	Distal Intergenic
FAM83B	Intron (ENST00000306858.8/222584, intron 2 of 4)
FAM86EP	Distal Intergenic
FAM8A1	Intron (ENST00000616440.4/10486, intron 4 of 10)
FAM8A1	Intron (ENST00000537253.5/9972, intron 16 of 22)
FANCA	Promoter (2-3kb)
FANCL	Intron (ENST00000648897.1/7444, intron 16 of 18)
FARSB	Intron (ENST00000281828.8/10056, intron 15 of 16)
FAXC	Intron (ENST00000389677.6/84553, intron 4 of 5)
FBLL1	Distal Intergenic
FBLL1	3' UTR
FBXL17	Intron (ENST00000359660.9/64839, intron 6 of 8)
FBXL17	Intron (ENST00000359660.9/64839, intron 1 of 8)
FBXL17	Intron (ENST00000359660.9/64839, intron 6 of 8)
FBXL3	Intron (ENST00000638147.2/1203, intron 3 of 4)
FBXO11	Intron (ENST00000651429.1/ENST00000651429.1, intron 3 of 8)
FBXO11	Intron (ENST00000402508.5/80204, intron 1 of 22)
FBXO17	3' UTR
FCAMR	Downstream (2-3kb)
FER	Intron (ENST00000281092.9/2241, intron 10 of 19)
FER	Intron (ENST00000281092.9/2241, intron 6 of 19)
FERMT2	Intron (ENST00000654071.1/ENST00000654071.1, intron 1 of 3)
FGD4	Intron (ENST00000534526.6/121512, intron 1 of 16)
FGD6	Intron (ENST00000343958.9/55785, intron 8 of 20)
FGF10-AS1	Intron (ENST00000264664.4/2255, intron 1 of 2)
FGF14-IT1	Intron (ENST00000376131.8/2259, intron 1 of 4)
FGF18	Distal Intergenic
FGFBP1	Distal Intergenic
FGFR2	Intron (ENST00000369061.8/2263, intron 3 of 14)
FHIT	Intron (ENST00000492590.6/2272, intron 5 of 9)
FHOD3	Intron (ENST00000257209.8/80206, intron 9 of 24)
FIGN	Distal Intergenic
FIGN	Intron (ENST00000666867.1/ENST00000666867.1, intron 3 of 4)
FILIP1	Exon (ENST00000419709.1/101928540, exon 5 of 5)
FILNC1	Intron (ENST00000644936.1/100132735, intron 1 of 2)
FLJ34503	Exon (ENST00000314481.3/285759, exon 2 of 4)
FLRT3	Intron (ENST00000217246.8/140733, intron 3 of 16)
FLT1	Distal Intergenic
FLVCR1	Distal Intergenic
FMN1	Intron (ENST00000616417.4/342184, intron 4 of 20)
FMN1	Intron (ENST00000616417.4/342184, intron 4 of 20)
FMNL2	Intron (ENST00000288670.14/114793, intron 1 of 25)
FMNL2	Distal Intergenic
FNBP1L	Intron (ENST00000260506.12/54874, intron 1 of 13)
FOSL2	Distal Intergenic
FOXK1	Intron (ENST00000328914.5/221937, intron 1 of 8)
FOXK1	Distal Intergenic
FOXK2	Intron (ENST00000473637.6/3607, intron 2 of 9)
FOXN3	Intron (ENST00000555070.1/1112, intron 2 of 3)
FOXN3-AS2	Intron (ENST00000345097.8/1112, intron 1 of 6)
FOXP1	Distal Intergenic
FOXP1	Intron (ENST00000318789.9/27086, intron 4 of 20)
FOXP1	Intron (ENST00000318789.9/27086, intron 7 of 20)
FOXP2	Intron (ENST00000412402.5/93986, intron 3 of 19)
FRAS1	Distal Intergenic
FRMD3	Intron (ENST00000376438.5/257019, intron 1 of 14)
FRMD6-AS1	Intron (ENST00000556137.5/122786, intron 3 of 3)
FRMPD1	Intron (ENST00000540557.1/6461, intron 11 of 11)
FRMPD3-AS1	Exon (ENST00000276185.8/84443, exon 8 of 16)
FRS2	Distal Intergenic
FSCB	Exon (ENST00000655457.1/ENST00000655457.1, exon 3 of 3)
FSCB	Intron (ENST00000655457.1/ENST00000655457.1, intron 2 of 2)
FSHR	Intron (ENST00000634588.1/ENST00000634588.1, intron 2 of 4)
FSHR	Distal Intergenic
FSTL4	Promoter (1-2kb)
FTCDNL1	Distal Intergenic
FTMT	Distal Intergenic
FTO	Intron (ENST00000647211.2/23322, intron 3 of 26)
FUBP1	Promoter (2-3kb)
FUT10	Intron (ENST00000327671.10/84750, intron 3 of 4)
FUT8	Intron (ENST00000360689.9/2530, intron 10 of 10)
FUT8	Distal Intergenic
FXR1	Promoter (<=1kb)
FYB1	Intron (ENST00000512982.4/2533, intron 2 of 18)
G3BP1	Intron (ENST00000394123.7/10146, intron 5 of 11)
GAB1	Distal Intergenic
GAB2	Intron (ENST00000534168.1/ENST00000534168.1, intron 1 of 1)
GABRA6	Promoter (<=1kb)
GABRB2	Distal Intergenic
GABRG2	Intron (ENST00000644348.1/ENST00000644348.1, intron 1 of 13)
GABRG2	Distal Intergenic
GABRR2	Intron (ENST00000402938.4/2570, intron 2 of 8)
GAD2	Intron (ENST00000259271.7/2572, intron 4 of 16)
GADD45A	Distal Intergenic
GADL1	Distal Intergenic
GALNT13	Intron (ENST00000392825.8/114805, intron 4 of 12)
GALNT17	Intron (ENST00000333538.10/64409, intron 5 of 10)
GALNT8	Intron (ENST00000648836.1/4704, intron 10 of 14)
GALNT8	Intron (ENST00000648836.1/4704, intron 10 of 14)
GALNT9	Promoter (2-3kb)
GALNTL6	Intron (ENST00000506823.6/442117, intron 7 of 12)
GAP43	Intron (ENST00000662602.1/ENST00000662602.1, intron 7 of 7)
GARS1	Promoter (<=1kb)
GATA3	Distal Intergenic
GATA3	Distal Intergenic
GATA6-AS1	Intron (ENST00000584898.1/ENST00000584898.1, intron 1 of 3)
GBE1	Distal Intergenic
GDF10	Distal Intergenic
GDPD1	Intron (ENST00000578026.5/284161, intron 4 of 8)
GEMIN5	Intron (ENST00000285873.8/25929, intron 13 of 27)
GFRAL	Exon (ENST00000340465.2/389400, exon 6 of 9)
GJA1	Distal Intergenic
GJA1	Distal Intergenic
GJA10	Distal Intergenic
GJA9	Promoter (2-3kb)
GJB7	Distal Intergenic
GK5	Intron (ENST00000392993.7/256356, intron 3 of 15)
GLCCI1	Intron (ENST00000469183.5/729852, intron 4 of 4)
GLIS3	Intron (ENST00000324333.14/169792, intron 3 of 9)
GLS	Distal Intergenic
GLS	Distal Intergenic
GMFB	Downstream (1-2kb)
GNA11	Distal Intergenic
GNA12	Promoter (1-2kb)
GNA14	Intron (ENST00000286548.9/2776, intron 3 of 6)
GNAI3	Intron (ENST00000369851.6/2773, intron 1 of 8)
GNAQ	Intron (ENST00000286548.9/2776, intron 2 of 6)
GNAQ	Intron (ENST00000286548.9/2776, intron 1 of 6)
GNLY	Promoter (<=1kb)
GNPDA2	3' UTR
GNPDA2	Distal Intergenic
GOLPH3	Intron (ENST00000265070.7/64083, intron 1 of 3)
GOPC	Intron (ENST00000368498.7/57120, intron 1 of 8)
GOSR1	Promoter (2-3kb)
GOT2	Intron (ENST00000568134.6/ENST00000568134.6, intron 2 of 3)
GPATCH2	Intron (ENST00000366935.8/55105, intron 5 of 9)
GPBP1	Distal Intergenic
GPBP1	Distal Intergenic
GPBP1	Distal Intergenic
GPC5	Intron (ENST00000377067.9/2262, intron 5 of 7)
GPD2	Intron (ENST00000415049.5/2820, intron 1 of 3)
GPD2	Intron (ENST00000415049.5/2820, intron 1 of 3)
GPHB5	Distal Intergenic
GPM6A	Exon (ENST00000664617.1/ENST00000664617.1, exon 4 of 4)
GPM6A	Distal Intergenic
GPR101	Distal Intergenic
GPR107	Promoter (1-2kb)
GPR151	Downstream (<1kb)
GPR176	Intron (ENST00000299092.3/11245, intron 1 of 3)
GPR183	Promoter (<=1kb)
GPR19	Promoter (2-3kb)
GPR37	Distal Intergenic
GPR75-ASB3	Intron (ENST00000406053.5/100302652, intron 9 of 9)
GPR75-ASB3	Distal Intergenic
GPRIN3	Intron (ENST00000659878.1/ENST00000659878.1, intron 1 of 2)
GRAMD1C	Promoter (<=1kb)
GRAMD4	Promoter (1-2kb)
GRAMD4	Intron (ENST00000447351.5/23151, intron 1 of 2)
GRB2	Intron (ENST00000585081.1/ENST00000585081.1, intron 1 of 1)
GREB1L	Intron (ENST00000424526.5/80000, intron 15 of 32)
GRIA1	Distal Intergenic
GRIA1	Intron (ENST00000518142.5/2890, intron 10 of 14)
GRIA1	Intron (ENST00000481559.6/2890, intron 2 of 10)
GRIA2	Intron (ENST00000507898.5/2891, intron 3 of 15)
GRIA3	Distal Intergenic
GRIP1	Intron (ENST00000643019.1/23426, intron 1 of 1)
GRIP1	Intron (ENST00000398016.7/23426, intron 14 of 23)
GRK5	Intron (ENST00000392870.3/2869, intron 4 of 15)
GRM5-AS1	Intron (ENST00000455756.6/2915, intron 8 of 8)
GRM7-AS3	Intron (ENST00000433639.1/ENST00000433639.1, intron 1 of 4)
GRM7-AS3	Intron (ENST00000433639.1/ENST00000433639.1, intron 1 of 4)
GRM7-AS3	Intron (ENST00000425894.1/ENST00000425894.1, intron 2 of 2)
GSAP	Promoter (<=1kb)
GSC	Distal Intergenic
GSG1	Distal Intergenic
GSK3B	Intron (ENST00000264235.12/2932, intron 2 of 10)
GSTCD	Promoter (1-2kb)
GTDC1	Intron (ENST00000422799.1/101928386, intron 2 of 2)
GTDC1	Promoter (2-3kb)
GTDC1	Intron (ENST00000392869.6/79712, intron 5 of 10)
GTF2B	Distal Intergenic
GTF2IRD1	Distal Intergenic
GTF3C6	Distal Intergenic
GUCA1A	Distal Intergenic
GUCA1C	Intron (ENST00000393963.7/9626, intron 3 of 3)
GVINP1	Distal Intergenic
GYPA	Intron (ENST00000512833.1/ENST00000512833.1, intron 1 of 1)
GYS2	Intron (ENST00000647960.1/2998, intron 7 of 22)
H2AC19	Promoter (<=1kb)
HACD1	Distal Intergenic
HACE1	Distal Intergenic
HACE1	Distal Intergenic
HADH	Intron (ENST00000505878.4/3033, intron 1 of 8)
HAT1	Promoter (2-3kb)
HAVCR2	Exon (ENST00000307851.9/84868, exon 5 of 7)
HCRTR2	Distal Intergenic
HDAC2	5' UTR
HDAC8	Intron (ENST00000647613.1/55869, intron 7 of 11)
HDGFL1	Distal Intergenic
HDLBP	Intron (ENST00000310931.9/3069, intron 1 of 27)
HDLBP	3' UTR
HEATR1	Intron (ENST00000366582.8/55127, intron 11 of 44)
HECTD4	Promoter (1-2kb)
HECTD4	Intron (ENST00000550722.5/283450, intron 1 of 75)
HECW2	Promoter (1-2kb)
HEG1	Intron (ENST00000311127.9/57493, intron 1 of 16)
HELLS	Distal Intergenic
HEY2	3' UTR
HHATL	Promoter (<=1kb)
HHIPL2	Intron (ENST00000652067.1/ENST00000652067.1, intron 3 of 6)
HIBADH	Distal Intergenic
HIGD1A	Intron (ENST00000648550.1/152206, intron 1 of 16)
HINT1	Intron (ENST00000661392.1/ENST00000661392.1, intron 4 of 5)
HIP1	Intron (ENST00000336926.11/3092, intron 1 of 30)
HIP1R	Intron (ENST00000535831.5/9026, intron 1 of 17)
HIVEP2	Exon (ENST00000663724.1/ENST00000663724.1, exon 3 of 4)
HK2	Promoter (1-2kb)
HK2	Intron (ENST00000660620.1/ENST00000660620.1, intron 1 of 2)
HK2	Exon (ENST00000290573.6/3099, exon 12 of 18)
HMCN1	Intron (ENST00000271588.9/83872, intron 4 of 106)
HMGCR	Promoter (<=1kb)
HMHB1	Intron (ENST00000503323.1/ENST00000503323.1, intron 4 of 4)
HNF1A-AS1	Intron (ENST00000619441.1/ENST00000619441.1, intron 1 of 1)
HNF4G	Intron (ENST00000494318.5/3174, intron 1 of 4)
HNF4G	Distal Intergenic
HNF4G	Distal Intergenic
HNRNPU	3' UTR
HOPX	Downstream (<1kb)
HORMAD1	Distal Intergenic
HOXC4	Promoter (<=1kb)
HS6ST1	Distal Intergenic
HS6ST2-AS1	Intron (ENST00000370836.6/90161, intron 3 of 3)
HSD17B11	Promoter (<=1kb)
HSD17B3	Intron (ENST00000375263.8/3293, intron 2 of 10)
HSD17B4	Intron (ENST00000646058.1/3295, intron 23 of 23)
HTR1E	Distal Intergenic
HTR4	Intron (ENST00000521530.5/3360, intron 1 of 5)
HTRA1	Intron (ENST00000648167.1/5654, intron 1 of 8)
HYAL4	Intron (ENST00000489978.5/23553, intron 4 of 4)
IARS2	Exon (ENST00000366922.3/55699, exon 9 of 23)
IBTK	Intron (ENST00000505222.5/25998, intron 1 of 25)
ICOS	Distal Intergenic
IDE	Intron (ENST00000650060.1/3416, intron 1 of 24)
IDO2	Distal Intergenic
IFNG	Promoter (2-3kb)
IFRD2	Intron (ENST00000316436.4/132228, intron 1 of 3)
IFT46	Intron (ENST00000392859.7/372, intron 1 of 8)
IGFBP3	Distal Intergenic
IGIP	Distal Intergenic
IGSF11	Intron (ENST00000425327.6/152404, intron 2 of 7)
IHH	Intron (ENST00000409720.5/79840, intron 4 of 6)
IKBKB	Intron (ENST00000520810.6/3551, intron 5 of 21)
IKZF2	Intron (ENST00000451136.6/22807, intron 4 of 7)
IL12A-AS1	Intron (ENST00000497452.5/101928376, intron 3 of 9)
IL15	Distal Intergenic
IL16	Intron (ENST00000560989.1/ENST00000560989.1, intron 1 of 1)
IL2	Promoter (<=1kb)
IL3	Distal Intergenic
IL4	Distal Intergenic
ING3	Distal Intergenic
INHBA	Distal Intergenic
INPP5D	Intron (ENST00000359570.9/3635, intron 2 of 26)
INSL5	Distal Intergenic
INTS6	3' UTR
INTS6L	Intron (ENST00000639893.1/203522, intron 2 of 17)
INTS7	Promoter (<=1kb)
IPMK	Distal Intergenic
IPMK	Distal Intergenic
IPO11	Intron (ENST00000509663.2/51194, intron 1 of 5)
IPO11	Intron (ENST00000509663.2/51194, intron 1 of 5)
IPO11-LRRC70	Distal Intergenic
IPO8	Distal Intergenic
IQGAP2	Intron (ENST00000274364.11/10788, intron 1 of 35)
IQSEC1	Intron (ENST00000648114.1/9922, intron 1 of 15)
IQSEC1	Intron (ENST00000648114.1/9922, intron 1 of 15)
IRX6	Distal Intergenic
IRX6	Distal Intergenic
ITFG1	Promoter (2-3kb)
ITGB1	Intron (ENST00000450890.5/ENST00000450890.5, intron 3 of 3)
ITGB8	Distal Intergenic
ITIH5	Intron (ENST00000397146.7/80760, intron 7 of 13)
ITPKB	Distal Intergenic
IWS1	Intron (ENST00000631170.2/ENST00000631170.2, intron 2 of 3)
JADE1	Distal Intergenic
JAK1	Distal Intergenic
JAKMIP1	5' UTR
JAKMIP2	Intron (ENST00000616793.5/9832, intron 1 of 21)
JARID2	Intron (ENST00000341776.7/3720, intron 1 of 17)
JARID2	5' UTR
JARID2	Intron (ENST00000629853.2/ENST00000629853.2, intron 2 of 3)
JPX	Exon (ENST00000639185.1/554203, exon 5 of 6)
KAT2B	Intron (ENST00000263754.5/8850, intron 7 of 17)
KAT6A	Intron (ENST00000265713.8/7994, intron 2 of 16)
KAT6B	Intron (ENST00000648725.1/23522, intron 4 of 17)
KAZN-AS1	Intron (ENST00000636203.1/23254, intron 2 of 16)
KC6	Distal Intergenic
KC6	Intron (ENST00000670702.1/ENST00000670702.1, intron 1 of 3)
KCNA2	Promoter (2-3kb)
KCNA5	Distal Intergenic
KCND2	Intron (ENST00000331113.9/3751, intron 1 of 5)
KCND2	Intron (ENST00000331113.9/3751, intron 1 of 5)
KCNG3	Intron (ENST00000306078.2/170850, intron 1 of 1)
KCNH7	Distal Intergenic
KCNH8	Distal Intergenic
KCNH8	Intron (ENST00000328405.7/131096, intron 5 of 15)
KCNIP1	Intron (ENST00000377360.8/30820, intron 1 of 7)
KCNJ12	Distal Intergenic
KCNJ3	Distal Intergenic
KCNJ3	Distal Intergenic
KCNK13	Intron (ENST00000282146.5/56659, intron 1 of 1)
KCNK2	Intron (ENST00000486921.5/3776, intron 1 of 6)
KCNK2	Distal Intergenic
KCNK9	Distal Intergenic
KCNMA1	Intron (ENST00000604624.6/3778, intron 8 of 27)
KCNQ1	Intron (ENST00000155840.11/3784, intron 15 of 15)
KCNT2	Intron (ENST00000367433.9/343450, intron 24 of 26)
KCNT2	Intron (ENST00000367433.9/343450, intron 8 of 26)
KCNU1	Intron (ENST00000656455.1/ENST00000656455.1, intron 4 of 5)
KCNU1	Intron (ENST00000399881.8/157855, intron 19 of 26)
KCNU1	Intron (ENST00000656455.1/ENST00000656455.1, intron 4 of 5)
KCNU1	Distal Intergenic
KCTD16	Distal Intergenic
KCTD16	3' UTR
KCTD16	Distal Intergenic
KCTD16	Intron (ENST00000512467.6/57528, intron 3 of 3)
KDM2B	Intron (ENST00000377071.9/84678, intron 4 of 22)
KDM4C	5' UTR
KDM4C	Intron (ENST00000536108.5/23081, intron 5 of 17)
KDM4C	Distal Intergenic
KDM7A-DT	Exon (ENST00000362413.1/ENST00000362413.1, exon 1 of 1)
KHDRBS3	Intron (ENST00000355849.10/10656, intron 2 of 8)
KIAA0586	Intron (ENST00000354386.10/9786, intron 20 of 33)
KIAA1109	Promoter (2-3kb)
KIAA1841	Promoter (<=1kb)
KIF15	Intron (ENST00000438321.5/56992, intron 29 of 33)
KIF16B	Distal Intergenic
KIF24	Intron (ENST00000379174.7/347240, intron 3 of 8)
KIF2B	Intron (ENST00000650577.1/ENST00000650577.1, intron 4 of 6)
KIR3DX1	Distal Intergenic
KL	Distal Intergenic
KLHL14	Intron (ENST00000580366.1/ENST00000580366.1, intron 2 of 2)
KLHL20	Intron (ENST00000209884.5/27252, intron 9 of 11)
KLHL5	Promoter (1-2kb)
KLRG1	Intron (ENST00000539240.5/10219, intron 3 of 4)
KMT2C	Intron (ENST00000262189.11/58508, intron 3 of 58)
KREMEN1	Intron (ENST00000400335.8/83999, intron 1 of 8)
KRR1	Intron (ENST00000552856.1/ENST00000552856.1, intron 3 of 4)
KRTAP19-8	Distal Intergenic
L3MBTL4	Intron (ENST00000400105.6/91133, intron 1 of 19)
LAIR1	Promoter (<=1kb)
LAMA4	Intron (ENST00000230538.12/3910, intron 18 of 38)
LAMB4	Intron (ENST00000205386.8/22798, intron 14 of 33)
LAMP2	3' UTR
LAPTM4A	Distal Intergenic
LARP1B	Intron (ENST00000508819.5/55132, intron 10 of 12)
LARP1B	Intron (ENST00000398965.5/80167, intron 7 of 10)
LARP1B	Intron (ENST00000512292.5/55132, intron 8 of 11)
LARS1	Intron (ENST00000394434.7/51520, intron 28 of 31)
LARS1	Intron (ENST00000514002.1/ENST00000514002.1, intron 2 of 2)
LARS1	Intron (ENST00000394434.7/51520, intron 21 of 31)
LBH	Intron (ENST00000395323.9/81606, intron 2 of 2)
LCAL1	Distal Intergenic
LCLAT1	Intron (ENST00000466477.5/253558, intron 3 of 3)
LDAH	Distal Intergenic
LECT2	Distal Intergenic
LGALS3BP	Distal Intergenic
LHFPL5	Promoter (<=1kb)
LIG4	Distal Intergenic
LILRB4	Promoter (<=1kb)
LIMK1	Distal Intergenic
LINC00113	Intron (ENST00000420186.2/ENST00000420186.2, intron 1 of 3)
LINC00173	Intron (ENST00000659057.1/ENST00000659057.1, intron 1 of 2)
LINC00276	Distal Intergenic
LINC00290	Distal Intergenic
LINC00290	Distal Intergenic
LINC00364	Distal Intergenic
LINC00364	Distal Intergenic
LINC00374	Distal Intergenic
LINC00410	Intron (ENST00000419272.1/144776, intron 4 of 5)
LINC00460	Distal Intergenic
LINC00477	Distal Intergenic
LINC00484	Intron (ENST00000663149.1/ENST00000663149.1, intron 2 of 2)
LINC00499	Intron (ENST00000507145.1/100874047, intron 1 of 2)
LINC00517	Intron (ENST00000533625.5/319089, intron 18 of 18)
LINC00520	Distal Intergenic
LINC00550	Distal Intergenic
LINC00559	Distal Intergenic
LINC00560	Distal Intergenic
LINC00564	Distal Intergenic
LINC00587	Distal Intergenic
LINC00598	Intron (ENST00000615137.1/646982, intron 1 of 3)
LINC00615	Intron (ENST00000664727.1/ENST00000664727.1, intron 3 of 5)
LINC00632	Intron (ENST00000607004.7/286411, intron 3 of 4)
LINC00636	Distal Intergenic
LINC00636	Distal Intergenic
LINC00670	Distal Intergenic
LINC00673	Intron (ENST00000648631.1/100499467, intron 1 of 5)
LINC00692	Downstream (1-2kb)
LINC00692	Distal Intergenic
LINC00861	Intron (ENST00000651999.1/ENST00000651999.1, intron 4 of 7)
LINC00861	Distal Intergenic
LINC00862	Promoter (<=1kb)
LINC00877	Intron (ENST00000666244.1/285286, intron 1 of 6)
LINC00879	Distal Intergenic
LINC00879	Distal Intergenic
LINC00906	Intron (ENST00000662278.1/ENST00000662278.1, intron 1 of 2)
LINC00924	Intron (ENST00000659002.1/400456, intron 1 of 3)
LINC00929	Distal Intergenic
LINC00971	Intron (ENST00000655014.1/ENST00000655014.1, intron 3 of 5)
LINC00971	Distal Intergenic
LINC00971	Distal Intergenic
LINC00971	Distal Intergenic
LINC00971	Intron (ENST00000653196.1/440970, intron 1 of 1)
LINC00971	Intron (ENST00000484892.5/440970, intron 8 of 20)
LINC00971	Distal Intergenic
LINC00971	Intron (ENST00000655014.1/ENST00000655014.1, intron 3 of 5)
LINC00972	Distal Intergenic
LINC01007	Distal Intergenic
LINC01010	Promoter (<=1kb)
LINC01033	Distal Intergenic
LINC01088	Intron (ENST00000509088.6/100505875, intron 4 of 5)
LINC01090	Intron (ENST00000434418.2/104355152, intron 2 of 3)
LINC01091	Intron (ENST00000664622.1/285419, intron 4 of 8)
LINC01098	Distal Intergenic
LINC01098	Intron (ENST00000666825.1/285501, intron 2 of 2)
LINC01108	Intron (ENST00000629853.2/ENST00000629853.2, intron 3 of 3)
LINC01115	Intron (ENST00000621134.4/339822, intron 3 of 3)
LINC01117	Distal Intergenic
LINC01133	Promoter (<=1kb)
LINC01148	Distal Intergenic
LINC01152	Distal Intergenic
LINC01152	Distal Intergenic
LINC01162	Distal Intergenic
LINC01163	Distal Intergenic
LINC01169	Promoter (2-3kb)
LINC01169	Intron (ENST00000558797.1/102723165, intron 1 of 4)
LINC01206	Distal Intergenic
LINC01209	Distal Intergenic
LINC01239	Intron (ENST00000640003.1/ENST00000640003.1, intron 3 of 9)
LINC01243	Distal Intergenic
LINC01250	Intron (ENST00000655823.1/ENST00000655823.1, intron 2 of 2)
LINC01266	Intron (ENST00000661103.1/101927215, intron 3 of 3)
LINC01289	Intron (ENST00000657029.1/286184, intron 3 of 3)
LINC01298	Intron (ENST00000517655.1/100616530, intron 2 of 2)
LINC01333	Intron (ENST00000512458.2/101929082, intron 2 of 3)
LINC01345	Distal Intergenic
LINC01359	Intron (ENST00000672434.1/3716, intron 2 of 26)
LINC01362	Intron (ENST00000653483.1/ENST00000653483.1, intron 3 of 4)
LINC01364	Distal Intergenic
LINC01376	Distal Intergenic
LINC01393	Intron (ENST00000257724.7/29969, intron 4 of 4)
LINC01411	Intron (ENST00000515513.5/101928176, intron 2 of 4)
LINC01416	Exon (ENST00000563553.1/101927273, exon 3 of 4)
LINC01429	Intron (ENST00000438154.1/101927678, intron 1 of 2)
LINC01430	Intron (ENST00000637248.1/101927242, intron 2 of 2)
LINC01445	Intron (ENST00000657889.1/ENST00000657889.1, intron 2 of 2)
LINC01465	Distal Intergenic
LINC01470	Intron (ENST00000503048.1/101927134, intron 1 of 3)
LINC01470	Intron (ENST00000522300.5/101927134, intron 2 of 4)
LINC01477	Distal Intergenic
LINC01477	Distal Intergenic
LINC01478	Intron (ENST00000664723.1/101927921, intron 2 of 4)
LINC01524	Intron (ENST00000663974.1/ENST00000663974.1, intron 3 of 4)
LINC01535	Intron (ENST00000664190.1/101927667, intron 2 of 3)
LINC01538	Intron (ENST00000662570.1/ENST00000662570.1, intron 1 of 4)
LINC01541	Distal Intergenic
LINC01590	Intron (ENST00000448282.6/63914, intron 4 of 7)
LINC01591	Intron (ENST00000522279.5/286094, intron 1 of 5)
LINC01592	Intron (ENST00000662535.1/100505718, intron 4 of 5)
LINC01592	Distal Intergenic
LINC01602	Promoter (1-2kb)
LINC01605	Distal Intergenic
LINC01613	Distal Intergenic
LINC01623	Distal Intergenic
LINC01625	Intron (ENST00000650173.1/ENST00000650173.1, intron 7 of 7)
LINC01654	Distal Intergenic
LINC01680	Distal Intergenic
LINC01692	Intron (ENST00000441009.1/339622, intron 2 of 3)
LINC01707	Intron (ENST00000643361.1/ENST00000643361.1, intron 2 of 6)
LINC01707	Intron (ENST00000643361.1/ENST00000643361.1, intron 4 of 6)
LINC01720	Distal Intergenic
LINC01721	Distal Intergenic
LINC01743	Promoter (1-2kb)
LINC01755	Intron (ENST00000643167.1/ENST00000643167.1, intron 2 of 3)
LINC01757	Distal Intergenic
LINC01767	3' UTR
LINC01781	Distal Intergenic
LINC01787	Distal Intergenic
LINC01788	Distal Intergenic
LINC01790	Distal Intergenic
LINC01807	Downstream (1-2kb)
LINC01809	Distal Intergenic
LINC01809	Distal Intergenic
LINC01817	Distal Intergenic
LINC01821	Distal Intergenic
LINC01826	Intron (ENST00000657880.1/ENST00000657880.1, intron 3 of 8)
LINC01826	Distal Intergenic
LINC01840	Distal Intergenic
LINC01845	Intron (ENST00000636261.1/ENST00000636261.1, intron 2 of 2)
LINC01876	Distal Intergenic
LINC01876	Distal Intergenic
LINC01878	Intron (ENST00000415387.1/ENST00000415387.1, intron 4 of 4)
LINC01899	Distal Intergenic
LINC01917	Distal Intergenic
LINC01933	Intron (ENST00000524295.5/101927115, intron 5 of 6)
LINC01935	Exon (ENST00000669555.1/ENST00000669555.1, exon 1 of 3)
LINC01941	Distal Intergenic
LINC01947	Distal Intergenic
LINC01947	Distal Intergenic
LINC01947	Distal Intergenic
LINC01947	Distal Intergenic
LINC01947	Distal Intergenic
LINC01947	Distal Intergenic
LINC01947	Distal Intergenic
LINC01947	Intron (ENST00000522189.1/ENST00000522189.1, intron 1 of 1)
LINC01947	Distal Intergenic
LINC01950	Distal Intergenic
LINC01950	Distal Intergenic
LINC01950	Distal Intergenic
LINC01950	Distal Intergenic
LINC01950	Intron (ENST00000513273.1/102467213, intron 2 of 3)
LINC01950	Distal Intergenic
LINC01951	Distal Intergenic
LINC01995	Distal Intergenic
LINC01995	Distal Intergenic
LINC01995	Distal Intergenic
LINC02008	Intron (ENST00000470263.5/105377180, intron 1 of 8)
LINC02008	Distal Intergenic
LINC02008	Distal Intergenic
LINC02008	Distal Intergenic
LINC02008	Distal Intergenic
LINC02008	Distal Intergenic
LINC02008	Distal Intergenic
LINC02008	Distal Intergenic
LINC02008	Distal Intergenic
LINC02008	Distal Intergenic
LINC02008	Distal Intergenic
LINC02008	Distal Intergenic
LINC02008	Distal Intergenic
LINC02032	Promoter (<=1kb)
LINC02055	Intron (ENST00000648045.1/ENST00000648045.1, intron 2 of 2)
LINC02073	Distal Intergenic
LINC02098	Distal Intergenic
LINC02098	Distal Intergenic
LINC02101	Distal Intergenic
LINC02114	Intron (ENST00000507435.1/ENST00000507435.1, intron 3 of 5)
LINC02118	Distal Intergenic
LINC02118	Distal Intergenic
LINC02141	Intron (ENST00000568279.2/101927580, intron 1 of 3)
LINC02201	Intron (ENST00000511194.5/101927379, intron 8 of 11)
LINC02207	Intron (ENST00000554318.2/ENST00000554318.2, intron 3 of 3)
LINC02232	Distal Intergenic
LINC02234	Distal Intergenic
LINC02240	Intron (ENST00000651847.1/ENST00000651847.1, intron 10 of 15)
LINC02240	Intron (ENST00000651847.1/ENST00000651847.1, intron 10 of 15)
LINC02241	Distal Intergenic
LINC02263	Distal Intergenic
LINC02265	Distal Intergenic
LINC02273	Intron (ENST00000652265.1/ENST00000652265.1, intron 1 of 1)
LINC02275	Intron (ENST00000508955.2/ENST00000508955.2, intron 1 of 2)
LINC02301	Distal Intergenic
LINC02312	Distal Intergenic
LINC02348	Exon (ENST00000655738.1/101927505, exon 3 of 3)
LINC02349	Distal Intergenic
LINC02367	Intron (ENST00000652834.1/ENST00000652834.1, intron 3 of 5)
LINC02380	Distal Intergenic
LINC02382	Distal Intergenic
LINC02389	Promoter (2-3kb)
LINC02392	Distal Intergenic
LINC02403	Distal Intergenic
LINC02405	Distal Intergenic
LINC02423	Distal Intergenic
LINC02429	Distal Intergenic
LINC02439	Intron (ENST00000544515.1/ENST00000544515.1, intron 2 of 4)
LINC02443	Exon (ENST00000544842.1/ENST00000544842.1, exon 1 of 1)
LINC02443	Intron (ENST00000537192.1/ENST00000537192.1, intron 2 of 4)
LINC02476	Intron (ENST00000660268.1/105375475, intron 3 of 5)
LINC02502	Intron (ENST00000505862.2/100996694, intron 4 of 6)
LINC02502	Intron (ENST00000505862.2/100996694, intron 4 of 6)
LINC02502	Intron (ENST00000505862.2/100996694, intron 4 of 6)
LINC02508	Distal Intergenic
LINC02516	Intron (ENST00000651887.1/101927087, intron 5 of 9)
LINC02518	Distal Intergenic
LINC02529	Distal Intergenic
LINC02534	Distal Intergenic
LINC02534	Distal Intergenic
LINC02541	Distal Intergenic
LINC02546	Intron (ENST00000525097.1/ENST00000525097.1, intron 1 of 3)
LINC02552	Distal Intergenic
LINC02582	Distal Intergenic
LINC02582	Distal Intergenic
LINC02582	Distal Intergenic
LINC02613	Intron (ENST00000671178.1/101929596, intron 2 of 5)
LINC02653	Distal Intergenic
LINC02667	Distal Intergenic
LINC02667	Distal Intergenic
LINC02676	Distal Intergenic
LINC02676	Distal Intergenic
LINC02702	Distal Intergenic
LINC02712	Distal Intergenic
LINC02719	Distal Intergenic
LINC02731	Distal Intergenic
LINC02737	Intron (ENST00000661755.1/ENST00000661755.1, intron 3 of 4)
LINC02737	Distal Intergenic
LINC02743	Distal Intergenic
LINC02760	Distal Intergenic
LINC02790	Exon (ENST00000660327.1/102723661, exon 5 of 5)
LINC02790	Distal Intergenic
LINC02817	Distal Intergenic
LINC02817	Distal Intergenic
LINGO1	Intron (ENST00000561686.5/84894, intron 1 of 3)
LINGO1	Distal Intergenic
LIPC	Intron (ENST00000356113.10/3990, intron 9 of 10)
LMBRD1	Promoter (<=1kb)
LMBRD1	Distal Intergenic
LMNB1	Promoter (<=1kb)
LNCSRLR	Distal Intergenic
LNX1	Promoter (<=1kb)
LOC100130207	Intron (ENST00000661097.1/ENST00000661097.1, intron 3 of 6)
LOC100130207	Intron (ENST00000661097.1/ENST00000661097.1, intron 5 of 6)
LOC100133286	Downstream (1-2kb)
LOC100144595	Distal Intergenic
LOC100287944	Intron (ENST00000550215.5/55188, intron 2 of 3)
LOC100505501	Intron (ENST00000361421.2/9760, intron 1 of 8)
LOC100505978	Promoter (<=1kb)
LOC100506207	Distal Intergenic
LOC100506474	Promoter (1-2kb)
LOC100507053	Intron (ENST00000670724.1/100507053, intron 1 of 2)
LOC100507377	Distal Intergenic
LOC100507377	Promoter (<=1kb)
LOC100996351	Promoter (<=1kb)
LOC101927237	Distal Intergenic
LOC101927450	Distal Intergenic
LOC101927502	Intron (ENST00000437181.1/101927502, intron 1 of 3)
LOC101927502	Intron (ENST00000437181.1/101927502, intron 3 of 3)
LOC101927620	Intron (ENST00000666968.1/ENST00000666968.1, intron 3 of 4)
LOC101927620	Intron (ENST00000663444.1/ENST00000663444.1, intron 3 of 4)
LOC101927630	Distal Intergenic
LOC101928254	Intron (ENST00000660851.1/401398, intron 3 of 3)
LOC101928336	Intron (ENST00000428222.1/101928336, intron 1 of 3)
LOC101928438	Intron (ENST00000652827.1/101928438, intron 2 of 5)
LOC101928446	Intron (ENST00000268613.14/1012, intron 2 of 14)
LOC101928446	Intron (ENST00000268613.14/1012, intron 2 of 14)
LOC101928622	Distal Intergenic
LOC101928622	Distal Intergenic
LOC101928622	Intron (ENST00000504795.5/ENST00000504795.5, intron 1 of 3)
LOC101928855	Intron (ENST00000574767.5/57521, intron 5 of 11)
LOC101928940	Intron (ENST00000658199.1/101928940, intron 1 of 3)
LOC101928978	Intron (ENST00000513489.5/101928978, intron 1 of 5)
LOC101928978	Intron (ENST00000513489.5/101928978, intron 4 of 5)
LOC101929066	Intron (ENST00000665050.1/101929066, intron 2 of 2)
LOC101929237	Intron (ENST00000256404.8/157310, intron 3 of 6)
LOC101929457	Distal Intergenic
LOC101929460	Distal Intergenic
LOC101929473	Intron (ENST00000666795.1/ENST00000666795.1, intron 3 of 6)
LOC102546299	Distal Intergenic
LOC102546299	Intron (ENST00000522189.1/ENST00000522189.1, intron 1 of 1)
LOC102546299	Intron (ENST00000517508.5/102546299, intron 2 of 5)
LOC102546299	Intron (ENST00000517508.5/102546299, intron 2 of 5)
LOC102546299	Distal Intergenic
LOC102546299	Exon (ENST00000664809.1/ENST00000664809.1, exon 6 of 6)
LOC102546299	Intron (ENST00000517508.5/102546299, intron 2 of 5)
LOC102723833	Intron (ENST00000414995.1/ENST00000414995.1, intron 1 of 1)
LOC102723899	Intron (ENST00000416322.5/9069, intron 3 of 4)
LOC102724612	Intron (ENST00000522265.6/ENST00000522265.6, intron 2 of 6)
LOC102724710	Intron (ENST00000648652.1/102724710, intron 2 of 13)
LOC102724908	Intron (ENST00000592347.5/100420587, intron 5 of 9)
LOC102724957	Promoter (2-3kb)
LOC105369147	Intron (ENST00000499522.6/105369147, intron 1 of 5)
LOC105374428	Intron (ENST00000503321.1/105374428, intron 1 of 2)
LOC105377213	Distal Intergenic
LOC105377448	Intron (ENST00000661669.1/ENST00000661669.1, intron 1 of 2)
LOC105377448	Intron (ENST00000511951.1/105377448, intron 2 of 2)
LOC112268173	Exon (ENST00000567333.1/ENST00000567333.1, exon 1 of 1)
LOC200772	Exon (ENST00000418218.5/200772, exon 9 of 9)
LOC284930	Intron (ENST00000664761.1/284930, intron 5 of 5)
LOC339874	Intron (ENST00000510769.5/79858, intron 13 of 13)
LOC442497	Distal Intergenic
LOC442497	Distal Intergenic
LOC643201	Exon (ENST00000604368.1/ENST00000604368.1, exon 1 of 1)
LOC643201	Intron (ENST00000508056.5/643201, intron 1 of 12)
LOC646588	Distal Intergenic
LOC729732	Distal Intergenic
LOC729732	Intron (ENST00000641618.1/729732, intron 1 of 5)
LPP	Promoter (1-2kb)
LPP	Intron (ENST00000448637.5/4026, intron 2 of 6)
LPXN	Intron (ENST00000530561.5/9404, intron 5 of 9)
LRATD1	Distal Intergenic
LRBA	Intron (ENST00000651943.1/987, intron 47 of 56)
LRCH1	Intron (ENST00000311191.10/23143, intron 1 of 18)
LRFN5	Intron (ENST00000298119.8/145581, intron 2 of 5)
LRIT3	Promoter (1-2kb)
LRMDA	Intron (ENST00000611255.5/83938, intron 2 of 6)
LRMDA	Intron (ENST00000611255.5/83938, intron 5 of 6)
LRMDA	Intron (ENST00000611255.5/83938, intron 5 of 6)
LRMDA	Intron (ENST00000611255.5/83938, intron 5 of 6)
LRMDA	Intron (ENST00000611255.5/83938, intron 5 of 6)
LRMP	Intron (ENST00000636465.1/4033, intron 27 of 38)
LRP1B	Promoter (2-3kb)
LRP2	Intron (ENST00000649046.1/4036, intron 33 of 78)
LRP5	Promoter (<=1kb)
LRPPRC	Intron (ENST00000260665.12/10128, intron 30 of 37)
LRPPRC	Intron (ENST00000260665.12/10128, intron 14 of 37)
LRRCC1	Distal Intergenic
LRRFIP2	Intron (ENST00000336686.9/9209, intron 1 of 27)
LRRK2	Promoter (<=1kb)
LSAMP	Intron (ENST00000539563.5/4045, intron 2 of 5)
LSAMP	Intron (ENST00000490035.7/4045, intron 1 of 6)
LSINCT5	Distal Intergenic
LSM14A	Distal Intergenic
LTBP2	Intron (ENST00000261978.9/4053, intron 2 of 35)
LTBP2	Intron (ENST00000261978.9/4053, intron 17 of 35)
LYL1	Intron (ENST00000397661.6/4784, intron 9 of 9)
LYST	Distal Intergenic
LYZL2	Distal Intergenic
MAB21L3	Distal Intergenic
MACC1	Promoter (1-2kb)
MACF1	3' UTR
MACROD2	Intron (ENST00000217246.8/140733, intron 6 of 16)
MACROD2-AS1	Intron (ENST00000217246.8/140733, intron 5 of 16)
MAF	Distal Intergenic
MAGI2	Intron (ENST00000354212.9/9863, intron 6 of 21)
MAIP1	Distal Intergenic
MAL2-AS1	Distal Intergenic
MAML3	Distal Intergenic
MAN1A1	Distal Intergenic
MAN1A2	Intron (ENST00000356554.7/10905, intron 5 of 12)
MAN1C1	Intron (ENST00000611903.4/57134, intron 1 of 13)
MANBA	Promoter (2-3kb)
MAP1B	Distal Intergenic
MAP1LC3B2	Distal Intergenic
MAP1LC3B2	Distal Intergenic
MAP1LC3B2	Distal Intergenic
MAP2	Intron (ENST00000199940.10/4133, intron 4 of 14)
MAP3K19	Promoter (1-2kb)
MAP3K20	Distal Intergenic
MAP3K7	Distal Intergenic
MAP3K7	Distal Intergenic
MAP3K7CL	Promoter (2-3kb)
MAP4	Intron (ENST00000395734.7/4134, intron 1 of 17)
MAP4K4	Intron (ENST00000427603.5/9448, intron 3 of 4)
MAPK4	Intron (ENST00000400384.7/5596, intron 3 of 5)
MAPK6	Intron (ENST00000560802.1/5597, intron 2 of 2)
MAPKAP1	Intron (ENST00000373511.6/79109, intron 6 of 10)
MAST2	Intron (ENST00000470809.1/23139, intron 3 of 4)
MAT2B	Distal Intergenic
MAT2B	Distal Intergenic
MATR3	Intron (ENST00000509990.5/9782, intron 16 of 16)
MB21D2	Intron (ENST00000392452.3/151963, intron 1 of 1)
MBD5	Intron (ENST00000488372.5/55777, intron 1 of 3)
MBL2	Distal Intergenic
MBNL1	Intron (ENST00000282486.10/4154, intron 2 of 9)
MBNL1	Distal Intergenic
MBNL1	Distal Intergenic
MBOAT2	Distal Intergenic
MC4R	Distal Intergenic
MCC	Intron (ENST00000302475.8/4163, intron 1 of 16)
MCC	Intron (ENST00000302475.8/4163, intron 14 of 16)
MCC	Intron (ENST00000302475.8/4163, intron 1 of 16)
MCC	Intron (ENST00000302475.8/4163, intron 3 of 16)
MCC	Intron (ENST00000416046.2/ENST00000416046.2, intron 1 of 4)
MCF2	Intron (ENST00000370576.9/4168, intron 1 of 24)
MCF2L2	Intron (ENST00000328913.7/23101, intron 7 of 29)
MCHR2-AS1	Intron (ENST00000661108.1/728012, intron 2 of 2)
MCM5	Distal Intergenic
MCM9	Intron (ENST00000316316.10/254394, intron 2 of 12)
MCTP1	Intron (ENST00000515393.5/79772, intron 2 of 22)
MCUB	Intron (ENST00000472310.5/55013, intron 1 of 4)
MDFIC2	Intron (ENST00000641053.1/ENST00000641053.1, intron 3 of 3)
MDFIC2	Intron (ENST00000641053.1/ENST00000641053.1, intron 3 of 3)
MDGA2	Intron (ENST00000399232.8/161357, intron 3 of 16)
MDGA2	Intron (ENST00000399232.8/161357, intron 14 of 16)
ME2	3' UTR
ME3	Intron (ENST00000524610.1/ENST00000524610.1, intron 2 of 2)
MECOM	Intron (ENST00000264674.7/2122, intron 7 of 16)
MECP2	Intron (ENST00000631210.1/4204, intron 1 of 2)
MED13L	Distal Intergenic
MED13L	Intron (ENST00000281928.8/23389, intron 7 of 30)
MEF2C-AS1	Promoter (<=1kb)
MEGF10	Intron (ENST00000503335.7/84466, intron 13 of 24)
MEIS2	Distal Intergenic
MEIS2	Intron (ENST00000561208.6/4212, intron 7 of 11)
METAP1	Promoter (2-3kb)
METTL4	Intron (ENST00000584867.1/ENST00000584867.1, intron 2 of 5)
METTL8	Distal Intergenic
MEX3B	Intron (ENST00000559299.2/ENST00000559299.2, intron 3 of 7)
MEX3C	Distal Intergenic
MEX3C	Distal Intergenic
MFSD1	Promoter (1-2kb)
MFSD14C	Intron (ENST00000647176.1/84278, intron 1 of 6)
MGAM	Intron (ENST00000549489.6/8972, intron 7 of 47)
MGC12916	Distal Intergenic
MGC32805	Distal Intergenic
MGC32805	Promoter (2-3kb)
MGC32805	Intron (ENST00000510972.5/153163, intron 2 of 5)
MGC4859	Distal Intergenic
MGMT	Intron (ENST00000306010.8/4255, intron 2 of 4)
MGRN1	Promoter (2-3kb)
MICAL2	Promoter (2-3kb)
MICAL3	Exon (ENST00000585038.1/57553, exon 19 of 22)
MIGA2	Intron (ENST00000439290.5/84895, intron 7 of 16)
MIOS	Promoter (1-2kb)
MIR101-2	Intron (ENST00000445485.1/ENST00000445485.1, intron 1 of 1)
MIR1244-1	Distal Intergenic
MIR1244-1	Distal Intergenic
MIR1244-1	Distal Intergenic
MIR1261	Distal Intergenic
MIR1263	Distal Intergenic
MIR129-2	Intron (ENST00000526615.6/ENST00000526615.6, intron 3 of 4)
MIR1297	Distal Intergenic
MIR1302-1	Intron (ENST00000549736.5/22895, intron 3 of 6)
MIR133A1	Promoter (1-2kb)
MIR133A1HG	Intron (ENST00000578646.5/57534, intron 20 of 20)
MIR2054	Distal Intergenic
MIR2277	Intron (ENST00000395965.8/83989, intron 10 of 10)
MIR2278	Intron (ENST00000277198.6/84909, intron 4 of 7)
MIR297	Distal Intergenic
MIR297	Distal Intergenic
MIR302F	Intron (ENST00000577674.1/ENST00000577674.1, intron 1 of 2)
MIR3144	Distal Intergenic
MIR3150BHG	Intron (ENST00000523184.5/137682, intron 2 of 5)
MIR3654	Intron (ENST00000262570.10/54927, intron 2 of 7)
MIR3660	Intron (ENST00000505109.2/ENST00000505109.2, intron 2 of 8)
MIR3660	Distal Intergenic
MIR3660	Distal Intergenic
MIR3660	Intron (ENST00000505109.2/ENST00000505109.2, intron 1 of 8)
MIR3668	Distal Intergenic
MIR3671	Intron (ENST00000672434.1/3716, intron 2 of 26)
MIR3672	Distal Intergenic
MIR3681	Intron (ENST00000438292.5/100506457, intron 2 of 4)
MIR3916	Intron (ENST00000428687.1/ENST00000428687.1, intron 1 of 3)
MIR3937	Distal Intergenic
MIR3976HG	Distal Intergenic
MIR3977	Distal Intergenic
MIR4296	Intron (ENST00000337195.9/1488, intron 2 of 10)
MIR4300HG	Intron (ENST00000659248.1/101928989, intron 3 of 5)
MIR4300HG	Intron (ENST00000659248.1/101928989, intron 3 of 5)
MIR4300HG	Intron (ENST00000532217.1/101928989, intron 3 of 4)
MIR4431	Distal Intergenic
MIR4432HG	Distal Intergenic
MIR4437	Intron (ENST00000642559.1/101927156, intron 9 of 9)
MIR4438	Intron (ENST00000406979.6/79582, intron 12 of 17)
MIR4442	Distal Intergenic
MIR4444-1	Distal Intergenic
MIR4445	Distal Intergenic
MIR4445	Distal Intergenic
MIR4452	Intron (ENST00000641051.1/5602, intron 1 of 14)
MIR4453	Exon (ENST00000493479.1/ENST00000493479.1, exon 2 of 2)
MIR4454	Intron (ENST00000655347.1/ENST00000655347.1, intron 1 of 2)
MIR4456	Promoter (<=1kb)
MIR4460	Distal Intergenic
MIR4463	Intron (ENST00000393004.6/27145, intron 2 of 6)
MIR4464	Exon (ENST00000667364.1/ENST00000667364.1, exon 5 of 5)
MIR4481	Promoter (<=1kb)
MIR4501	Intron (ENST00000376705.3/266722, intron 1 of 1)
MIR4504	Intron (ENST00000261699.8/79944, intron 6 of 9)
MIR4510	Intron (ENST00000668741.1/ENST00000668741.1, intron 4 of 4)
MIR4633	Distal Intergenic
MIR4643	Distal Intergenic
MIR4652	Intron (ENST00000455502.5/2792, intron 1 of 3)
MIR4693	Distal Intergenic
MIR4704	Distal Intergenic
MIR4778	Intron (ENST00000652861.1/ENST00000652861.1, intron 3 of 4)
MIR4778	Intron (ENST00000606978.5/ENST00000606978.5, intron 7 of 9)
MIR5007	Distal Intergenic
MIR5189	Intron (ENST00000319555.8/161882, intron 1 of 9)
MIR5197	Intron (ENST00000503323.1/ENST00000503323.1, intron 1 of 4)
MIR520G	Promoter (1-2kb)
MIR548AB	Distal Intergenic
MIR548AB	Distal Intergenic
MIR548AD	Distal Intergenic
MIR548AO	Distal Intergenic
MIR548BB	Intron (ENST00000492590.6/2272, intron 4 of 9)
MIR548F2	Intron (ENST00000342788.9/2066, intron 1 of 27)
MIR548U	Exon (ENST00000490313.1/5558, exon 3 of 3)
MIR548XHG	Distal Intergenic
MIR548XHG	Promoter (<=1kb)
MIR5680	Distal Intergenic
MIR5688	Intron (ENST00000383699.7/253559, intron 1 of 9)
MIR5688	Intron (ENST00000383699.7/253559, intron 1 of 9)
MIR5688	Intron (ENST00000383699.7/253559, intron 1 of 9)
MIR5688	Intron (ENST00000383699.7/253559, intron 1 of 9)
MIR5688	Intron (ENST00000383699.7/253559, intron 1 of 9)
MIR5689HG	Promoter (<=1kb)
MIR5692A2	Promoter (2-3kb)
MIR5702	Distal Intergenic
MIR573	Distal Intergenic
MIR574	Intron (ENST00000510213.5/92689, intron 1 of 2)
MIR602	Intron (ENST00000462942.3/79813, intron 21 of 21)
MIR606	Intron (ENST00000611255.5/83938, intron 2 of 6)
MIR6072	Distal Intergenic
MIR6082	Distal Intergenic
MIR620	Intron (ENST00000281928.8/23389, intron 2 of 30)
MIR620	Intron (ENST00000281928.8/23389, intron 2 of 30)
MIR6499	Exon (ENST00000606930.1/ENST00000606930.1, exon 1 of 1)
MIR6718	Promoter (1-2kb)
MIR7843	Intron (ENST00000553525.6/9628, intron 15 of 17)
MIR7849	Intron (ENST00000432059.6/84068, intron 4 of 10)
MIR8062	Distal Intergenic
MIR8080	Intron (ENST00000466387.5/1496, intron 11 of 21)
MIR873	Distal Intergenic
MIR873	Distal Intergenic
MIR891A	Distal Intergenic
MIR92A1	Distal Intergenic
MIR99AHG	Distal Intergenic
MIRLET7A3	Exon (ENST00000435439.5/400931, exon 5 of 6)
MMUT	Distal Intergenic
MOB3B	Intron (ENST00000262244.6/79817, intron 2 of 3)
MORC3	Intron (ENST00000492336.5/23515, intron 3 of 4)
MORC4	Promoter (1-2kb)
MOSPD2	Distal Intergenic
MPP6	Distal Intergenic
MPRIP	Exon (ENST00000577514.5/23164, exon 5 of 5)
MPZL1	Intron (ENST00000537350.5/92241, intron 4 of 5)
MRAP2	Intron (ENST00000257776.5/112609, intron 3 of 3)
MRC1	3' UTR
MREG	Promoter (<=1kb)
MRPL22	Distal Intergenic
MRPS17	Intron (ENST00000446692.5/2631, intron 1 of 6)
MRTFA	Intron (ENST00000651595.1/57591, intron 5 of 14)
MS4A15	Promoter (2-3kb)
MSH2	Intron (ENST00000233146.6/4436, intron 8 of 15)
MSMO1	Distal Intergenic
MTA3	Intron (ENST00000405592.5/57504, intron 3 of 17)
MTCH1	Distal Intergenic
MTDH	Intron (ENST00000336273.8/92140, intron 2 of 11)
MTERF4	Intron (ENST00000310397.13/25992, intron 29 of 31)
MTF2	Intron (ENST00000540243.5/22823, intron 1 of 12)
MTHFD1L	Intron (ENST00000367321.7/25902, intron 26 of 27)
MTHFD2P1	Distal Intergenic
MTMR3	Intron (ENST00000401950.6/8897, intron 1 of 19)
MTMR7	Distal Intergenic
MTOR	Intron (ENST00000376838.5/2475, intron 11 of 19)
MTPAP	Distal Intergenic
MTREX	Intron (ENST00000230640.10/23517, intron 1 of 26)
MTRNR2L5	Intron (ENST00000613346.4/65217, intron 2 of 5)
MUC19	Intron (ENST00000454784.9/283463, intron 56 of 172)
MUC21	3' UTR
MUC4	Intron (ENST00000346145.8/4585, intron 1 of 23)
MVB12B	Intron (ENST00000361171.8/89853, intron 2 of 9)
MYBL1	Distal Intergenic
MYBPC1	Intron (ENST00000550514.5/4604, intron 1 of 6)
MYCBP2	Distal Intergenic
MYCBP2	Intron (ENST00000544440.7/23077, intron 44 of 82)
MYO10	Intron (ENST00000513610.6/4651, intron 2 of 40)
MYO16-AS1	Intron (ENST00000356711.7/23026, intron 34 of 34)
MYO1B	Promoter (<=1kb)
MYO1E	Intron (ENST00000288235.9/4643, intron 1 of 27)
MYO3A	Intron (ENST00000642920.2/53904, intron 32 of 34)
MYO5A	Promoter (<=1kb)
MYO6	Intron (ENST00000369981.7/4646, intron 1 of 35)
MYOM2	Intron (ENST00000262113.9/9172, intron 32 of 36)
MYOM2	Promoter (<=1kb)
MYOZ2	Distal Intergenic
MYT1L	Intron (ENST00000647755.1/23040, intron 18 of 24)
N4BP2	Intron (ENST00000381811.2/344967, intron 1 of 2)
NAALAD2	Intron (ENST00000525497.5/10003, intron 4 of 4)
NAALADL2-AS3	Intron (ENST00000434257.1/254827, intron 3 of 3)
NAALADL2-AS3	Intron (ENST00000434257.1/254827, intron 3 of 3)
NAP1L1	Promoter (2-3kb)
NARS2	Intron (ENST00000281038.10/79731, intron 11 of 13)
NAV1	Intron (ENST00000648727.1/ENST00000648727.1, intron 1 of 1)
NAV2	Intron (ENST00000360655.8/89797, intron 1 of 37)
NAV2	Intron (ENST00000360655.8/89797, intron 1 of 37)
NBEA	Distal Intergenic
NCAPD2	Promoter (2-3kb)
NCAPD3	Promoter (1-2kb)
NCF2	Distal Intergenic
NCK2	Distal Intergenic
NCKAP1	Intron (ENST00000361354.9/10787, intron 8 of 30)
NCKAP1	Distal Intergenic
NCKAP1	Promoter (1-2kb)
NCMAP	Intron (ENST00000374392.3/400746, intron 1 of 3)
NCOA6	Intron (ENST00000374796.6/23054, intron 1 of 15)
NCOA7	Intron (ENST00000368357.7/135112, intron 14 of 16)
NDRG1	Intron (ENST00000323851.11/10397, intron 3 of 15)
NDUFA10	Promoter (1-2kb)
NDUFA10	Intron (ENST00000419408.5/4705, intron 3 of 5)
NDUFAF1	Intron (ENST00000260361.9/51103, intron 3 of 4)
NEGR1	Intron (ENST00000357731.10/257194, intron 1 of 6)
NEGR1	Intron (ENST00000653965.1/ENST00000653965.1, intron 5 of 6)
NEGR1	Intron (ENST00000654734.1/100852410, intron 5 of 6)
NELL2	Intron (ENST00000333837.8/4753, intron 1 of 20)
NELL2	Intron (ENST00000395487.6/4753, intron 2 of 19)
NEXN	Intron (ENST00000330010.12/91624, intron 10 of 11)
NEXN	Promoter (2-3kb)
NF2	Intron (ENST00000413209.6/4771, intron 1 of 4)
NFIA-AS1	Intron (ENST00000371191.5/4774, intron 2 of 10)
NFIB	Intron (ENST00000380934.8/4781, intron 1 of 8)
NFKBIZ	Distal Intergenic
NFX1	Intron (ENST00000379521.8/4799, intron 19 of 20)
NFX1	Promoter (<=1kb)
NHS	Intron (ENST00000380060.7/4810, intron 1 of 7)
NHSL1	Intron (ENST00000491526.6/57224, intron 1 of 3)
NIBAN1	Intron (ENST00000367511.4/116496, intron 1 of 13)
NIF3L1	Downstream (<1kb)
NIPAL2	Distal Intergenic
NKAIN1	Distal Intergenic
NKAIN2	Intron (ENST00000368417.6/154215, intron 1 of 6)
NKAIN2	Intron (ENST00000368417.6/154215, intron 3 of 6)
NKAIN2	Intron (ENST00000368417.6/154215, intron 1 of 6)
NKX1-1	Distal Intergenic
NKX3-2	Distal Intergenic
NLGN1	Intron (ENST00000457714.5/22871, intron 4 of 6)
NMBR	Distal Intergenic
NME2	Downstream (<1kb)
NME7	Intron (ENST00000493481.1/29922, intron 1 of 2)
NNT	Distal Intergenic
NOL10	Intron (ENST00000381685.10/79954, intron 20 of 20)
NOL9	Promoter (1-2kb)
NOS1	Intron (ENST00000549189.1/4842, intron 1 of 1)
NOVA1	Distal Intergenic
NOX5	Promoter (<=1kb)
NPIPB5	Distal Intergenic
NPSR1	Intron (ENST00000419766.5/404744, intron 2 of 4)
NPSR1	Intron (ENST00000419766.5/404744, intron 2 of 4)
NPSR1-AS1	Intron (ENST00000360581.6/387129, intron 4 of 8)
NPTN	Distal Intergenic
NR2F1-AS1	Distal Intergenic
NR3C2	Intron (ENST00000344721.8/4306, intron 3 of 8)
NR5A2	Distal Intergenic
NRAP	Intron (ENST00000369360.7/4892, intron 11 of 40)
NREP	Distal Intergenic
NRG1	Intron (ENST00000519301.6/3084, intron 1 of 10)
NRN1	Distal Intergenic
NRN1	Distal Intergenic
NRP2	Distal Intergenic
NRP2	Promoter (<=1kb)
NRXN1	Intron (ENST00000401669.7/9378, intron 5 of 22)
NRXN1	Intron (ENST00000440698.1/730100, intron 2 of 10)
NRXN1	Intron (ENST00000401669.7/9378, intron 18 of 22)
NRXN2	Promoter (<=1kb)
NRXN3	Intron (ENST00000634499.1/9369, intron 14 of 19)
NSMAF	Intron (ENST00000038176.8/8439, intron 6 of 30)
NSMAF	Promoter (1-2kb)
NSMCE2	Intron (ENST00000517532.5/286053, intron 5 of 6)
NSMCE2	Promoter (2-3kb)
NSUN7	Intron (ENST00000316607.5/79730, intron 8 of 10)
NTM	Distal Intergenic
NTM	Intron (ENST00000374791.7/50863, intron 1 of 7)
NTM	Intron (ENST00000374791.7/50863, intron 2 of 7)
NTM	Intron (ENST00000331898.11/4978, intron 3 of 6)
NTRK3	Intron (ENST00000394480.6/4916, intron 14 of 18)
NTRK3	Intron (ENST00000394480.6/4916, intron 13 of 18)
NUDT12	Distal Intergenic
NUDT16	Distal Intergenic
NUDT4	3' UTR
NUF2	Distal Intergenic
NUP160	Promoter (2-3kb)
NUP160	Intron (ENST00000378460.6/23279, intron 7 of 35)
NUP35	Intron (ENST00000653710.1/ENST00000653710.1, intron 3 of 3)
NUPR2	Distal Intergenic
NUSAP1	Exon (ENST00000500949.6/729082, exon 4 of 4)
NUSAP1	Intron (ENST00000558945.5/729082, intron 3 of 3)
NXPE3	Distal Intergenic
NXPH1	Distal Intergenic
NYAP2	Intron (ENST00000636099.1/57624, intron 3 of 6)
NYAP2	Distal Intergenic
OASL	Distal Intergenic
OGFRL1	Intron (ENST00000602418.5/ENST00000602418.5, intron 1 of 4)
OGN	Intron (ENST00000375587.8/401541, intron 5 of 7)
OLIG3	Distal Intergenic
OMG	Intron (ENST00000356175.7/4763, intron 35 of 56)
OPN4	Distal Intergenic
OPRM1	Intron (ENST00000524150.2/4988, intron 2 of 2)
OPRM1	Intron (ENST00000520282.5/4988, intron 2 of 2)
OR13F1	Distal Intergenic
OR2W3	Distal Intergenic
OR4B1	Distal Intergenic
OR4C16	Promoter (1-2kb)
OR51B6	Intron (ENST00000380252.6/3048, intron 1 of 2)
OR5M1	Distal Intergenic
OR6B1	Intron (ENST00000470988.1/ENST00000470988.1, intron 2 of 2)
OR6B3	Promoter (2-3kb)
OR8G5	Distal Intergenic
OSBPL8	Intron (ENST00000551082.2/ENST00000551082.2, intron 2 of 2)
OSR1	Distal Intergenic
OSTN-AS1	Intron (ENST00000445281.5/344901, intron 3 of 3)
OXSR1	Intron (ENST00000492714.1/9943, intron 1 of 1)
PABPC1	Distal Intergenic
PAFAH1B1	Intron (ENST00000576586.5/5048, intron 1 of 4)
PAK2	Promoter (2-3kb)
PALLD	Intron (ENST00000505667.6/23022, intron 10 of 21)
PALLD	Intron (ENST00000505667.6/23022, intron 2 of 21)
PAMR1	Intron (ENST00000622144.4/25891, intron 1 of 11)
PANK3	Promoter (1-2kb)
PAPOLG	Distal Intergenic
PAPSS1	Distal Intergenic
PARD3-AS1	Distal Intergenic
PARD3B	Intron (ENST00000406610.7/117583, intron 18 of 22)
PARD3B	Distal Intergenic
PARD3B	Intron (ENST00000406610.7/117583, intron 4 of 22)
PARVA	Intron (ENST00000334956.15/55742, intron 6 of 12)
PAWR	3' UTR
PAX8-AS1	Intron (ENST00000662215.1/654433, intron 2 of 3)
PBX3	Intron (ENST00000342287.9/5090, intron 2 of 7)
PCAT2	Intron (ENST00000645463.1/ENST00000645463.1, intron 6 of 6)
PCBP3	Promoter (2-3kb)
PCBP3	Promoter (1-2kb)
PCCA	3' UTR
PCDH15	Intron (ENST00000613346.4/65217, intron 4 of 5)
PCDH20	Distal Intergenic
PCDH9	Intron (ENST00000648561.1/ENST00000648561.1, intron 2 of 2)
PCDH9	Intron (ENST00000377865.7/5101, intron 4 of 4)
PCED1B	Intron (ENST00000547748.1/ENST00000547748.1, intron 1 of 1)
PCED1B	Distal Intergenic
PCLO	Intron (ENST00000333891.14/27445, intron 22 of 24)
PCLO	Distal Intergenic
PCM1	Intron (ENST00000325083.12/5108, intron 26 of 38)
PCSK2	Intron (ENST00000377899.5/5126, intron 11 of 12)
PCSK5	Intron (ENST00000545128.5/5125, intron 13 of 36)
PCSK5	Intron (ENST00000545128.5/5125, intron 1 of 36)
PDCD1LG2	Intron (ENST00000397747.5/80380, intron 4 of 6)
PDE10A	Intron (ENST00000672902.1/10846, intron 1 of 22)
PDE1A	Intron (ENST00000435564.5/5136, intron 1 of 14)
PDE1A	Distal Intergenic
PDE4D	Distal Intergenic
PDE4D	Intron (ENST00000340635.11/5144, intron 1 of 14)
PDE4D	Exon (ENST00000500224.2/ENST00000500224.2, exon 2 of 2)
PDE4D	3' UTR
PDE4D	Intron (ENST00000340635.11/5144, intron 11 of 14)
PDE5A	Distal Intergenic
PDE6H	Promoter (1-2kb)
PDGFA	Intron (ENST00000402802.7/5154, intron 4 of 5)
PDGFRA	Intron (ENST00000507166.5/5156, intron 12 of 23)
PDK4	Distal Intergenic
PDLIM5	Promoter (<=1kb)
PDP1	Distal Intergenic
PDP2	3' UTR
PDPN	Intron (ENST00000294489.10/10630, intron 2 of 5)
PDPR	Intron (ENST00000288050.8/55066, intron 17 of 18)
PDSS2	Intron (ENST00000369037.9/57107, intron 1 of 7)
PDSS2	Intron (ENST00000369037.9/57107, intron 2 of 7)
PDZD2	Intron (ENST00000438447.2/23037, intron 1 of 24)
PDZD8	Intron (ENST00000334464.7/118987, intron 1 of 4)
PDZRN3	Intron (ENST00000263666.9/23024, intron 3 of 9)
PEX14	Intron (ENST00000472851.1/5195, intron 2 of 3)
PEX5L	Distal Intergenic
PEX7	Exon (ENST00000541292.5/5191, exon 5 of 8)
PFKP	Distal Intergenic
PGM1	Distal Intergenic
PHF14	Intron (ENST00000625468.2/ENST00000625468.2, intron 3 of 4)
PHF21A	Promoter (2-3kb)
PHF3	Intron (ENST00000506783.5/23469, intron 1 of 11)
PHF8	Distal Intergenic
PHGR1	Distal Intergenic
PHKA1	Intron (ENST00000420998.1/101928259, intron 2 of 4)
PHLDB2	Intron (ENST00000393923.7/90102, intron 3 of 17)
PHOSPHO2-KLHL23	Intron (ENST00000498202.6/100526832, intron 4 of 5)
PIAS2	Exon (ENST00000586170.1/9063, exon 3 of 4)
PID1	Intron (ENST00000482518.6/55022, intron 2 of 2)
PID1	Intron (ENST00000482518.6/55022, intron 2 of 2)
PIEZO2	Promoter (<=1kb)
PIGR	Distal Intergenic
PIK3C2B	Promoter (1-2kb)
PIK3R1	Distal Intergenic
PIK3R1	Intron (ENST00000663729.1/ENST00000663729.1, intron 1 of 3)
PIK3R4	Intron (ENST00000356763.8/30849, intron 13 of 19)
PIP4K2A	Distal Intergenic
PIR	Intron (ENST00000380420.10/8544, intron 6 of 9)
PITPNB	Distal Intergenic
PITPNC1	Intron (ENST00000581322.6/26207, intron 4 of 8)
PITX1	Intron (ENST00000282611.8/347732, intron 7 of 7)
PIWIL4	Intron (ENST00000543336.5/143689, intron 1 of 13)
PJA2	Distal Intergenic
PJA2	Distal Intergenic
PKNOX2	Intron (ENST00000530517.5/63876, intron 1 of 11)
PKP4	Intron (ENST00000426248.7/8502, intron 6 of 21)
PLA2G4A	Distal Intergenic
PLAGL1	Intron (ENST00000649307.1/5325, intron 1 of 6)
PLAGL1	Intron (ENST00000649307.1/5325, intron 1 of 6)
PLCB1	Intron (ENST00000637919.1/23236, intron 1 of 32)
PLCB1	Intron (ENST00000637919.1/23236, intron 31 of 32)
PLCB3	Promoter (<=1kb)
PLCG1-AS1	Intron (ENST00000244007.7/5335, intron 2 of 32)
PLCG2	Intron (ENST00000565272.5/ENST00000565272.5, intron 3 of 3)
PLCH1	Intron (ENST00000460012.6/23007, intron 1 of 22)
PLCH1-AS2	Promoter (<=1kb)
PLCL2	Distal Intergenic
PLEKHA2	Intron (ENST00000521746.5/59339, intron 8 of 8)
PLEKHA6	Intron (ENST00000272203.8/22874, intron 1 of 22)
PLEKHG1	Distal Intergenic
PLPP4	Promoter (2-3kb)
PLSCR4	Distal Intergenic
PLSCR4	Distal Intergenic
PLXNA2	Distal Intergenic
PMAIP1	Intron (ENST00000588794.1/ENST00000588794.1, intron 1 of 2)
PNLIPRP1	Intron (ENST00000439233.1/ENST00000439233.1, intron 2 of 2)
PNOC	Intron (ENST00000518479.5/5368, intron 2 of 2)
POC5	Intron (ENST00000428202.7/134359, intron 10 of 11)
POGLUT3	Promoter (<=1kb)
POLE4	Distal Intergenic
POLR3A	Intron (ENST00000372371.8/11128, intron 19 of 30)
POLR3G	Intron (ENST00000512239.1/10622, intron 1 of 1)
POMK	Intron (ENST00000614426.1/84197, intron 2 of 3)
PON2	Intron (ENST00000222572.8/5445, intron 1 of 8)
POTEA	Distal Intergenic
POU1F1	Distal Intergenic
POU2F1	Intron (ENST00000559038.5/5451, intron 2 of 4)
POU3F4	Distal Intergenic
POU5F1P4	Intron (ENST00000368346.7/55870, intron 4 of 27)
PPARA	Intron (ENST00000440343.5/5465, intron 2 of 3)
PPARGC1B	Distal Intergenic
PPFIA2	Intron (ENST00000333447.11/8499, intron 1 of 28)
PPFIBP1	Intron (ENST00000540114.5/8496, intron 9 of 23)
PPP1R14C	Intron (ENST00000361131.5/81706, intron 1 of 3)
PPP2CA	Intron (ENST00000519718.1/5515, intron 1 of 2)
PPP2R2B	Intron (ENST00000394409.7/5521, intron 4 of 8)
PPP2R2B	Intron (ENST00000394409.7/5521, intron 1 of 8)
PPP2R2D	Intron (ENST00000455566.6/55844, intron 2 of 8)
PPP2R3A	Distal Intergenic
PPP3CB-AS1	Intron (ENST00000360663.9/5532, intron 1 of 13)
PPP4R3A	Intron (ENST00000554684.5/55671, intron 1 of 14)
PPP5D1	Intron (ENST00000602017.5/100506012, intron 1 of 3)
PRDM1	Intron (ENST00000644129.1/ENST00000644129.1, intron 2 of 3)
PRDM1	Intron (ENST00000652320.1/639, intron 1 of 6)
PRDM5	Intron (ENST00000653046.1/ENST00000653046.1, intron 2 of 2)
PRDM6	Distal Intergenic
PRDX4	Distal Intergenic
PRELID2	Intron (ENST00000510259.5/153768, intron 1 of 2)
PREX1	Intron (ENST00000371941.4/57580, intron 10 of 39)
PRKACG	Intron (ENST00000265382.8/8395, intron 8 of 15)
PRKAR2A	Intron (ENST00000265563.13/5576, intron 1 of 10)
PRKCE	Intron (ENST00000306156.8/5581, intron 2 of 14)
PRKCQ	Intron (ENST00000610727.1/5588, intron 11 of 16)
PRKN	Intron (ENST00000366898.6/5071, intron 1 of 11)
PROM1	Promoter (2-3kb)
PROSER2-AS1	Intron (ENST00000356352.6/26019, intron 15 of 20)
PRPF3	Distal Intergenic
PRPF40A	Intron (ENST00000410080.6/55660, intron 2 of 25)
PRR16	Distal Intergenic
PRR16	Intron (ENST00000407149.7/51334, intron 1 of 1)
PRR16	Distal Intergenic
PRR20E	Distal Intergenic
PRR23B	Promoter (<=1kb)
PRR5	Intron (ENST00000611394.4/55615, intron 1 of 8)
PRSS12	Distal Intergenic
PRSS23	Distal Intergenic
PRSS23	Distal Intergenic
PRUNE2	Intron (ENST00000642542.1/ENST00000642542.1, intron 1 of 1)
PSAP	Distal Intergenic
PSD3	Intron (ENST00000440756.4/23362, intron 1 of 15)
PSIP1	Promoter (<=1kb)
PSPC1	Intron (ENST00000471658.5/55269, intron 3 of 7)
PTBP2	Intron (ENST00000482253.5/58155, intron 2 of 12)
PTBP2	Distal Intergenic
PTCHD4	Distal Intergenic
PTEN	Distal Intergenic
PTPN14	Intron (ENST00000366956.10/5784, intron 1 of 18)
PTPN23	Distal Intergenic
PTPN4	Intron (ENST00000263708.7/5775, intron 1 of 26)
PTPN4	Intron (ENST00000263708.7/5775, intron 3 of 26)
PTPRC	Distal Intergenic
PTPRD	Intron (ENST00000463477.5/5789, intron 2 of 16)
PTPRD	Intron (ENST00000381196.8/5789, intron 29 of 42)
PTPRD-AS2	Intron (ENST00000657567.1/ENST00000657567.1, intron 2 of 3)
PTPRD-AS2	Distal Intergenic
PTPRD-AS2	Distal Intergenic
PTPRG	Intron (ENST00000474889.6/5793, intron 4 of 29)
PTPRK	Distal Intergenic
PTPRO	Intron (ENST00000281171.9/5800, intron 14 of 26)
PTTG1IP	Promoter (<=1kb)
PUM1	Distal Intergenic
PVT1	Promoter (2-3kb)
PVT1	Intron (ENST00000667305.1/5820, intron 2 of 8)
PWWP2A	Intron (ENST00000524050.5/114825, intron 2 of 5)
PYGL	Promoter (2-3kb)
QKI	Intron (ENST00000361758.8/9444, intron 3 of 7)
R3HCC1L	Distal Intergenic
R3HDM1	Intron (ENST00000409478.5/23518, intron 5 of 22)
RAB10	Intron (ENST00000264710.5/10890, intron 1 of 5)
RAB28	Distal Intergenic
RAB3GAP1	Intron (ENST00000264158.12/22930, intron 5 of 23)
RAB6A	Intron (ENST00000310653.10/5870, intron 5 of 7)
RAB9BP1	Intron (ENST00000503650.1/ENST00000503650.1, intron 1 of 2)
RAB9BP1	Intron (ENST00000503650.1/ENST00000503650.1, intron 1 of 2)
RAB9BP1	Intron (ENST00000503650.1/ENST00000503650.1, intron 1 of 2)
RAB9BP1	Distal Intergenic
RAB9BP1	Intron (ENST00000503650.1/ENST00000503650.1, intron 1 of 2)
RAB9BP1	Intron (ENST00000503650.1/ENST00000503650.1, intron 1 of 2)
RAB9BP1	Exon (ENST00000671304.1/ENST00000671304.1, exon 2 of 5)
RAB9BP1	Intron (ENST00000523745.1/ENST00000523745.1, intron 1 of 1)
RAB9BP1	Intron (ENST00000503650.1/ENST00000503650.1, intron 1 of 2)
RAB9BP1	Distal Intergenic
RAB9BP1	Intron (ENST00000503650.1/ENST00000503650.1, intron 1 of 2)
RAB9BP1	Intron (ENST00000503650.1/ENST00000503650.1, intron 1 of 2)
RAB9BP1	Distal Intergenic
RABGAP1	Intron (ENST00000456584.5/23637, intron 3 of 27)
RABGAP1	Intron (ENST00000456584.5/23637, intron 14 of 27)
RABGAP1L	Intron (ENST00000251507.8/9910, intron 18 of 20)
RABGAP1L	Intron (ENST00000357444.10/9910, intron 7 of 13)
RAD18	3' UTR
RAD21	Promoter (1-2kb)
RAD51B	Intron (ENST00000479335.5/5890, intron 9 of 11)
RAD51C	Intron (ENST00000461271.5/5889, intron 3 of 4)
RAD54L	Promoter (1-2kb)
RAG2	Intron (ENST00000446510.6/119710, intron 2 of 5)
RAG2	Distal Intergenic
RALGAPA1	Intron (ENST00000389698.7/253959, intron 32 of 40)
RALGAPA1P1	Intron (ENST00000374710.7/83856, intron 12 of 13)
RALGPS1	Intron (ENST00000424082.6/9649, intron 1 of 17)
RALY	Intron (ENST00000375114.7/22913, intron 2 of 8)
RANBP17	Intron (ENST00000389118.8/64901, intron 15 of 29)
RANBP17	Intron (ENST00000389118.8/64901, intron 25 of 29)
RAP2B	Distal Intergenic
RAPGEF2	Distal Intergenic
RAPGEF2	Distal Intergenic
RAPGEF5	Distal Intergenic
RAPGEF5	Intron (ENST00000665637.1/9771, intron 11 of 25)
RAPGEF6	Intron (ENST00000509018.5/51735, intron 6 of 27)
RARB	Intron (ENST00000455576.1/5915, intron 5 of 5)
RASA1	Intron (ENST00000274376.11/5921, intron 9 of 24)
RASA1	Intron (ENST00000274376.11/5921, intron 1 of 24)
RB1CC1	Intron (ENST00000518468.1/9821, intron 1 of 2)
RB1CC1	Distal Intergenic
RBFOX1	Intron (ENST00000641259.1/54715, intron 14 of 19)
RBFOX1	Intron (ENST00000670665.1/ENST00000670665.1, intron 1 of 4)
RBFOX1	Intron (ENST00000641259.1/54715, intron 7 of 19)
RBFOX1	Exon (ENST00000565247.1/ENST00000565247.1, exon 2 of 2)
RBFOX1	Intron (ENST00000641259.1/54715, intron 6 of 19)
RBFOX1	Distal Intergenic
RBFOX1	Distal Intergenic
RBFOX3	Distal Intergenic
RBM24	Distal Intergenic
RBM27	Intron (ENST00000506502.2/54439, intron 3 of 19)
RBM27	Intron (ENST00000506502.2/54439, intron 1 of 19)
RBM47	Intron (ENST00000295971.12/54502, intron 1 of 6)
[truncated: 634 more rows]

## Sheet: CO2
SYMBOL	annotation
ABHD3	Distal Intergenic
ACTL7B	Distal Intergenic
ACTR8	Promoter (<=1kb)
AOPEP	Intron (ENST00000277198.6/84909, intron 5 of 7)
AP2A1	Intron (ENST00000354293.9/160, intron 1 of 22)
AP3S1	Intron (ENST00000514118.5/1176, intron 1 of 2)
APBA2	Intron (ENST00000561069.5/321, intron 3 of 14)
AREG	Intron (ENST00000510419.1/ENST00000510419.1, intron 4 of 5)
ASCC3	Promoter (<=1kb)
ASH2L	Distal Intergenic
ASMT	Distal Intergenic
ASXL2	Downstream (<1kb)
ATG16L2	Promoter (<=1kb)
ATM	3' UTR
ATP6V0D2	Promoter (1-2kb)
ATP9A	Distal Intergenic
ATXN7L1	Intron (ENST00000419735.7/222255, intron 3 of 11)
BAGE2	Distal Intergenic
BAGE2	Distal Intergenic
BICD1	Intron (ENST00000652176.1/636, intron 1 of 9)
BICD1	Intron (ENST00000652176.1/636, intron 2 of 9)
BIN1	Distal Intergenic
BIRC5	Distal Intergenic
BRD4	Promoter (1-2kb)
C1GALT1	Promoter (1-2kb)
CACNA1E	Intron (ENST00000524607.6/777, intron 1 of 11)
CBLB	Distal Intergenic
CCDC102B	Distal Intergenic
CCNG1	Intron (ENST00000646617.1/ENST00000646617.1, intron 3 of 14)
CCNY	Intron (ENST00000490012.6/219771, intron 9 of 9)
CDH13	Promoter (<=1kb)
CDK13	Intron (ENST00000340829.10/8621, intron 5 of 13)
CDK19	Intron (ENST00000413605.6/23097, intron 4 of 11)
CHD9	5' UTR
CHI3L2	Intron (ENST00000445067.6/1117, intron 1 of 12)
CIT	Intron (ENST00000261833.11/11113, intron 5 of 46)
CLEC16A	Intron (ENST00000409790.6/23274, intron 19 of 23)
CLEC18B	Exon (ENST00000669286.1/ENST00000669286.1, exon 4 of 4)
CLEC7A	3' UTR
CLRN3	Distal Intergenic
CMTM6	Promoter (1-2kb)
CNOT6	Intron (ENST00000261951.9/57472, intron 2 of 11)
COL28A1	Intron (ENST00000399429.8/340267, intron 27 of 34)
COQ5	Promoter (1-2kb)
CRB1	Distal Intergenic
CT83	Distal Intergenic
CTTNBP2NL	Distal Intergenic
DNAJB6	Intron (ENST00000262177.9/10049, intron 8 of 9)
DRD2	Distal Intergenic
DSG3	Promoter (<=1kb)
DYRK1A	Intron (ENST00000667151.1/ENST00000667151.1, intron 1 of 2)
EBPL	Intron (ENST00000242827.11/84650, intron 1 of 3)
EFCAB2	Intron (ENST00000366522.6/84288, intron 7 of 7)
EGLN3	Intron (ENST00000555922.1/ENST00000555922.1, intron 2 of 2)
EIF2A	Intron (ENST00000487799.5/83939, intron 2 of 12)
EIF3H	Intron (ENST00000521861.6/8667, intron 2 of 7)
EIF4E	Intron (ENST00000450253.6/1977, intron 1 of 6)
EPHB1	Intron (ENST00000649588.1/ENST00000649588.1, intron 1 of 6)
EPN2	Promoter (<=1kb)
ETS1	Intron (ENST00000392668.8/2113, intron 2 of 9)
FAM102A	Distal Intergenic
FAM120AOS	Intron (ENST00000277165.11/23196, intron 3 of 17)
FAM172A	Intron (ENST00000395965.8/83989, intron 1 of 10)
FAM186A	Distal Intergenic
FAM230C	Distal Intergenic
FAN1	Distal Intergenic
FBN2	Intron (ENST00000508645.5/28965, intron 1 of 6)
FBXO28	Distal Intergenic
FHIT	Intron (ENST00000492590.6/2272, intron 5 of 9)
FHIT	Intron (ENST00000492590.6/2272, intron 1 of 9)
FRYL	Intron (ENST00000358350.8/285527, intron 3 of 63)
FSTL4	Intron (ENST00000265342.12/23105, intron 7 of 15)
FUCA1	Promoter (2-3kb)
FUOM	Promoter (2-3kb)
GFRA4	Intron (ENST00000262919.10/8455, intron 23 of 28)
GGTLC1	Distal Intergenic
GNE	Intron (ENST00000464497.5/1211, intron 6 of 7)
GOSR2	Promoter (2-3kb)
GRK1	Intron (ENST00000335678.7/6011, intron 3 of 6)
H2BC20P	Promoter (1-2kb)
HABP2	Distal Intergenic
HAS2	Intron (ENST00000648171.1/594842, intron 7 of 8)
HDAC5	Distal Intergenic
HINT1	Intron (ENST00000661392.1/ENST00000661392.1, intron 5 of 5)
HNF4G	Distal Intergenic
HSPA9	Promoter (1-2kb)
IGSF10	Intron (ENST00000474524.5/116931, intron 42 of 42)
IRS2	Distal Intergenic
IZUMO2	Distal Intergenic
JAM3	Intron (ENST00000532252.5/83700, intron 2 of 5)
KALRN	Intron (ENST00000448253.5/8997, intron 2 of 5)
KANSL1	Intron (ENST00000572904.6/284058, intron 1 of 14)
KANSL1	Distal Intergenic
KCNMB3	Distal Intergenic
KCNV1	Distal Intergenic
KIAA0355	Intron (ENST00000588470.5/9710, intron 1 of 3)
KIR3DX1	Exon (ENST00000610811.4/90011, exon 8 of 8)
KLF15	Distal Intergenic
KLF5	Intron (ENST00000539231.5/688, intron 3 of 3)
LAPTM4A	Distal Intergenic
LGALS3BP	Distal Intergenic
LHFPL3-AS2	Intron (ENST00000653259.1/ENST00000653259.1, intron 1 of 1)
LINC00507	Promoter (<=1kb)
LINC00534	Intron (ENST00000662145.1/100874052, intron 2 of 3)
LINC00539	Intron (ENST00000667082.1/100652865, intron 4 of 5)
LINC00560	Distal Intergenic
LINC00564	Distal Intergenic
LINC00641	Exon (ENST00000555379.1/283624, exon 1 of 1)
LINC00877	Intron (ENST00000666244.1/285286, intron 5 of 6)
LINC00910	Intron (ENST00000663186.1/ENST00000663186.1, intron 1 of 2)
LINC00971	Distal Intergenic
LINC00971	Distal Intergenic
LINC01016	Distal Intergenic
LINC01091	Promoter (<=1kb)
LINC01091	Promoter (<=1kb)
LINC01184	Intron (ENST00000499346.7/644873, intron 2 of 3)
LINC01256	Distal Intergenic
LINC01360	Distal Intergenic
LINC01479	Distal Intergenic
LINC01503	Distal Intergenic
LINC01606	Intron (ENST00000669200.1/100507651, intron 5 of 6)
LINC01819	Promoter (2-3kb)
LINC01950	Distal Intergenic
LINC01989	Intron (ENST00000580792.1/101927239, intron 1 of 2)
LINC02232	Distal Intergenic
LINC02243	Distal Intergenic
LINC02333	Distal Intergenic
LINC02353	Distal Intergenic
LINC02534	Distal Intergenic
LINC02615	Intron (ENST00000487657.2/ENST00000487657.2, intron 1 of 1)
LMNB1-DT	Distal Intergenic
LOC101929124	Intron (ENST00000593802.1/105376917, intron 2 of 2)
LOC102546294	Intron (ENST00000636510.1/ENST00000636510.1, intron 1 of 3)
LONP2	Intron (ENST00000285737.9/83752, intron 7 of 14)
LRP6	Intron (ENST00000298566.2/79370, intron 5 of 6)
LRPPRC	Exon (ENST00000260665.12/10128, exon 15 of 38)
MAD1L1	Intron (ENST00000265854.11/8379, intron 10 of 16)
MAFK	Distal Intergenic
MAP1LC3B2	Distal Intergenic
MAP2	Distal Intergenic
MAP3K7	Distal Intergenic
MARCHF3	Intron (ENST00000308660.6/115123, intron 3 of 4)
MARCHF5	Distal Intergenic
MARCKS	Distal Intergenic
MARF1	3' UTR
MCCC2	Promoter (<=1kb)
MED20	Promoter (1-2kb)
MIR2278	Intron (ENST00000277198.6/84909, intron 4 of 7)
MIR378C	Distal Intergenic
MIR4444-1	Distal Intergenic
MIR4465	Distal Intergenic
MIR4472-2	Distal Intergenic
MIR466	Promoter (2-3kb)
MIR5007	Distal Intergenic
MIR572	Distal Intergenic
MIR591	Intron (ENST00000265631.9/10165, intron 3 of 17)
MIR6133	Intron (ENST00000393161.6/60412, intron 2 of 9)
MSI2	Intron (ENST00000416426.6/124540, intron 5 of 13)
MSI2	Intron (ENST00000416426.6/124540, intron 6 of 13)
MTMR6	Distal Intergenic
MTREX	Promoter (2-3kb)
MYH7B	Intron (ENST00000252015.3/26133, intron 10 of 18)
MYO1H	Exon (ENST00000310903.9/283446, exon 4 of 32)
NBPF11	Intron (ENST00000358206.4/ENST00000358206.4, intron 1 of 1)
NCOA3	Intron (ENST00000371998.8/8202, intron 1 of 22)
NFIA	Intron (ENST00000665290.1/101926964, intron 1 of 5)
NOL6	Distal Intergenic
NR5A2	Distal Intergenic
NTMT1	Distal Intergenic
PANX2	Intron (ENST00000159647.9/56666, intron 1 of 3)
PARD3	Intron (ENST00000545260.5/56288, intron 4 of 22)
PARM1	Intron (ENST00000513238.5/25849, intron 1 of 2)
PARP12	Intron (ENST00000263549.7/64761, intron 4 of 11)
PDE1C	Intron (ENST00000396191.6/5137, intron 15 of 17)
PEMT	Intron (ENST00000395782.5/10400, intron 2 of 6)
PGLYRP2	Promoter (<=1kb)
PHLDA2	Distal Intergenic
PITPNB	Intron (ENST00000335272.10/23760, intron 10 of 11)
PKD1L1	Intron (ENST00000289672.6/168507, intron 20 of 56)
PP2672	Intron (ENST00000651370.1/ENST00000651370.1, intron 1 of 1)
PPFIA2	Intron (ENST00000333447.11/8499, intron 1 of 28)
PPP1R12C	Intron (ENST00000263433.8/54776, intron 3 of 21)
PPP1R37	Intron (ENST00000587566.5/57787, intron 1 of 6)
PPP2R3A	Distal Intergenic
PWWP3A	Promoter (2-3kb)
RAD1	Downstream (<1kb)
RAD50	Intron (ENST00000378953.8/441108, intron 3 of 3)
RASD2	Distal Intergenic
RASEF	Distal Intergenic
RBFOX3	Promoter (<=1kb)
RBFOX3	Intron (ENST00000583458.5/146713, intron 1 of 13)
REEP1	Exon (ENST00000165698.9/65055, exon 3 of 7)
REEP3	Intron (ENST00000444770.1/ENST00000444770.1, intron 2 of 2)
RFX3	Intron (ENST00000382004.7/5991, intron 2 of 17)
RHOD	Promoter (1-2kb)
RHOU	Distal Intergenic
RIN3	Promoter (<=1kb)
RNA5S1	Distal Intergenic
RNF126	Exon (ENST00000591866.2/ENST00000591866.2, exon 2 of 2)
RNF157	Promoter (<=1kb)
RNF38	Intron (ENST00000353739.8/152006, intron 3 of 10)
SAMHD1	Distal Intergenic
SDK2	Intron (ENST00000392650.8/54549, intron 11 of 44)
SEC63	3' UTR
SGIP1	Intron (ENST00000237247.10/84251, intron 20 of 26)
SHISAL1	Intron (ENST00000381176.5/85352, intron 1 of 4)
SHLD2	Intron (ENST00000437629.6/54537, intron 2 of 2)
SKI	Promoter (1-2kb)
SKOR1	Intron (ENST00000178640.10/5607, intron 21 of 21)
SLC13A2	Intron (ENST00000444914.7/9058, intron 1 of 11)
SLC66A1	Promoter (<=1kb)
SNAP29	Intron (ENST00000215730.12/9342, intron 1 of 4)
SNORA74B	Intron (ENST00000519374.6/8992, intron 3 of 3)
SNW1	Distal Intergenic
SNX6	Intron (ENST00000362031.10/58533, intron 2 of 13)
SOX2-OT	Promoter (<=1kb)
SPATA17	Intron (ENST00000470448.5/128153, intron 1 of 7)
SPG11	Intron (ENST00000261866.12/80208, intron 7 of 39)
SPIRE2	Promoter (<=1kb)
SPOCK3	Distal Intergenic
SPON2	Intron (ENST00000617421.4/10417, intron 2 of 7)
SUDS3	Distal Intergenic
SYNE1	Promoter (1-2kb)
SYT6	Intron (ENST00000420156.2/ENST00000420156.2, intron 1 of 1)
TAOK1	Distal Intergenic
TBC1D22A-AS1	Intron (ENST00000380995.5/25771, intron 8 of 13)
TBC1D23	Intron (ENST00000394144.9/55773, intron 4 of 18)
TEAD1	Intron (ENST00000527636.6/7003, intron 2 of 12)
TENM4	Distal Intergenic
TEX29	Distal Intergenic
THOC2	Distal Intergenic
TMC1	Intron (ENST00000297784.9/117531, intron 12 of 23)
TMEM51-AS1	Intron (ENST00000310916.6/200197, intron 1 of 5)
TOP1MT	Intron (ENST00000521193.5/116447, intron 2 of 14)
TUBA3E	Distal Intergenic
U2SURP	Intron (ENST00000497652.5/101927832, intron 2 of 4)
UBXN2B	Distal Intergenic
UST	Distal Intergenic
VAPA	Distal Intergenic
VDAC1	Promoter (<=1kb)
VRK3	Intron (ENST00000316763.8/51231, intron 3 of 14)
WAC	Intron (ENST00000375664.8/51322, intron 3 of 13)
WDR11-AS1	Exon (ENST00000663233.1/ENST00000663233.1, exon 2 of 2)
YWHAB	Intron (ENST00000479421.5/7529, intron 1 of 6)
ZBTB10	Intron (ENST00000656157.1/ENST00000656157.1, intron 2 of 3)
ZCCHC8	Downstream (1-2kb)
ZFAND5	Distal Intergenic
ZFHX3	Intron (ENST00000268489.10/463, intron 4 of 9)
ZFYVE1	Intron (ENST00000553891.5/53349, intron 2 of 12)
ZMIZ1	Intron (ENST00000334512.10/57178, intron 1 of 24)
ZNF398	Intron (ENST00000426851.6/57541, intron 5 of 6)
ZNF483	Intron (ENST00000358151.8/158399, intron 5 of 5)
ZNF573	Intron (ENST00000591908.1/ENST00000591908.1, intron 1 of 1)
ZNF587	Promoter (1-2kb)
ZNF727	Promoter (2-3kb)
ZNF729	Distal Intergenic
ZNF733P	Exon (ENST00000450891.1/ENST00000450891.1, exon 1 of 2)

## Sheet: CO3
SYMBOL	annotation
ABALON	Intron (ENST00000412972.1/ENST00000412972.1, intron 1 of 1)
ACTL7B	Distal Intergenic
AEBP2	Intron (ENST00000538425.5/121536, intron 1 of 3)
AFF4	Promoter (2-3kb)
AGAP1	Intron (ENST00000304032.13/116987, intron 1 of 17)
AICDA	Distal Intergenic
ARHGEF4	Intron (ENST00000409359.6/50649, intron 1 of 12)
BACH1	Intron (ENST00000447125.5/193629, intron 2 of 2)
BASP1	Intron (ENST00000606445.1/10409, intron 3 of 3)
BORCS5	Intron (ENST00000314565.9/118426, intron 2 of 3)
BRWD1	Intron (ENST00000333229.6/54014, intron 36 of 41)
CALM2	Intron (ENST00000654272.1/ENST00000654272.1, intron 1 of 1)
CDH20	Intron (ENST00000590199.5/ENST00000590199.5, intron 3 of 3)
CPA4	Intron (ENST00000222481.9/1358, intron 10 of 10)
CSF3R	Distal Intergenic
DDR2	Exon (ENST00000446985.6/4921, exon 6 of 18)
DPYSL2	Promoter (1-2kb)
DUSP16	Intron (ENST00000298573.9/80824, intron 1 of 6)
DVL3	Promoter (2-3kb)
ECD	Intron (ENST00000372979.9/11319, intron 3 of 13)
EFNA5	Distal Intergenic
EFNB1	Distal Intergenic
EGOT	Promoter (<=1kb)
EHD4	Intron (ENST00000220325.9/30844, intron 1 of 5)
ELMO1	Intron (ENST00000310758.8/9844, intron 4 of 21)
EN1	Distal Intergenic
FADS6	Promoter (2-3kb)
FAM102A	Intron (ENST00000373095.6/399665, intron 1 of 10)
FAM222B	Intron (ENST00000581407.5/55731, intron 1 of 2)
FGF2	Distal Intergenic
FTO	Intron (ENST00000636491.1/79068, intron 9 of 9)
GALNT9	Intron (ENST00000328957.13/50614, intron 6 of 10)
GNPDA2	Exon (ENST00000503971.1/ENST00000503971.1, exon 1 of 2)
H2BC9	Distal Intergenic
H3C3	Promoter (<=1kb)
HABP4	3' UTR
HDAC1	Intron (ENST00000373548.8/3065, intron 3 of 13)
IGFBP7-AS1	Intron (ENST00000499667.6/255130, intron 1 of 4)
KCNG1	Distal Intergenic
KLHDC4	Promoter (<=1kb)
KLRK1	Promoter (1-2kb)
LCOR	Intron (ENST00000371103.8/84458, intron 4 of 7)
LINC00421	Intron (ENST00000446672.2/ENST00000446672.2, intron 5 of 20)
LINC01221	Distal Intergenic
LINC01535	Promoter (1-2kb)
LINC01756	Distal Intergenic
LINC01816	3' UTR
LINC01950	Intron (ENST00000513273.1/102467213, intron 2 of 3)
LINC02743	Distal Intergenic
LOC101928401	Distal Intergenic
LRRC29	Intron (ENST00000409509.5/26231, intron 2 of 5)
LRRC41	Intron (ENST00000617190.4/10489, intron 3 of 9)
LVRN	Promoter (2-3kb)
MC3R	Distal Intergenic
MIR1289-2	Intron (ENST00000265342.12/23105, intron 3 of 15)
MLLT10	Intron (ENST00000651097.1/8028, intron 2 of 5)
MYCNUT	Distal Intergenic
MYRF	Intron (ENST00000257215.10/747, intron 3 of 19)
NCOR2	Distal Intergenic
NUDT4	3' UTR
OR4A15	Distal Intergenic
P4HA2	Promoter (1-2kb)
PACRG	Intron (ENST00000366898.6/5071, intron 1 of 11)
PFDN4	Intron (ENST00000650710.1/ENST00000650710.1, intron 1 of 2)
PITPNC1	Exon (ENST00000364677.1/ENST00000364677.1, exon 1 of 1)
PPP6R2	Intron (ENST00000359139.7/9701, intron 1 of 22)
PTCHD1	Distal Intergenic
RNF187	Distal Intergenic
RNF8	Intron (ENST00000373479.9/9025, intron 7 of 7)
SEC14L2	Promoter (<=1kb)
SH3PXD2B	3' UTR
SIPA1L3	Intron (ENST00000222345.11/23094, intron 1 of 21)
SIRT6	Exon (ENST00000596119.5/51548, exon 4 of 5)
SLC22A7	Promoter (<=1kb)
SLC25A16	Intron (ENST00000609923.6/8034, intron 2 of 8)
SLC5A10	Promoter (<=1kb)
SNORD73A	Promoter (<=1kb)
SORBS1	Distal Intergenic
SPRED2	Intron (ENST00000606978.5/ENST00000606978.5, intron 4 of 9)
SPRY4-AS1	Intron (ENST00000510311.5/101926941, intron 3 of 3)
SPSB1	Distal Intergenic
STN1	Distal Intergenic
SUSD1	Distal Intergenic
TBPL1	Distal Intergenic
TCF3	Distal Intergenic
TLK2	Exon (ENST00000577616.1/11011, exon 4 of 5)
TMEM250	Exon (ENST00000566567.1/ENST00000566567.1, exon 1 of 1)
TRIM22	Promoter (<=1kb)
TSPAN14	Distal Intergenic
WDHD1	Intron (ENST00000360586.8/11169, intron 11 of 25)
WDR45B	Intron (ENST00000574694.1/ENST00000574694.1, intron 1 of 1)
ZFP42	Distal Intergenic
ZMYND11	Promoter (<=1kb)
ZMYND8	Intron (ENST00000311275.11/23613, intron 14 of 21)
ZNF385A	Promoter (1-2kb)
ZNF727	Promoter (<=1kb)

## Sheet: CO4
SYMBOL	annotation
ABCA17P	Intron (ENST00000469908.5/650655, intron 6 of 16)
ABCC4	Intron (ENST00000645237.2/10257, intron 19 of 30)
ACAP2	Distal Intergenic
APOL3	Distal Intergenic
ARIH2	Promoter (<=1kb)
ATG5	Intron (ENST00000636437.1/9474, intron 4 of 6)
ATP1B1	Intron (ENST00000367816.5/481, intron 3 of 6)
ATP6V0A1	Promoter (<=1kb)
ATXN7	Intron (ENST00000474112.5/6314, intron 4 of 11)
BDH1	Intron (ENST00000453454.5/220729, intron 4 of 5)
CASC16	Intron (ENST00000656843.1/ENST00000656843.1, intron 1 of 1)
CDK12	Intron (ENST00000447079.5/51755, intron 8 of 13)
CDKAL1	Intron (ENST00000274695.8/54901, intron 4 of 15)
CDO1	Distal Intergenic
CFAP126	Distal Intergenic
CLEC4O	Exon (ENST00000589193.2/ENST00000589193.2, exon 1 of 1)
CLIC4	Intron (ENST00000497755.1/25932, intron 5 of 5)
CRYBA1	Distal Intergenic
CTSE	Promoter (<=1kb)
DNAJC3	Intron (ENST00000602402.6/5611, intron 4 of 11)
DNMBP	Intron (ENST00000661385.1/100188954, intron 2 of 3)
DOCK2	Intron (ENST00000520908.6/1794, intron 25 of 51)
DYDC2	Intron (ENST00000372204.7/143241, intron 7 of 7)
ERBIN	Intron (ENST00000284037.9/55914, intron 1 of 25)
GLDC	Promoter (2-3kb)
GPR155	Distal Intergenic
IPCEF1	Intron (ENST00000265198.8/26034, intron 1 of 11)
IPP	Intron (ENST00000359942.8/3652, intron 5 of 9)
IRAK1BP1	Distal Intergenic
KAT6B	Distal Intergenic
LARS1	Distal Intergenic
LINC00673	Promoter (<=1kb)
LINC01206	Distal Intergenic
LINC01339	Intron (ENST00000670522.1/101929495, intron 4 of 4)
LINC02399	Intron (ENST00000651272.1/ENST00000651272.1, intron 5 of 6)
LINC02764	Intron (ENST00000528496.1/101928823, intron 2 of 2)
LOC101927354	Exon (ENST00000430266.2/101927354, exon 2 of 4)
LOC339166	Distal Intergenic
LRRC8D	Intron (ENST00000370453.5/55144, intron 3 of 3)
MAP4	Intron (ENST00000395734.7/4134, intron 1 of 17)
MCCC2	Promoter (1-2kb)
MIR512-1	Distal Intergenic
MIR548AQ	Intron (ENST00000382199.6/10644, intron 2 of 15)
MRPS10	Intron (ENST00000541110.5/55809, intron 3 of 17)
NOL4	Distal Intergenic
RAB10	Intron (ENST00000264710.5/10890, intron 1 of 5)
RESF1	Exon (ENST00000616998.1/ENST00000616998.1, exon 1 of 1)
SBF2	Promoter (2-3kb)
SCAP	Promoter (2-3kb)
SLC16A9	Exon (ENST00000644636.1/ENST00000644636.1, exon 7 of 7)
SLC4A8	Promoter (2-3kb)
SNAP25-AS1	Promoter (2-3kb)
SUN2	Intron (ENST00000416406.1/ENST00000416406.1, intron 1 of 1)
TAB3	Distal Intergenic
TCERG1L	Intron (ENST00000483040.1/256536, intron 1 of 11)
TGFBR3	Intron (ENST00000212355.9/7049, intron 1 of 16)
TLN1	Promoter (<=1kb)
TOM1L2	Intron (ENST00000581396.5/146691, intron 1 of 13)
UPP1	Intron (ENST00000416681.5/7378, intron 3 of 5)
UPP2	Promoter (1-2kb)
WDHD1	Intron (ENST00000360586.8/11169, intron 2 of 25)
XRCC2	Distal Intergenic
ZNF486	Intron (ENST00000593655.5/ENST00000593655.5, intron 3 of 4)
ZNF716	Distal Intergenic
ZNF764	Downstream (<1kb)

## Sheet: CO5
SYMBOL	annotation
A2ML1	Intron (ENST00000537288.1/ENST00000537288.1, intron 1 of 1)
AASS	Promoter (2-3kb)
AASS	Intron (ENST00000417368.7/10157, intron 3 of 23)
ADAM23	Intron (ENST00000264377.8/8745, intron 9 of 25)
ADAMTS18	Intron (ENST00000282849.10/170692, intron 6 of 22)
ADAMTS6	Intron (ENST00000381055.8/11174, intron 14 of 24)
ADGRE1	Intron (ENST00000250572.12/2015, intron 16 of 19)
ADORA3	Intron (ENST00000369717.8/57413, intron 1 of 5)
AEBP2	Promoter (2-3kb)
AFF2	Distal Intergenic
AK2	Intron (ENST00000548559.1/204, intron 2 of 4)
ALCAM	Distal Intergenic
ANKRD42	Promoter (1-2kb)
ANXA2	Intron (ENST00000396024.7/302, intron 4 of 13)
AP4E1	Exon (ENST00000655436.1/ENST00000655436.1, exon 3 of 3)
APC	Distal Intergenic
APP	Distal Intergenic
ARFGAP3	Intron (ENST00000263245.10/26286, intron 2 of 15)
ARHGAP12	Intron (ENST00000344936.7/94134, intron 3 of 19)
ARID1B	Distal Intergenic
ARL15	Intron (ENST00000504924.6/54622, intron 1 of 4)
ARNTL2-AS1	Intron (ENST00000500498.2/101928646, intron 1 of 3)
ATF7	Intron (ENST00000648881.1/ENST00000648881.1, intron 3 of 6)
ATG4C	Intron (ENST00000450811.1/ENST00000450811.1, intron 1 of 1)
ATN1	Promoter (2-3kb)
ATP10A	Distal Intergenic
ATP1B1	Intron (ENST00000367816.5/481, intron 3 of 6)
ATP2B1	Intron (ENST00000428670.7/490, intron 1 of 20)
ATP9A	Intron (ENST00000311637.9/10079, intron 1 of 22)
B3GLCT	Distal Intergenic
BBS4	Intron (ENST00000395205.6/585, intron 1 of 14)
BCKDHB	Intron (ENST00000356489.9/594, intron 8 of 10)
BMP2K	Intron (ENST00000389010.7/55589, intron 10 of 14)
BRMS1L	Promoter (2-3kb)
BTNL10	Distal Intergenic
C9orf135	Intron (ENST00000377197.8/138255, intron 1 of 5)
CABIN1	Intron (ENST00000263119.10/23523, intron 28 of 36)
CCDC191	3' UTR
CCDC59	Distal Intergenic
CD200R1L	Intron (ENST00000398214.5/344807, intron 4 of 5)
CDC14A	Promoter (1-2kb)
CEP128	Intron (ENST00000554502.5/145508, intron 8 of 14)
CHIAP2	Distal Intergenic
CNGB3	Intron (ENST00000320005.5/54714, intron 10 of 17)
CNTN3	Distal Intergenic
CRYBA1	Promoter (<=1kb)
CRYBG1	Promoter (2-3kb)
CSMD3	Distal Intergenic
CSNK1A1	3' UTR
CSNK1A1L	Distal Intergenic
CSTF2T	Intron (ENST00000401604.8/5592, intron 3 of 17)
CTBP2	Intron (ENST00000337195.9/1488, intron 1 of 10)
CTIF	Intron (ENST00000256413.8/9811, intron 7 of 11)
CTNNA2	Distal Intergenic
CTSC	Intron (ENST00000227266.10/1075, intron 2 of 6)
CUL4B	Intron (ENST00000404115.7/8450, intron 2 of 21)
CXADR	Intron (ENST00000284878.12/1525, intron 1 of 6)
CXorf21	Distal Intergenic
DHFR2	Distal Intergenic
DHX15	Distal Intergenic
DHX35	Intron (ENST00000619304.4/81610, intron 2 of 3)
DNAJC1	Intron (ENST00000376980.8/64215, intron 3 of 11)
DNAJC13	Intron (ENST00000260818.11/23317, intron 2 of 55)
DNASE2B	Distal Intergenic
DNMT3B	Intron (ENST00000328111.6/1789, intron 1 of 22)
DOCK4	Intron (ENST00000437633.6/9732, intron 1 of 51)
EEF1A1	Intron (ENST00000431108.5/ENST00000431108.5, intron 2 of 2)
EFCAB9	Intron (ENST00000393792.3/92181, intron 1 of 2)
EIF4E	Intron (ENST00000583654.1/ENST00000583654.1, intron 1 of 4)
ENAH	Intron (ENST00000366844.7/55740, intron 1 of 14)
ERP44	Intron (ENST00000262455.7/23071, intron 1 of 11)
ERRFI1	Intron (ENST00000474874.5/54206, intron 1 of 2)
ESCO1	Intron (ENST00000269214.10/114799, intron 1 of 11)
ESF1	Intron (ENST00000202816.5/51575, intron 11 of 13)
ESRRG	Intron (ENST00000361525.7/2104, intron 1 of 8)
EVL	Intron (ENST00000402714.6/51466, intron 1 of 13)
EXOC6B	Exon (ENST00000272427.10/23233, exon 19 of 22)
EYS	Intron (ENST00000503581.6/346007, intron 19 of 42)
FAM120AOS	Intron (ENST00000277165.11/23196, intron 1 of 17)
FAM133A	Distal Intergenic
FAM168A	Intron (ENST00000064778.8/23201, intron 1 of 8)
FAM172A	Intron (ENST00000395965.8/83989, intron 7 of 10)
FCHSD2	Intron (ENST00000311172.11/9873, intron 4 of 18)
FGD4	Intron (ENST00000534526.6/121512, intron 2 of 16)
FHIT	Intron (ENST00000492590.6/2272, intron 2 of 9)
FIGN	Intron (ENST00000429636.1/ENST00000429636.1, intron 2 of 4)
FLACC1	3' UTR
FLG-AS1	Intron (ENST00000655109.1/339400, intron 7 of 7)
FLVCR1	Distal Intergenic
FNTB	Intron (ENST00000552941.5/100529261, intron 2 of 12)
GHITM	Distal Intergenic
GRHL2	Intron (ENST00000520268.1/ENST00000520268.1, intron 1 of 1)
GRIA3	Distal Intergenic
GTDC1	Intron (ENST00000542155.5/79712, intron 1 of 11)
H1-4	Distal Intergenic
HABP2	Distal Intergenic
HAS2	Intron (ENST00000648171.1/594842, intron 5 of 8)
HMGCR	3' UTR
HOPX	Distal Intergenic
HS3ST5	Intron (ENST00000519104.5/101927768, intron 9 of 9)
IKBIP	Intron (ENST00000393042.3/121457, intron 1 of 1)
IL10	Promoter (1-2kb)
IL13RA1	Distal Intergenic
ILRUN	Intron (ENST00000374023.8/64771, intron 1 of 4)
KLF4	Distal Intergenic
LCLAT1	Intron (ENST00000466477.5/253558, intron 1 of 3)
LGSN	Distal Intergenic
LINC00374	Distal Intergenic
LINC00460	Distal Intergenic
LINC00559	Distal Intergenic
LINC00851	Distal Intergenic
LINC01005	Exon (ENST00000657780.1/ENST00000657780.1, exon 1 of 2)
LINC01085	Intron (ENST00000514863.1/ENST00000514863.1, intron 1 of 1)
LINC01173	Distal Intergenic
LINC01524	Intron (ENST00000663974.1/ENST00000663974.1, intron 3 of 4)
LINC01538	Distal Intergenic
LINC01613	Distal Intergenic
LINC01695	Intron (ENST00000453420.5/101927973, intron 2 of 5)
LINC01696	Exon (ENST00000433580.1/ENST00000433580.1, exon 1 of 1)
LINC01873	Promoter (<=1kb)
LINC01876	Intron (ENST00000635799.1/101929378, intron 1 of 4)
LINC01947	Distal Intergenic
LINC02003	Intron (ENST00000648631.1/100499467, intron 5 of 5)
LINC02060	Intron (ENST00000504034.2/ENST00000504034.2, intron 1 of 1)
LINC02265	Distal Intergenic
LINC02270	Distal Intergenic
LINGO2	Intron (ENST00000379992.6/158038, intron 3 of 5)
LINGO2	Intron (ENST00000379992.6/158038, intron 3 of 5)
LINGO2	Intron (ENST00000379992.6/158038, intron 2 of 5)
LOC100130357	3' UTR
LOC100506274	Distal Intergenic
LOC100653233	Promoter (<=1kb)
LOC101927480	Distal Intergenic
LOC101928107	Intron (ENST00000657804.1/101928107, intron 2 of 2)
LOC101930370	Intron (ENST00000512285.5/51809, intron 1 of 5)
LOC400710	Distal Intergenic
LOC646588	Intron (ENST00000456777.6/646588, intron 1 of 3)
LPIN2	Intron (ENST00000261596.8/9663, intron 1 of 19)
LRP6	Intron (ENST00000261349.9/4040, intron 1 of 22)
LRPPRC	Distal Intergenic
LRRC4C	Intron (ENST00000528697.6/57689, intron 3 of 6)
LRRN1	Distal Intergenic
MAGEB16	Distal Intergenic
MAGI2	Intron (ENST00000354212.9/9863, intron 15 of 21)
MAP4	Intron (ENST00000395734.7/4134, intron 1 of 17)
MAP4K3	Intron (ENST00000263881.8/8491, intron 3 of 33)
MBD2	Distal Intergenic
MBD2	Intron (ENST00000256429.8/8932, intron 3 of 6)
MEF2A	Intron (ENST00000560493.5/4205, intron 2 of 3)
METTL8	Distal Intergenic
MFHAS1	Intron (ENST00000276282.7/9258, intron 1 of 2)
MGC32805	Distal Intergenic
MIR1244-1	Intron (ENST00000510708.6/285605, intron 3 of 5)
MIR130A	Distal Intergenic
MIR4268	Intron (ENST00000432993.1/ENST00000432993.1, intron 1 of 3)
MIR4283-1	Distal Intergenic
MIR4458HG	Intron (ENST00000654773.1/ENST00000654773.1, intron 1 of 1)
MIR4704	Distal Intergenic
MIR5011	Distal Intergenic
MIR505	Intron (ENST00000370557.5/286410, intron 1 of 28)
MIR548A1	Distal Intergenic
MIR552	Distal Intergenic
MIR924HG	Distal Intergenic
MIR924HG	Promoter (<=1kb)
MIR924HG	Intron (ENST00000669399.1/647946, intron 1 of 3)
MKLN1-AS	Intron (ENST00000421797.6/4289, intron 2 of 18)
MPZL1	Promoter (2-3kb)
MROH5	Distal Intergenic
MTRNR2L7	Intron (ENST00000425494.1/ENST00000425494.1, intron 1 of 4)
MTUS1	Promoter (1-2kb)
MVB12B	Intron (ENST00000361171.8/89853, intron 2 of 9)
MYO5A	Intron (ENST00000399231.7/4644, intron 1 of 40)
NAIF1	Downstream (<1kb)
NASP	Distal Intergenic
NAV3	Distal Intergenic
NCOA2	Intron (ENST00000452400.7/10499, intron 1 of 22)
NDC80	Promoter (2-3kb)
NDE1	Exon (ENST00000577101.5/54820, exon 5 of 6)
NDEL1	Promoter (<=1kb)
NDFIP2	Intron (ENST00000612570.4/54602, intron 1 of 7)
NIBAN1	Intron (ENST00000367511.4/116496, intron 5 of 13)
NMT1	Intron (ENST00000592782.5/4836, intron 2 of 12)
NOX4	Intron (ENST00000263317.9/50507, intron 17 of 17)
NRIP3	Intron (ENST00000309166.8/56675, intron 1 of 6)
NUP93	Promoter (1-2kb)
OR4E1	Distal Intergenic
PARN	Promoter (1-2kb)
PCMTD1	Intron (ENST00000544451.2/115294, intron 1 of 3)
PDE1C	Intron (ENST00000396193.5/5137, intron 3 of 18)
PDSS2	Intron (ENST00000369037.9/57107, intron 4 of 7)
PHF6	Distal Intergenic
PIP4K2A	Promoter (<=1kb)
PKN2-AS1	Intron (ENST00000645056.1/ENST00000645056.1, intron 3 of 5)
PLBD1-AS1	Promoter (<=1kb)
PLCB1	Promoter (2-3kb)
PLEKHA2	Intron (ENST00000521746.5/59339, intron 2 of 8)
PMCHL2	Intron (ENST00000671145.1/102724392, intron 2 of 5)
POLK	Distal Intergenic
PRIM2	Distal Intergenic
PRRC2B	Promoter (<=1kb)
PRRG1	Intron (ENST00000378628.8/5638, intron 1 of 3)
PRTG	Intron (ENST00000389286.9/283659, intron 11 of 19)
PTPRK	Intron (ENST00000368226.8/5796, intron 1 of 29)
PTPRT	Intron (ENST00000356100.6/11122, intron 7 of 30)
R3HCC1L	Promoter (2-3kb)
RAPGEF1	Intron (ENST00000372189.7/2889, intron 1 of 23)
RARB	Intron (ENST00000630391.1/ENST00000630391.1, intron 4 of 4)
RASEF	Distal Intergenic
RBFOX1	Intron (ENST00000641259.1/54715, intron 18 of 19)
RBM20	Distal Intergenic
RDH14	Distal Intergenic
RMI1	Distal Intergenic
RNF121	Intron (ENST00000530058.5/55298, intron 1 of 5)
RORA	Intron (ENST00000335670.11/6095, intron 1 of 10)
SAMD8	Intron (ENST00000447533.5/142891, intron 1 of 3)
SCLY	Promoter (1-2kb)
SDCBP	Promoter (2-3kb)
SEMA6A	Intron (ENST00000343348.10/57556, intron 1 of 18)
SESTD1	Promoter (<=1kb)
SETDB1	3' UTR
SIAH3	Distal Intergenic
SKIL	Intron (ENST00000259119.9/6498, intron 2 of 6)
SLAIN2	Distal Intergenic
SLAIN2	Intron (ENST00000264313.11/57606, intron 1 of 7)
SLC16A1	Intron (ENST00000369626.7/6566, intron 1 of 4)
SLC2A14	Exon (ENST00000667941.1/ENST00000667941.1, exon 1 of 2)
SLC35F1	Distal Intergenic
SLC35F2	Intron (ENST00000525071.5/54733, intron 2 of 10)
SLC7A11-AS1	Intron (ENST00000280612.9/23657, intron 6 of 11)
SLMAP	Intron (ENST00000295951.7/7871, intron 3 of 21)
SNORA20B	Intron (ENST00000403058.5/11281, intron 5 of 10)
SNRPN	Intron (ENST00000651136.1/791114, intron 13 of 14)
SNW1	Intron (ENST00000557431.5/81892, intron 3 of 3)
SNX27	Intron (ENST00000642376.1/81609, intron 1 of 10)
SPANXN1	Distal Intergenic
SPANXN4	Distal Intergenic
SPTSSA	Intron (ENST00000551935.5/ENST00000551935.5, intron 1 of 4)
SRSF4	Exon (ENST00000413004.1/ENST00000413004.1, exon 3 of 3)
ST3GAL4	Intron (ENST00000534733.6/6484, intron 2 of 4)
ST7	Promoter (<=1kb)
STAU1	Intron (ENST00000371856.6/6780, intron 3 of 13)
STMN2	Distal Intergenic
STMN2	Distal Intergenic
STRAP	Promoter (1-2kb)
SYNE1	Intron (ENST00000427531.6/2099, intron 6 of 6)
TACR1	Distal Intergenic
TBC1D5	Promoter (<=1kb)
TBCK	Intron (ENST00000273980.9/93627, intron 20 of 26)
TCIM	Distal Intergenic
TENM4	Distal Intergenic
TENT4A	Distal Intergenic
TESK1	Distal Intergenic
TGFBR3	Distal Intergenic
THOC2	Distal Intergenic
TM4SF1	Downstream (1-2kb)
TMED7-TICAM2	Exon (ENST00000333482.4/ENST00000333482.4, exon 1 of 1)
TMED9	Distal Intergenic
TMEM114	Distal Intergenic
TMEM114	Intron (ENST00000562361.1/ENST00000562361.1, intron 2 of 4)
TMEM144	3' UTR
TMEM215	Distal Intergenic
TOM1L1	Distal Intergenic
TP53BP2	Promoter (<=1kb)
TP63	Distal Intergenic
TPTE	Promoter (<=1kb)
TRA2B	Promoter (<=1kb)
TRIML1	Exon (ENST00000666556.1/ENST00000666556.1, exon 1 of 2)
TSPAN13	Intron (ENST00000262067.5/27075, intron 1 of 5)
TSPAN3	Exon (ENST00000624777.1/ENST00000624777.1, exon 1 of 1)
TSPAN8	Intron (ENST00000266674.10/8549, intron 1 of 17)
TTBK2	Intron (ENST00000267890.11/146057, intron 1 of 14)
TTC28	Promoter (1-2kb)
TUT7	Distal Intergenic
TXNIP	Distal Intergenic
UBR5	Intron (ENST00000520539.6/51366, intron 1 of 58)
VWC2L-IT1	Promoter (2-3kb)
WNT16	Distal Intergenic
WSB1	Intron (ENST00000666005.1/ENST00000666005.1, intron 2 of 3)
WT1	Intron (ENST00000525689.2/ENST00000525689.2, intron 1 of 1)
YWHAZ	Distal Intergenic
YWHAZ	Distal Intergenic
ZFYVE1	Intron (ENST00000553891.5/53349, intron 2 of 12)
ZFYVE9	Exon (ENST00000460504.3/ENST00000460504.3, exon 1 of 1)
ZIC3	Distal Intergenic
ZNF43	Distal Intergenic
ZNF716	Distal Intergenic
ZSWIM7	Intron (ENST00000304222.2/136, intron 1 of 1)

## Sheet: CO6
SYMBOL	annotation
A1CF	Intron (ENST00000483649.1/653308, intron 4 of 6)
A2ML1	Exon (ENST00000299698.12/144568, exon 4 of 36)
A2ML1	Promoter (<=1kb)
A2ML1	Intron (ENST00000537288.1/ENST00000537288.1, intron 1 of 1)
A2ML1	Promoter (2-3kb)
A2ML1	Exon (ENST00000537288.1/ENST00000537288.1, exon 1 of 2)
A4GALT	Promoter (2-3kb)
A4GALT	Distal Intergenic
A4GALT	Distal Intergenic
A4GALT	Distal Intergenic
A4GALT	Downstream (1-2kb)
A4GALT	Distal Intergenic
A4GALT	Intron (ENST00000642412.2/53947, intron 1 of 2)
A4GALT	Distal Intergenic
A4GALT	Promoter (2-3kb)
A4GNT	Distal Intergenic
AA06	Intron (ENST00000359872.6/40, intron 1 of 9)
AACS	Promoter (1-2kb)
AACS	Exon (ENST00000541494.1/ENST00000541494.1, exon 1 of 1)
AACS	Exon (ENST00000543922.1/ENST00000543922.1, exon 2 of 2)
AACS	Promoter (1-2kb)
AACSP1	Exon (ENST00000521412.2/729522, exon 2 of 11)
AADACL3	Distal Intergenic
AADACL3	Promoter (1-2kb)
AARS2	Exon (ENST00000244571.5/57505, exon 11 of 22)
AARS2	Promoter (<=1kb)
AARS2	Intron (ENST00000505802.1/221409, intron 3 of 9)
AARSD1	Distal Intergenic
AARSD1	Promoter (<=1kb)
AASS	Promoter (<=1kb)
AASS	Intron (ENST00000417368.7/10157, intron 1 of 23)
AASS	Intron (ENST00000417368.7/10157, intron 4 of 23)
AASS	Intron (ENST00000662395.1/ENST00000662395.1, intron 1 of 5)
AASS	Promoter (1-2kb)
AATBC	Promoter (<=1kb)
AATF	Distal Intergenic
AATF	Intron (ENST00000619387.5/26574, intron 10 of 11)
ABALON	Intron (ENST00000412972.1/ENST00000412972.1, intron 1 of 1)
ABALON	Intron (ENST00000412972.1/ENST00000412972.1, intron 1 of 1)
ABALON	Intron (ENST00000412972.1/ENST00000412972.1, intron 1 of 1)
ABALON	Intron (ENST00000412972.1/ENST00000412972.1, intron 1 of 1)
ABAT	Intron (ENST00000564714.5/18, intron 1 of 5)
ABAT	Exon (ENST00000563992.1/18, exon 2 of 2)
ABCA1	Intron (ENST00000374736.8/19, intron 2 of 49)
ABCA1	Intron (ENST00000374736.8/19, intron 5 of 49)
ABCA1	Exon (ENST00000654661.1/ENST00000654661.1, exon 3 of 3)
ABCA1	Intron (ENST00000374736.8/19, intron 2 of 49)
ABCA1	Intron (ENST00000374736.8/19, intron 5 of 49)
ABCA10	Intron (ENST00000269081.8/10349, intron 10 of 39)
ABCA12	Distal Intergenic
ABCA13	Distal Intergenic
ABCA13	Intron (ENST00000417403.5/154664, intron 1 of 17)
ABCA13	Distal Intergenic
ABCA13	Promoter (<=1kb)
ABCA13	Intron (ENST00000417403.5/154664, intron 1 of 17)
ABCA13	Intron (ENST00000417403.5/154664, intron 3 of 17)
ABCA13	Distal Intergenic
ABCA2	Promoter (<=1kb)
ABCA2	Promoter (<=1kb)
ABCA3	Promoter (<=1kb)
ABCA3	Intron (ENST00000301732.10/21, intron 12 of 32)
ABCA5	Distal Intergenic
ABCA6	Intron (ENST00000284425.7/23460, intron 5 of 38)
ABCB1	Intron (ENST00000338056.7/154661, intron 7 of 11)
ABCB5	Distal Intergenic
ABCB5	Distal Intergenic
ABCB5	Distal Intergenic
ABCB5	Intron (ENST00000404938.6/340273, intron 26 of 27)
ABCB5	Intron (ENST00000404938.6/340273, intron 19 of 27)
ABCB5	Intron (ENST00000404938.6/340273, intron 14 of 27)
ABCB5	Intron (ENST00000404938.6/340273, intron 13 of 27)
ABCB7	Intron (ENST00000253577.9/22, intron 3 of 15)
ABCB7	Intron (ENST00000253577.9/22, intron 1 of 15)
ABCB9	Intron (ENST00000344275.11/23457, intron 11 of 11)
ABCC1	Intron (ENST00000399408.6/4363, intron 1 of 31)
ABCC10	Promoter (<=1kb)
ABCC11	Promoter (1-2kb)
ABCC12	Intron (ENST00000311303.7/94160, intron 21 of 28)
ABCC13	Intron (ENST00000482980.5/150000, intron 11 of 13)
ABCC13	Intron (ENST00000482980.5/150000, intron 5 of 13)
ABCC13	Intron (ENST00000429114.5/150000, intron 1 of 4)
ABCC13	Exon (ENST00000481582.5/150000, exon 4 of 5)
ABCC13	Promoter (<=1kb)
ABCC2	Intron (ENST00000647814.1/1244, intron 19 of 31)
ABCC2	Promoter (<=1kb)
ABCC3	Promoter (2-3kb)
ABCC4	Intron (ENST00000645237.2/10257, intron 19 of 30)
ABCC4	Intron (ENST00000645237.2/10257, intron 19 of 30)
ABCC4	Intron (ENST00000669430.1/ENST00000669430.1, intron 1 of 1)
ABCC4	Promoter (2-3kb)
ABCC6P1	Intron (ENST00000546162.6/653190, intron 10 of 10)
ABCD1	Promoter (<=1kb)
ABCD1	3' UTR
ABCD4	Distal Intergenic
ABCF1	Promoter (<=1kb)
ABCF3	Promoter (1-2kb)
ABCG1	Intron (ENST00000398457.6/9619, intron 2 of 15)
ABHD12	Promoter (2-3kb)
ABHD12	Promoter (1-2kb)
ABHD12	Promoter (<=1kb)
ABHD12	Promoter (2-3kb)
ABHD12	Distal Intergenic
ABHD12	Promoter (<=1kb)
ABHD12	Distal Intergenic
ABHD12	Intron (ENST00000376542.8/26090, intron 2 of 12)
ABHD12B	Promoter (<=1kb)
ABHD12B	Promoter (2-3kb)
ABHD12B	Intron (ENST00000557152.1/ENST00000557152.1, intron 1 of 1)
ABHD12B	Promoter (2-3kb)
ABHD15	Distal Intergenic
ABHD17C	Intron (ENST00000560609.1/58489, intron 1 of 2)
ABHD17C	Promoter (1-2kb)
ABHD2	Intron (ENST00000565938.1/ENST00000565938.1, intron 2 of 3)
ABHD2	Intron (ENST00000569411.5/11057, intron 3 of 4)
ABHD2	Intron (ENST00000569411.5/11057, intron 1 of 4)
ABHD3	Distal Intergenic
ABHD4	Distal Intergenic
ABHD4	Distal Intergenic
ABHD4	Distal Intergenic
ABHD5	Distal Intergenic
ABHD5	Distal Intergenic
ABHD5	Intron (ENST00000413397.5/55129, intron 1 of 3)
ABHD6	Intron (ENST00000295962.8/57406, intron 6 of 8)
ABHD6	Promoter (2-3kb)
ABI1	Distal Intergenic
ABI2	Promoter (<=1kb)
ABI3BP	Distal Intergenic
ABI3BP	Promoter (2-3kb)
ABL1	Promoter (1-2kb)
ABL1	Distal Intergenic
ABL1	Intron (ENST00000372348.7/25, intron 1 of 10)
ABL2	Promoter (<=1kb)
ABL2	Intron (ENST00000502732.6/27, intron 1 of 11)
ABL2	Distal Intergenic
ABL2	Intron (ENST00000502732.6/27, intron 1 of 11)
ABL2	Intron (ENST00000502732.6/27, intron 1 of 11)
ABL2	Intron (ENST00000502732.6/27, intron 1 of 11)
ABLIM1	Promoter (1-2kb)
ABLIM1	Intron (ENST00000651092.1/3983, intron 1 of 15)
ABLIM1	Intron (ENST00000651092.1/3983, intron 1 of 15)
ABLIM2	Intron (ENST00000512594.5/84448, intron 6 of 6)
ABLIM2	Intron (ENST00000512594.5/84448, intron 6 of 6)
ABLIM2	3' UTR
ABLIM2	Intron (ENST00000361737.9/84448, intron 1 of 16)
ABLIM2	Intron (ENST00000361737.9/84448, intron 1 of 16)
ABLIM3	Exon (ENST00000668914.1/ENST00000668914.1, exon 2 of 3)
ABLIM3	Intron (ENST00000326685.11/22885, intron 3 of 20)
ABO	Distal Intergenic
ABO	Exon (ENST00000453660.4/28, exon 7 of 7)
ABR	Promoter (1-2kb)
ABR	Intron (ENST00000302538.9/29, intron 1 of 22)
ABR	Promoter (2-3kb)
ABR	Intron (ENST00000575934.5/29, intron 1 of 3)
ABR	Intron (ENST00000575911.1/ENST00000575911.1, intron 1 of 1)
ABR	Promoter (<=1kb)
ABR	Intron (ENST00000575934.5/29, intron 1 of 3)
ABR	Intron (ENST00000575934.5/29, intron 1 of 3)
ABR	Distal Intergenic
ABRACL	Distal Intergenic
ABRACL	Distal Intergenic
ABRACL	Distal Intergenic
ABRAXAS1	Intron (ENST00000505489.5/84142, intron 1 of 6)
ABRAXAS1	Promoter (1-2kb)
ABTB2	Intron (ENST00000435224.3/25841, intron 1 of 16)
ABTB2	Intron (ENST00000435224.3/25841, intron 1 of 16)
ABTB2	Intron (ENST00000435224.3/25841, intron 1 of 16)
ABTB2	Intron (ENST00000435224.3/25841, intron 1 of 16)
ABTB2	Intron (ENST00000435224.3/25841, intron 1 of 16)
ABTB2	Intron (ENST00000435224.3/25841, intron 1 of 16)
ABTB2	Intron (ENST00000435224.3/25841, intron 2 of 16)
ACAA2	Distal Intergenic
ACAA2	Intron (ENST00000285093.15/10449, intron 2 of 9)
ACAA2	Distal Intergenic
ACACA	Intron (ENST00000616317.5/31, intron 1 of 55)
ACACA	Intron (ENST00000616317.5/31, intron 1 of 55)
ACACA	Promoter (1-2kb)
ACACA	Promoter (2-3kb)
ACACA	Promoter (1-2kb)
ACACB	5' UTR
ACAD10	Intron (ENST00000413681.7/80724, intron 8 of 17)
ACAD11	Promoter (1-2kb)
ACADM	Promoter (1-2kb)
ACADM	Promoter (1-2kb)
ACADM	Intron (ENST00000648424.1/ENST00000648424.1, intron 2 of 2)
ACADSB	Intron (ENST00000368869.8/36, intron 7 of 9)
ACAP2	Intron (ENST00000326793.11/23527, intron 4 of 22)
ACAP2	Promoter (2-3kb)
ACAP2	Promoter (<=1kb)
ACAP2	Intron (ENST00000326793.11/23527, intron 1 of 22)
ACAT2	Promoter (1-2kb)
ACBD3-AS1	Promoter (1-2kb)
ACE	Promoter (1-2kb)
ACE	Distal Intergenic
ACE	Distal Intergenic
ACER2	Intron (ENST00000340967.3/340485, intron 4 of 5)
ACER2	Exon (ENST00000340967.3/340485, exon 2 of 6)
ACER2	Exon (ENST00000341998.6/25769, exon 8 of 10)
ACER2	Intron (ENST00000340967.3/340485, intron 3 of 5)
ACER2	Intron (ENST00000340967.3/340485, intron 3 of 5)
ACER2	Exon (ENST00000417653.2/ENST00000417653.2, exon 1 of 1)
ACER2	Intron (ENST00000340967.3/340485, intron 1 of 5)
ACKR2	Promoter (1-2kb)
ACKR2	Promoter (2-3kb)
ACKR2	Intron (ENST00000496604.5/1238, intron 3 of 4)
ACKR2	Intron (ENST00000565749.1/1238, intron 4 of 5)
ACKR3	Distal Intergenic
ACKR3	Distal Intergenic
ACO1	Distal Intergenic
ACOT11	Intron (ENST00000481208.5/26027, intron 2 of 14)
ACOT11	Promoter (1-2kb)
ACOT11	Distal Intergenic
ACOT11	Exon (ENST00000664270.1/ENST00000664270.1, exon 1 of 3)
ACOT12	Downstream (1-2kb)
ACOT12	Distal Intergenic
ACOT13	Intron (ENST00000537591.5/55856, intron 1 of 3)
ACOT2	Promoter (<=1kb)
ACOT4	Promoter (1-2kb)
ACOT7	Promoter (<=1kb)
ACOT7	Promoter (1-2kb)
ACOT7	Intron (ENST00000608083.5/11332, intron 1 of 8)
ACOT7	Intron (ENST00000608083.5/11332, intron 7 of 8)
ACOT7	Intron (ENST00000608083.5/11332, intron 6 of 8)
ACOT7	Intron (ENST00000608083.5/11332, intron 7 of 8)
ACOT7	Intron (ENST00000608083.5/11332, intron 3 of 8)
ACOT9	Downstream (<1kb)
ACOX2	Promoter (<=1kb)
ACOX3	Exon (ENST00000505448.3/ENST00000505448.3, exon 1 of 1)
ACOX3	Intron (ENST00000356406.10/8310, intron 6 of 17)
ACOXL	Intron (ENST00000389811.8/55289, intron 1 of 18)
ACOXL	Intron (ENST00000389811.8/55289, intron 16 of 18)
ACRV1	Distal Intergenic
ACSBG1	Promoter (<=1kb)
ACSBG2	Promoter (<=1kb)
ACSBG2	Promoter (<=1kb)
ACSF2	Intron (ENST00000510410.5/80221, intron 1 of 13)
ACSF2	Intron (ENST00000510410.5/80221, intron 1 of 13)
ACSF2	Intron (ENST00000510410.5/80221, intron 1 of 13)
ACSF3	Promoter (2-3kb)
ACSL3	Distal Intergenic
ACSL3	Distal Intergenic
ACSL3	Distal Intergenic
ACSL3	Intron (ENST00000392066.7/2181, intron 1 of 15)
ACSL3	Distal Intergenic
ACSL3	Intron (ENST00000392066.7/2181, intron 2 of 15)
ACSL3	Intron (ENST00000392066.7/2181, intron 2 of 15)
ACSL3	Intron (ENST00000392066.7/2181, intron 1 of 15)
ACSL3	Distal Intergenic
ACSL3	5' UTR
ACSL3	Promoter (2-3kb)
ACSL3	Intron (ENST00000392066.7/2181, intron 1 of 15)
ACSL4	Distal Intergenic
ACSL4	Distal Intergenic
ACSL4	Distal Intergenic
ACSL4	Distal Intergenic
ACSL4	Distal Intergenic
ACSM6	Distal Intergenic
ACSM6	Intron (ENST00000327739.7/142827, intron 4 of 8)
ACSS3	Intron (ENST00000549175.1/79611, intron 2 of 3)
ACTA1	Distal Intergenic
ACTA1	Distal Intergenic
ACTA1	Distal Intergenic
ACTA1	Distal Intergenic
ACTB	Intron (ENST00000432588.5/60, intron 1 of 3)
ACTB	Intron (ENST00000432588.5/60, intron 1 of 3)
ACTB	Promoter (2-3kb)
ACTG1	Promoter (<=1kb)
ACTL6A	Distal Intergenic
ACTL7B	Distal Intergenic
ACTL7B	Distal Intergenic
ACTL7B	Distal Intergenic
ACTL7B	Distal Intergenic
ACTL8	Intron (ENST00000430540.1/ENST00000430540.1, intron 3 of 3)
ACTN1	Intron (ENST00000193403.10/87, intron 1 of 20)
ACTN1	Promoter (<=1kb)
ACTN1	Intron (ENST00000193403.10/87, intron 1 of 20)
ACTN1	Downstream (<1kb)
ACTN1	Intron (ENST00000193403.10/87, intron 1 of 20)
ACTN1	Intron (ENST00000193403.10/87, intron 1 of 20)
ACTN1-AS1	Distal Intergenic
ACTN1-AS1	Distal Intergenic
ACTN2	Promoter (1-2kb)
ACTN4	Intron (ENST00000588618.5/81, intron 1 of 11)
ACTR1B	Promoter (2-3kb)
ACTR2	Distal Intergenic
ACTR2	Intron (ENST00000260641.9/10097, intron 1 of 8)
ACTR3	Distal Intergenic
ACTR3B	Distal Intergenic
ACTR3B	Intron (ENST00000377776.7/57180, intron 9 of 9)
ACTR6	Promoter (1-2kb)
ACTR6	Promoter (<=1kb)
ACTRT1	Intron (ENST00000660383.1/ENST00000660383.1, intron 5 of 10)
ACTRT1	Intron (ENST00000660383.1/ENST00000660383.1, intron 5 of 10)
ACTRT1	Intron (ENST00000660383.1/ENST00000660383.1, intron 10 of 10)
ACTRT1	Intron (ENST00000660383.1/ENST00000660383.1, intron 9 of 10)
ACTRT1	Distal Intergenic
ACTRT1	Exon (ENST00000449485.2/ENST00000449485.2, exon 1 of 5)
ACVR1	Promoter (<=1kb)
ACVR1	Intron (ENST00000263640.7/90, intron 8 of 10)
ACVR1	Intron (ENST00000263640.7/90, intron 9 of 10)
ACVR1	Intron (ENST00000263640.7/90, intron 9 of 10)
ACVR1	Intron (ENST00000263640.7/90, intron 1 of 10)
ACVR1B	Intron (ENST00000257963.9/91, intron 1 of 8)
ACVR1C	Distal Intergenic
ACVR1C	Intron (ENST00000243349.13/130399, intron 2 of 8)
ACVR2A	Distal Intergenic
ACVR2A	Distal Intergenic
ACVR2A	Distal Intergenic
ACVR2A	Distal Intergenic
ACYP2	Promoter (1-2kb)
ACYP2	Intron (ENST00000607452.6/98, intron 4 of 6)
ADA	Promoter (2-3kb)
ADA2	Intron (ENST00000399837.8/51816, intron 4 of 9)
ADA2	Intron (ENST00000649310.1/51816, intron 1 of 1)
ADAD1	Distal Intergenic
ADAM10	Intron (ENST00000260408.8/102, intron 2 of 15)
ADAM10	Promoter (2-3kb)
ADAM10	Intron (ENST00000260408.8/102, intron 1 of 15)
ADAM18	Distal Intergenic
ADAM18	Intron (ENST00000265707.10/8749, intron 19 of 19)
ADAM19	Intron (ENST00000517951.5/8728, intron 3 of 22)
ADAM2	Distal Intergenic
ADAM2	Intron (ENST00000347580.8/2515, intron 6 of 19)
ADAM23	Intron (ENST00000264377.8/8745, intron 3 of 25)
ADAM28	Distal Intergenic
ADAM32	Promoter (<=1kb)
ADAM33	Promoter (2-3kb)
ADAM3B	Intron (ENST00000561648.5/23090, intron 6 of 8)
ADAM5	Distal Intergenic
ADAM8	Exon (ENST00000611956.1/ENST00000611956.1, exon 1 of 1)
ADAM9	Intron (ENST00000466936.5/8754, intron 1 of 4)
ADAMTS10	Promoter (<=1kb)
ADAMTS12	Intron (ENST00000504830.6/81792, intron 2 of 23)
ADAMTS12	Promoter (1-2kb)
ADAMTS12	Exon (ENST00000504830.6/81792, exon 18 of 24)
ADAMTS12	Intron (ENST00000504830.6/81792, intron 2 of 23)
ADAMTS13	Promoter (<=1kb)
ADAMTS13	Promoter (1-2kb)
ADAMTS16	Intron (ENST00000511368.5/170690, intron 9 of 10)
ADAMTS17	Intron (ENST00000268070.9/170691, intron 7 of 21)
ADAMTS19	Intron (ENST00000274487.9/171019, intron 6 of 22)
ADAMTS19	Intron (ENST00000274487.9/171019, intron 7 of 22)
ADAMTS3	Intron (ENST00000286657.10/9508, intron 4 of 21)
ADAMTS4	3' UTR
ADAMTS5	Distal Intergenic
ADAMTS5	Distal Intergenic
ADAMTS5	Promoter (<=1kb)
ADAMTS6	Intron (ENST00000381055.8/11174, intron 7 of 24)
ADAMTS6	Intron (ENST00000381055.8/11174, intron 14 of 24)
ADAMTS6	Intron (ENST00000381055.8/11174, intron 15 of 24)
ADAMTS9	Intron (ENST00000650103.1/100507098, intron 4 of 11)
ADAMTSL1	Intron (ENST00000636209.1/92949, intron 1 of 3)
ADAMTSL1	Intron (ENST00000380548.9/92949, intron 19 of 28)
ADAMTSL1	Intron (ENST00000636209.1/92949, intron 2 of 3)
ADAMTSL1	Intron (ENST00000636209.1/92949, intron 2 of 3)
ADAMTSL1	Intron (ENST00000380607.5/6456, intron 8 of 8)
ADAMTSL1	Intron (ENST00000636209.1/92949, intron 2 of 3)
ADAMTSL2	Exon (ENST00000354484.8/9719, exon 10 of 19)
ADAMTSL3	Intron (ENST00000567476.1/57188, intron 21 of 29)
ADAMTSL5	Downstream (2-3kb)
ADAP1	Promoter (2-3kb)
ADAP2	Intron (ENST00000585130.5/55803, intron 4 of 9)
ADARB1	Intron (ENST00000348831.9/104, intron 8 of 10)
ADARB2	Intron (ENST00000655745.1/399706, intron 2 of 2)
ADAT2	3' UTR
ADAT3	Promoter (<=1kb)
ADCK1	Distal Intergenic
ADCK1	Intron (ENST00000238561.10/57143, intron 1 of 10)
ADCK1	Distal Intergenic
ADCK1	Intron (ENST00000238561.10/57143, intron 1 of 10)
ADCK1	Distal Intergenic
ADCK1	Promoter (1-2kb)
ADCK1	Distal Intergenic
ADCK1	Intron (ENST00000238561.10/57143, intron 1 of 10)
ADCK1	Intron (ENST00000238561.10/57143, intron 1 of 10)
ADCK1	Distal Intergenic
ADCK1	Distal Intergenic
ADCK1	Promoter (2-3kb)
ADCK2	Promoter (2-3kb)
ADCY1	Intron (ENST00000432715.5/107, intron 6 of 9)
ADCY1	Intron (ENST00000432715.5/107, intron 5 of 9)
ADCY1	Intron (ENST00000443714.1/ENST00000443714.1, intron 1 of 2)
ADCY10	Exon (ENST00000367851.9/55811, exon 9 of 33)
ADCY10	Intron (ENST00000367851.9/55811, intron 14 of 32)
ADCY10	Intron (ENST00000367851.9/55811, intron 14 of 32)
ADCY10	3' UTR
ADCY10	Promoter (<=1kb)
ADCY10	Promoter (2-3kb)
ADCY10	Intron (ENST00000367851.9/55811, intron 14 of 32)
ADCY10	Promoter (<=1kb)
ADCY2	Intron (ENST00000338316.9/108, intron 2 of 24)
ADCY3	Promoter (2-3kb)
ADCY3	Distal Intergenic
ADCY4	Promoter (<=1kb)
ADCY6	Promoter (<=1kb)
ADCY6-DT	Distal Intergenic
ADCY7	Intron (ENST00000564965.5/113, intron 1 of 2)
ADCY7	Intron (ENST00000564965.5/113, intron 1 of 2)
ADCY7	Distal Intergenic
ADCY8	Distal Intergenic
ADCY8	Distal Intergenic
ADCY8	Intron (ENST00000286355.10/114, intron 5 of 17)
ADCY8	Intron (ENST00000286355.10/114, intron 5 of 17)
ADCY9	Intron (ENST00000294016.8/115, intron 2 of 10)
ADCY9	Distal Intergenic
ADCY9	Intron (ENST00000294016.8/115, intron 2 of 10)
ADCY9	Intron (ENST00000294016.8/115, intron 2 of 10)
ADCY9	Promoter (1-2kb)
ADCY9	Intron (ENST00000294016.8/115, intron 2 of 10)
ADCYAP1R1	Distal Intergenic
ADCYAP1R1	Distal Intergenic
ADD1	Exon (ENST00000664060.1/ENST00000664060.1, exon 1 of 2)
ADD1	Promoter (<=1kb)
ADD1	Promoter (1-2kb)
ADD1	Promoter (<=1kb)
ADD2	Intron (ENST00000403045.6/119, intron 1 of 20)
ADD3	Intron (ENST00000468251.5/120, intron 1 of 5)
ADD3	Intron (ENST00000468251.5/120, intron 1 of 5)
ADD3	Intron (ENST00000468251.5/120, intron 1 of 5)
ADGRA1	Exon (ENST00000607359.5/84435, exon 16 of 16)
ADGRA2	Intron (ENST00000428068.5/25960, intron 1 of 5)
ADGRA3	Intron (ENST00000334304.10/166647, intron 10 of 18)
ADGRA3	Intron (ENST00000334304.10/166647, intron 1 of 18)
ADGRA3	Intron (ENST00000334304.10/166647, intron 1 of 18)
ADGRB3	Intron (ENST00000370598.6/577, intron 13 of 31)
ADGRB3	Intron (ENST00000370598.6/577, intron 17 of 31)
ADGRD1	Promoter (<=1kb)
ADGRD1	Exon (ENST00000541143.5/283383, exon 4 of 5)
ADGRD1	Promoter (<=1kb)
ADGRD1	Intron (ENST00000541143.5/283383, intron 3 of 4)
ADGRD1	Intron (ENST00000261654.10/283383, intron 20 of 24)
ADGRE2	Intron (ENST00000315576.8/30817, intron 11 of 20)
ADGRE3	Intron (ENST00000253673.6/84658, intron 13 of 15)
ADGRE5	Promoter (<=1kb)
ADGRF3	Exon (ENST00000481960.1/165082, exon 2 of 2)
ADGRF4	Intron (ENST00000446733.1/ENST00000446733.1, intron 1 of 1)
ADGRG2	Distal Intergenic
ADGRG2	Intron (ENST00000379869.8/10149, intron 1 of 28)
ADGRG7	Exon (ENST00000467831.1/ENST00000467831.1, exon 1 of 1)
ADGRG7	Intron (ENST00000273352.8/84873, intron 14 of 15)
ADGRL2	Distal Intergenic
ADGRL2	Intron (ENST00000370721.5/23266, intron 5 of 24)
ADGRL2	Distal Intergenic
ADGRL2	Distal Intergenic
ADGRL2	Intron (ENST00000370721.5/23266, intron 5 of 24)
ADGRL2	Intron (ENST00000473719.5/23266, intron 3 of 4)
ADGRL2	Exon (ENST00000492666.1/23266, exon 2 of 2)
ADGRL2	Distal Intergenic
ADGRL2	Promoter (<=1kb)
ADGRL2	Distal Intergenic
ADGRL2	Distal Intergenic
ADGRL2	Intron (ENST00000370721.5/23266, intron 4 of 24)
ADGRL3	Intron (ENST00000512091.6/23284, intron 8 of 25)
ADGRL3	Intron (ENST00000512091.6/23284, intron 1 of 25)
ADGRL3	Intron (ENST00000512091.6/23284, intron 8 of 25)
ADGRL3	Intron (ENST00000512091.6/23284, intron 7 of 25)
ADGRL3	Intron (ENST00000512091.6/23284, intron 5 of 25)
ADGRL4	Distal Intergenic
ADGRL4	Distal Intergenic
ADGRL4	Distal Intergenic
ADGRL4	Distal Intergenic
ADGRL4	Distal Intergenic
ADGRV1	Intron (ENST00000508842.5/84059, intron 1 of 3)
ADGRV1	Promoter (<=1kb)
ADGRV1	Intron (ENST00000405460.9/84059, intron 83 of 89)
ADGRV1	Promoter (<=1kb)
ADGRV1	Intron (ENST00000508842.5/84059, intron 1 of 3)
ADH6	3' UTR
ADH7	Promoter (<=1kb)
ADIPOQ-AS1	Distal Intergenic
ADIPOQ-AS1	Distal Intergenic
ADIPOQ-AS1	Intron (ENST00000444204.2/9370, intron 2 of 3)
ADIPOQ-AS1	Distal Intergenic
ADIPOR2	Intron (ENST00000537545.1/79602, intron 2 of 2)
ADK	Intron (ENST00000672429.1/132, intron 1 of 9)
ADNP	Promoter (<=1kb)
ADNP	Intron (ENST00000621696.5/23394, intron 2 of 5)
ADORA1	Intron (ENST00000309502.7/134, intron 5 of 5)
ADORA1	Intron (ENST00000309502.7/134, intron 5 of 5)
ADORA2A	Promoter (1-2kb)
ADORA2A	Promoter (<=1kb)
ADORA2B	Intron (ENST00000304222.2/136, intron 1 of 1)
ADORA2B	Promoter (1-2kb)
ADPGK-AS1	Promoter (<=1kb)
ADPGK-AS1	Distal Intergenic
ADPGK-AS1	Distal Intergenic
ADPRH	Distal Intergenic
ADPRHL1	Intron (ENST00000612156.2/101928841, intron 7 of 7)
ADPRHL1	Promoter (<=1kb)
ADPRHL1	3' UTR
ADRA1D	Intron (ENST00000379453.6/146, intron 1 of 1)
ADRA2A	Distal Intergenic
ADRA2B	Distal Intergenic
ADRA2C	Distal Intergenic
ADRA2C	Distal Intergenic
ADRA2C	Distal Intergenic
ADRA2C	Distal Intergenic
ADRA2C	Distal Intergenic
ADRA2C	Distal Intergenic
ADRB1	Distal Intergenic
ADRB2	Distal Intergenic
ADRB2	Distal Intergenic
ADSL	3' UTR
ADTRP	Promoter (<=1kb)
AEBP2	Distal Intergenic
AEBP2	Intron (ENST00000538425.5/121536, intron 1 of 3)
AEBP2	Promoter (2-3kb)
AEBP2	Intron (ENST00000538425.5/121536, intron 1 of 3)
AEBP2	Intron (ENST00000538425.5/121536, intron 1 of 3)
AEBP2	Intron (ENST00000541908.5/121536, intron 5 of 7)
AEBP2	Intron (ENST00000541908.5/121536, intron 4 of 7)
AEBP2	Intron (ENST00000538425.5/121536, intron 1 of 3)
AEBP2	Promoter (<=1kb)
AEBP2	Intron (ENST00000538425.5/121536, intron 1 of 3)
AEBP2	Distal Intergenic
AEBP2	Intron (ENST00000512223.6/121536, intron 4 of 4)
AEBP2	Promoter (<=1kb)
AEN	Distal Intergenic
AFAP1	Promoter (<=1kb)
AFAP1	Promoter (<=1kb)
AFAP1	Intron (ENST00000360265.8/60312, intron 7 of 15)
AFAP1	Intron (ENST00000358461.6/60312, intron 1 of 16)
AFAP1L1	Promoter (1-2kb)
AFAP1L1	Promoter (<=1kb)
AFAP1L1	Intron (ENST00000296721.9/134265, intron 1 of 18)
AFDN	Intron (ENST00000344191.8/4301, intron 22 of 30)
AFDN	Exon (ENST00000344191.8/4301, exon 13 of 31)
AFF1	Intron (ENST00000504956.5/4299, intron 2 of 2)
AFF1	Intron (ENST00000504956.5/4299, intron 2 of 2)
AFF1	Intron (ENST00000504956.5/4299, intron 2 of 2)
AFF1	Intron (ENST00000504956.5/4299, intron 2 of 2)
AFF1	Intron (ENST00000504956.5/4299, intron 2 of 2)
AFF1	Intron (ENST00000395146.8/4299, intron 4 of 20)
AFF1	Intron (ENST00000504956.5/4299, intron 2 of 2)
AFF1	Intron (ENST00000504956.5/4299, intron 2 of 2)
AFF1	Intron (ENST00000504956.5/4299, intron 2 of 2)
AFF1	Distal Intergenic
AFF1	Intron (ENST00000504956.5/4299, intron 2 of 2)
AFF1	Intron (ENST00000504956.5/4299, intron 2 of 2)
AFF2	Distal Intergenic
AFF2	Intron (ENST00000370460.7/2334, intron 9 of 20)
AFF2	Distal Intergenic
AFF2	Distal Intergenic
AFF2	Distal Intergenic
AFF2	Intron (ENST00000370460.7/2334, intron 3 of 20)
AFF2	Distal Intergenic
AFF2	Intron (ENST00000370460.7/2334, intron 1 of 20)
AFF2	Intron (ENST00000370460.7/2334, intron 3 of 20)
AFF2	Distal Intergenic
AFF2	Intron (ENST00000370460.7/2334, intron 7 of 20)
AFF2	Intron (ENST00000370460.7/2334, intron 7 of 20)
AFF2	Promoter (<=1kb)
AFF3	3' UTR
AFF3	Intron (ENST00000409236.6/3899, intron 20 of 22)
AFF4	Intron (ENST00000265343.10/27125, intron 1 of 20)
AFF4	Promoter (<=1kb)
AFF4	Intron (ENST00000265343.10/27125, intron 1 of 20)
AFF4	Distal Intergenic
AFF4	Intron (ENST00000265343.10/27125, intron 5 of 20)
AFF4	Distal Intergenic
AFG1L	Intron (ENST00000368977.9/246269, intron 5 of 12)
AFG1L	Intron (ENST00000368977.9/246269, intron 5 of 12)
AFG1L	Intron (ENST00000430458.1/246269, intron 1 of 3)
AFG1L	Intron (ENST00000368977.9/246269, intron 6 of 12)
AFMID	Promoter (<=1kb)
AFMID	Promoter (1-2kb)
AGA	Distal Intergenic
AGA	Intron (ENST00000654463.1/ENST00000654463.1, intron 1 of 4)
AGAP1	Intron (ENST00000304032.13/116987, intron 9 of 17)
AGAP1	Intron (ENST00000304032.13/116987, intron 1 of 17)
AGAP1	Intron (ENST00000304032.13/116987, intron 1 of 17)
AGAP1	Intron (ENST00000304032.13/116987, intron 1 of 17)
AGAP1	Promoter (<=1kb)
AGAP1	Intron (ENST00000304032.13/116987, intron 1 of 17)
AGAP1	Intron (ENST00000304032.13/116987, intron 3 of 17)
AGAP1	Intron (ENST00000304032.13/116987, intron 6 of 17)
AGAP1	Distal Intergenic
AGAP1	Exon (ENST00000440101.1/ENST00000440101.1, exon 2 of 3)
AGAP1	Intron (ENST00000304032.13/116987, intron 1 of 17)
AGAP1	Intron (ENST00000304032.13/116987, intron 1 of 17)
AGAP1	Promoter (<=1kb)
AGAP1	Intron (ENST00000304032.13/116987, intron 1 of 17)
AGAP1	Intron (ENST00000304032.13/116987, intron 1 of 17)
AGAP1	Intron (ENST00000304032.13/116987, intron 1 of 17)
AGAP1	Intron (ENST00000304032.13/116987, intron 6 of 17)
AGAP1-IT1	Promoter (<=1kb)
AGAP3	Intron (ENST00000490097.5/116988, intron 1 of 4)
AGAP5	Intron (ENST00000581191.5/729092, intron 4 of 7)
AGAP5	Intron (ENST00000581191.5/729092, intron 4 of 7)
AGBL1-AS1	Intron (ENST00000441037.7/123624, intron 17 of 24)
AGBL2	Exon (ENST00000525123.6/79841, exon 7 of 19)
AGBL4	Intron (ENST00000371839.6/84871, intron 6 of 13)
AGBL4	Intron (ENST00000371839.6/84871, intron 1 of 13)
AGBL4	Exon (ENST00000622945.1/ENST00000622945.1, exon 1 of 1)
AGBL4-AS1	Promoter (<=1kb)
AGBL5	Promoter (1-2kb)
AGFG1	Distal Intergenic
AGFG1	Promoter (<=1kb)
AGFG2	Exon (ENST00000664644.1/ENST00000664644.1, exon 3 of 4)
AGGF1	Distal Intergenic
AGK	Intron (ENST00000629555.2/55750, intron 5 of 14)
AGK	Intron (ENST00000565468.6/100507421, intron 2 of 3)
AGK	Exon (ENST00000566521.1/ENST00000566521.1, exon 1 of 2)
AGK	Intron (ENST00000565468.6/100507421, intron 2 of 3)
AGK	Intron (ENST00000629555.2/55750, intron 2 of 14)
AGL	Promoter (2-3kb)
AGL	Distal Intergenic
AGL	Intron (ENST00000361915.8/178, intron 2 of 33)
AGL	Distal Intergenic
AGMAT	Intron (ENST00000428945.1/ENST00000428945.1, intron 1 of 1)
AGMO	Intron (ENST00000342526.8/392636, intron 3 of 12)
AGO1	Promoter (<=1kb)
AGO2	Intron (ENST00000220592.10/27161, intron 12 of 18)
AGO2	Promoter (<=1kb)
AGO2	Intron (ENST00000220592.10/27161, intron 1 of 18)
AGO2	Intron (ENST00000220592.10/27161, intron 10 of 18)
AGO4	Promoter (2-3kb)
AGO4	Exon (ENST00000373210.4/192670, exon 13 of 18)
AGPAT2	Intron (ENST00000371694.7/10555, intron 1 of 4)
AGPAT2	Distal Intergenic
AGPAT3	Promoter (1-2kb)
AGPAT4	Distal Intergenic
AGPAT4	Promoter (1-2kb)
AGPAT4	Distal Intergenic
AGPS	Intron (ENST00000264167.10/8540, intron 1 of 19)
AGPS	Intron (ENST00000264167.10/8540, intron 1 of 19)
AGRN	Promoter (<=1kb)
AGRP	Intron (ENST00000656196.1/ENST00000656196.1, intron 2 of 3)
AGRP	Exon (ENST00000656196.1/ENST00000656196.1, exon 3 of 4)
AGTPBP1	Distal Intergenic
AGTPBP1	Intron (ENST00000376083.7/23287, intron 2 of 25)
AGTPBP1	Distal Intergenic
AGTPBP1	Downstream (2-3kb)
AGTPBP1	Intron (ENST00000376083.7/23287, intron 25 of 25)
AGTR1	Distal Intergenic
AGTR1	Distal Intergenic
AGTR1	Distal Intergenic
AGTR1	Intron (ENST00000497524.5/185, intron 1 of 1)
AGTR2	Distal Intergenic
AGTR2	Distal Intergenic
AGTR2	Distal Intergenic
AHCTF1	Intron (ENST00000366508.5/25909, intron 1 of 35)
AHCY	Intron (ENST00000512005.1/191, intron 1 of 2)
AHCYL2	Intron (ENST00000325006.7/23382, intron 1 of 16)
AHCYL2	Intron (ENST00000325006.7/23382, intron 1 of 16)
AHCYL2	Intron (ENST00000325006.7/23382, intron 1 of 16)
AHCYL2	Intron (ENST00000325006.7/23382, intron 1 of 16)
AHCYL2	Intron (ENST00000325006.7/23382, intron 1 of 16)
AHCYL2	Intron (ENST00000325006.7/23382, intron 1 of 16)
AHCYL2	Intron (ENST00000325006.7/23382, intron 12 of 16)
AHCYL2	Intron (ENST00000325006.7/23382, intron 1 of 16)
AHCYL2	Intron (ENST00000325006.7/23382, intron 1 of 16)
AHCYL2	Intron (ENST00000325006.7/23382, intron 1 of 16)
AHNAK	Intron (ENST00000530124.5/79026, intron 2 of 2)
AHNAK	Intron (ENST00000530124.5/79026, intron 2 of 2)
AHNAK	Intron (ENST00000530124.5/79026, intron 2 of 2)
AHR	Exon (ENST00000622007.1/ENST00000622007.1, exon 1 of 1)
AHSA1	Downstream (1-2kb)
AHSA2P	Promoter (<=1kb)
AHSA2P	Promoter (1-2kb)
AHSG	Intron (ENST00000630178.2/ENST00000630178.2, intron 2 of 2)
AICDA	Distal Intergenic
AICDA	Promoter (2-3kb)
AICDA	Promoter (2-3kb)
AIDA	Intron (ENST00000340020.11/64853, intron 2 of 9)
AIF1L	Promoter (1-2kb)
AIFM2	Promoter (1-2kb)
AIFM2	Exon (ENST00000373248.5/84883, exon 7 of 9)
AIM2	Distal Intergenic
AIMP2	Promoter (1-2kb)
AIPL1	Distal Intergenic
AIRE	Promoter (1-2kb)
AJAP1	Distal Intergenic
AJAP1	Distal Intergenic
AJAP1	Distal Intergenic
AJAP1	Distal Intergenic
AJAP1	Distal Intergenic
AJAP1	Distal Intergenic
AK2	Intron (ENST00000427524.1/ENST00000427524.1, intron 1 of 1)
AK2	Intron (ENST00000427524.1/ENST00000427524.1, intron 1 of 1)
AK2	Intron (ENST00000548559.1/204, intron 2 of 4)
AK2	Promoter (1-2kb)
AK3	Exon (ENST00000655730.1/ENST00000655730.1, exon 2 of 2)
AK4	Promoter (1-2kb)
AK4	Intron (ENST00000497030.5/205, intron 2 of 5)
AK4	Intron (ENST00000497030.5/205, intron 2 of 5)
AK4	Distal Intergenic
AK4	Distal Intergenic
AK4	Promoter (1-2kb)
AK4	Distal Intergenic
AK5	Promoter (<=1kb)
AK5	Intron (ENST00000354567.7/26289, intron 8 of 13)
AKAIN1	Intron (ENST00000434239.4/642597, intron 1 of 1)
AKAIN1	Intron (ENST00000584896.1/ENST00000584896.1, intron 1 of 2)
AKAP1	Exon (ENST00000656535.1/ENST00000656535.1, exon 2 of 3)
AKAP1	Distal Intergenic
AKAP1	Distal Intergenic
AKAP1	Distal Intergenic
AKAP1	Promoter (2-3kb)
AKAP1	Promoter (<=1kb)
AKAP1	Intron (ENST00000575322.1/8165, intron 1 of 1)
AKAP10	Promoter (1-2kb)
AKAP10	Intron (ENST00000225737.11/11216, intron 12 of 14)
AKAP10	Intron (ENST00000225737.11/11216, intron 4 of 14)
AKAP12	Intron (ENST00000402676.7/9590, intron 3 of 4)
AKAP12	Downstream (<1kb)
AKAP12	Downstream (2-3kb)
AKAP12	Intron (ENST00000402676.7/9590, intron 2 of 4)
AKAP12	Intron (ENST00000402676.7/9590, intron 2 of 4)
AKAP12	Intron (ENST00000402676.7/9590, intron 2 of 4)
AKAP13	Intron (ENST00000559362.5/11214, intron 8 of 14)
AKAP13	Intron (ENST00000559362.5/11214, intron 1 of 14)
AKAP13	Intron (ENST00000559362.5/11214, intron 5 of 14)
AKAP14	Distal Intergenic
AKAP14	Intron (ENST00000371425.8/158798, intron 4 of 5)
AKAP17A	Intron (ENST00000313871.9/8227, intron 3 of 4)
AKAP17A	Distal Intergenic
AKAP6	Intron (ENST00000280979.9/9472, intron 2 of 13)
AKAP6	Intron (ENST00000280979.9/9472, intron 11 of 13)
AKAP6	Intron (ENST00000280979.9/9472, intron 2 of 13)
AKAP6	Intron (ENST00000280979.9/9472, intron 12 of 13)
AKAP6	Intron (ENST00000280979.9/9472, intron 9 of 13)
AKAP7	Distal Intergenic
AKAP8	Promoter (<=1kb)
AKAP9	Intron (ENST00000356239.7/10142, intron 8 of 49)
AKAP9	Intron (ENST00000356239.7/10142, intron 21 of 49)
AKIRIN1	Distal Intergenic
AKIRIN1	Distal Intergenic
AKIRIN2	Distal Intergenic
AKIRIN2	Intron (ENST00000257787.6/55122, intron 1 of 4)
AKIRIN2	Distal Intergenic
AKIRIN2	Intron (ENST00000257787.6/55122, intron 1 of 4)
AKIRIN2	Distal Intergenic
AKIRIN2	Distal Intergenic
AKIRIN2	Distal Intergenic
AKNA	Intron (ENST00000307564.8/80709, intron 14 of 21)
AKNA	Intron (ENST00000265134.10/25861, intron 7 of 11)
AKR1A1	Promoter (1-2kb)
AKR1A1	Distal Intergenic
AKR1A1	Promoter (1-2kb)
AKR1B15	Distal Intergenic
AKR1C1	3' UTR
AKR1D1	Exon (ENST00000468877.2/6718, exon 5 of 10)
AKT3	Distal Intergenic
AKT3	Intron (ENST00000336199.9/10000, intron 5 of 13)
AKT3	Intron (ENST00000336199.9/10000, intron 1 of 13)
AKT3	Intron (ENST00000336199.9/10000, intron 1 of 13)
ALAD	Promoter (<=1kb)
ALCAM	Distal Intergenic
ALCAM	Distal Intergenic
ALCAM	Intron (ENST00000306107.9/214, intron 14 of 15)
ALCAM	Distal Intergenic
ALCAM	Distal Intergenic
ALDH18A1	Downstream (2-3kb)
ALDH1A2	Intron (ENST00000558231.5/8854, intron 1 of 12)
ALDH1A2	Intron (ENST00000558231.5/8854, intron 1 of 12)
ALDH1A2	Intron (ENST00000558231.5/8854, intron 1 of 12)
ALDH1A2	Intron (ENST00000558231.5/8854, intron 1 of 12)
ALDH1B1	Distal Intergenic
ALDH1B1	Distal Intergenic
ALDH1B1	Distal Intergenic
ALDH1L1	Promoter (2-3kb)
ALDH1L1-AS2	Intron (ENST00000666921.1/ENST00000666921.1, intron 1 of 1)
ALDH1L1-AS2	Distal Intergenic
ALDH1L1-AS2	Distal Intergenic
ALDH1L1-AS2	Distal Intergenic
ALDH1L2	Intron (ENST00000258494.14/160428, intron 1 of 22)
ALDH2	Promoter (<=1kb)
ALDH2	Promoter (2-3kb)
ALDH2	Intron (ENST00000546840.3/217, intron 2 of 7)
ALDH2	Exon (ENST00000548536.1/217, exon 2 of 14)
ALDH3A2	Intron (ENST00000672465.1/224, intron 10 of 10)
ALDH3A2	3' UTR
ALDH7A1	3' UTR
ALDH7A1	Promoter (2-3kb)
ALDH7A1	Intron (ENST00000637782.1/501, intron 6 of 17)
ALDH7A1	3' UTR
ALDH8A1	Distal Intergenic
ALG10B	Distal Intergenic
ALG10B	Distal Intergenic
ALG10B	Distal Intergenic
ALG14	Distal Intergenic
ALG1L2	Promoter (<=1kb)
ALG1L2	Distal Intergenic
ALG2	Distal Intergenic
ALK	Intron (ENST00000389048.8/238, intron 3 of 28)
ALK	Intron (ENST00000389048.8/238, intron 1 of 28)
ALK	Intron (ENST00000389048.8/238, intron 3 of 28)
ALK	Intron (ENST00000389048.8/238, intron 3 of 28)
ALK	Distal Intergenic
ALK	Intron (ENST00000642122.1/238, intron 7 of 9)
ALK	Intron (ENST00000389048.8/238, intron 1 of 28)
ALK	Intron (ENST00000389048.8/238, intron 4 of 28)
ALK	Intron (ENST00000389048.8/238, intron 4 of 28)
ALK	Intron (ENST00000642122.1/238, intron 7 of 9)
ALK	Intron (ENST00000389048.8/238, intron 1 of 28)
ALK	Intron (ENST00000389048.8/238, intron 4 of 28)
ALK	Intron (ENST00000389048.8/238, intron 3 of 28)
ALKBH1	Distal Intergenic
ALKBH1	Distal Intergenic
ALKBH3-AS1	Promoter (<=1kb)
ALKBH4	3' UTR
ALLC	Promoter (1-2kb)
ALLC	Promoter (1-2kb)
ALMS1	Intron (ENST00000651434.1/7840, intron 15 of 16)
ALOX12	Exon (ENST00000573755.1/ENST00000573755.1, exon 1 of 5)
ALOX12	Exon (ENST00000251535.11/239, exon 9 of 14)
ALOX5	Distal Intergenic
ALOX5	Intron (ENST00000542434.5/240, intron 3 of 12)
ALOX5	Intron (ENST00000542434.5/240, intron 3 of 12)
ALOX5	Promoter (1-2kb)
ALOX5AP	Distal Intergenic
ALOX5AP	Distal Intergenic
ALOXE3	Promoter (2-3kb)
ALPG	Exon (ENST00000373592.2/ENST00000373592.2, exon 8 of 9)
ALPG	Promoter (1-2kb)
ALPG	Distal Intergenic
ALPG	Distal Intergenic
ALPI	Distal Intergenic
ALPK1	Distal Intergenic
ALPK2	Intron (ENST00000361673.4/115701, intron 4 of 12)
ALPK2	Distal Intergenic
ALPK2	Exon (ENST00000589794.1/ENST00000589794.1, exon 1 of 2)
ALPK3	Intron (ENST00000258888.5/57538, intron 3 of 13)
ALPK3	Intron (ENST00000258888.5/57538, intron 1 of 13)
ALPL	Intron (ENST00000468526.1/249, intron 1 of 4)
ALPL	Intron (ENST00000468526.1/249, intron 1 of 4)
ALPL	Promoter (2-3kb)
ALPL	Intron (ENST00000468526.1/249, intron 1 of 4)
ALPL	Intron (ENST00000468526.1/249, intron 1 of 4)
ALPL	Distal Intergenic
ALPP	Promoter (<=1kb)
ALS2CL	Promoter (2-3kb)
ALX1	Intron (ENST00000555596.1/ENST00000555596.1, intron 2 of 2)
ALX1	Distal Intergenic
ALX1	Intron (ENST00000393217.7/84125, intron 25 of 26)
ALX3	3' UTR
ALX4	Distal Intergenic
ALX4	Distal Intergenic
ALYREF	Promoter (<=1kb)
AMBN	Distal Intergenic
AMBP	Downstream (2-3kb)
AMBRA1	Promoter (<=1kb)
AMBRA1	Exon (ENST00000648317.1/ENST00000648317.1, exon 2 of 3)
AMBRA1	Intron (ENST00000314845.7/55626, intron 15 of 18)
AMBRA1	Intron (ENST00000648317.1/ENST00000648317.1, intron 2 of 2)
AMD1	Distal Intergenic
AMELX	Intron (ENST00000380736.5/395, intron 1 of 12)
AMELY	Intron (ENST00000346432.3/90665, intron 2 of 17)
AMELY	Intron (ENST00000346432.3/90665, intron 2 of 17)
AMELY	Distal Intergenic
AMELY	Distal Intergenic
AMER1	Distal Intergenic
AMER1	Intron (ENST00000671386.1/ENST00000671386.1, intron 2 of 2)
AMFR	Intron (ENST00000290649.10/267, intron 1 of 13)
AMMECR1	Intron (ENST00000520821.5/57529, intron 1 of 2)
AMMECR1L	Promoter (<=1kb)
AMMECR1L	Distal Intergenic
AMN1	Distal Intergenic
AMN1	Distal Intergenic
AMOT	Intron (ENST00000371959.7/154796, intron 4 of 10)
AMOTL1	Intron (ENST00000536540.5/105369438, intron 2 of 4)
AMPH	Intron (ENST00000356264.7/273, intron 12 of 20)
AMPH	Intron (ENST00000356264.7/273, intron 4 of 20)
AMZ2P1	Distal Intergenic
ANAPC1	Promoter (<=1kb)
ANAPC1	Intron (ENST00000427997.5/64682, intron 17 of 36)
ANAPC10	Intron (ENST00000649263.1/10393, intron 4 of 8)
ANAPC1P1	Promoter (<=1kb)
ANAPC4	Distal Intergenic
ANAPC4	3' UTR
ANAPC5	Intron (ENST00000261819.8/51433, intron 15 of 16)
ANAPC7	Promoter (<=1kb)
ANGEL2	Distal Intergenic
ANGPT1	Distal Intergenic
ANGPT1	Promoter (<=1kb)
ANGPT2	Intron (ENST00000344683.10/79648, intron 12 of 13)
ANGPTL2	Intron (ENST00000424082.6/9649, intron 8 of 17)
ANGPTL2	Exon (ENST00000373425.8/23452, exon 5 of 5)
ANGPTL4	Distal Intergenic
ANGPTL6	Promoter (2-3kb)
ANK1	Intron (ENST00000265709.13/286, intron 1 of 42)
ANK1	Intron (ENST00000347528.8/286, intron 2 of 41)
ANK1	Intron (ENST00000347528.8/286, intron 2 of 41)
ANK1	Intron (ENST00000265709.13/286, intron 1 of 42)
ANK1	Exon (ENST00000347528.8/286, exon 6 of 42)
ANK1	Intron (ENST00000265709.13/286, intron 1 of 42)
ANK1	Intron (ENST00000265709.13/286, intron 1 of 42)
ANK1	Exon (ENST00000347528.8/286, exon 16 of 42)
ANK2	Intron (ENST00000672356.1/287, intron 2 of 43)
ANK2	Distal Intergenic
ANK2	Distal Intergenic
ANK2	Promoter (2-3kb)
ANK2	Intron (ENST00000672356.1/287, intron 2 of 43)
ANK2	Intron (ENST00000672356.1/287, intron 25 of 43)
ANK2	Promoter (2-3kb)
ANK2	Distal Intergenic
ANK2	Distal Intergenic
ANK2	Distal Intergenic
ANK2	Distal Intergenic
ANK2	Intron (ENST00000672356.1/287, intron 1 of 43)
ANK2	Intron (ENST00000672356.1/287, intron 14 of 43)
ANK2	Intron (ENST00000672356.1/287, intron 9 of 43)
ANK2	Intron (ENST00000672356.1/287, intron 2 of 43)
ANK2	Intron (ENST00000672356.1/287, intron 2 of 43)
ANK2	Intron (ENST00000672356.1/287, intron 1 of 43)
ANK2	3' UTR
ANK2	Distal Intergenic
ANK2	Distal Intergenic
ANK3	Intron (ENST00000280772.7/288, intron 25 of 43)
ANK3	Promoter (<=1kb)
ANK3	Promoter (1-2kb)
ANK3	Promoter (<=1kb)
ANK3	Promoter (2-3kb)
ANK3	Intron (ENST00000373827.6/288, intron 2 of 43)
ANK3	Intron (ENST00000280772.7/288, intron 18 of 43)
ANK3	Intron (ENST00000280772.7/288, intron 1 of 43)
ANK3	Intron (ENST00000373827.6/288, intron 1 of 43)
ANK3	Intron (ENST00000373827.6/288, intron 1 of 43)
ANK3	Downstream (2-3kb)
ANK3	Intron (ENST00000373827.6/288, intron 1 of 43)
ANKAR	Promoter (<=1kb)
ANKDD1A	Intron (ENST00000502574.1/80301, intron 5 of 5)
ANKDD1B	3' UTR
ANKDD1B	Promoter (<=1kb)
ANKEF1	Promoter (2-3kb)
ANKFN1	Intron (ENST00000571972.1/ENST00000571972.1, intron 1 of 2)
ANKFN1	Intron (ENST00000653862.1/162282, intron 17 of 21)
ANKFY1	Intron (ENST00000341657.9/51479, intron 1 of 24)
ANKFY1	Intron (ENST00000573984.1/124936, intron 3 of 3)
ANKHD1	Intron (ENST00000616482.4/54882, intron 1 of 9)
ANKHD1	Intron (ENST00000616482.4/54882, intron 1 of 9)
ANKIB1	Promoter (2-3kb)
ANKK1	Intron (ENST00000393020.5/54970, intron 21 of 21)
ANKLE2	Exon (ENST00000357997.10/23141, exon 2 of 13)
ANKMY1	Promoter (2-3kb)
ANKMY2	Intron (ENST00000306999.7/57037, intron 1 of 9)
ANKRD1	3' UTR
ANKRD1	Distal Intergenic
ANKRD11	Exon (ENST00000644139.1/29123, exon 3 of 5)
ANKRD11	Intron (ENST00000378330.7/29123, intron 1 of 13)
ANKRD11	Intron (ENST00000378330.7/29123, intron 3 of 13)
ANKRD11	Promoter (<=1kb)
ANKRD11	Intron (ENST00000378330.7/29123, intron 3 of 13)
ANKRD11	Intron (ENST00000378330.7/29123, intron 1 of 13)
ANKRD11	Promoter (2-3kb)
ANKRD11	Intron (ENST00000378330.7/29123, intron 3 of 13)
ANKRD11	Exon (ENST00000562211.2/ENST00000562211.2, exon 2 of 2)
ANKRD13A	Promoter (<=1kb)
ANKRD13A	Promoter (<=1kb)
ANKRD13B	Intron (ENST00000581474.1/ENST00000581474.1, intron 1 of 1)
ANKRD13B	Promoter (1-2kb)
ANKRD13C	Promoter (2-3kb)
ANKRD16	Intron (ENST00000380094.10/54522, intron 7 of 7)
ANKRD17	Promoter (<=1kb)
ANKRD17	Intron (ENST00000358602.9/26057, intron 1 of 33)
ANKRD17	Intron (ENST00000358602.9/26057, intron 16 of 33)
ANKRD17	Intron (ENST00000358602.9/26057, intron 16 of 33)
ANKRD17	Intron (ENST00000358602.9/26057, intron 1 of 33)
ANKRD17	Intron (ENST00000358602.9/26057, intron 1 of 33)
ANKRD2	Intron (ENST00000370664.4/80019, intron 1 of 2)
ANKRD2	Intron (ENST00000370664.4/80019, intron 1 of 2)
ANKRD20A8P	Exon (ENST00000424978.2/ENST00000424978.2, exon 1 of 1)
ANKRD23	Promoter (1-2kb)
ANKRD24	Promoter (2-3kb)
ANKRD24	Promoter (1-2kb)
ANKRD24	Promoter (<=1kb)
ANKRD24	Intron (ENST00000600132.5/170961, intron 2 of 21)
ANKRD24	Exon (ENST00000600132.5/170961, exon 7 of 22)
ANKRD26	Intron (ENST00000436985.6/22852, intron 29 of 33)
ANKRD26	Intron (ENST00000436985.6/22852, intron 10 of 33)
ANKRD28	Promoter (1-2kb)
ANKRD29	Promoter (2-3kb)
ANKRD30A	Distal Intergenic
ANKRD30A	Distal Intergenic
ANKRD30BL	Distal Intergenic
ANKRD33	Distal Intergenic
ANKRD33B	Intron (ENST00000296657.7/651746, intron 1 of 3)
ANKRD34B	Downstream (<1kb)
ANKRD36	Promoter (<=1kb)
ANKRD36B	Promoter (<=1kb)
ANKRD36BP2	Promoter (<=1kb)
ANKRD36C	Promoter (<=1kb)
ANKRD44	Intron (ENST00000282272.15/91526, intron 1 of 27)
ANKRD45	Distal Intergenic
ANKRD46	Intron (ENST00000665530.1/ENST00000665530.1, intron 1 of 1)
ANKRD46	Intron (ENST00000664475.1/ENST00000664475.1, intron 1 of 1)
ANKRD46	Exon (ENST00000523784.1/ENST00000523784.1, exon 2 of 2)
ANKRD50	Distal Intergenic
ANKRD50	Distal Intergenic
ANKRD54	Promoter (<=1kb)
ANKRD55	Intron (ENST00000645512.1/ENST00000645512.1, intron 2 of 3)
ANKRD55	Intron (ENST00000645512.1/ENST00000645512.1, intron 2 of 3)
ANKRD55	Intron (ENST00000645512.1/ENST00000645512.1, intron 2 of 3)
ANKRD55	Intron (ENST00000645512.1/ENST00000645512.1, intron 2 of 3)
ANKRD55	Intron (ENST00000341048.9/79722, intron 6 of 11)
ANKRD55	Intron (ENST00000645512.1/ENST00000645512.1, intron 2 of 3)
ANKRD55	Intron (ENST00000645512.1/ENST00000645512.1, intron 2 of 3)
ANKRD55	Intron (ENST00000341048.9/79722, intron 6 of 11)
ANKRD55	Intron (ENST00000645512.1/ENST00000645512.1, intron 2 of 3)
ANKRD55	Exon (ENST00000341048.9/79722, exon 4 of 12)
ANKRD55	Promoter (<=1kb)
ANKRD55	Intron (ENST00000341048.9/79722, intron 9 of 11)
ANKRD55	Intron (ENST00000645512.1/ENST00000645512.1, intron 2 of 3)
ANKRD55	Intron (ENST00000645512.1/ENST00000645512.1, intron 2 of 3)
ANKRD55	Intron (ENST00000645512.1/ENST00000645512.1, intron 2 of 3)
ANKRD6	Intron (ENST00000339746.9/22881, intron 2 of 15)
ANKRD6	Intron (ENST00000339746.9/22881, intron 1 of 15)
ANKRD65	Downstream (<1kb)
ANKRD7	Distal Intergenic
ANKRD7	Intron (ENST00000433239.6/56311, intron 11 of 15)
ANKRD7	Distal Intergenic
ANKRD7	Promoter (<=1kb)
ANKRD7	Distal Intergenic
ANKS1A	Intron (ENST00000360359.5/23294, intron 17 of 23)
ANKS1A	Intron (ENST00000360359.5/23294, intron 9 of 23)
ANKS1A	Intron (ENST00000360359.5/23294, intron 16 of 23)
ANKS1A	Intron (ENST00000360359.5/23294, intron 11 of 23)
ANKS1B	Intron (ENST00000549558.6/56899, intron 3 of 10)
ANKS1B	Intron (ENST00000547776.6/56899, intron 4 of 25)
ANKS1B	Intron (ENST00000547776.6/56899, intron 12 of 25)
ANKS6	Promoter (1-2kb)
ANO10	Exon (ENST00000413663.1/ENST00000413663.1, exon 2 of 2)
ANO10	Exon (ENST00000413663.1/ENST00000413663.1, exon 1 of 2)
ANO10	Intron (ENST00000643520.1/51099, intron 2 of 7)
ANO10	Exon (ENST00000486959.1/ENST00000486959.1, exon 1 of 3)
ANO2	Intron (ENST00000546188.5/57101, intron 3 of 24)
ANO2	Intron (ENST00000546188.5/57101, intron 1 of 24)
ANO2	Promoter (<=1kb)
ANO2	Promoter (<=1kb)
ANO2	Intron (ENST00000536751.1/ENST00000536751.1, intron 1 of 2)
ANO3	Distal Intergenic
ANO3	Intron (ENST00000672621.1/63982, intron 2 of 27)
ANO3	Distal Intergenic
ANO3	Distal Intergenic
ANO4	Distal Intergenic
ANO4	Intron (ENST00000644049.1/121601, intron 24 of 29)
ANO5	Intron (ENST00000664026.1/ENST00000664026.1, intron 1 of 2)
ANO5	Intron (ENST00000528009.1/ENST00000528009.1, intron 3 of 3)
ANO5	Intron (ENST00000648804.1/203859, intron 5 of 23)
ANO6	Promoter (1-2kb)
ANO6	Intron (ENST00000426898.2/196527, intron 1 of 17)
ANO6	Distal Intergenic
ANO6	Intron (ENST00000426898.2/196527, intron 1 of 17)
ANO7	Intron (ENST00000402530.7/50636, intron 3 of 3)
ANO8	Intron (ENST00000597643.5/57719, intron 16 of 17)
ANO9	Promoter (2-3kb)
ANP32A	Distal Intergenic
ANP32A	Promoter (<=1kb)
ANP32AP1	Intron (ENST00000560386.5/89978, intron 3 of 3)
ANP32AP1	Intron (ENST00000560386.5/89978, intron 3 of 3)
ANP32C	Intron (ENST00000503008.5/55016, intron 1 of 7)
ANTXR1	Intron (ENST00000303714.8/84168, intron 8 of 17)
ANTXRL	Promoter (2-3kb)
ANXA10	Distal Intergenic
ANXA11	Promoter (2-3kb)
ANXA11	Intron (ENST00000422982.8/311, intron 1 of 15)
ANXA2	Promoter (1-2kb)
ANXA2	Distal Intergenic
ANXA2	Promoter (1-2kb)
ANXA2	Distal Intergenic
ANXA2	Promoter (2-3kb)
ANXA2	Distal Intergenic
ANXA2	Distal Intergenic
ANXA3	Promoter (2-3kb)
ANXA3	Intron (ENST00000512884.5/306, intron 2 of 11)
ANXA3	Intron (ENST00000512884.5/306, intron 2 of 11)
ANXA3	Exon (ENST00000512123.4/80144, exon 71 of 74)
ANXA3	Promoter (1-2kb)
ANXA3	Intron (ENST00000512884.5/306, intron 2 of 11)
ANXA4	Promoter (<=1kb)
ANXA4	Intron (ENST00000477632.5/307, intron 3 of 11)
ANXA4	Promoter (<=1kb)
ANXA4	Promoter (1-2kb)
ANXA4	Intron (ENST00000418066.2/307, intron 3 of 3)
ANXA4	Intron (ENST00000418066.2/307, intron 3 of 3)
ANXA4	Promoter (<=1kb)
ANXA4	Intron (ENST00000418066.2/307, intron 3 of 3)
ANXA4	Intron (ENST00000418066.2/307, intron 3 of 3)
ANXA4	Intron (ENST00000418066.2/307, intron 2 of 3)
ANXA4	Intron (ENST00000418066.2/307, intron 1 of 3)
ANXA5	Promoter (1-2kb)
ANXA7	Downstream (2-3kb)
AOAH	Intron (ENST00000617537.5/313, intron 13 of 20)
AOAH	Intron (ENST00000617537.5/313, intron 3 of 20)
AOAH	Intron (ENST00000617537.5/313, intron 4 of 20)
AOAH	Exon (ENST00000419326.1/ENST00000419326.1, exon 3 of 3)
AOC1	Promoter (<=1kb)
AOPEP	Intron (ENST00000297979.9/84909, intron 5 of 14)
AOPEP	Distal Intergenic
AOPEP	Distal Intergenic
AOPEP	Intron (ENST00000277198.6/84909, intron 5 of 7)
AOPEP	Promoter (<=1kb)
AOX1	Intron (ENST00000374700.7/316, intron 25 of 34)
AOX1	Exon (ENST00000374700.7/316, exon 20 of 35)
AP1B1	Promoter (2-3kb)
AP1B1	Promoter (2-3kb)
AP1B1	Intron (ENST00000357586.6/162, intron 11 of 22)
AP1M2	Distal Intergenic
AP1M2	Promoter (<=1kb)
AP1S1	Promoter (1-2kb)
AP1S2	Distal Intergenic
AP1S3	Promoter (<=1kb)
AP1S3	Intron (ENST00000650969.1/130340, intron 1 of 16)
AP2A1	Intron (ENST00000354293.9/160, intron 1 of 22)
AP2A2	Promoter (<=1kb)
AP2B1	Promoter (<=1kb)
AP2M1	Promoter (<=1kb)
AP2M1	Promoter (2-3kb)
AP2S1	Promoter (1-2kb)
AP3B1	Intron (ENST00000255194.10/8546, intron 1 of 26)
AP3B1	Intron (ENST00000255194.10/8546, intron 2 of 26)
AP3B1	Intron (ENST00000255194.10/8546, intron 2 of 26)
AP3B1	Intron (ENST00000255194.10/8546, intron 2 of 26)
AP3B1	Intron (ENST00000255194.10/8546, intron 1 of 26)
AP3B1	Intron (ENST00000255194.10/8546, intron 11 of 26)
AP3B1	Intron (ENST00000255194.10/8546, intron 7 of 26)
AP3B1	Intron (ENST00000255194.10/8546, intron 21 of 26)
AP3B2	Promoter (<=1kb)
AP3B2	5' UTR
AP3B2	3' UTR
AP3D1	Exon (ENST00000345016.9/8943, exon 4 of 30)
AP3D1	Intron (ENST00000398665.8/84444, intron 3 of 27)
AP3D1	Promoter (2-3kb)
AP3M2	Promoter (1-2kb)
AP3S1	Promoter (1-2kb)
AP4E1	Intron (ENST00000613161.4/ENST00000613161.4, intron 2 of 4)
AP4S1	Intron (ENST00000557346.5/11154, intron 1 of 5)
AP4S1	Intron (ENST00000557346.5/11154, intron 1 of 5)
AP4S1	Intron (ENST00000557346.5/11154, intron 1 of 5)
AP4S1	Intron (ENST00000557346.5/11154, intron 1 of 5)
AP4S1	Intron (ENST00000557346.5/11154, intron 1 of 5)
AP4S1	Intron (ENST00000557346.5/11154, intron 1 of 5)
AP5S1	Intron (ENST00000620777.1/101929125, intron 1 of 2)
AP5S1	3' UTR
AP5Z1	Promoter (<=1kb)
AP5Z1	Downstream (1-2kb)
APAF1	Intron (ENST00000551964.5/317, intron 4 of 26)
APAF1	Intron (ENST00000551964.5/317, intron 4 of 26)
APBA2	Intron (ENST00000561069.5/321, intron 2 of 14)
APBB1IP	Distal Intergenic
APBB2	Intron (ENST00000508593.6/323, intron 4 of 17)
APBB2	Intron (ENST00000508593.6/323, intron 2 of 17)
APBB2	Intron (ENST00000508593.6/323, intron 4 of 17)
APBB2	Promoter (1-2kb)
APBB2	Intron (ENST00000508593.6/323, intron 10 of 17)
APBB2	Intron (ENST00000508593.6/323, intron 2 of 17)
APBB2	Intron (ENST00000508593.6/323, intron 10 of 17)
APBB2	Intron (ENST00000508593.6/323, intron 5 of 17)
APBB2	Intron (ENST00000508593.6/323, intron 3 of 17)
APBB2	Intron (ENST00000507190.1/101410542, intron 1 of 2)
APBB2	Intron (ENST00000507190.1/101410542, intron 1 of 2)
APBB3	Promoter (1-2kb)
APC	Intron (ENST00000509732.5/324, intron 2 of 3)
APC2	Promoter (1-2kb)
APELA	Distal Intergenic
APELA	Distal Intergenic
APELA	Distal Intergenic
APELA	Distal Intergenic
APELA	Distal Intergenic
APLF	Intron (ENST00000529851.5/200558, intron 2 of 8)
APLNR	Distal Intergenic
APLP2	Promoter (1-2kb)
APMAP	Promoter (1-2kb)
APOBEC1	Promoter (1-2kb)
APOBEC1	Intron (ENST00000467171.2/339, intron 1 of 3)
APOBEC1	Intron (ENST00000642279.1/ENST00000642279.1, intron 1 of 1)
APOBEC1	Distal Intergenic
APOBEC1	Distal Intergenic
APOBEC1	Distal Intergenic
APOBEC3B-AS1	Promoter (<=1kb)
APOBEC3F	Promoter (<=1kb)
APOBEC3F	Exon (ENST00000381568.9/140564, exon 6 of 7)
APOBEC3F	Distal Intergenic
APOBEC3F	Exon (ENST00000308521.10/200316, exon 6 of 7)
APOBEC3G	Distal Intergenic
APOBEC3G	Promoter (2-3kb)
APOBEC3H	Distal Intergenic
APOBEC3H	Distal Intergenic
APOC3	Promoter (<=1kb)
APOC3	Promoter (1-2kb)
APOD	Downstream (1-2kb)
APOD	Distal Intergenic
APOF	Exon (ENST00000615621.1/ENST00000615621.1, exon 1 of 1)
APOL3	Distal Intergenic
APOL3	Distal Intergenic
APOL3	Distal Intergenic
APOO	Intron (ENST00000633432.1/79135, intron 2 of 3)
APOO	Promoter (<=1kb)
APP	Intron (ENST00000608591.5/ENST00000608591.5, intron 1 of 2)
APP	Intron (ENST00000354192.7/351, intron 1 of 14)
APP	Promoter (<=1kb)
APP	Intron (ENST00000354192.7/351, intron 2 of 14)
APP	Promoter (2-3kb)
APPL2	Intron (ENST00000548458.6/387882, intron 1 of 6)
APTR	Promoter (1-2kb)
AQP11	Intron (ENST00000526761.5/1207, intron 4 of 5)
AQP3	Distal Intergenic
AQP3	Promoter (1-2kb)
AQP4-AS1	Intron (ENST00000582605.5/147429, intron 3 of 5)
AQP4-AS1	Intron (ENST00000668155.1/147429, intron 2 of 2)
AQP4-AS1	Intron (ENST00000580191.5/284252, intron 1 of 4)
AQP4-AS1	Intron (ENST00000668155.1/147429, intron 2 of 2)
AQP4-AS1	Promoter (2-3kb)
AQP4-AS1	Intron (ENST00000582605.5/147429, intron 3 of 5)
AQP4-AS1	Intron (ENST00000582605.5/147429, intron 3 of 5)
AQP4-AS1	Intron (ENST00000668155.1/147429, intron 1 of 2)
AQP4-AS1	Intron (ENST00000668155.1/147429, intron 1 of 2)
AQP4-AS1	Intron (ENST00000578701.5/147429, intron 2 of 3)
AQP4-AS1	Promoter (<=1kb)
AQP7	Promoter (<=1kb)
AQP7	Promoter (<=1kb)
AQP8	Downstream (1-2kb)
AR	Distal Intergenic
AR	Distal Intergenic
AR	Distal Intergenic
AR	Distal Intergenic
ARAP1	Intron (ENST00000359373.9/116985, intron 2 of 33)
ARAP2	Intron (ENST00000303965.9/116984, intron 30 of 32)
ARAP2	Distal Intergenic
ARAP2	Exon (ENST00000503225.5/116984, exon 9 of 13)
ARAP2	Intron (ENST00000503225.5/116984, intron 1 of 12)
ARAP3	Intron (ENST00000653358.1/ENST00000653358.1, intron 1 of 1)
ARF6	Distal Intergenic
ARF6	Distal Intergenic
ARF6	Distal Intergenic
ARF6	Distal Intergenic
ARFGAP3	Intron (ENST00000263245.10/26286, intron 14 of 15)
ARFGEF1	Distal Intergenic
ARFGEF1	3' UTR
ARFGEF1	Intron (ENST00000262210.9/79848, intron 26 of 28)
ARFGEF1	Promoter (<=1kb)
ARFGEF1	Distal Intergenic
ARFGEF1	Distal Intergenic
ARFGEF1	Intron (ENST00000262215.8/10565, intron 1 of 38)
ARFGEF1	Distal Intergenic
ARFGEF1	Distal Intergenic
ARFGEF1	Distal Intergenic
ARFGEF1	Intron (ENST00000262215.8/10565, intron 1 of 38)
ARFGEF1	Distal Intergenic
ARFGEF2	Intron (ENST00000371917.5/10564, intron 1 of 38)
ARFGEF2	Intron (ENST00000371917.5/10564, intron 1 of 38)
ARFIP1	Intron (ENST00000451320.6/27236, intron 3 of 8)
ARFIP1	Promoter (<=1kb)
ARFIP1	Intron (ENST00000451320.6/27236, intron 2 of 8)
ARFIP1	Intron (ENST00000451320.6/27236, intron 1 of 8)
ARFIP1	Intron (ENST00000451320.6/27236, intron 1 of 8)
ARG1	Intron (ENST00000672052.1/383, intron 1 of 4)
ARG1	Distal Intergenic
ARG2	Promoter (<=1kb)
ARG2	Intron (ENST00000261783.4/384, intron 2 of 7)
ARGFX	Intron (ENST00000334384.5/503582, intron 2 of 4)
ARGFX	Distal Intergenic
ARGFX	Distal Intergenic
ARGFX	Promoter (<=1kb)
ARGFX	Promoter (<=1kb)
ARHGAP10	Intron (ENST00000510379.1/79658, intron 1 of 4)
ARHGAP10	Intron (ENST00000510379.1/79658, intron 1 of 4)
ARHGAP10	Intron (ENST00000336498.8/79658, intron 20 of 22)
ARHGAP10	Intron (ENST00000510379.1/79658, intron 3 of 4)
ARHGAP10	Intron (ENST00000336498.8/79658, intron 20 of 22)
ARHGAP10	Intron (ENST00000336498.8/79658, intron 18 of 22)
ARHGAP10	Intron (ENST00000510379.1/79658, intron 1 of 4)
ARHGAP10	Intron (ENST00000336498.8/79658, intron 13 of 22)
ARHGAP12	Intron (ENST00000344936.7/94134, intron 3 of 19)
ARHGAP12	Distal Intergenic
ARHGAP12	Distal Intergenic
ARHGAP12	Distal Intergenic
ARHGAP12	Distal Intergenic
ARHGAP15	Intron (ENST00000295095.11/55843, intron 13 of 13)
ARHGAP15	Intron (ENST00000295095.11/55843, intron 8 of 13)
ARHGAP15	Intron (ENST00000295095.11/55843, intron 13 of 13)
ARHGAP15	Exon (ENST00000426716.1/ENST00000426716.1, exon 3 of 3)
ARHGAP15	Intron (ENST00000295095.11/55843, intron 12 of 13)
ARHGAP17	Promoter (1-2kb)
ARHGAP18	Intron (ENST00000368149.3/93663, intron 1 of 14)
ARHGAP18	Intron (ENST00000368149.3/93663, intron 8 of 14)
ARHGAP18	Intron (ENST00000368149.3/93663, intron 1 of 14)
ARHGAP18	Intron (ENST00000368149.3/93663, intron 1 of 14)
ARHGAP18	Intron (ENST00000368149.3/93663, intron 1 of 14)
ARHGAP18	Intron (ENST00000368149.3/93663, intron 1 of 14)
ARHGAP19	Promoter (1-2kb)
ARHGAP19	Promoter (1-2kb)
ARHGAP19	Intron (ENST00000479633.2/100533184, intron 3 of 14)
ARHGAP21	Distal Intergenic
ARHGAP21	Distal Intergenic
ARHGAP21	Intron (ENST00000612832.4/57584, intron 4 of 18)
ARHGAP21	Intron (ENST00000612832.4/57584, intron 4 of 18)
ARHGAP21	Distal Intergenic
ARHGAP22	Intron (ENST00000249601.8/58504, intron 3 of 9)
ARHGAP22	Promoter (1-2kb)
ARHGAP23	Intron (ENST00000622683.5/57636, intron 23 of 23)
ARHGAP23	Distal Intergenic
ARHGAP23	Intron (ENST00000622683.5/57636, intron 23 of 23)
ARHGAP23	Promoter (1-2kb)
ARHGAP24	Intron (ENST00000395184.6/83478, intron 2 of 9)
ARHGAP24	Intron (ENST00000395184.6/83478, intron 5 of 9)
ARHGAP25	Promoter (<=1kb)
ARHGAP25	Intron (ENST00000463483.5/9938, intron 1 of 7)
ARHGAP26	Intron (ENST00000645722.2/23092, intron 17 of 22)
ARHGAP26	Intron (ENST00000645722.2/23092, intron 17 of 22)
ARHGAP26	Intron (ENST00000645722.2/23092, intron 17 of 22)
ARHGAP26	Intron (ENST00000645722.2/23092, intron 17 of 22)
ARHGAP26	Promoter (2-3kb)
ARHGAP26	Intron (ENST00000645722.2/23092, intron 17 of 22)
ARHGAP26	3' UTR
ARHGAP26	Intron (ENST00000645722.2/23092, intron 17 of 22)
ARHGAP26-AS1	Intron (ENST00000645722.2/23092, intron 1 of 22)
ARHGAP26-AS1	Intron (ENST00000645722.2/23092, intron 1 of 22)
ARHGAP28	Distal Intergenic
ARHGAP28	Distal Intergenic
ARHGAP28	Intron (ENST00000383472.8/79822, intron 3 of 17)
ARHGAP29	Intron (ENST00000660441.1/ENST00000660441.1, intron 2 of 3)
ARHGAP29	Intron (ENST00000552844.5/9411, intron 12 of 25)
ARHGAP31	Intron (ENST00000264245.9/57514, intron 3 of 11)
ARHGAP31	Intron (ENST00000264245.9/57514, intron 1 of 11)
ARHGAP31	Intron (ENST00000264245.9/57514, intron 1 of 11)
ARHGAP31	Exon (ENST00000475397.1/ENST00000475397.1, exon 1 of 1)
ARHGAP31	Intron (ENST00000264245.9/57514, intron 1 of 11)
ARHGAP31	Intron (ENST00000264245.9/57514, intron 1 of 11)
ARHGAP31	Intron (ENST00000264245.9/57514, intron 1 of 11)
ARHGAP31	Intron (ENST00000264245.9/57514, intron 3 of 11)
ARHGAP31	Intron (ENST00000264245.9/57514, intron 1 of 11)
ARHGAP31-AS1	Intron (ENST00000264245.9/57514, intron 1 of 11)
ARHGAP32	Distal Intergenic
ARHGAP32	Promoter (1-2kb)
ARHGAP35	Exon (ENST00000624074.1/ENST00000624074.1, exon 1 of 1)
ARHGAP35	Distal Intergenic
ARHGAP35	Exon (ENST00000624074.1/ENST00000624074.1, exon 1 of 1)
ARHGAP35	Intron (ENST00000672722.1/2909, intron 3 of 6)
ARHGAP36	Distal Intergenic
ARHGAP40	Intron (ENST00000373345.8/343578, intron 1 of 14)
ARHGAP40	Distal Intergenic
ARHGAP40	Promoter (1-2kb)
ARHGAP42	Intron (ENST00000298815.13/143872, intron 1 of 23)
ARHGAP42	Distal Intergenic
ARHGAP42	Distal Intergenic
ARHGAP42	Intron (ENST00000298815.13/143872, intron 3 of 23)
ARHGAP42	Intron (ENST00000298815.13/143872, intron 1 of 23)
ARHGAP42	Distal Intergenic
ARHGAP42	Promoter (2-3kb)
ARHGAP42	Intron (ENST00000298815.13/143872, intron 2 of 23)
ARHGAP42	Intron (ENST00000298815.13/143872, intron 1 of 23)
ARHGAP42	Distal Intergenic
ARHGAP42	Intron (ENST00000298815.13/143872, intron 1 of 23)
ARHGAP42	Intron (ENST00000298815.13/143872, intron 1 of 23)
ARHGAP42	Intron (ENST00000298815.13/143872, intron 5 of 23)
ARHGAP42	Promoter (<=1kb)
ARHGAP42	Downstream (2-3kb)
ARHGAP42	Intron (ENST00000298815.13/143872, intron 1 of 23)
ARHGAP42	Intron (ENST00000298815.13/143872, intron 6 of 23)
ARHGAP5	Intron (ENST00000556949.1/ENST00000556949.1, intron 1 of 1)
ARHGAP5	Intron (ENST00000556611.5/394, intron 2 of 6)
ARHGAP5	Intron (ENST00000556611.5/394, intron 3 of 6)
ARHGAP6	Intron (ENST00000657361.1/395, intron 9 of 13)
ARHGAP6	Intron (ENST00000495242.5/395, intron 1 of 14)
ARHGAP6	Intron (ENST00000495242.5/395, intron 1 of 14)
ARHGAP8	Intron (ENST00000361473.9/553158, intron 4 of 14)
ARHGAP8	Intron (ENST00000361473.9/553158, intron 5 of 14)
ARHGAP8	Promoter (<=1kb)
ARHGAP8	Intron (ENST00000361473.9/553158, intron 4 of 14)
ARHGDIB	Promoter (<=1kb)
ARHGEF1	Promoter (<=1kb)
ARHGEF10	Promoter (<=1kb)
ARHGEF10	Intron (ENST00000635855.1/9639, intron 2 of 29)
ARHGEF10	Intron (ENST00000635855.1/9639, intron 3 of 29)
ARHGEF10	Intron (ENST00000635855.1/9639, intron 2 of 29)
ARHGEF10	5' UTR
ARHGEF10L	Intron (ENST00000361221.8/55160, intron 26 of 28)
ARHGEF10L	Intron (ENST00000361221.8/55160, intron 26 of 28)
ARHGEF10L	Distal Intergenic
ARHGEF11	Intron (ENST00000368194.7/9826, intron 1 of 40)
ARHGEF11	Promoter (2-3kb)
ARHGEF11	Exon (ENST00000368194.7/9826, exon 5 of 41)
ARHGEF11	Intron (ENST00000368194.7/9826, intron 1 of 40)
ARHGEF12	Promoter (2-3kb)
ARHGEF15	Distal Intergenic
ARHGEF16	Promoter (1-2kb)
ARHGEF18	Promoter (2-3kb)
ARHGEF18	Intron (ENST00000668164.1/23370, intron 2 of 20)
ARHGEF18	Intron (ENST00000668164.1/23370, intron 2 of 20)
ARHGEF18	Intron (ENST00000576789.1/23370, intron 3 of 9)
ARHGEF18	Intron (ENST00000668164.1/23370, intron 2 of 20)
ARHGEF18	Intron (ENST00000668164.1/23370, intron 2 of 20)
ARHGEF19	Distal Intergenic
ARHGEF2	Intron (ENST00000462460.6/9181, intron 4 of 25)
ARHGEF2	Promoter (1-2kb)
ARHGEF26	Intron (ENST00000356448.8/26084, intron 12 of 14)
ARHGEF26	Intron (ENST00000356448.8/26084, intron 7 of 14)
ARHGEF26-AS1	Intron (ENST00000491862.6/100507524, intron 2 of 3)
ARHGEF28	Intron (ENST00000296794.10/64283, intron 9 of 34)
ARHGEF3	Intron (ENST00000338458.8/50650, intron 2 of 12)
ARHGEF3	Intron (ENST00000338458.8/50650, intron 2 of 12)
ARHGEF37	Intron (ENST00000333677.7/389337, intron 3 of 12)
ARHGEF37	Intron (ENST00000333677.7/389337, intron 4 of 12)
ARHGEF37	Intron (ENST00000505810.5/389337, intron 2 of 2)
ARHGEF37	Distal Intergenic
ARHGEF37	Intron (ENST00000333677.7/389337, intron 3 of 12)
ARHGEF37	3' UTR
ARHGEF37	Promoter (2-3kb)
ARHGEF37	Distal Intergenic
ARHGEF37	Distal Intergenic
ARHGEF37	Intron (ENST00000333677.7/389337, intron 3 of 12)
ARHGEF37	Promoter (<=1kb)
ARHGEF37	Intron (ENST00000505810.5/389337, intron 1 of 2)
ARHGEF4	Promoter (<=1kb)
ARHGEF4	Promoter (1-2kb)
ARHGEF6	Intron (ENST00000370620.5/9459, intron 5 of 20)
ARHGEF6	Intron (ENST00000370620.5/9459, intron 1 of 20)
ARHGEF6	Intron (ENST00000370620.5/9459, intron 4 of 20)
ARHGEF7	Promoter (2-3kb)
ARID1A	Promoter (<=1kb)
ARID1A	Distal Intergenic
ARID1B	Distal Intergenic
ARID1B	Distal Intergenic
ARID1B	Intron (ENST00000346085.10/57492, intron 6 of 20)
ARID1B	Intron (ENST00000346085.10/57492, intron 4 of 20)
ARID1B	Distal Intergenic
ARID1B	Intron (ENST00000346085.10/57492, intron 3 of 20)
ARID1B	Intron (ENST00000346085.10/57492, intron 6 of 20)
ARID1B	Distal Intergenic
ARID1B	Intron (ENST00000346085.10/57492, intron 6 of 20)
ARID1B	Intron (ENST00000346085.10/57492, intron 2 of 20)
ARID1B	Promoter (<=1kb)
ARID1B	Distal Intergenic
ARID1B	Distal Intergenic
ARID1B	Intron (ENST00000346085.10/57492, intron 6 of 20)
ARID1B	Intron (ENST00000346085.10/57492, intron 5 of 20)
ARID1B	Exon (ENST00000402808.1/ENST00000402808.1, exon 1 of 1)
ARID1B	Exon (ENST00000406202.2/ENST00000406202.2, exon 1 of 2)
ARID1B	Intron (ENST00000346085.10/57492, intron 13 of 20)
ARID1B	Distal Intergenic
ARID2	Exon (ENST00000605379.1/ENST00000605379.1, exon 1 of 1)
ARID2	Intron (ENST00000334344.11/196528, intron 3 of 20)
ARID2	Intron (ENST00000334344.11/196528, intron 16 of 20)
ARID2	Intron (ENST00000334344.11/196528, intron 3 of 20)
ARID2	Intron (ENST00000334344.11/196528, intron 16 of 20)
ARID3B	Promoter (1-2kb)
ARID4A	Intron (ENST00000348476.7/5926, intron 5 of 22)
ARID4B	Intron (ENST00000366603.6/51742, intron 2 of 23)
ARID5A	Distal Intergenic
ARID5A	Distal Intergenic
ARID5A	Promoter (<=1kb)
ARID5A	Promoter (1-2kb)
ARID5B	Distal Intergenic
ARIH2	Promoter (<=1kb)
ARIH2	Intron (ENST00000452882.5/10425, intron 2 of 2)
ARIH2	Intron (ENST00000452882.5/10425, intron 2 of 2)
ARIH2	Promoter (<=1kb)
ARL15	Intron (ENST00000504924.6/54622, intron 1 of 4)
ARL4A	Intron (ENST00000639998.1/ENST00000639998.1, intron 3 of 7)
ARL4A	3' UTR
ARL4A	Distal Intergenic
ARL5B	Exon (ENST00000654305.1/ENST00000654305.1, exon 2 of 3)
ARL6IP6	Distal Intergenic
ARL6IP6	Distal Intergenic
ARL6IP6	Distal Intergenic
ARL8B	Promoter (1-2kb)
ARL8B	Intron (ENST00000611208.4/55207, intron 1 of 6)
ARL8B	Distal Intergenic
ARL8B	Distal Intergenic
ARL8B	Promoter (1-2kb)
ARL8B	Exon (ENST00000426903.1/ENST00000426903.1, exon 3 of 6)
ARL8B	Intron (ENST00000611208.4/55207, intron 1 of 6)
ARLNC1	Intron (ENST00000651611.1/100996425, intron 1 of 1)
ARMC1	Intron (ENST00000276569.8/55156, intron 1 of 6)
ARMC2	Intron (ENST00000368972.7/84071, intron 16 of 16)
ARMC2	Intron (ENST00000368972.7/84071, intron 3 of 16)
ARMC3	Distal Intergenic
ARMC3	Promoter (<=1kb)
ARMC3	Distal Intergenic
ARMC3	Intron (ENST00000655837.1/ENST00000655837.1, intron 2 of 4)
ARMC3	Distal Intergenic
ARMC3	Intron (ENST00000655837.1/ENST00000655837.1, intron 2 of 4)
ARMC3	Distal Intergenic
ARMC4	Intron (ENST00000673384.1/55130, intron 12 of 17)
ARMC7	Intron (ENST00000580123.5/9121, intron 5 of 6)
ARMC9	3' UTR
ARMC9	Intron (ENST00000349938.8/80210, intron 19 of 20)
ARMC9	Distal Intergenic
ARMC9	Distal Intergenic
ARMC9	Intron (ENST00000349938.8/80210, intron 7 of 20)
ARMCX3	Promoter (<=1kb)
ARMH1	Promoter (1-2kb)
ARMH1	Promoter (<=1kb)
ARMH3	Promoter (2-3kb)
ARMH3	Intron (ENST00000370033.9/79591, intron 2 of 25)
ARMH3	Intron (ENST00000370033.9/79591, intron 23 of 25)
ARMH3	Intron (ENST00000370033.9/79591, intron 2 of 25)
ARMH3	Intron (ENST00000370033.9/79591, intron 1 of 25)
ARMT1	Intron (ENST00000545879.5/79624, intron 2 of 3)
ARNT2	Intron (ENST00000303329.9/9915, intron 8 of 18)
ARNT2	Intron (ENST00000303329.9/9915, intron 8 of 18)
ARNTL	Promoter (<=1kb)
ARNTL2	Intron (ENST00000544915.5/56938, intron 1 of 15)
ARNTL2	Intron (ENST00000544915.5/56938, intron 1 of 15)
ARNTL2	Promoter (<=1kb)
ARPC1B	Promoter (<=1kb)
ARPC1B	Intron (ENST00000640784.1/ENST00000640784.1, intron 1 of 3)
ARPC1B	Intron (ENST00000638617.1/10095, intron 8 of 16)
ARPC2	Promoter (1-2kb)
ARPC5	3' UTR
ARPC5L	Promoter (<=1kb)
ARPP21	Distal Intergenic
ARPP21	Distal Intergenic
ARPP21	Distal Intergenic
ARPP21	Distal Intergenic
ARRB1	Promoter (<=1kb)
ARRB1	Promoter (<=1kb)
ARRB1	Promoter (1-2kb)
ARRB1	Intron (ENST00000420843.7/408, intron 1 of 15)
ARRB2	Promoter (1-2kb)
ARRDC1	Distal Intergenic
ARRDC1	Promoter (<=1kb)
ARRDC1	Promoter (2-3kb)
ARRDC3	Distal Intergenic
ARRDC3	Exon (ENST00000656345.1/100129716, exon 4 of 4)
ARRDC3	Exon (ENST00000502934.1/ENST00000502934.1, exon 1 of 5)
ARRDC3	Intron (ENST00000651690.1/ENST00000651690.1, intron 4 of 8)
ARRDC3	Intron (ENST00000625713.2/100129716, intron 1 of 2)
ARRDC3	Distal Intergenic
ARSA	Distal Intergenic
ARSD	Promoter (1-2kb)
ARSF	Distal Intergenic
ARSF	Distal Intergenic
ARSI	Promoter (2-3kb)
ARTN	Promoter (1-2kb)
ARV1	Intron (ENST00000497753.1/64801, intron 1 of 4)
ARX	3' UTR
ARX	Distal Intergenic
ARX	Distal Intergenic
ARX	Intron (ENST00000672178.1/5422, intron 32 of 32)
ARX	Intron (ENST00000672178.1/5422, intron 32 of 32)
ARX	Distal Intergenic
ARX	Distal Intergenic
ARX	Intron (ENST00000672178.1/5422, intron 32 of 32)
ASAH2	Intron (ENST00000395526.9/56624, intron 8 of 21)
ASAH2	Intron (ENST00000395526.9/56624, intron 8 of 21)
ASAP1	Intron (ENST00000518721.6/50807, intron 1 of 29)
ASAP1	Distal Intergenic
ASAP1	Intron (ENST00000518721.6/50807, intron 4 of 29)
ASAP1	Intron (ENST00000518721.6/50807, intron 1 of 29)
ASAP1	Intron (ENST00000518721.6/50807, intron 2 of 29)
ASAP1	Intron (ENST00000518721.6/50807, intron 2 of 29)
ASAP1	Promoter (1-2kb)
ASAP1	Distal Intergenic
ASAP1	Intron (ENST00000518721.6/50807, intron 2 of 29)
ASAP1	Intron (ENST00000518721.6/50807, intron 2 of 29)
ASAP1	Distal Intergenic
ASAP1	Distal Intergenic
ASAP1	Intron (ENST00000518721.6/50807, intron 5 of 29)
ASAP1	Promoter (1-2kb)
ASAP1	Distal Intergenic
ASAP2	Intron (ENST00000315273.4/8853, intron 1 of 26)
ASAP2	Intron (ENST00000315273.4/8853, intron 16 of 26)
ASAP3	Intron (ENST00000336689.8/55616, intron 1 of 24)
ASAP3	Distal Intergenic
ASAP3	Distal Intergenic
ASAP3	Distal Intergenic
ASB1	Intron (ENST00000463352.5/51665, intron 3 of 3)
ASB1	Distal Intergenic
ASB15	Intron (ENST00000451558.5/142685, intron 1 of 13)
ASB18	Intron (ENST00000415226.1/ENST00000415226.1, intron 1 of 3)
ASB5	Promoter (<=1kb)
ASB5	5' UTR
ASCC1	Intron (ENST00000394919.5/51008, intron 5 of 9)
ASCC1	Intron (ENST00000394919.5/51008, intron 5 of 9)
ASCC3	Distal Intergenic
ASCC3	Distal Intergenic
ASCC3	Distal Intergenic
ASCC3	Intron (ENST00000369162.7/10973, intron 8 of 41)
ASCC3	Intron (ENST00000369162.7/10973, intron 10 of 41)
ASCC3	Intron (ENST00000369162.7/10973, intron 14 of 41)
ASCL2	Distal Intergenic
ASCL2	Distal Intergenic
ASGR1	Distal Intergenic
ASGR2	Distal Intergenic
ASGR2	Distal Intergenic
ASH1L	Distal Intergenic
ASH1L	Exon (ENST00000458371.1/ENST00000458371.1, exon 1 of 2)
ASH1L-AS1	Intron (ENST00000368346.7/55870, intron 2 of 27)
ASH2L	Promoter (1-2kb)
ASH2L	Promoter (2-3kb)
ASH2L	Promoter (<=1kb)
ASH2L	Promoter (1-2kb)
ASIC1	Distal Intergenic
ASIC2	Intron (ENST00000359872.6/40, intron 1 of 9)
ASIC2	Intron (ENST00000359872.6/40, intron 1 of 9)
ASIC2	Intron (ENST00000359872.6/40, intron 1 of 9)
ASIC4	Promoter (2-3kb)
ASIP	Distal Intergenic
ASIP	Distal Intergenic
ASIP	Distal Intergenic
ASMT	Distal Intergenic
ASMT	Distal Intergenic
ASMT	Distal Intergenic
ASMT	Distal Intergenic
ASMTL	Promoter (1-2kb)
ASNS	Promoter (1-2kb)
ASNSD1	Distal Intergenic
ASNSP1	Distal Intergenic
ASPA	Intron (ENST00000456349.6/443, intron 2 of 6)
ASPH	Intron (ENST00000379454.9/444, intron 24 of 24)
ASPH	Intron (ENST00000379454.9/444, intron 17 of 24)
ASPH	Intron (ENST00000379454.9/444, intron 16 of 24)
ASPH	Promoter (<=1kb)
ASPSCR1	Intron (ENST00000581484.5/79058, intron 4 of 6)
ASRGL1	Intron (ENST00000415229.6/80150, intron 4 of 6)
ASRGL1	Promoter (<=1kb)
ASRGL1	Exon (ENST00000526625.2/ENST00000526625.2, exon 1 of 3)
ASRGL1	3' UTR
ASRGL1	Intron (ENST00000415229.6/80150, intron 2 of 6)
ASRGL1	Promoter (<=1kb)
ASRGL1	Intron (ENST00000415229.6/80150, intron 4 of 6)
ASRGL1	Distal Intergenic
ASRGL1	Intron (ENST00000415229.6/80150, intron 4 of 6)
ASS1	Distal Intergenic
ASS1	Distal Intergenic
ASTN2	Distal Intergenic
ASTN2	Intron (ENST00000313400.8/23245, intron 19 of 22)
ASTN2-AS1	Intron (ENST00000313400.8/23245, intron 19 of 22)
ASXL2	Distal Intergenic
ASXL2	Intron (ENST00000435504.9/55252, intron 1 of 12)
ASXL2	Exon (ENST00000407942.1/ENST00000407942.1, exon 1 of 1)
ASXL3	Intron (ENST00000591558.1/ENST00000591558.1, intron 1 of 1)
ATAD2B	Promoter (2-3kb)
ATAD2B	Intron (ENST00000238789.10/54454, intron 1 of 27)
ATAD3A	Promoter (<=1kb)
ATAD3B	Promoter (1-2kb)
ATAT1	Intron (ENST00000318999.11/79969, intron 6 of 8)
ATE1	Distal Intergenic
ATE1	Intron (ENST00000437593.1/100130887, intron 1 of 1)
ATE1	Intron (ENST00000224652.10/11101, intron 7 of 11)
ATF1	Distal Intergenic
ATF1	Distal Intergenic
ATF1	Intron (ENST00000552510.5/466, intron 1 of 4)
ATF1	3' UTR
ATF1	Promoter (1-2kb)
ATF2	Intron (ENST00000345739.9/1386, intron 9 of 12)
ATF2	Intron (ENST00000345739.9/1386, intron 1 of 12)
ATF2	Intron (ENST00000345739.9/1386, intron 9 of 12)
ATF2	Distal Intergenic
ATF3	Intron (ENST00000366981.8/467, intron 1 of 3)
ATF3	Intron (ENST00000366981.8/467, intron 1 of 3)
ATF6	Intron (ENST00000367942.4/22926, intron 14 of 15)
ATF6	Promoter (2-3kb)
ATF7IP	Distal Intergenic
ATF7IP	Promoter (1-2kb)
ATF7IP	Distal Intergenic
ATG10	Promoter (2-3kb)
ATG10	Intron (ENST00000282185.8/83734, intron 1 of 7)
ATG10	Intron (ENST00000282185.8/83734, intron 1 of 7)
ATG10	Intron (ENST00000282185.8/83734, intron 3 of 7)
ATG10	Intron (ENST00000282185.8/83734, intron 2 of 7)
ATG14	Intron (ENST00000558189.1/22863, intron 6 of 6)
ATG14	Intron (ENST00000247219.5/387332, intron 6 of 6)
ATG16L1	Intron (ENST00000431917.5/55054, intron 2 of 5)
ATG16L1	Intron (ENST00000431917.5/55054, intron 2 of 5)
ATG16L1	Distal Intergenic
ATG16L1	Intron (ENST00000431917.5/55054, intron 2 of 5)
ATG16L1	Intron (ENST00000431917.5/55054, intron 2 of 5)
ATG16L1	Intron (ENST00000431917.5/55054, intron 2 of 5)
ATG16L1	Intron (ENST00000431917.5/55054, intron 2 of 5)
ATG2B	Intron (ENST00000359933.6/55102, intron 1 of 41)
ATG3	Intron (ENST00000402314.6/64422, intron 2 of 10)
ATG3	Downstream (2-3kb)
ATG3	Intron (ENST00000402314.6/64422, intron 2 of 10)
ATG4A	Intron (ENST00000345734.7/115201, intron 1 of 11)
ATG4A	Promoter (<=1kb)
ATG4B	Intron (ENST00000405546.7/23192, intron 6 of 12)
ATG4B	3' UTR
ATG4B	Promoter (1-2kb)
ATG5	Distal Intergenic
ATG5	Promoter (2-3kb)
ATG5	Promoter (2-3kb)
ATG5	Intron (ENST00000636437.1/9474, intron 2 of 6)
ATG5	Intron (ENST00000636437.1/9474, intron 6 of 6)
ATG7	Promoter (1-2kb)
ATL1	Intron (ENST00000441560.6/51062, intron 9 of 13)
ATL2	Distal Intergenic
ATL2	Intron (ENST00000378954.9/64225, intron 1 of 12)
ATL2	Intron (ENST00000378954.9/64225, intron 1 of 12)
ATM	Promoter (2-3kb)
ATM	Intron (ENST00000527805.5/472, intron 22 of 26)
ATM	Intron (ENST00000278612.9/4863, intron 1 of 17)
ATN1	Promoter (2-3kb)
ATP10A	Promoter (<=1kb)
ATP10B	Distal Intergenic
ATP10B	Intron (ENST00000327245.10/23120, intron 3 of 25)
ATP10D	Intron (ENST00000273859.8/57205, intron 15 of 22)
ATP11A	Intron (ENST00000375630.6/23250, intron 2 of 28)
ATP11A	Promoter (2-3kb)
ATP11A	Promoter (<=1kb)
ATP11A	Intron (ENST00000375630.6/23250, intron 1 of 28)
ATP11A	Intron (ENST00000375630.6/23250, intron 2 of 28)
ATP11A	Intron (ENST00000375630.6/23250, intron 1 of 28)
ATP11A-AS1	Intron (ENST00000375630.6/23250, intron 1 of 28)
ATP11AUN	Promoter (<=1kb)
ATP11B	Intron (ENST00000493826.1/23200, intron 1 of 5)
ATP11B	Distal Intergenic
ATP11C	Intron (ENST00000485626.1/286410, intron 1 of 6)
ATP11C	Promoter (1-2kb)
ATP11C	Intron (ENST00000370557.5/286410, intron 1 of 28)
ATP11C	Promoter (<=1kb)
ATP11C	Intron (ENST00000370557.5/286410, intron 1 of 28)
ATP11C	Intron (ENST00000370557.5/286410, intron 1 of 28)
ATP11C	Intron (ENST00000370557.5/286410, intron 18 of 28)
ATP11C	Intron (ENST00000370557.5/286410, intron 1 of 28)
ATP11C	Intron (ENST00000370557.5/286410, intron 1 of 28)
ATP12A	Distal Intergenic
ATP12A	Intron (ENST00000218548.10/479, intron 10 of 22)
ATP12A	Promoter (1-2kb)
ATP12A	Exon (ENST00000218548.10/479, exon 4 of 23)
ATP13A3	3' UTR
ATP1A1	Distal Intergenic
ATP1A1	Distal Intergenic
ATP1A1-AS1	Promoter (1-2kb)
ATP1A3	Promoter (<=1kb)
ATP1B1	Intron (ENST00000367816.5/481, intron 3 of 6)
ATP1B3	Promoter (<=1kb)
ATP1B3	Intron (ENST00000475483.5/483, intron 1 of 4)
ATP1B3	Distal Intergenic
ATP1B3	Distal Intergenic
ATP2A2	Distal Intergenic
ATP2A3	Promoter (1-2kb)
ATP2A3	Promoter (<=1kb)
ATP2B1	Intron (ENST00000428670.7/490, intron 1 of 20)
ATP2B1	Intron (ENST00000428670.7/490, intron 1 of 20)
ATP2B1	Intron (ENST00000651272.1/ENST00000651272.1, intron 2 of 6)
ATP2B4	Promoter (1-2kb)
ATP2B4	Distal Intergenic
ATP2B4	Intron (ENST00000357681.9/493, intron 1 of 20)
ATP2B4	Intron (ENST00000357681.9/493, intron 2 of 20)
ATP2B4	Intron (ENST00000357681.9/493, intron 1 of 20)
ATP2B4	Intron (ENST00000357681.9/493, intron 1 of 20)
ATP2B4	Intron (ENST00000357681.9/493, intron 2 of 20)
ATP2C1	Intron (ENST00000505330.5/27032, intron 7 of 26)
ATP2C1	Distal Intergenic
ATP2C1	Exon (ENST00000638462.1/ENST00000638462.1, exon 1 of 1)
ATP2C1	Distal Intergenic
ATP2C1	Intron (ENST00000505330.5/27032, intron 1 of 26)
ATP2C1	Distal Intergenic
ATP2C1	Promoter (<=1kb)
ATP5MC1	Intron (ENST00000508743.1/105371814, intron 2 of 3)
ATP5MC2	Distal Intergenic
ATP5MC3	Intron (ENST00000444567.1/ENST00000444567.1, intron 2 of 2)
ATP5MC3	Exon (ENST00000444567.1/ENST00000444567.1, exon 1 of 3)
ATP5PD	Promoter (1-2kb)
ATP6AP1L	Promoter (<=1kb)
ATP6AP1L	Intron (ENST00000380167.8/92270, intron 3 of 9)
ATP6AP1L	Intron (ENST00000380167.8/92270, intron 2 of 9)
ATP6AP1L	Distal Intergenic
ATP6AP1L	Distal Intergenic
ATP6AP2	Distal Intergenic
ATP6AP2	Promoter (<=1kb)
ATP6V0A1	Distal Intergenic
ATP6V0A1	Promoter (2-3kb)
ATP6V0C	Promoter (1-2kb)
ATP6V0D2	Promoter (<=1kb)
ATP6V1A	Intron (ENST00000462855.1/523, intron 1 of 1)
ATP6V1B1	Intron (ENST00000234392.3/25806, intron 1 of 2)
ATP6V1B2	Distal Intergenic
ATP6V1B2	3' UTR
ATP6V1B2	Promoter (1-2kb)
ATP6V1B2	Distal Intergenic
ATP6V1B2	Intron (ENST00000276390.7/526, intron 1 of 13)
ATP6V1C1	Exon (ENST00000659614.1/100506753, exon 6 of 6)
ATP6V1C2	Intron (ENST00000648362.1/245973, intron 3 of 11)
ATP6V1C2	Intron (ENST00000648362.1/245973, intron 3 of 11)
ATP6V1C2	Exon (ENST00000272227.7/10130, exon 5 of 13)
ATP6V1C2	Intron (ENST00000648362.1/245973, intron 4 of 11)
ATP6V1C2	Intron (ENST00000648362.1/245973, intron 3 of 11)
ATP6V1C2	Intron (ENST00000272227.7/10130, intron 10 of 12)
ATP6V1C2	Distal Intergenic
ATP6V1C2	Intron (ENST00000648362.1/245973, intron 5 of 11)
ATP6V1D	Intron (ENST00000554087.5/51382, intron 7 of 12)
ATP6V1G1	Distal Intergenic
ATP6V1G1	Distal Intergenic
ATP6V1G1	Distal Intergenic
ATP6V1G1	Distal Intergenic
ATP6V1H	Intron (ENST00000359530.7/51606, intron 13 of 13)
ATP6V1H	Distal Intergenic
ATP7A	Promoter (<=1kb)
ATP7B	Intron (ENST00000242839.8/540, intron 1 of 20)
ATP7B	Distal Intergenic
ATP8B1	Distal Intergenic
ATP8B1	Promoter (2-3kb)
ATP8B1	Promoter (2-3kb)
ATP8B1	Intron (ENST00000588925.5/100505549, intron 2 of 5)
ATP8B1	Intron (ENST00000588925.5/100505549, intron 2 of 5)
ATP8B1	Promoter (<=1kb)
ATP8B1	Intron (ENST00000648908.1/5205, intron 1 of 27)
ATP8B1	Intron (ENST00000648908.1/5205, intron 1 of 27)
ATP8B1	Distal Intergenic
ATP8B1	Intron (ENST00000588925.5/100505549, intron 2 of 5)
ATP8B1	Exon (ENST00000648908.1/5205, exon 8 of 28)
ATP8B2	Promoter (2-3kb)
ATP8B2	Distal Intergenic
ATP8B2	Promoter (1-2kb)
ATP8B2	Intron (ENST00000368489.5/57198, intron 12 of 27)
ATP8B2	3' UTR
ATP8B2	Promoter (2-3kb)
ATP8B4	Intron (ENST00000558829.1/79895, intron 1 of 3)
ATP8B4	Promoter (1-2kb)
ATP8B4	Promoter (1-2kb)
ATP8B5P	Intron (ENST00000329395.12/158381, intron 11 of 17)
ATP8B5P	Intron (ENST00000430846.5/158381, intron 2 of 9)
ATP9A	Intron (ENST00000311637.9/10079, intron 4 of 22)
ATP9A	Intron (ENST00000311637.9/10079, intron 1 of 22)
ATP9A	Distal Intergenic
ATP9A	Intron (ENST00000311637.9/10079, intron 1 of 22)
ATP9A	Intron (ENST00000311637.9/10079, intron 1 of 22)
ATP9A	Intron (ENST00000311637.9/10079, intron 1 of 22)
ATP9A	Exon (ENST00000311637.9/10079, exon 3 of 23)
ATP9B	Intron (ENST00000586366.5/374868, intron 7 of 9)
ATP9B	Intron (ENST00000586366.5/374868, intron 8 of 9)
ATP9B	Promoter (2-3kb)
ATP9B	Intron (ENST00000586366.5/374868, intron 9 of 9)
ATP9B	Intron (ENST00000586366.5/374868, intron 7 of 9)
ATPSCKMT	Distal Intergenic
ATR	Promoter (2-3kb)
ATR	Promoter (2-3kb)
ATRNL1	Intron (ENST00000355044.8/26033, intron 15 of 28)
ATRNL1	Intron (ENST00000355044.8/26033, intron 19 of 28)
ATRX	Promoter (1-2kb)
ATRX	Promoter (1-2kb)
ATXN1	Intron (ENST00000244769.8/6310, intron 3 of 8)
ATXN1	Intron (ENST00000244769.8/6310, intron 3 of 8)
ATXN1	Intron (ENST00000244769.8/6310, intron 4 of 8)
ATXN2	Exon (ENST00000341259.6/10019, exon 3 of 8)
ATXN2	Intron (ENST00000642389.2/6311, intron 1 of 26)
ATXN2	Distal Intergenic
ATXN2	Promoter (1-2kb)
ATXN2	Distal Intergenic
ATXN2L	Intron (ENST00000507031.2/ENST00000507031.2, intron 1 of 1)
ATXN7	Intron (ENST00000474112.5/6314, intron 4 of 11)
ATXN7	Intron (ENST00000474112.5/6314, intron 4 of 11)
ATXN7L1	Intron (ENST00000419735.7/222255, intron 3 of 11)
ATXN7L1	Intron (ENST00000419735.7/222255, intron 2 of 11)
ATXN7L1	Intron (ENST00000419735.7/222255, intron 3 of 11)
ATXN7L1	Promoter (<=1kb)
ATXN7L1	Intron (ENST00000419735.7/222255, intron 3 of 11)
ATXN7L1	Intron (ENST00000419735.7/222255, intron 3 of 11)
ATXN7L1	Intron (ENST00000419735.7/222255, intron 3 of 11)
ATXN7L1	Promoter (<=1kb)
ATXN7L1	Intron (ENST00000419735.7/222255, intron 3 of 11)
ATXN7L3B	Distal Intergenic
ATXN7L3B	Distal Intergenic
AUH	Intron (ENST00000303617.5/549, intron 3 of 8)
AUH	Intron (ENST00000303617.5/549, intron 3 of 8)
AUH	Intron (ENST00000303617.5/549, intron 3 of 8)
AUH	Intron (ENST00000303617.5/549, intron 3 of 8)
AURKAIP1	Promoter (2-3kb)
AURKC	Promoter (<=1kb)
AUTS2	Intron (ENST00000644939.1/26053, intron 1 of 18)
AUTS2	Intron (ENST00000644939.1/26053, intron 1 of 18)
AUTS2	Intron (ENST00000644939.1/26053, intron 5 of 18)
AUTS2	Intron (ENST00000644939.1/26053, intron 5 of 18)
AUTS2	Intron (ENST00000644939.1/26053, intron 6 of 18)
AUTS2	Promoter (<=1kb)
AUTS2	Intron (ENST00000644939.1/26053, intron 6 of 18)
AUTS2	Intron (ENST00000644939.1/26053, intron 1 of 18)
AUTS2	Promoter (<=1kb)
AUTS2	Intron (ENST00000644939.1/26053, intron 1 of 18)
AUTS2	Intron (ENST00000644939.1/26053, intron 5 of 18)
AUTS2	Intron (ENST00000644939.1/26053, intron 6 of 18)
AVEN	Intron (ENST00000306730.8/57099, intron 2 of 5)
AVEN	Promoter (1-2kb)
AVIL	Promoter (<=1kb)
AVL9	Exon (ENST00000459629.1/23080, exon 2 of 2)
AVL9	Intron (ENST00000485228.1/23080, intron 1 of 2)
AVL9	Intron (ENST00000485228.1/23080, intron 1 of 2)
AVL9	Exon (ENST00000459629.1/23080, exon 2 of 2)
AVL9	Promoter (1-2kb)
AVPR1A	Intron (ENST00000551729.2/ENST00000551729.2, intron 1 of 1)
AVPR1B	Distal Intergenic
AXDND1	Intron (ENST00000617277.4/126859, intron 12 of 24)
AXDND1	Intron (ENST00000617277.4/126859, intron 15 of 24)
AXDND1	Promoter (2-3kb)
AXIN2	Intron (ENST00000577662.1/8313, intron 3 of 6)
B3GALNT1	Intron (ENST00000498165.6/151742, intron 2 of 3)
B3GALNT1	Intron (ENST00000498165.6/151742, intron 2 of 3)
B3GALNT2	Promoter (2-3kb)
B3GALNT2	Distal Intergenic
B3GALT1-AS1	3' UTR
B3GALT1-AS1	Intron (ENST00000430546.2/105616981, intron 3 of 3)
B3GALT1-AS1	Intron (ENST00000430546.2/105616981, intron 1 of 3)
B3GALT5	Intron (ENST00000380620.8/10317, intron 3 of 4)
B3GALT6	Distal Intergenic
B3GAT2	Distal Intergenic
B3GLCT	Intron (ENST00000622001.1/ENST00000622001.1, intron 1 of 2)
B3GNT2	Distal Intergenic
B3GNT2	Intron (ENST00000605375.1/ENST00000605375.1, intron 1 of 1)
B3GNT2	Distal Intergenic
B3GNT5	Intron (ENST00000328913.7/23101, intron 15 of 29)
B3GNT5	Intron (ENST00000326505.4/84002, intron 1 of 1)
B3GNT5	Promoter (<=1kb)
B3GNT7	Promoter (<=1kb)
B3GNT7	Distal Intergenic
B4GALNT2	Distal Intergenic
B4GALNT2	Distal Intergenic
B4GALNT2	Intron (ENST00000504681.5/124872, intron 3 of 10)
B4GALNT2	Distal Intergenic
B4GALNT3	Promoter (<=1kb)
B4GALNT3	Distal Intergenic
B4GALNT3	Distal Intergenic
B4GALNT4	Distal Intergenic
B4GALNT4	Distal Intergenic
B4GALT4	Intron (ENST00000470790.1/100874201, intron 3 of 3)
B4GALT4	Intron (ENST00000470790.1/100874201, intron 3 of 3)
B4GALT4	Promoter (2-3kb)
B4GALT5	Intron (ENST00000371711.4/9334, intron 1 of 8)
B4GALT5	Distal Intergenic
B4GALT5	Distal Intergenic
B4GALT5	Distal Intergenic
B4GALT5	Promoter (1-2kb)
B4GALT5	Distal Intergenic
B4GALT6	Intron (ENST00000578114.1/9331, intron 1 of 4)
B4GALT6	Promoter (<=1kb)
B4GALT7	Exon (ENST00000665249.1/ENST00000665249.1, exon 1 of 4)
BACE1	Promoter (<=1kb)
BACE2	Intron (ENST00000328735.10/25825, intron 1 of 7)
BACE2	Intron (ENST00000328735.10/25825, intron 1 of 7)
BACH1	Intron (ENST00000447125.5/193629, intron 2 of 2)
BACH1	Intron (ENST00000422809.5/571, intron 2 of 4)
BACH1	Promoter (2-3kb)
BACH1	Promoter (<=1kb)
BACH1	Promoter (1-2kb)
BACH2	Intron (ENST00000257749.9/60468, intron 3 of 8)
BACH2	Intron (ENST00000257749.9/60468, intron 6 of 8)
BACH2	Intron (ENST00000257749.9/60468, intron 4 of 8)
BAG4	Intron (ENST00000521282.1/9530, intron 2 of 3)
BAG4	Intron (ENST00000521282.1/9530, intron 2 of 3)
BAHD1	Promoter (1-2kb)
BAIAP2	Intron (ENST00000321280.11/10458, intron 6 of 13)
BAIAP2	Intron (ENST00000321280.11/10458, intron 3 of 13)
BAIAP2L1	Intron (ENST00000005260.9/55971, intron 1 of 13)
BAIAP2L1	Distal Intergenic
BAIAP2L1	Distal Intergenic
BAIAP2L1	Distal Intergenic
BAIAP2L1	Distal Intergenic
BAIAP2L1	Intron (ENST00000005260.9/55971, intron 1 of 13)
BAIAP2L1	Promoter (<=1kb)
BAIAP3	Distal Intergenic
BAK1	Intron (ENST00000612409.1/449520, intron 2 of 5)
BAMBI	Promoter (1-2kb)
BAMBI	Distal Intergenic
BAMBI	Distal Intergenic
BAMBI	Promoter (2-3kb)
BAMBI	Distal Intergenic
BANF2	Distal Intergenic
BANF2	Distal Intergenic
BANF2	Distal Intergenic
BANK1	Intron (ENST00000504592.5/55024, intron 6 of 20)
BANK1	Intron (ENST00000504592.5/55024, intron 5 of 20)
BANP	Intron (ENST00000439677.5/54971, intron 5 of 5)
BARD1	Distal Intergenic
BARHL1	Intron (ENST00000343036.6/389799, intron 5 of 6)
BARHL2	3' UTR
BARX1	Distal Intergenic
BARX1-DT	Distal Intergenic
BARX2	Distal Intergenic
BASP1	Intron (ENST00000606445.1/10409, intron 3 of 3)
BASP1-AS1	Intron (ENST00000606445.1/10409, intron 2 of 3)
BASP1-AS1	Exon (ENST00000665489.1/285696, exon 3 of 3)
BATF3	Downstream (<1kb)
BAZ1A	Intron (ENST00000360310.6/11177, intron 9 of 26)
BAZ1B	Intron (ENST00000339594.9/9031, intron 1 of 19)
BAZ1B	Intron (ENST00000339594.9/9031, intron 7 of 19)
BAZ2A	3' UTR
BAZ2B	Promoter (1-2kb)
BBOF1	Promoter (2-3kb)
BBOX1-AS1	Intron (ENST00000526061.5/103695435, intron 3 of 3)
BBS12	Distal Intergenic
BBS2	Distal Intergenic
BBS9	Intron (ENST00000672717.1/27241, intron 20 of 21)
BBX	Intron (ENST00000415149.6/56987, intron 2 of 16)
BBX	Intron (ENST00000415149.6/56987, intron 2 of 16)
BBX	Intron (ENST00000415149.6/56987, intron 2 of 16)
BCAM	Promoter (1-2kb)
BCAP29	Promoter (<=1kb)
BCAP29	Promoter (<=1kb)
BCAR3	Promoter (2-3kb)
BCAR3	Intron (ENST00000260502.11/8412, intron 2 of 11)
BCAR3	Intron (ENST00000260502.11/8412, intron 3 of 11)
BCAR3	Intron (ENST00000370244.5/8412, intron 2 of 13)
BCAR3	Intron (ENST00000260502.11/8412, intron 7 of 11)
BCAR3	Intron (ENST00000370244.5/8412, intron 2 of 13)
BCAR4	Exon (ENST00000573319.1/400500, exon 2 of 4)
BCAR4	Promoter (2-3kb)
BCAS1	Intron (ENST00000448484.5/8537, intron 5 of 8)
BCAS3	Intron (ENST00000589222.5/54828, intron 22 of 25)
BCAS3	Intron (ENST00000589222.5/54828, intron 22 of 25)
BCAS3	Promoter (2-3kb)
BCAS3	Intron (ENST00000589222.5/54828, intron 6 of 25)
BCAS3	Intron (ENST00000589222.5/54828, intron 22 of 25)
BCAS3	Intron (ENST00000589222.5/54828, intron 19 of 25)
BCAS4	Distal Intergenic
BCAS4	Intron (ENST00000358791.9/55653, intron 3 of 5)
BCAS4	Intron (ENST00000358791.9/55653, intron 2 of 5)
[truncated: 24,436 more rows]

## Sheet: CO7
SYMBOL	annotation
A2ML1	Intron (ENST00000537288.1/ENST00000537288.1, intron 1 of 1)
AASS	Intron (ENST00000662395.1/ENST00000662395.1, intron 1 of 5)
ABCB11	Intron (ENST00000650372.1/8647, intron 18 of 27)
ABCD2	Promoter (<=1kb)
ABHD10	Intron (ENST00000393923.7/90102, intron 16 of 17)
ABHD12B	Intron (ENST00000557152.1/ENST00000557152.1, intron 1 of 1)
ABHD4	Distal Intergenic
ABL1	Intron (ENST00000372348.7/25, intron 1 of 10)
ABLIM1	Promoter (<=1kb)
ABLIM1	Intron (ENST00000392955.7/3983, intron 6 of 22)
ABLIM3	Intron (ENST00000326685.11/22885, intron 3 of 20)
ACAP2	Intron (ENST00000326793.11/23527, intron 2 of 22)
ACER2	Distal Intergenic
ACKR2	Promoter (1-2kb)
ACKR3	Promoter (<=1kb)
ACOT7	Intron (ENST00000608083.5/11332, intron 2 of 8)
ACPP	Promoter (<=1kb)
ACSF2	Intron (ENST00000510410.5/80221, intron 1 of 13)
ACSL3	Distal Intergenic
ACSL4	Distal Intergenic
ACSL4	Intron (ENST00000469796.7/2182, intron 1 of 15)
ACTB	Distal Intergenic
ACTL7B	Distal Intergenic
ACTN4	Intron (ENST00000588618.5/81, intron 1 of 11)
ACTR2	Distal Intergenic
ACTRT1	Intron (ENST00000660383.1/ENST00000660383.1, intron 10 of 10)
ACVR1	Promoter (<=1kb)
ADAM28	Distal Intergenic
ADAMTS1	Distal Intergenic
ADAMTS9	Intron (ENST00000498707.5/56999, intron 11 of 39)
ADAR	Promoter (2-3kb)
ADCK1	Distal Intergenic
ADCY5	Promoter (1-2kb)
ADD3-AS1	Promoter (<=1kb)
ADGRD1	Promoter (1-2kb)
ADGRF1	Distal Intergenic
ADGRL2	Intron (ENST00000473719.5/23266, intron 1 of 4)
ADGRL2	Promoter (2-3kb)
ADIPOQ-AS1	Distal Intergenic
ADRA1D	Downstream (2-3kb)
AFAP1L1	Intron (ENST00000296721.9/134265, intron 14 of 18)
AFF1	Intron (ENST00000504956.5/4299, intron 2 of 2)
AFF2	Intron (ENST00000370460.7/2334, intron 1 of 20)
AFF2	Intron (ENST00000370460.7/2334, intron 1 of 20)
AFF4	Promoter (<=1kb)
AGAP1	Intron (ENST00000304032.13/116987, intron 1 of 17)
AGAP1	Intron (ENST00000304032.13/116987, intron 6 of 17)
AGAP1	Intron (ENST00000304032.13/116987, intron 1 of 17)
AGAP1	Distal Intergenic
AGAP1	Promoter (2-3kb)
AGBL4	Intron (ENST00000371839.6/84871, intron 9 of 13)
AGBL4	Intron (ENST00000371839.6/84871, intron 8 of 13)
AGBL4	Intron (ENST00000371839.6/84871, intron 6 of 13)
AGTPBP1	Intron (ENST00000376083.7/23287, intron 1 of 25)
AGTR1	Promoter (2-3kb)
AHCYL2	Promoter (<=1kb)
AIM2	Promoter (<=1kb)
AK4	Promoter (<=1kb)
AKAP1	Distal Intergenic
AKAP12	Promoter (1-2kb)
AKAP13	Intron (ENST00000559362.5/11214, intron 1 of 14)
AKAP3	Promoter (<=1kb)
AKAP6	Intron (ENST00000280979.9/9472, intron 4 of 13)
ALCAM	Distal Intergenic
ALDH1L1	Promoter (<=1kb)
ALDH2	Intron (ENST00000546840.3/217, intron 2 of 7)
ALDH7A1	3' UTR
ALKBH1	Promoter (<=1kb)
ALKBH1	Distal Intergenic
ALKBH3-AS1	Promoter (2-3kb)
AMMECR1	Promoter (2-3kb)
ANAPC1	Promoter (<=1kb)
ANAPC13	Downstream (1-2kb)
ANGEL1	Promoter (1-2kb)
ANK2	Promoter (<=1kb)
ANK3	Intron (ENST00000280772.7/288, intron 1 of 43)
ANKDD1B	Distal Intergenic
ANKDD1B	Promoter (<=1kb)
ANKH	Distal Intergenic
ANKH	Distal Intergenic
ANKRD12	Intron (ENST00000262126.9/23253, intron 10 of 12)
ANKRD22	Intron (ENST00000371930.5/118932, intron 1 of 5)
ANKRD23	Promoter (<=1kb)
ANKRD40CL	Promoter (2-3kb)
ANKRD55	Intron (ENST00000341048.9/79722, intron 2 of 11)
ANKS1A	Intron (ENST00000360359.5/23294, intron 11 of 23)
ANO6	Intron (ENST00000426898.2/196527, intron 1 of 17)
ANXA10	Distal Intergenic
ANXA2	Distal Intergenic
ANXA8	Distal Intergenic
AP1B1P1	Intron (ENST00000266088.9/6523, intron 14 of 14)
AP1S3	Distal Intergenic
AP2B1	Promoter (1-2kb)
AP3B1	Intron (ENST00000255194.10/8546, intron 22 of 26)
AP3B1	Intron (ENST00000255194.10/8546, intron 1 of 26)
APELA	Distal Intergenic
APELA	Promoter (<=1kb)
APLN	Distal Intergenic
APLNR	Promoter (<=1kb)
APOBEC1	Distal Intergenic
APOBEC4	Promoter (2-3kb)
APOLD1	Promoter (2-3kb)
APP	Promoter (2-3kb)
AQP1	Promoter (<=1kb)
AR	Intron (ENST00000374690.9/367, intron 1 of 7)
ARAP3	Intron (ENST00000653358.1/ENST00000653358.1, intron 1 of 1)
ARHGAP12	Distal Intergenic
ARHGAP21	Promoter (<=1kb)
ARHGAP26	Exon (ENST00000461314.5/23092, exon 4 of 5)
ARHGAP26	Intron (ENST00000645722.2/23092, intron 5 of 22)
ARHGAP26-AS1	Intron (ENST00000645722.2/23092, intron 1 of 22)
ARHGAP26-IT1	Intron (ENST00000645722.2/23092, intron 20 of 22)
ARHGAP31	Intron (ENST00000264245.9/57514, intron 1 of 11)
ARHGAP31	Intron (ENST00000470790.1/100874201, intron 3 of 3)
ARHGAP32	Intron (ENST00000525234.1/9743, intron 1 of 6)
ARHGEF10	Promoter (1-2kb)
ARHGEF26	Intron (ENST00000356448.8/26084, intron 3 of 14)
ARHGEF37	Distal Intergenic
ARHGEF37	Intron (ENST00000333677.7/389337, intron 12 of 12)
ARHGEF38	Distal Intergenic
ARHGEF40	Promoter (1-2kb)
ARID1B	Distal Intergenic
ARID1B	Promoter (<=1kb)
ARL1	Distal Intergenic
ARL8B	Intron (ENST00000611208.4/55207, intron 1 of 6)
ARMC8	Intron (ENST00000538260.5/25852, intron 1 of 20)
ARMH3	Exon (ENST00000370033.9/79591, exon 12 of 26)
ARMT1	Promoter (2-3kb)
ARPP21	Distal Intergenic
ARRDC2	Intron (ENST00000222249.13/3780, intron 10 of 10)
ARSI	Intron (ENST00000515301.2/340075, intron 1 of 1)
ART4	3' UTR
ASAP1	Intron (ENST00000518721.6/50807, intron 1 of 29)
ASAP1	Intron (ENST00000518721.6/50807, intron 3 of 29)
ASB1	Promoter (<=1kb)
ASB4	Promoter (1-2kb)
ASB4	Intron (ENST00000428113.5/51666, intron 2 of 2)
ASCC3	Promoter (1-2kb)
ASH2L	Promoter (<=1kb)
ASRGL1	Promoter (<=1kb)
ASRGL1	Promoter (2-3kb)
ASXL2	Distal Intergenic
ASXL3	Intron (ENST00000591558.1/ENST00000591558.1, intron 1 of 1)
ATAD3B	Promoter (<=1kb)
ATE1	Distal Intergenic
ATF7IP	Promoter (<=1kb)
ATF7IP	Distal Intergenic
ATF7IP	Promoter (<=1kb)
ATG4C	Distal Intergenic
ATP10B	Exon (ENST00000642502.1/23120, exon 3 of 21)
ATP11B	Distal Intergenic
ATP1A1	Distal Intergenic
ATP1B3	Promoter (2-3kb)
ATP2B4	Distal Intergenic
ATP6V0A4	Intron (ENST00000440172.5/57670, intron 10 of 19)
AVPR2	Promoter (1-2kb)
AXDND1	Promoter (<=1kb)
B3GNT2	Promoter (1-2kb)
B4GALT5	Distal Intergenic
BACH2	Intron (ENST00000257749.9/60468, intron 3 of 8)
BAIAP2	Intron (ENST00000321280.11/10458, intron 1 of 13)
BARD1	Intron (ENST00000260947.9/580, intron 1 of 10)
BARHL1	Intron (ENST00000343036.6/389799, intron 5 of 6)
BATF3	Distal Intergenic
BAZ2B	Promoter (<=1kb)
BBS2	Promoter (<=1kb)
BCAP31	Promoter (<=1kb)
BCAT1	Promoter (<=1kb)
BCKDHB	Intron (ENST00000356489.9/594, intron 9 of 10)
BCKDHB	Distal Intergenic
BCL11A	Promoter (<=1kb)
BCL2L14	Exon (ENST00000589718.5/79370, exon 4 of 7)
BCL2L14	Distal Intergenic
BCL2L14	Distal Intergenic
BCL6	Distal Intergenic
BCL6	Intron (ENST00000449623.5/100131635, intron 1 of 2)
BCL7C	Intron (ENST00000380317.8/9274, intron 5 of 5)
BEAN1-AS1	Promoter (<=1kb)
BFSP2	Distal Intergenic
BHMT	Intron (ENST00000520388.5/29958, intron 1 of 4)
BIK	Distal Intergenic
BLCAP	Distal Intergenic
BMP2	Distal Intergenic
BMP2K	Promoter (<=1kb)
BMP3	Distal Intergenic
BMPR2	Intron (ENST00000374580.10/659, intron 1 of 12)
BMS1	Promoter (<=1kb)
BORCS5	Intron (ENST00000314565.9/118426, intron 2 of 3)
BORCS5	Intron (ENST00000314565.9/118426, intron 2 of 3)
BRCA2	Promoter (<=1kb)
BRD7	Intron (ENST00000394688.7/29117, intron 9 of 16)
BRINP1	Intron (ENST00000482797.1/1620, intron 1 of 1)
BRINP1	Intron (ENST00000265922.8/1620, intron 2 of 7)
BRINP1	Distal Intergenic
BTBD19	Promoter (<=1kb)
BTC	Distal Intergenic
BTF3	Promoter (1-2kb)
BTLA	Intron (ENST00000334529.10/151888, intron 1 of 4)
BUB1	Distal Intergenic
C10orf95	Promoter (2-3kb)
C11orf54	Promoter (<=1kb)
C11orf96	Intron (ENST00000526408.1/ENST00000526408.1, intron 2 of 6)
C12orf74	Distal Intergenic
C12orf75	Distal Intergenic
C12orf75	Distal Intergenic
C16orf54	Distal Intergenic
C16orf72	Distal Intergenic
C17orf67	Distal Intergenic
C1orf115	Intron (ENST00000402574.5/4139, intron 9 of 16)
C1QTNF2	Intron (ENST00000652664.2/114898, intron 1 of 2)
C1QTNF5	Downstream (1-2kb)
C1QTNF7-AS1	Intron (ENST00000502344.5/101929095, intron 2 of 5)
C20orf78	Distal Intergenic
C2orf49	Promoter (<=1kb)
C3orf18	Distal Intergenic
C3orf38	Distal Intergenic
C3orf67	Intron (ENST00000493123.1/101929238, intron 1 of 1)
C4orf19	Intron (ENST00000381980.9/55286, intron 2 of 3)
C4orf33	Distal Intergenic
C4orf50	3' UTR
C5orf17	Promoter (<=1kb)
C5orf46	Distal Intergenic
C5orf46	Distal Intergenic
C6	Distal Intergenic
C6orf226	Exon (ENST00000670952.1/ENST00000670952.1, exon 3 of 5)
C6orf52	Distal Intergenic
C7orf69	Intron (ENST00000648482.1/168507, intron 7 of 7)
C9orf57	Distal Intergenic
CA8	Exon (ENST00000655977.1/ENST00000655977.1, exon 4 of 4)
CA8	Promoter (<=1kb)
CAB39	Promoter (<=1kb)
CACFD1	Promoter (<=1kb)
CACHD1	Intron (ENST00000651257.2/57685, intron 1 of 26)
CACNA1C-AS1	Intron (ENST00000327702.12/775, intron 44 of 47)
CACNA1C-IT2	Intron (ENST00000543114.1/775, intron 1 of 1)
CACNA2D4	Downstream (<1kb)
CAHM	Distal Intergenic
CALD1	Exon (ENST00000489019.6/800, exon 3 of 3)
CAMKMT	Intron (ENST00000378494.8/79823, intron 3 of 10)
CAPN5	Promoter (<=1kb)
CAPRIN1	Promoter (<=1kb)
CAPS	Promoter (1-2kb)
CARD18	Intron (ENST00000649856.1/59082, intron 2 of 7)
CARS2	Promoter (<=1kb)
CARTPT	Distal Intergenic
CASP16P	Distal Intergenic
CASQ2	Intron (ENST00000261448.5/845, intron 8 of 10)
CASQ2	Distal Intergenic
CAT	Promoter (<=1kb)
CBFA2T2	Distal Intergenic
CBLB	Distal Intergenic
CBLN2	Distal Intergenic
CBX4	Distal Intergenic
CBX7	Downstream (1-2kb)
CC2D2A	Promoter (<=1kb)
CCDC141	Distal Intergenic
CCDC15	Intron (ENST00000529051.5/80071, intron 4 of 15)
CCDC192	Intron (ENST00000514853.3/728586, intron 5 of 6)
CCDC192	Intron (ENST00000514853.3/728586, intron 6 of 6)
CCDC192	Intron (ENST00000514853.3/728586, intron 5 of 6)
CCDC33	Intron (ENST00000635913.1/80125, intron 2 of 2)
CCDC50	Promoter (<=1kb)
CCDC86	Distal Intergenic
CCDC93	Intron (ENST00000319432.9/54520, intron 7 of 23)
CCL2	Promoter (<=1kb)
CCL20	Distal Intergenic
CCL26	Distal Intergenic
CCN6	Distal Intergenic
CCND3	Intron (ENST00000616010.4/896, intron 2 of 4)
CCNE1	Distal Intergenic
CCNG1	Intron (ENST00000646617.1/ENST00000646617.1, intron 3 of 14)
CCNY	Intron (ENST00000490012.6/219771, intron 6 of 9)
CCNYL1	Promoter (<=1kb)
CD109	Distal Intergenic
CD164	Promoter (<=1kb)
CD82	Distal Intergenic
CD84	Downstream (<1kb)
CD9	Intron (ENST00000382518.6/928, intron 2 of 8)
CD9	Distal Intergenic
CD99L2	Distal Intergenic
CDC14A	Promoter (<=1kb)
CDC23	Distal Intergenic
CDC42	Intron (ENST00000648594.1/998, intron 1 of 5)
CDCP1	Distal Intergenic
CDH11	Promoter (1-2kb)
CDH13	Exon (ENST00000268613.14/1012, exon 2 of 15)
CDH13	Distal Intergenic
CDH17	Distal Intergenic
CDH18	Intron (ENST00000504827.1/ENST00000504827.1, intron 1 of 1)
CDH8	Distal Intergenic
CDHR3	Intron (ENST00000470188.5/222256, intron 3 of 14)
CDK1	Distal Intergenic
CDK5RAP2	Intron (ENST00000373930.4/1955, intron 3 of 5)
CDK5RAP2	Promoter (<=1kb)
CDKAL1	Distal Intergenic
CDKL4	Promoter (<=1kb)
CDKN2AIP	Distal Intergenic
CDKN3	Distal Intergenic
CDYL	Intron (ENST00000328908.9/9425, intron 6 of 8)
CELF6	Intron (ENST00000570175.1/ENST00000570175.1, intron 1 of 2)
CEMIP2	Distal Intergenic
CEP290	Intron (ENST00000309041.11/80184, intron 51 of 52)
CEP85L	Intron (ENST00000368488.9/387119, intron 1 of 13)
CERCAM	Promoter (2-3kb)
CFAP69	Intron (ENST00000389297.8/79846, intron 16 of 22)
CFDP1	Promoter (<=1kb)
CFLAR	Promoter (<=1kb)
CGN	Promoter (1-2kb)
CHCHD6	Intron (ENST00000503119.5/84303, intron 5 of 7)
CHD2	Promoter (2-3kb)
CHD7	Intron (ENST00000526936.5/ENST00000526936.5, intron 1 of 2)
CHD7	Intron (ENST00000423902.7/55636, intron 2 of 37)
CHID1	Distal Intergenic
CHM	Promoter (<=1kb)
CHM	Intron (ENST00000357749.7/1121, intron 2 of 14)
CHMP1B	Intron (ENST00000334049.11/2774, intron 4 of 11)
CHN1	Intron (ENST00000295497.12/1123, intron 1 of 6)
CHODL	Intron (ENST00000400128.5/140578, intron 2 of 6)
CHORDC1	Promoter (<=1kb)
CHST15	Promoter (2-3kb)
CHSY1	Promoter (<=1kb)
CHSY3	Intron (ENST00000305031.5/337876, intron 2 of 2)
CITED4	Distal Intergenic
CKMT2	Intron (ENST00000265080.9/5924, intron 17 of 26)
CKMT2-AS1	Promoter (1-2kb)
CLDN20	Intron (ENST00000367165.3/49861, intron 1 of 1)
CLEC12B	Promoter (<=1kb)
CLEC16A	Promoter (<=1kb)
CLEC2A	Exon (ENST00000339766.8/387836, exon 2 of 5)
CLECL1	Distal Intergenic
CLINT1	Promoter (1-2kb)
CLINT1	Promoter (<=1kb)
CLINT1	Distal Intergenic
CLMAT3	Promoter (<=1kb)
CLMN	Intron (ENST00000298912.9/79789, intron 1 of 12)
CLRN2	Distal Intergenic
CMC2	Intron (ENST00000651611.1/100996425, intron 1 of 1)
CMSS1	Intron (ENST00000452013.5/1295, intron 2 of 3)
CMSS1	Promoter (<=1kb)
CMSS1	Intron (ENST00000463526.1/84319, intron 1 of 3)
CMTM4	Intron (ENST00000330687.8/146223, intron 1 of 4)
CNGA2	Distal Intergenic
CNNM4	Promoter (<=1kb)
CNOT10	Distal Intergenic
CNOT6L	Promoter (<=1kb)
CNTN4-AS2	Intron (ENST00000422330.5/152330, intron 1 of 4)
CNTN6	Intron (ENST00000397479.6/27255, intron 3 of 21)
CNTNAP4	Intron (ENST00000307431.12/85445, intron 3 of 23)
COBL	Intron (ENST00000265136.12/23242, intron 2 of 12)
COBLL1	Promoter (<=1kb)
COL1A2	Distal Intergenic
COL23A1	Intron (ENST00000390654.8/91522, intron 2 of 28)
COL26A1	Intron (ENST00000313669.12/136227, intron 4 of 12)
COL4A1	Intron (ENST00000375820.10/1282, intron 1 of 51)
COL4A6	Intron (ENST00000334504.11/1288, intron 2 of 44)
COQ10A	Promoter (1-2kb)
CORO7	Promoter (<=1kb)
CPEB1	Promoter (2-3kb)
CPEB4	Promoter (<=1kb)
CPLX4	Intron (ENST00000587244.5/339302, intron 2 of 2)
CPNE4	Intron (ENST00000429747.5/131034, intron 2 of 15)
CPSF6	Promoter (2-3kb)
CPT1B	Promoter (<=1kb)
CPVL	Promoter (<=1kb)
CRACD	Exon (ENST00000541073.5/57482, exon 3 of 10)
CREB3L2-AS1	Promoter (<=1kb)
CREBBP	Promoter (<=1kb)
CRELD1	Promoter (1-2kb)
CREM	Promoter (<=1kb)
CRIM1	Intron (ENST00000280527.7/51232, intron 1 of 16)
CRIP3	Promoter (2-3kb)
CRISPLD1	Distal Intergenic
CRNN	Distal Intergenic
CRPPA	Intron (ENST00000407010.7/729920, intron 6 of 9)
CSNK1G3	Promoter (<=1kb)
CSTF2	Promoter (<=1kb)
CT45A1	Distal Intergenic
CTB-178M22.2	Intron (ENST00000518659.5/57451, intron 25 of 28)
CTBP2	Intron (ENST00000337195.9/1488, intron 1 of 10)
CTC-338M12.4	Promoter (<=1kb)
CTD-3080P12.3	Distal Intergenic
CTDSPL	Promoter (2-3kb)
CTIF	Promoter (1-2kb)
CTNNA1	Distal Intergenic
CTNNA1	Promoter (<=1kb)
CTNNA1	Promoter (<=1kb)
CTNNA1	Promoter (<=1kb)
CTNND2	Distal Intergenic
CTSB	Distal Intergenic
CTSO	Distal Intergenic
CTSO	Distal Intergenic
CUL1	Promoter (<=1kb)
CUL4A	Intron (ENST00000375441.7/8451, intron 2 of 19)
CXCR4	Promoter (1-2kb)
CXXC4-AS1	Intron (ENST00000515127.1/ENST00000515127.1, intron 3 of 5)
CYLC1	Distal Intergenic
DAAM1	Distal Intergenic
DAB2IP	Promoter (<=1kb)
DACT2	Distal Intergenic
DANT2	Intron (ENST00000664453.1/642776, intron 1 of 3)
DAP3	Promoter (<=1kb)
DARS-AS1	Distal Intergenic
DAW1	Promoter (1-2kb)
DBR1	Distal Intergenic
DCAF8L2	Intron (ENST00000578111.5/347442, intron 1 of 5)
DCBLD2	Distal Intergenic
DCC	Distal Intergenic
DCDC1	Intron (ENST00000444572.6/341019, intron 3 of 20)
DCN	Promoter (2-3kb)
DCTD	Distal Intergenic
DCUN1D2	Exon (ENST00000414992.5/ENST00000414992.5, exon 1 of 2)
DDX3X	Distal Intergenic
DDX43	Intron (ENST00000370363.5/441161, intron 2 of 3)
DDX47	Distal Intergenic
DEFB136	Distal Intergenic
DEK	Distal Intergenic
DENND2A	Intron (ENST00000649584.1/ENST00000649584.1, intron 4 of 5)
DENND2A	Intron (ENST00000275884.10/27147, intron 1 of 18)
DENND2A	Intron (ENST00000275884.10/27147, intron 11 of 18)
DENND3	Promoter (<=1kb)
DENND5A	Promoter (<=1kb)
DERA	Intron (ENST00000526521.5/51071, intron 4 of 6)
DGCR8	Promoter (<=1kb)
DGKI	Intron (ENST00000453654.6/9162, intron 6 of 32)
DHFR2	Distal Intergenic
DHRS7C	Distal Intergenic
DHX30	Promoter (<=1kb)
DIAPH1	Intron (ENST00000389054.8/1729, intron 1 of 27)
DIAPH3	Distal Intergenic
DIAPH3	Distal Intergenic
DIDO1	Promoter (1-2kb)
DIP2B	Promoter (<=1kb)
DIPK1A	Intron (ENST00000615519.4/388650, intron 2 of 4)
DLD	Distal Intergenic
DLEU1	Promoter (2-3kb)
DLG1	Promoter (2-3kb)
DLG2	Intron (ENST00000376104.6/1740, intron 3 of 27)
DLGAP1	Intron (ENST00000400147.6/9229, intron 1 of 9)
DLGAP4	Intron (ENST00000373913.7/22839, intron 7 of 12)
DLK1	Distal Intergenic
DMAC1	Intron (ENST00000469050.1/90871, intron 1 of 2)
DMRTB1	Intron (ENST00000312233.4/148979, intron 9 of 9)
DMXL1	Intron (ENST00000509902.5/1657, intron 2 of 4)
DMXL2	Distal Intergenic
DNA2	Promoter (<=1kb)
DNAH14	Intron (ENST00000445597.6/127602, intron 1 of 60)
DNAH3	Intron (ENST00000261383.3/55567, intron 42 of 61)
DNAH6	Intron (ENST00000389394.7/1768, intron 29 of 76)
DNAH9	Intron (ENST00000441885.8/388336, intron 3 of 5)
DNAI2	Promoter (<=1kb)
DNAJC1	Exon (ENST00000376980.8/64215, exon 2 of 12)
DNAJC15	Intron (ENST00000474320.1/29103, intron 3 of 3)
DNAJC18	Promoter (2-3kb)
DNTT	Exon (ENST00000454484.2/ENST00000454484.2, exon 4 of 4)
DNTTIP2	Promoter (<=1kb)
DOCK11	Intron (ENST00000276204.10/139818, intron 23 of 52)
DOCK8	Intron (ENST00000432829.6/81704, intron 22 of 47)
DOCK9	3' UTR
DPEP1	Downstream (2-3kb)
DPPA3	Distal Intergenic
DPY19L1	Intron (ENST00000638088.1/23333, intron 1 of 21)
DPY19L2	Intron (ENST00000509615.2/ENST00000509615.2, intron 1 of 1)
DRGX	Downstream (2-3kb)
DRICH1	Intron (ENST00000317749.9/51233, intron 4 of 11)
DSC3	Downstream (2-3kb)
DSCAML1	Intron (ENST00000651296.2/57453, intron 3 of 32)
DSTNP2	Promoter (<=1kb)
DSTYK	Intron (ENST00000367161.7/25778, intron 1 of 11)
DTNB	Intron (ENST00000398951.6/1838, intron 1 of 17)
DTNB	Intron (ENST00000496972.6/1838, intron 7 of 17)
DUBR	Promoter (<=1kb)
DUSP14	Promoter (<=1kb)
DUSP16	Promoter (<=1kb)
DUSP16	Intron (ENST00000298573.9/80824, intron 1 of 6)
DUSP26	Intron (ENST00000523063.5/ENST00000523063.5, intron 2 of 5)
DUSP9	Promoter (<=1kb)
DYNC1I1	Distal Intergenic
DYNC1I1	Distal Intergenic
DYNC2H1	Distal Intergenic
EBF1	Intron (ENST00000519890.5/1879, intron 2 of 11)
EBF1	Intron (ENST00000622875.4/1879, intron 4 of 9)
EBF3	Intron (ENST00000368648.7/253738, intron 6 of 15)
EDA2R	Distal Intergenic
EED	Distal Intergenic
EEF1A1	Downstream (2-3kb)
EEFSEC	Promoter (<=1kb)
EFCAB2	Promoter (<=1kb)
EFHB	Distal Intergenic
EFHD1	Exon (ENST00000415506.6/ENST00000415506.6, exon 1 of 6)
EFNA5	Distal Intergenic
EFNA5	Distal Intergenic
EFS	Promoter (<=1kb)
EHD4-AS1	Exon (ENST00000564168.2/101928363, exon 3 of 4)
EIF4A2	Exon (ENST00000596632.1/ENST00000596632.1, exon 1 of 3)
EIF4G1	Promoter (<=1kb)
ELAC2	Distal Intergenic
ELAVL4	Exon (ENST00000641749.1/ENST00000641749.1, exon 5 of 12)
ELF4	Distal Intergenic
ELF4	Distal Intergenic
ELFN1	Intron (ENST00000424383.4/392617, intron 2 of 2)
ELMSAN1	Promoter (2-3kb)
ENAH	Exon (ENST00000632561.1/ENST00000632561.1, exon 1 of 2)
ENKUR	Intron (ENST00000648191.1/101929025, intron 3 of 4)
ENO1	Distal Intergenic
ENOX2	Intron (ENST00000370935.5/10495, intron 2 of 13)
ENOX2	Distal Intergenic
ENSA	Intron (ENST00000369016.8/2029, intron 4 of 4)
ENTPD1-AS1	Promoter (<=1kb)
EOMES	Distal Intergenic
EPB41L4A	Intron (ENST00000507810.5/64097, intron 1 of 13)
EPB41L4A	Promoter (2-3kb)
EPB41L4A	Intron (ENST00000621003.4/64097, intron 1 of 22)
EPHA4	Intron (ENST00000281821.7/2043, intron 3 of 17)
EPHB1	5' UTR
EPHB2	Intron (ENST00000544305.5/2048, intron 3 of 6)
EPS8	Intron (ENST00000281172.10/2059, intron 1 of 20)
EPSTI1	Distal Intergenic
ERC1	Promoter (2-3kb)
ERC1	Intron (ENST00000543086.7/23085, intron 14 of 17)
ERC2	Intron (ENST00000288221.11/26059, intron 17 of 17)
ERP29	Downstream (<1kb)
ESRRG	Intron (ENST00000616180.4/2104, intron 3 of 6)
ETS1	Intron (ENST00000535549.5/2113, intron 1 of 3)
ETV3	Promoter (1-2kb)
ETV6	Distal Intergenic
ETV6	Promoter (2-3kb)
EVC	Promoter (2-3kb)
EXOC2	Promoter (<=1kb)
EYA4	Promoter (<=1kb)
F2RL1	Intron (ENST00000514165.1/2150, intron 1 of 1)
F9	Intron (ENST00000218099.6/2158, intron 6 of 7)
FA2H	Downstream (2-3kb)
FABP2	Downstream (2-3kb)
FABP7	Promoter (<=1kb)
FAM107A	Intron (ENST00000360997.7/11170, intron 2 of 3)
FAM107B	Promoter (<=1kb)
FAM114A2	Distal Intergenic
FAM117A	Intron (ENST00000513602.5/81558, intron 1 of 7)
FAM122C	Promoter (<=1kb)
FAM122C	Promoter (<=1kb)
FAM126A	Intron (ENST00000432176.7/84668, intron 10 of 10)
FAM13B	Distal Intergenic
FAM168A	Intron (ENST00000064778.8/23201, intron 1 of 8)
FAM169A	Promoter (<=1kb)
FAM193B	Distal Intergenic
FAM193B	Promoter (1-2kb)
FAM210B	Distal Intergenic
FAM218A	Promoter (<=1kb)
FAM219B	Promoter (<=1kb)
FAM222B	Promoter (2-3kb)
FAM241A	Distal Intergenic
FAM78B	Promoter (<=1kb)
FAM81B	Intron (ENST00000283357.10/153643, intron 9 of 9)
FAM86C1	Promoter (<=1kb)
FAM8A1	Distal Intergenic
FAM92A	Intron (ENST00000501400.1/642924, intron 1 of 10)
FAN1	Intron (ENST00000667837.1/22909, intron 1 of 15)
FANCF	Intron (ENST00000528582.5/2620, intron 1 of 5)
FARSB	Exon (ENST00000281828.8/10056, exon 15 of 17)
FASLG	Distal Intergenic
FASTK	Promoter (<=1kb)
FAT4	Promoter (<=1kb)
FAXC	Intron (ENST00000389677.6/84553, intron 3 of 5)
FAXC	Intron (ENST00000389677.6/84553, intron 3 of 5)
FBN1	Intron (ENST00000316623.9/2200, intron 15 of 65)
FBP1	Intron (ENST00000648117.1/2203, intron 1 of 5)
FBXL17	Intron (ENST00000359660.9/64839, intron 5 of 8)
FBXL17	Distal Intergenic
FBXO2	Intron (ENST00000642131.1/ENST00000642131.1, intron 1 of 1)
FBXW11	Distal Intergenic
FBXW11	Promoter (<=1kb)
FBXW11	Intron (ENST00000296933.10/23291, intron 1 of 12)
FBXW11	Intron (ENST00000296933.10/23291, intron 2 of 12)
FBXW4	Intron (ENST00000670664.1/ENST00000670664.1, intron 1 of 2)
FCGR1B	Distal Intergenic
FCN1	Distal Intergenic
FDFT1	Promoter (<=1kb)
FECH	Promoter (1-2kb)
FEM1C	Distal Intergenic
FER	3' UTR
FERMT1	Downstream (<1kb)
FEZ1	3' UTR
FEZ2	Distal Intergenic
FGD4	Intron (ENST00000534526.6/121512, intron 1 of 16)
FGD4	Intron (ENST00000534526.6/121512, intron 1 of 16)
FGF12	Intron (ENST00000445105.6/2257, intron 2 of 5)
FGF12	Intron (ENST00000445105.6/2257, intron 2 of 5)
FGF12	Intron (ENST00000392452.3/151963, intron 1 of 1)
FGF13-AS1	Promoter (<=1kb)
FGF6	Distal Intergenic
FGFR4	Distal Intergenic
FILIP1L	Intron (ENST00000463526.1/84319, intron 2 of 3)
FILIP1L	Intron (ENST00000463526.1/84319, intron 2 of 3)
FILIP1L	Intron (ENST00000463526.1/84319, intron 2 of 3)
FKBP5	5' UTR
FKTN	Intron (ENST00000602661.5/2218, intron 3 of 10)
FLACC1	Promoter (<=1kb)
FLNB	Promoter (<=1kb)
FLRT3	Intron (ENST00000217246.8/140733, intron 3 of 16)
FLYWCH2	Intron (ENST00000293981.10/114984, intron 1 of 3)
FMN1	Intron (ENST00000616417.4/342184, intron 4 of 20)
FMN1	Distal Intergenic
FMNL2	Intron (ENST00000288670.14/114793, intron 1 of 25)
FMR1-AS1	Promoter (<=1kb)
FNBP1	Promoter (<=1kb)
FNDC3B	Intron (ENST00000415807.7/64778, intron 3 of 25)
FNDC3B	Promoter (<=1kb)
FNDC3B	Intron (ENST00000415807.7/64778, intron 13 of 25)
FNTA	Promoter (<=1kb)
FNTB	Intron (ENST00000552941.5/100529261, intron 5 of 12)
FOXB1	Intron (ENST00000560857.1/27023, intron 1 of 3)
FOXB2	Distal Intergenic
FOXI3	Promoter (<=1kb)
FOXJ2	Intron (ENST00000162391.8/55810, intron 1 of 10)
FOXK2	Intron (ENST00000473637.6/3607, intron 1 of 9)
FOXL2NB	Promoter (2-3kb)
FOXN3	Intron (ENST00000345097.8/1112, intron 3 of 6)
FOXO6-AS1	Intron (ENST00000372591.1/100132074, intron 1 of 1)
FOXP1	Intron (ENST00000318789.9/27086, intron 3 of 20)
FOXP1	Promoter (2-3kb)
FOXQ1	Distal Intergenic
FRAS1	Distal Intergenic
FRG1CP	Promoter (<=1kb)
FRMD3	Promoter (<=1kb)
FRMD3	Distal Intergenic
FRMD6	Promoter (<=1kb)
FRMPD3	Distal Intergenic
FRMPD3	Promoter (1-2kb)
FRY	Intron (ENST00000645780.1/10129, intron 2 of 61)
FRYL	Intron (ENST00000503238.5/285527, intron 1 of 60)
FRYL	Exon (ENST00000503238.5/285527, exon 20 of 61)
FSIP1	Intron (ENST00000558616.1/161835, intron 1 of 2)
FSTL4	Promoter (<=1kb)
FSTL4	Intron (ENST00000265342.12/23105, intron 4 of 15)
FSTL4	Promoter (2-3kb)
FSTL4	Promoter (1-2kb)
FSTL4	Intron (ENST00000265342.12/23105, intron 3 of 15)
FSTL4	Distal Intergenic
FTO	Intron (ENST00000636992.1/79068, intron 8 of 8)
FUS	Distal Intergenic
FUT8	Distal Intergenic
FXR1	Promoter (1-2kb)
FXYD4	Distal Intergenic
FZD1	Promoter (<=1kb)
G6PD	Distal Intergenic
GAB3	Promoter (1-2kb)
GABARAPL1	Distal Intergenic
GABBR2	Intron (ENST00000259455.4/9568, intron 3 of 18)
GABBR2	3' UTR
GABRP	Exon (ENST00000518525.5/2568, exon 10 of 11)
GABRR3	Intron (ENST00000472788.5/200959, intron 2 of 8)
GACAT3	Intron (ENST00000420404.2/ENST00000420404.2, intron 3 of 3)
GACAT3	Intron (ENST00000420404.2/ENST00000420404.2, intron 3 of 3)
GALNT10	Intron (ENST00000425427.6/55568, intron 1 of 6)
GALNT14	Distal Intergenic
GALNT8	Intron (ENST00000648836.1/4704, intron 10 of 14)
GALNTL6	Exon (ENST00000457021.1/442117, exon 6 of 6)
GALNTL6	Intron (ENST00000506823.6/442117, intron 2 of 12)
GAPVD1	Distal Intergenic
GATA6	Intron (ENST00000269216.9/2627, intron 6 of 6)
GAU1	Promoter (<=1kb)
GCM1	Distal Intergenic
GCN1	Intron (ENST00000300648.7/10985, intron 5 of 57)
GCOM1	Intron (ENST00000267853.10/100820829, intron 11 of 12)
GFM1	Distal Intergenic
GFRA3	Intron (ENST00000274721.8/2676, intron 2 of 7)
GHSR	Distal Intergenic
GHSR	Promoter (<=1kb)
GJA1	Intron (ENST00000649003.1/2697, intron 1 of 1)
GLCCI1	Promoter (<=1kb)
GLDC	Intron (ENST00000413145.1/ENST00000413145.1, intron 1 of 2)
GLI3	Intron (ENST00000395925.8/2737, intron 1 of 14)
GLI3	Promoter (1-2kb)
GLRA3	Distal Intergenic
GLYATL2	Distal Intergenic
GMDS	Intron (ENST00000530927.5/2762, intron 7 of 10)
GMPR	Intron (ENST00000259727.5/2766, intron 5 of 8)
GMPR	Exon (ENST00000259727.5/2766, exon 3 of 9)
GNB4	Promoter (<=1kb)
GNG12-AS1	Intron (ENST00000370982.4/55970, intron 1 of 3)
GNPDA2	Distal Intergenic
GNPTAB	Exon (ENST00000600133.1/ENST00000600133.1, exon 1 of 1)
GOLIM4	Intron (ENST00000470487.6/27333, intron 1 of 15)
GON4L	Intron (ENST00000368331.5/54856, intron 2 of 31)
GPAM	Distal Intergenic
GPATCH8	Promoter (<=1kb)
GPC3	Promoter (<=1kb)
GPC3	Distal Intergenic
GPC3	Distal Intergenic
GPC4	Distal Intergenic
GPC4	Distal Intergenic
GPCPD1	Intron (ENST00000379019.6/56261, intron 19 of 19)
GPR101	Distal Intergenic
GPR101	Distal Intergenic
GPR151	Distal Intergenic
GPR160	Promoter (1-2kb)
GPR37L1	Distal Intergenic
GPR37L1	Distal Intergenic
GPR52	Intron (ENST00000357444.10/9910, intron 13 of 13)
GPR6	Distal Intergenic
GPT2	Intron (ENST00000340124.9/84706, intron 5 of 11)
GPX8	Promoter (<=1kb)
GRAMD2B	Distal Intergenic
GRAMD2B	Intron (ENST00000651847.1/ENST00000651847.1, intron 1 of 15)
GREB1L	Promoter (<=1kb)
GREM2	Promoter (<=1kb)
GRHL2	Exon (ENST00000520268.1/ENST00000520268.1, exon 2 of 2)
GRHPR	Distal Intergenic
GRIA3	Distal Intergenic
GRIA3	Intron (ENST00000622768.4/2892, intron 2 of 15)
GRID2	Intron (ENST00000282020.9/2895, intron 2 of 15)
GRIK3	Distal Intergenic
GRIK4	Intron (ENST00000527524.7/2900, intron 3 of 20)
GRIN2A	Promoter (<=1kb)
GRIN3A	Distal Intergenic
GSE1	Intron (ENST00000637419.1/23199, intron 2 of 2)
GUCA2A	Downstream (2-3kb)
GUCY1A2	Intron (ENST00000526355.6/2977, intron 3 of 7)
GUCY2C	Intron (ENST00000501178.2/ENST00000501178.2, intron 3 of 4)
GUCY2D	Promoter (2-3kb)
GUSB	Distal Intergenic
GUSBP1	Promoter (<=1kb)
GYG1	Intron (ENST00000666418.1/ENST00000666418.1, intron 3 of 3)
GYPC	Distal Intergenic
H2BC3	Promoter (<=1kb)
H4-16	Intron (ENST00000501178.2/ENST00000501178.2, intron 4 of 4)
H4C11	Promoter (1-2kb)
H4C11	Promoter (<=1kb)
HBEGF	Intron (ENST00000520443.1/ENST00000520443.1, intron 1 of 1)
HDAC4	Intron (ENST00000345617.7/9759, intron 2 of 26)
HDAC8	Promoter (<=1kb)
HDGFL1	Intron (ENST00000420572.2/ENST00000420572.2, intron 2 of 2)
HDGFL1	Intron (ENST00000420572.2/ENST00000420572.2, intron 2 of 2)
HEATR3	Promoter (1-2kb)
HEG1	Promoter (2-3kb)
HHIPL2	Exon (ENST00000455363.2/ENST00000455363.2, exon 1 of 3)
HINT1	Distal Intergenic
HIP1	Intron (ENST00000336926.11/3092, intron 1 of 30)
HLA-DMA	Promoter (1-2kb)
HLCS	Promoter (2-3kb)
HLCS	Intron (ENST00000612277.4/3141, intron 6 of 11)
HLX	Distal Intergenic
HM13	Promoter (<=1kb)
HM13-AS1	Distal Intergenic
HOXA6	Promoter (<=1kb)
HPF1	Exon (ENST00000511479.1/ENST00000511479.1, exon 1 of 1)
HPGD	Promoter (<=1kb)
HPGDS	Intron (ENST00000667612.1/ENST00000667612.1, intron 1 of 1)
HPRT1	Promoter (<=1kb)
HS3ST3A1	Distal Intergenic
HS6ST1	Distal Intergenic
HS6ST2-AS1	Distal Intergenic
HSDL1	5' UTR
HSPA4	Intron (ENST00000655591.1/ENST00000655591.1, intron 1 of 1)
HSPA9	Promoter (2-3kb)
HSPBAP1	Exon (ENST00000463266.1/79663, exon 2 of 2)
HTATSF1	Promoter (<=1kb)
HTR1A	Distal Intergenic
ICOS	Distal Intergenic
ICOS	Intron (ENST00000411436.1/ENST00000411436.1, intron 4 of 4)
IDS	Intron (ENST00000651111.1/3423, intron 8 of 13)
IFITM3	Distal Intergenic
IFRD1	Promoter (<=1kb)
IFT27	Promoter (2-3kb)
IGF2BP2	Promoter (1-2kb)
IGF2BP2	Distal Intergenic
IGFBP3	Promoter (<=1kb)
IGLL1	Distal Intergenic
IGSF1	Distal Intergenic
IGSF1	Intron (ENST00000370904.6/3547, intron 6 of 26)
IGSF10	Promoter (<=1kb)
IGSF11	Intron (ENST00000393775.7/152404, intron 1 of 6)
IL12A-AS1	Promoter (2-3kb)
IL1F10	Distal Intergenic
IL1RAP	Distal Intergenic
IL1RAP	Intron (ENST00000072516.7/3556, intron 2 of 10)
IL20RB	Distal Intergenic
IL6R	Promoter (1-2kb)
INO80D	Distal Intergenic
INPP4B	Intron (ENST00000509497.1/ENST00000509497.1, intron 1 of 2)
INPP5A	Distal Intergenic
INSR	Intron (ENST00000341500.9/3643, intron 1 of 20)
INTU	Distal Intergenic
IPMK	Distal Intergenic
IQCG	Promoter (1-2kb)
IQGAP1	Intron (ENST00000268182.10/8826, intron 2 of 37)
IRF1-AS1	Promoter (2-3kb)
IRF2BP2	Distal Intergenic
IRF2BP2	Downstream (1-2kb)
IRF4	3' UTR
ISL1	Promoter (1-2kb)
ISM1	Distal Intergenic
ITGA1	3' UTR
ITGA2	Promoter (<=1kb)
ITGA4	Exon (ENST00000435411.6/101927156, exon 5 of 5)
ITGA6-AS1	Promoter (<=1kb)
ITGB5	Intron (ENST00000296181.9/3693, intron 5 of 14)
ITM2C	Promoter (<=1kb)
ITPK1	Promoter (1-2kb)
ITPK1	Distal Intergenic
ITPKB	Intron (ENST00000272117.7/3707, intron 1 of 6)
ITPR2	Distal Intergenic
ITPR3	Distal Intergenic
ITPR3	Distal Intergenic
ITSN1	Intron (ENST00000399353.5/6453, intron 1 of 28)
JADE1	Distal Intergenic
JADE1	Promoter (<=1kb)
JAG1	Exon (ENST00000254958.10/182, exon 5 of 26)
JAKMIP1	Promoter (<=1kb)
JAM2	Intron (ENST00000480456.6/58494, intron 1 of 9)
JMJD1C	Promoter (<=1kb)
JMJD1C	Intron (ENST00000399262.7/221037, intron 2 of 25)
JPX	Distal Intergenic
JRK	Promoter (<=1kb)
KALRN	Intron (ENST00000448253.5/8997, intron 2 of 5)
KALRN	Intron (ENST00000460856.5/8997, intron 25 of 33)
KALRN	Promoter (1-2kb)
KALRN	Intron (ENST00000360013.7/8997, intron 34 of 59)
KAT6A	Intron (ENST00000265713.8/7994, intron 2 of 16)
KAZN-AS1	Intron (ENST00000636203.1/23254, intron 2 of 16)
KCNE2	Promoter (1-2kb)
KCNH8	Intron (ENST00000670571.1/ENST00000670571.1, intron 3 of 5)
KCNIP1	Intron (ENST00000377360.8/30820, intron 1 of 7)
KCNJ1	3' UTR
KCNK10	Intron (ENST00000340700.9/54207, intron 5 of 6)
KCNMA1	3' UTR
KCNMA1	Distal Intergenic
KCNU1	Intron (ENST00000656455.1/ENST00000656455.1, intron 4 of 5)
KCTD3	Promoter (<=1kb)
KCTD8	Intron (ENST00000360029.4/386617, intron 1 of 1)
KDM2B	Promoter (1-2kb)
KDM2B	Intron (ENST00000541574.1/ENST00000541574.1, intron 1 of 1)
KDM4C	Distal Intergenic
KDM4C	Distal Intergenic
KDM4C	Intron (ENST00000536108.5/23081, intron 5 of 17)
KDM5D	Promoter (<=1kb)
KDR	Distal Intergenic
KIAA0408	Promoter (<=1kb)
KIAA1210	Distal Intergenic
KIAA1586	Promoter (<=1kb)
KIF2A	Intron (ENST00000401507.7/3796, intron 1 of 19)
KIF2A	Distal Intergenic
KIRREL1	Promoter (<=1kb)
KLF9	Intron (ENST00000377110.7/80036, intron 19 of 24)
KLHDC8A	Intron (ENST00000539253.5/55220, intron 2 of 7)
KLHL1	Distal Intergenic
KLHL13	Promoter (<=1kb)
KLHL3	Intron (ENST00000506491.5/26249, intron 1 of 12)
KLHL3	Promoter (<=1kb)
KLHL31	Distal Intergenic
KLHL35	Promoter (1-2kb)
KLRB1	Exon (ENST00000229402.4/3820, exon 2 of 6)
KLRC4-KLRK1	Promoter (<=1kb)
KMT2A	Promoter (<=1kb)
KNCN	Promoter (1-2kb)
KRAS	Distal Intergenic
KRAS	Distal Intergenic
KSR2	Intron (ENST00000425217.5/283455, intron 13 of 19)
KTN1	Distal Intergenic
L3MBTL3	Promoter (<=1kb)
LACTBL1	Promoter (<=1kb)
LAIR2	Distal Intergenic
LAMA2	Exon (ENST00000617695.4/3908, exon 43 of 63)
LAMC1-AS1	Distal Intergenic
LAMP2	Distal Intergenic
LAMP2	Distal Intergenic
LAMP5	Intron (ENST00000378473.7/5332, intron 33 of 37)
LARP1	Promoter (<=1kb)
LASP1	Intron (ENST00000433206.6/3927, intron 2 of 5)
LCE2D	Distal Intergenic
LCORL	Intron (ENST00000652661.1/ENST00000652661.1, intron 8 of 8)
LCP1	Promoter (<=1kb)
LDLRAD4	Intron (ENST00000587905.5/753, intron 4 of 4)
LDLRAP1	Distal Intergenic
LDLRAP1	Distal Intergenic
LEMD3	Promoter (<=1kb)
LHFPL2	Promoter (<=1kb)
LHFPL3-AS2	Intron (ENST00000401970.2/375612, intron 3 of 3)
LHX8	Promoter (<=1kb)
LIAS	Promoter (<=1kb)
LIMA1	Promoter (<=1kb)
LIMCH1	Intron (ENST00000513024.5/22998, intron 1 of 25)
LIMK1	Promoter (<=1kb)
LIN28A	Intron (ENST00000254231.4/79727, intron 2 of 4)
LIN28B	Promoter (<=1kb)
LINC-ROR	Intron (ENST00000589935.1/23335, intron 1 of 1)
LINC00115	Promoter (<=1kb)
LINC00222	Distal Intergenic
LINC00347	Distal Intergenic
LINC00364	Distal Intergenic
LINC00443	Distal Intergenic
LINC00501	Distal Intergenic
LINC00501	Intron (ENST00000457125.1/ENST00000457125.1, intron 1 of 2)
LINC00533	Distal Intergenic
LINC00533	Exon (ENST00000653030.1/ENST00000653030.1, exon 1 of 2)
LINC00550	Distal Intergenic
LINC00562	Intron (ENST00000643584.1/8803, intron 13 of 13)
LINC00563	Distal Intergenic
LINC00578	Intron (ENST00000657906.1/100505566, intron 1 of 2)
LINC00581	Distal Intergenic
LINC00595	Intron (ENST00000634930.1/ENST00000634930.1, intron 1 of 3)
LINC00607	Distal Intergenic
LINC00648	Distal Intergenic
LINC00673	Intron (ENST00000648631.1/100499467, intron 1 of 5)
LINC00680-GUSBP4	Promoter (<=1kb)
LINC00698	Intron (ENST00000475886.5/285401, intron 2 of 6)
LINC00861	Intron (ENST00000651999.1/ENST00000651999.1, intron 4 of 7)
LINC00867	Distal Intergenic
LINC00880	Distal Intergenic
LINC00908	Intron (ENST00000583578.6/284276, intron 2 of 3)
LINC00971	Distal Intergenic
LINC00971	Distal Intergenic
LINC01012	Distal Intergenic
LINC01012	Distal Intergenic
LINC01023	Distal Intergenic
LINC01063	Distal Intergenic
LINC01063	Exon (ENST00000663848.1/ENST00000663848.1, exon 1 of 3)
LINC01095	Distal Intergenic
LINC01137	Intron (ENST00000668045.1/728431, intron 1 of 1)
LINC01139	Intron (ENST00000665394.1/ENST00000665394.1, intron 4 of 4)
LINC01159	Promoter (<=1kb)
LINC01162	Promoter (<=1kb)
LINC01169	Intron (ENST00000558797.1/102723165, intron 1 of 4)
LINC01204	Distal Intergenic
LINC01205	Intron (ENST00000497996.1/401082, intron 2 of 4)
LINC01206	Distal Intergenic
LINC01243	Distal Intergenic
LINC01252	Promoter (<=1kb)
LINC01266	Intron (ENST00000661103.1/101927215, intron 3 of 3)
LINC01284	Intron (ENST00000442994.1/101926971, intron 1 of 8)
LINC01307	Distal Intergenic
LINC01320	Intron (ENST00000650021.1/104355288, intron 4 of 6)
LINC01343	Distal Intergenic
LINC01360	Distal Intergenic
LINC01391	Promoter (1-2kb)
LINC01399	Intron (ENST00000423311.1/104310353, intron 4 of 5)
LINC01399	Promoter (<=1kb)
LINC01441	Intron (ENST00000667361.1/102723578, intron 7 of 8)
LINC01447	Intron (ENST00000668284.1/101929086, intron 2 of 2)
LINC01460	Downstream (1-2kb)
LINC01484	Promoter (<=1kb)
LINC01485	Distal Intergenic
LINC01504	Promoter (<=1kb)
LINC01539	Promoter (<=1kb)
LINC01572	Intron (ENST00000624829.4/101927957, intron 7 of 13)
LINC01592	Distal Intergenic
LINC01619	Distal Intergenic
LINC01623	Distal Intergenic
LINC01625	Promoter (<=1kb)
LINC01648	Distal Intergenic
LINC01693	Distal Intergenic
LINC01693	Promoter (2-3kb)
LINC01707	Intron (ENST00000644104.1/ENST00000644104.1, intron 1 of 3)
LINC01718	Distal Intergenic
LINC01750	Promoter (<=1kb)
LINC01751	Distal Intergenic
LINC01762	Distal Intergenic
LINC01762	Exon (ENST00000456414.2/ENST00000456414.2, exon 2 of 2)
LINC01787	Distal Intergenic
LINC01787	Distal Intergenic
LINC01798	Promoter (<=1kb)
LINC01814	Intron (ENST00000670008.1/101929567, intron 3 of 3)
LINC01821	Distal Intergenic
LINC01845	Intron (ENST00000636261.1/ENST00000636261.1, intron 2 of 2)
LINC01845	Exon (ENST00000636819.1/ENST00000636819.1, exon 3 of 7)
LINC01884	Distal Intergenic
LINC01892	Distal Intergenic
LINC01895	Intron (ENST00000664706.1/105371964, intron 3 of 5)
LINC01910	Promoter (2-3kb)
LINC01926	Distal Intergenic
LINC01928	Distal Intergenic
LINC01933	Distal Intergenic
LINC01933	Intron (ENST00000524295.5/101927115, intron 6 of 6)
LINC01935	Intron (ENST00000640575.2/130827, intron 5 of 5)
LINC01941	Exon (ENST00000419223.2/ENST00000419223.2, exon 1 of 3)
LINC01950	Distal Intergenic
LINC01951	Intron (ENST00000377300.3/441116, intron 2 of 2)
LINC01951	Intron (ENST00000377300.3/441116, intron 2 of 2)
LINC01968	Distal Intergenic
LINC02004	Distal Intergenic
LINC02008	Distal Intergenic
LINC02016	Distal Intergenic
LINC02025	Distal Intergenic
LINC02035	Distal Intergenic
LINC02054	Distal Intergenic
LINC02060	Intron (ENST00000504034.2/ENST00000504034.2, intron 1 of 1)
LINC02102	Exon (ENST00000503989.1/100505625, exon 3 of 3)
LINC02104	Distal Intergenic
LINC02112	Distal Intergenic
LINC02118	Promoter (<=1kb)
LINC02119	Distal Intergenic
LINC02215	Exon (ENST00000503320.1/102467225, exon 3 of 5)
LINC02219	Intron (ENST00000520762.1/102467655, intron 1 of 2)
LINC02241	Distal Intergenic
LINC02275	Intron (ENST00000508313.2/100506085, intron 2 of 4)
LINC02288	Promoter (<=1kb)
LINC02325	Distal Intergenic
LINC02353	Intron (ENST00000653925.1/ENST00000653925.1, intron 1 of 2)
LINC02355	Intron (ENST00000636793.1/285423, intron 13 of 13)
LINC02361	Promoter (<=1kb)
LINC02366	Promoter (<=1kb)
LINC02443	Distal Intergenic
LINC02453	Promoter (1-2kb)
LINC02513	Distal Intergenic
LINC02523	Intron (ENST00000656901.1/ENST00000656901.1, intron 3 of 3)
LINC02535	Distal Intergenic
LINC02535	Distal Intergenic
LINC02548	Distal Intergenic
LINC02574	Distal Intergenic
LINC02606	Distal Intergenic
LINC02653	Distal Intergenic
LINC02720	Distal Intergenic
LINCADL	Distal Intergenic
LIPH	Promoter (2-3kb)
LLGL2	Promoter (2-3kb)
LMNB1-DT	Distal Intergenic
LMNTD1	Promoter (<=1kb)
LMO1	Promoter (<=1kb)
LMO1	Distal Intergenic
LMO2	Distal Intergenic
LMO4	Promoter (<=1kb)
LNCAROD	Intron (ENST00000647908.1/101928687, intron 1 of 6)
LNPK	Distal Intergenic
LOC100291105	Promoter (<=1kb)
LOC100420587	Promoter (<=1kb)
LOC100506271	Downstream (2-3kb)
LOC100506869	Distal Intergenic
LOC101927139	Intron (ENST00000329654.8/5142, intron 3 of 16)
LOC101927657	Distal Intergenic
LOC101927666	Distal Intergenic
LOC101928386	Distal Intergenic
LOC101928565	Intron (ENST00000636459.1/100505918, intron 4 of 8)
LOC101928858	Exon (ENST00000669754.1/101928858, exon 3 of 3)
LOC101929073	Distal Intergenic
LOC101929116	Distal Intergenic
LOC101929154	Distal Intergenic
LOC101929243	Distal Intergenic
LOC101929331	Distal Intergenic
LOC101929331	Promoter (<=1kb)
LOC101929384	Promoter (<=1kb)
LOC101929719	Distal Intergenic
LOC102546299	Intron (ENST00000521805.1/ENST00000521805.1, intron 4 of 4)
LOC102546299	Distal Intergenic
LOC102723427	Distal Intergenic
LOC102724452	Intron (ENST00000441037.7/123624, intron 23 of 24)
LOC102724452	Promoter (<=1kb)
LOC103344931	Intron (ENST00000432306.5/143187, intron 7 of 7)
LOC105370792	Promoter (2-3kb)
LOC105371485	Intron (ENST00000331238.7/146760, intron 1 of 1)
LOC105372672	Distal Intergenic
LOC105372672	Distal Intergenic
LOC105373159	Intron (ENST00000662083.1/ENST00000662083.1, intron 1 of 4)
LOC105375787	Intron (ENST00000520137.1/57210, intron 1 of 3)
LOC220729	Promoter (<=1kb)
LOC220729	Intron (ENST00000453454.5/220729, intron 3 of 5)
LOC284788	Intron (ENST00000635130.1/284788, intron 1 of 3)
LOC285593	Distal Intergenic
LOC285593	Exon (ENST00000519821.1/ENST00000519821.1, exon 3 of 3)
LOC285626	Promoter (<=1kb)
LOC285626	Exon (ENST00000231228.2/3593, exon 7 of 8)
LOC388780	Intron (ENST00000493263.1/140901, intron 2 of 3)
LOC390877	Intron (ENST00000637688.2/390877, intron 3 of 4)
LOC400710	Promoter (<=1kb)
LOC401478	Promoter (1-2kb)
LOC401478	Intron (ENST00000647660.1/ENST00000647660.1, intron 1 of 3)
LOC441204	Promoter (<=1kb)
LOC441666	Promoter (<=1kb)
LOC442028	Distal Intergenic
LOC643542	Distal Intergenic
LOC646588	Intron (ENST00000456777.6/646588, intron 1 of 3)
LOC648987	Promoter (<=1kb)
LOX	Distal Intergenic
LPIN2	Intron (ENST00000261596.8/9663, intron 1 of 19)
LRATD2	Promoter (2-3kb)
LRCH1	Promoter (1-2kb)
LRCH3	Promoter (<=1kb)
LRIG1	Distal Intergenic
LRP4	Intron (ENST00000378623.6/4038, intron 1 of 37)
LRP6	Intron (ENST00000261349.9/4040, intron 2 of 22)
LRRC2-AS1	Promoter (<=1kb)
LRRC4C	Distal Intergenic
LRRC4C	Distal Intergenic
LRRC55	Distal Intergenic
LRRC55	Distal Intergenic
LRRC6	Intron (ENST00000620350.5/23639, intron 3 of 11)
LRRC8D	Promoter (<=1kb)
LRRCC1	Distal Intergenic
LRRFIP1	Intron (ENST00000308482.14/9208, intron 3 of 23)
LRRK1	Intron (ENST00000388948.8/79705, intron 6 of 33)
LRRTM4	Intron (ENST00000667782.1/101927967, intron 4 of 6)
LSAMP	Intron (ENST00000539563.5/4045, intron 5 of 5)
LSAMP	Intron (ENST00000474851.1/4045, intron 1 of 4)
LTBP2	Intron (ENST00000261978.9/4053, intron 3 of 35)
LTBP4	Distal Intergenic
LY6H	Distal Intergenic
LY86-AS1	Distal Intergenic
LYRM4-AS1	Intron (ENST00000653195.1/100129461, intron 2 of 2)
LZTS1	Distal Intergenic
MACF1	Promoter (<=1kb)
MACROD2	Intron (ENST00000217246.8/140733, intron 8 of 16)
MAD2L1	Intron (ENST00000511064.6/ENST00000511064.6, intron 3 of 3)
MAGEL2	3' UTR
MAGEL2	Promoter (2-3kb)
MAMDC2	Intron (ENST00000377182.5/256691, intron 2 of 13)
MAML1	Intron (ENST00000292599.4/9794, intron 1 of 4)
MAMLD1	Promoter (2-3kb)
MAMLD1	Distal Intergenic
MAN1C1	Intron (ENST00000611903.4/57134, intron 1 of 13)
MAN1C1	Promoter (<=1kb)
MAP1LC3C	Promoter (<=1kb)
MAP2	Distal Intergenic
MAP2K4	Intron (ENST00000582183.5/6416, intron 1 of 4)
MAP3K12	Promoter (1-2kb)
MAP4K3-DT	Intron (ENST00000263881.8/8491, intron 1 of 33)
MAP6	Intron (ENST00000304771.7/4135, intron 1 of 3)
MAP9	Exon (ENST00000662537.1/ENST00000662537.1, exon 1 of 3)
MAPK1	Intron (ENST00000215832.10/5594, intron 1 of 8)
MAPRE1	Intron (ENST00000375571.6/22919, intron 1 of 6)
MARK1	Distal Intergenic
MARVELD3	Distal Intergenic
MASP1	Promoter (<=1kb)
MAST4	Intron (ENST00000403625.6/375449, intron 4 of 28)
MAT2B	Distal Intergenic
MATR3	Promoter (1-2kb)
MATR3	Promoter (<=1kb)
MB21D2	Promoter (1-2kb)
MBNL1	Intron (ENST00000463255.1/ENST00000463255.1, intron 1 of 1)
MBNL1	Distal Intergenic
MBNL1	Promoter (<=1kb)
MBNL3	Promoter (<=1kb)
MC2R	Distal Intergenic
MC2R	Distal Intergenic
MCF2L	Intron (ENST00000375608.7/23263, intron 2 of 29)
MCF2L2	Intron (ENST00000328913.7/23101, intron 2 of 29)
MCTP2	Intron (ENST00000543482.5/55784, intron 4 of 9)
MDFI	Distal Intergenic
MDGA2	Intron (ENST00000399232.8/161357, intron 3 of 16)
MDGA2	Intron (ENST00000399232.8/161357, intron 1 of 16)
MDM2	Intron (ENST00000258149.10/4193, intron 8 of 10)
ME2	Promoter (<=1kb)
MECOM	Intron (ENST00000651503.2/2122, intron 2 of 16)
MED12L	Intron (ENST00000309237.8/116931, intron 10 of 14)
MED13	Distal Intergenic
MED13L	Intron (ENST00000281928.8/23389, intron 1 of 30)
MED14	Promoter (<=1kb)
MED18	Promoter (<=1kb)
MED30	Distal Intergenic
MEGF10	Intron (ENST00000656856.1/ENST00000656856.1, intron 3 of 3)
MEGF10	Intron (ENST00000656856.1/ENST00000656856.1, intron 2 of 3)
MEIS1	Intron (ENST00000272369.14/4211, intron 7 of 12)
MEIS2	Intron (ENST00000561208.6/4212, intron 7 of 11)
MELTF	Promoter (<=1kb)
MELTF	Intron (ENST00000296350.10/4241, intron 9 of 15)
METTL4	Intron (ENST00000584867.1/ENST00000584867.1, intron 2 of 5)
MEX3C	Distal Intergenic
MFAP3	Intron (ENST00000520327.6/4238, intron 1 of 3)
MFAP5	Promoter (<=1kb)
MFF	Promoter (<=1kb)
MFHAS1	Intron (ENST00000276282.7/9258, intron 1 of 2)
MFSD1	Intron (ENST00000237696.10/5918, intron 1 of 5)
MFSD1	Intron (ENST00000486568.5/64747, intron 1 of 4)
MFSD1	Distal Intergenic
MGAT4EP	Promoter (1-2kb)
MGAT5	Intron (ENST00000481801.5/4249, intron 1 of 1)
MGC12916	Intron (ENST00000360954.3/9953, intron 1 of 1)
MGC32805	Distal Intergenic
MGC32805	Promoter (2-3kb)
MGLL	Promoter (<=1kb)
MGST2	Distal Intergenic
MICAL3	Promoter (2-3kb)
MIR100HG	Intron (ENST00000660311.1/399959, intron 2 of 4)
MIR1184-1	Intron (ENST00000360256.9/2157, intron 14 of 25)
MIR1244-1	Intron (ENST00000510708.6/285605, intron 1 of 5)
MIR1267	Intron (ENST00000375915.4/728215, intron 1 of 2)
MIR1303	Distal Intergenic
MIR1303	Distal Intergenic
MIR133A1HG	Distal Intergenic
MIR133A1HG	Intron (ENST00000584898.1/ENST00000584898.1, intron 1 of 3)
MIR147A	Distal Intergenic
MIR148A	Distal Intergenic
MIR2116	Intron (ENST00000288235.9/4643, intron 19 of 27)
MIR2355	Distal Intergenic
MIR2392	Intron (ENST00000556407.5/55384, intron 1 of 2)
MIR28	Intron (ENST00000448637.5/4026, intron 6 of 6)
MIR3123	Intron (ENST00000348120.6/6000, intron 1 of 14)
MIR3141	Distal Intergenic
MIR3160-1	Intron (ENST00000314845.7/55626, intron 12 of 18)
MIR3162	Intron (ENST00000659845.1/ENST00000659845.1, intron 1 of 1)
MIR320C1	Promoter (<=1kb)
MIR3612	Intron (ENST00000435159.2/92293, intron 1 of 8)
MIR363	Distal Intergenic
MIR3659	Promoter (<=1kb)
MIR3922	Intron (ENST00000303694.6/50515, intron 2 of 2)
MIR3938	Intron (ENST00000288221.11/26059, intron 14 of 17)
MIR3972	Intron (ENST00000375460.3/51702, intron 10 of 15)
MIR4255	Intron (ENST00000657513.1/ENST00000657513.1, intron 2 of 3)
MIR4261	Distal Intergenic
MIR4275	Intron (ENST00000509416.1/ENST00000509416.1, intron 1 of 3)
MIR4279	Intron (ENST00000438447.2/23037, intron 2 of 24)
MIR4287	Distal Intergenic
MIR4287	Intron (ENST00000354914.8/286133, intron 8 of 8)
MIR4330	Distal Intergenic
MIR4422	Intron (ENST00000643167.1/ENST00000643167.1, intron 1 of 3)
MIR4431	Distal Intergenic
MIR4436A	Intron (ENST00000624935.3/ENST00000624935.3, intron 1 of 2)
MIR4436A	Distal Intergenic
MIR4436A	Distal Intergenic
MIR4437	Promoter (<=1kb)
MIR4464	Intron (ENST00000667364.1/ENST00000667364.1, intron 1 of 4)
MIR4472-2	Distal Intergenic
MIR4682	Distal Intergenic
MIR4718	3' UTR
MIR4785	Intron (ENST00000474820.5/5937, intron 2 of 15)
MIR4803	Promoter (2-3kb)
MIR505	Intron (ENST00000370557.5/286410, intron 1 of 28)
MIR513C	Distal Intergenic
MIR548AQ	Intron (ENST00000382199.6/10644, intron 2 of 15)
MIR548BB	Intron (ENST00000492590.6/2272, intron 4 of 9)
MIR548Q	Intron (ENST00000619168.4/57118, intron 3 of 10)
MIR557	Intron (ENST00000636624.1/ENST00000636624.1, intron 1 of 3)
MIR5580	Distal Intergenic
MIR5689HG	Exon (ENST00000496285.6/221718, exon 3 of 3)
MIR583	Intron (ENST00000502645.2/101929710, intron 1 of 4)
MIR585	Intron (ENST00000519560.5/6586, intron 4 of 35)
MIR6131	Distal Intergenic
MIR6131	Promoter (2-3kb)
MIR6825	Promoter (<=1kb)
MIR7151	Intron (ENST00000433211.7/29119, intron 5 of 17)
MIR7157	Intron (ENST00000389484.7/53353, intron 27 of 90)
MIR7849	Intron (ENST00000432059.6/84068, intron 4 of 10)
MIR7977	Distal Intergenic
MIR8052	Distal Intergenic
MIR8060	Distal Intergenic
MIR8067	Promoter (1-2kb)
MIR8068	Distal Intergenic
MIR8070	Intron (ENST00000662809.1/ENST00000662809.1, intron 1 of 1)
MIR99AHG	Exon (ENST00000666517.1/388815, exon 9 of 9)
MIR99AHG	Promoter (<=1kb)
MKRN3	Promoter (<=1kb)
MLLT3	Distal Intergenic
MLLT6	Promoter (<=1kb)
MMADHC	Intron (ENST00000449714.1/101929231, intron 1 of 2)
MN1	Distal Intergenic
MN1	Distal Intergenic
MNS1	Distal Intergenic
MOB3B	Promoter (<=1kb)
MORC1-AS1	Promoter (2-3kb)
MORC4	Promoter (<=1kb)
MORC4	Intron (ENST00000604604.1/79710, intron 1 of 1)
MOSPD2	Distal Intergenic
MPP5	5' UTR
MPP6	Distal Intergenic
MPP6	Promoter (<=1kb)
MPPED2	Intron (ENST00000448418.6/744, intron 4 of 6)
MPRIP	Promoter (<=1kb)
MPRIP	Promoter (2-3kb)
MPRIP	3' UTR
MPV17L2	Distal Intergenic
MROH2B	Distal Intergenic
MRPL22	Promoter (<=1kb)
MRPL32	Intron (ENST00000496564.1/64983, intron 1 of 1)
MRPL33	Distal Intergenic
MRPL48	Promoter (<=1kb)
MRPS18A	Intron (ENST00000372163.5/221421, intron 4 of 4)
MS4A7	Intron (ENST00000532756.1/245802, intron 4 of 4)
MSANTD3	Intron (ENST00000395067.6/91283, intron 1 of 2)
MSI2	Promoter (<=1kb)
MSL2	Intron (ENST00000309993.3/55167, intron 1 of 1)
MSL2	Promoter (<=1kb)
MSLN	Distal Intergenic
MSTO1	Exon (ENST00000441522.2/ENST00000441522.2, exon 2 of 3)
MT2A	Promoter (1-2kb)
MTERF1	Intron (ENST00000454222.5/7978, intron 2 of 4)
MTHFD1L	3' UTR
MTM1	Distal Intergenic
MTMR10	Intron (ENST00000435680.6/54893, intron 10 of 15)
MTREX	Intron (ENST00000307259.9/8611, intron 4 of 5)
MTRR	Distal Intergenic
MTSS1	Promoter (1-2kb)
MTUS1	Promoter (<=1kb)
MUC3A	Distal Intergenic
MUC4	Intron (ENST00000346145.8/4585, intron 1 of 23)
MVB12B	Intron (ENST00000454034.1/ENST00000454034.1, intron 1 of 1)
MVP	Promoter (<=1kb)
MXRA7	Promoter (<=1kb)
MYH15	Intron (ENST00000273353.4/22989, intron 33 of 41)
MYH9	Promoter (2-3kb)
MYH9	Intron (ENST00000216181.10/4627, intron 1 of 40)
MYL2	Intron (ENST00000545036.5/160762, intron 7 of 10)
MYO10	Intron (ENST00000513610.6/4651, intron 9 of 40)
MYO16	Exon (ENST00000356711.7/23026, exon 18 of 35)
MYO16-AS1	Distal Intergenic
MYO1B	Intron (ENST00000418908.5/4430, intron 1 of 5)
MYO3B	Intron (ENST00000409940.6/140469, intron 6 of 29)
MYOF	Intron (ENST00000359263.9/26509, intron 3 of 53)
MYOM1	Distal Intergenic
MYSM1	Intron (ENST00000655340.1/114803, intron 19 of 20)
NAA60	Promoter (<=1kb)
NALCN	Intron (ENST00000251127.11/259232, intron 17 of 43)
NANOG	Promoter (<=1kb)
NANOG	Promoter (2-3kb)
NAT1	Promoter (<=1kb)
NAT2	Distal Intergenic
NATD1	3' UTR
NAV2	Intron (ENST00000360655.8/89797, intron 6 of 37)
NAV2-AS5	Promoter (<=1kb)
NAV3	Promoter (<=1kb)
NBAS	Promoter (<=1kb)
NBEA	Exon (ENST00000400445.7/26960, exon 21 of 58)
NBPF8	Distal Intergenic
NBPF9	Promoter (<=1kb)
NCBP2AS2	Promoter (1-2kb)
NCBP3	Distal Intergenic
NCEH1	Intron (ENST00000475381.6/57552, intron 1 of 4)
NCEH1	Intron (ENST00000475381.6/57552, intron 1 of 4)
NCEH1	Intron (ENST00000475381.6/57552, intron 1 of 4)
NCEH1	Promoter (1-2kb)
NCKAP5	Intron (ENST00000409261.6/344148, intron 3 of 19)
NCOA3	Intron (ENST00000371998.8/8202, intron 1 of 22)
NCOR2	Promoter (<=1kb)
NCOR2	Distal Intergenic
NCOR2	Distal Intergenic
NCOR2	Distal Intergenic
NDFIP1	Distal Intergenic
NDST1	Intron (ENST00000522491.1/3340, intron 1 of 1)
NDST1	Intron (ENST00000523767.5/3340, intron 2 of 13)
NDST1	Promoter (<=1kb)
NDUFA10	Promoter (<=1kb)
NDUFB4	Distal Intergenic
NDUFS4	Promoter (<=1kb)
NDUFV2	Distal Intergenic
NDUFV2	Distal Intergenic
NECAB3	Distal Intergenic
NEDD9	Exon (ENST00000500636.2/ENST00000500636.2, exon 1 of 5)
NEGR1	Intron (ENST00000357731.10/257194, intron 1 of 6)
NEK6	Distal Intergenic
NEURL1	Promoter (<=1kb)
NEUROG1	Distal Intergenic
NFATC2	Downstream (<1kb)
NFE2L3	Distal Intergenic
NFIA	Intron (ENST00000371191.5/4774, intron 7 of 10)
NGEF	Promoter (1-2kb)
NHLH1	Distal Intergenic
NHLRC3	Intron (ENST00000668183.1/ENST00000668183.1, intron 1 of 1)
NHLRC3	Intron (ENST00000648377.1/10186, intron 7 of 13)
NHSL1	Promoter (<=1kb)
NHSL1	Intron (ENST00000427025.6/57224, intron 2 of 6)
NHSL1	Intron (ENST00000427025.6/57224, intron 1 of 6)
NID2	Intron (ENST00000555852.1/ENST00000555852.1, intron 1 of 2)
NINJ2	Distal Intergenic
NINJ2	Distal Intergenic
NKAPP1	Promoter (<=1kb)
NKRF	Promoter (<=1kb)
NKX2-8	Intron (ENST00000634305.1/ENST00000634305.1, intron 3 of 3)
NLGN1	Promoter (<=1kb)
NLGN1-AS1	Intron (ENST00000457714.5/22871, intron 4 of 6)
NLRC5	Promoter (<=1kb)
NMD3	Distal Intergenic
NME5	Intron (ENST00000265191.4/8382, intron 2 of 5)
NMUR2	Intron (ENST00000663460.1/ENST00000663460.1, intron 1 of 3)
NNT	Intron (ENST00000505678.6/23530, intron 2 of 3)
NNT	Intron (ENST00000513560.7/100652772, intron 2 of 2)
NODAL	Downstream (<1kb)
NOL4	Intron (ENST00000261592.9/8715, intron 2 of 10)
NOP2	Promoter (<=1kb)
NOVA1	Distal Intergenic
NPAS2	Intron (ENST00000335681.10/4862, intron 1 of 20)
NPM1	Promoter (<=1kb)
NPSR1-AS1	Promoter (<=1kb)
NPY6R	Intron (ENST00000661977.1/ENST00000661977.1, intron 3 of 3)
NR2F1-AS1	Promoter (<=1kb)
NR2F1-AS1	Intron (ENST00000512210.5/ENST00000512210.5, intron 2 of 3)
NR5A2	Intron (ENST00000236914.7/2494, intron 4 of 6)
NR5A2	Distal Intergenic
NRBF2	Distal Intergenic
NRBF2	Distal Intergenic
NRBF2	Exon (ENST00000433019.2/ENST00000433019.2, exon 3 of 3)
NRCAM	Distal Intergenic
NREP	Promoter (<=1kb)
NRF1	Promoter (<=1kb)
NRG1	Distal Intergenic
NRIP1	Promoter (1-2kb)
NRXN3	Intron (ENST00000634499.1/9369, intron 6 of 19)
NRXN3	Intron (ENST00000634499.1/9369, intron 4 of 19)
NRXN3	Intron (ENST00000634499.1/9369, intron 8 of 19)
NSD1	Intron (ENST00000510954.5/64324, intron 3 of 4)
NSD3	Promoter (<=1kb)
NSMAF	Promoter (<=1kb)
NSUN6	Promoter (<=1kb)
NTMT1	Distal Intergenic
NTMT1	Distal Intergenic
NTMT1	Distal Intergenic
NTNG1	Distal Intergenic
NUDCD1	Intron (ENST00000239690.9/84955, intron 8 of 9)
NXPE3	Promoter (1-2kb)
NXPH1	Distal Intergenic
OGDH	Intron (ENST00000439616.6/4967, intron 2 of 19)
OLFM3	Intron (ENST00000370103.8/118427, intron 4 of 5)
OLIG3	Distal Intergenic
OLR1	Distal Intergenic
OPA1	Distal Intergenic
OPA3	Intron (ENST00000323060.3/80207, intron 1 of 1)
OPCML	Intron (ENST00000524381.5/4978, intron 1 of 7)
OPCML	Distal Intergenic
OPRK1	Distal Intergenic
OR13D1	Distal Intergenic
OR13G1	Intron (ENST00000655877.1/ENST00000655877.1, intron 1 of 1)
OR51M1	Intron (ENST00000380252.6/3048, intron 1 of 2)
OR6A2	Distal Intergenic
ORAI1	Distal Intergenic
OSBPL10	Intron (ENST00000396556.6/114884, intron 1 of 11)
OSBPL11	Intron (ENST00000296220.6/114885, intron 1 of 12)
OSBPL11	Distal Intergenic
OSR1	Distal Intergenic
OTULIN	Promoter (<=1kb)
OTX2	Intron (ENST00000554725.1/100309464, intron 2 of 3)
OTX2	Intron (ENST00000534909.2/100309464, intron 1 of 3)
OXA1L	Exon (ENST00000556041.1/ENST00000556041.1, exon 2 of 4)
OXCT1	Distal Intergenic
PABPC3	Distal Intergenic
PABPC3	Distal Intergenic
PACRG-AS3	Intron (ENST00000337019.7/135138, intron 5 of 6)
PACSIN1	Intron (ENST00000620693.4/29993, intron 1 of 9)
PACSIN2	Intron (ENST00000263246.8/11252, intron 1 of 10)
PACSIN3	Distal Intergenic
PAK1	Intron (ENST00000356341.7/5058, intron 1 of 14)
PAK3	Promoter (2-3kb)
PALD1	Intron (ENST00000263563.7/27143, intron 10 of 19)
PALLD	Promoter (<=1kb)
PALM2AKAP2	Intron (ENST00000374530.7/445815, intron 7 of 10)
PALM2AKAP2	Intron (ENST00000374530.7/445815, intron 7 of 10)
PAN3	Distal Intergenic
PAPPA	Intron (ENST00000328252.4/5069, intron 9 of 21)
PARD3	Intron (ENST00000545260.5/56288, intron 2 of 22)
PARD3	Intron (ENST00000545260.5/56288, intron 1 of 22)
PARD6B	Intron (ENST00000371610.7/84612, intron 2 of 2)
PARP11	Distal Intergenic
PAWR	Promoter (1-2kb)
PBDC1	Promoter (<=1kb)
PBX1	Intron (ENST00000340699.7/5087, intron 3 of 3)
PCAT1	Promoter (<=1kb)
PCBP1-AS1	Promoter (<=1kb)
PCBP1-AS1	Distal Intergenic
PCCB	Promoter (2-3kb)
PCDH1	Exon (ENST00000623837.1/ENST00000623837.1, exon 1 of 1)
PCDH12	Promoter (1-2kb)
PCDH15	Distal Intergenic
PCDH15	Promoter (1-2kb)
PCDHA4	Promoter (<=1kb)
PCDHB10	Promoter (<=1kb)
PCDHB15	Promoter (<=1kb)
PCDHB4	Intron (ENST00000625066.1/ENST00000625066.1, intron 1 of 1)
PCDHGA1	Exon (ENST00000606901.1/ENST00000606901.1, exon 1 of 1)
PCDHGC3	Downstream (1-2kb)
PCLO	Intron (ENST00000333891.14/27445, intron 20 of 24)
PCSK1	Promoter (<=1kb)
PDE1C	Intron (ENST00000396191.6/5137, intron 2 of 17)
PDE4D	Intron (ENST00000340635.11/5144, intron 1 of 14)
PDE4D	Intron (ENST00000340635.11/5144, intron 5 of 14)
PDGFC	Promoter (1-2kb)
PDK4	Distal Intergenic
PDLIM1	Distal Intergenic
PDLIM4	Intron (ENST00000431054.5/8974, intron 1 of 5)
PDSS2	Intron (ENST00000369037.9/57107, intron 2 of 7)
PDZD11	Promoter (<=1kb)
PDZD2	Intron (ENST00000438447.2/23037, intron 2 of 24)
PDZRN3	Promoter (<=1kb)
PDZRN3	Distal Intergenic
PEMT	Promoter (2-3kb)
PEX5L	Exon (ENST00000392649.7/51555, exon 8 of 12)
PFDN1	Intron (ENST00000261813.9/5201, intron 2 of 3)
PFN3	Promoter (<=1kb)
PGC	Exon (ENST00000425343.6/5225, exon 6 of 7)
PGM3	Intron (ENST00000369705.4/4199, intron 13 of 13)
PHACTR1	Intron (ENST00000332995.11/221692, intron 4 of 14)
PHACTR2	Intron (ENST00000367584.8/9749, intron 2 of 11)
PIANP	Promoter (2-3kb)
PIK3C2G	Intron (ENST00000541632.1/79785, intron 2 of 7)
PIK3C3	Distal Intergenic
PIK3R1	Promoter (<=1kb)
PIK3R4	Intron (ENST00000356763.8/30849, intron 13 of 19)
PIM1	Distal Intergenic
PIP4K2A	Intron (ENST00000376573.9/5305, intron 6 of 9)
PITPNC1	Intron (ENST00000581322.6/26207, intron 1 of 8)
PKIA	Distal Intergenic
PKIA	Distal Intergenic
PKIA	Promoter (<=1kb)
PKIA	Intron (ENST00000669183.1/ENST00000669183.1, intron 1 of 3)
PKP2	Promoter (2-3kb)
PLA2G4D	Promoter (1-2kb)
PLAAT1	Distal Intergenic
PLBD1	Intron (ENST00000261170.5/2984, intron 19 of 26)
PLCB1	Promoter (<=1kb)
PLCB4	Intron (ENST00000378473.7/5332, intron 11 of 37)
PLCH1	Intron (ENST00000460012.6/23007, intron 1 of 22)
PLCH1	Promoter (<=1kb)
PLEKHG1	Intron (ENST00000644968.1/57480, intron 2 of 15)
PLEKHG6	Distal Intergenic
PLEKHG6	Distal Intergenic
PLG	Distal Intergenic
PLP1	Promoter (<=1kb)
PLPP4	Exon (ENST00000398250.5/196051, exon 3 of 7)
PLS3	Distal Intergenic
PLSCR2	Exon (ENST00000624849.1/ENST00000624849.1, exon 1 of 1)
PLXNA4	Intron (ENST00000321063.8/91584, intron 3 of 31)
PLXNA4	Intron (ENST00000378539.5/91584, intron 2 of 4)
PLXNC1	Intron (ENST00000258526.9/10154, intron 1 of 30)
PLXND1	Promoter (<=1kb)
PMFBP1	Promoter (<=1kb)
PNPT1	Distal Intergenic
POC1B-GALNT4	Exon (ENST00000605233.3/109729146, exon 3 of 3)
POMGNT2	Distal Intergenic
POMP	Promoter (<=1kb)
POU6F2	Intron (ENST00000403058.5/11281, intron 3 of 10)
POU6F2	Intron (ENST00000403058.5/11281, intron 2 of 10)
PPARGC1A	Promoter (<=1kb)
PPARGC1A	Distal Intergenic
PPARGC1B	Intron (ENST00000360453.8/133522, intron 2 of 10)
PPDPF	Distal Intergenic
PPID	Promoter (<=1kb)
PPIEL	Promoter (<=1kb)
PPM1F	Promoter (<=1kb)
PPM1H	Distal Intergenic
PPP1R17	Distal Intergenic
PPP1R21	Promoter (<=1kb)
PPP1R8	Promoter (<=1kb)
PPP2R2A	Promoter (1-2kb)
PPP2R2B	Intron (ENST00000394409.7/5521, intron 1 of 8)
PPP2R2B	Intron (ENST00000394409.7/5521, intron 5 of 8)
PPP2R5E	Intron (ENST00000337537.8/5529, intron 3 of 13)
PPP4R1-AS1	Distal Intergenic
PPP4R2	Distal Intergenic
PRDM1	Promoter (<=1kb)
PRDM6	Distal Intergenic
PRDX5	Distal Intergenic
PRELID2	Intron (ENST00000510259.5/153768, intron 1 of 2)
PRELID2	Intron (ENST00000510259.5/153768, intron 1 of 2)
PRELID3A	Intron (ENST00000590956.5/10650, intron 1 of 5)
PREX2	Intron (ENST00000288368.5/80243, intron 39 of 39)
PRICKLE2	Promoter (1-2kb)
PRIM2	Distal Intergenic
PRKACG	Intron (ENST00000265382.8/8395, intron 15 of 15)
PRKCH	Intron (ENST00000555185.5/5583, intron 1 of 3)
PRKCI	Promoter (<=1kb)
PRKD1	Distal Intergenic
PRKY	Promoter (<=1kb)
PRLR	Intron (ENST00000618457.5/5618, intron 1 of 9)
PROS1	Distal Intergenic
PRR16	Distal Intergenic
PRR16	Distal Intergenic
PRRC1	Distal Intergenic
PRRC1	Distal Intergenic
PRRC2B	Distal Intergenic
PRRX2	Intron (ENST00000372469.6/51450, intron 1 of 3)
PRSS12	Exon (ENST00000437256.2/ENST00000437256.2, exon 1 of 1)
PRSS23	Intron (ENST00000532979.1/ENST00000532979.1, intron 1 of 4)
PSD2	Distal Intergenic
PSD3	Promoter (<=1kb)
PSD4	Promoter (<=1kb)
PSME4	Promoter (<=1kb)
PSPC1	Intron (ENST00000471658.5/55269, intron 5 of 7)
PTAR1	Distal Intergenic
PTCD2	3' UTR
PTGFRN	Distal Intergenic
PTH1R	Promoter (2-3kb)
PTK2	Promoter (<=1kb)
PTK7	Intron (ENST00000476760.1/5754, intron 1 of 1)
PTPA	Promoter (<=1kb)
PTPN2	Distal Intergenic
PTPRC	Promoter (2-3kb)
PTPRM	Distal Intergenic
PTPRO	Intron (ENST00000281171.9/5800, intron 25 of 26)
PUM1	Distal Intergenic
PWWP2A	3' UTR
PXDN	Intron (ENST00000438247.1/ENST00000438247.1, intron 2 of 2)
PXYLP1	Intron (ENST00000505013.5/92370, intron 1 of 4)
QPRT	Distal Intergenic
R3HCC1L	Intron (ENST00000370584.7/27291, intron 1 of 8)
RAB23	Distal Intergenic
RAB30	Intron (ENST00000527550.1/ENST00000527550.1, intron 1 of 1)
RAB3B	Distal Intergenic
RAB3C	Distal Intergenic
RAD23B	Distal Intergenic
RAD51B	Intron (ENST00000479335.5/5890, intron 9 of 11)
RAD51B	Intron (ENST00000479335.5/5890, intron 8 of 11)
RAD51B	Intron (ENST00000479335.5/5890, intron 8 of 11)
RAD51B	Intron (ENST00000487861.5/5890, intron 10 of 10)
RAD52	Promoter (<=1kb)
RAD54L2	Promoter (2-3kb)
RAG1	Intron (ENST00000534663.1/5896, intron 4 of 9)
RALGPS1	Intron (ENST00000424082.6/9649, intron 1 of 17)
RANBP17	3' UTR
RANBP6	Intron (ENST00000437881.1/ENST00000437881.1, intron 1 of 1)
RANBP9	Intron (ENST00000474485.1/51406, intron 8 of 8)
RAP1B	Promoter (<=1kb)
RAP2B	Distal Intergenic
RAPGEF2	Distal Intergenic
RAPGEF4	Intron (ENST00000397081.8/11069, intron 6 of 30)
RAPGEF6	Distal Intergenic
RARB	Promoter (<=1kb)
RASAL2	Intron (ENST00000367649.7/9462, intron 1 of 17)
RASGRF1	Distal Intergenic
RASSF4	Promoter (1-2kb)
RBBP5	Downstream (<1kb)
RBBP8	Promoter (2-3kb)
RBFOX1	Intron (ENST00000569895.3/54715, intron 5 of 6)
RBM11	Promoter (<=1kb)
RBM47	Distal Intergenic
RBMS3	Intron (ENST00000635992.1/152098, intron 9 of 13)
RBMX	Promoter (<=1kb)
RBPJ	Intron (ENST00000512351.5/3516, intron 1 of 4)
RCAN1	Promoter (<=1kb)
RCN1	Promoter (<=1kb)
RCN1	Promoter (<=1kb)
RCN3	3' UTR
RCVRN	Promoter (2-3kb)
REEP3	Intron (ENST00000633035.1/221037, intron 1 of 3)
REEP3	Intron (ENST00000444770.1/ENST00000444770.1, intron 2 of 2)
REEP3	Intron (ENST00000444770.1/ENST00000444770.1, intron 2 of 2)
RELL1	Promoter (1-2kb)
RERE	Intron (ENST00000337907.7/473, intron 2 of 23)
RERGL	Distal Intergenic
REV1	Intron (ENST00000393445.7/51455, intron 1 of 22)
RFX3	Intron (ENST00000382004.7/5991, intron 2 of 17)
RFX3	Intron (ENST00000382004.7/5991, intron 2 of 17)
RFX3	Intron (ENST00000382004.7/5991, intron 2 of 17)
RFX3	Intron (ENST00000382004.7/5991, intron 4 of 17)
RGS13	Intron (ENST00000644134.1/ENST00000644134.1, intron 3 of 6)
RHAG	3' UTR
RHBDF2	Promoter (2-3kb)
RHOBTB1	Intron (ENST00000337910.10/9886, intron 7 of 10)
RHPN2	Intron (ENST00000254260.8/85415, intron 1 of 14)
RIMKLB	Promoter (<=1kb)
RIMKLB	Promoter (<=1kb)
RIN2	Intron (ENST00000432334.2/54453, intron 1 of 3)
RIN2	Intron (ENST00000432334.2/54453, intron 2 of 3)
RIT2	Distal Intergenic
RLN3	Distal Intergenic
RMND5A	Promoter (<=1kb)
RND3	Distal Intergenic
RNF130	Intron (ENST00000522208.6/55819, intron 1 of 7)
RNF130	Promoter (1-2kb)
RNF145	Promoter (<=1kb)
RNF165	Distal Intergenic
RNF43	Promoter (<=1kb)
RNU5B-1	Distal Intergenic
RNU6-9	Promoter (<=1kb)
RNU6-9	Intron (ENST00000626948.2/347689, intron 4 of 6)
RNVU1-17	Distal Intergenic
ROBO2	Promoter (<=1kb)
ROBO2	Intron (ENST00000487694.7/6092, intron 2 of 26)
ROBO2	Intron (ENST00000487694.7/6092, intron 3 of 26)
ROPN1B	Promoter (2-3kb)
RREB1	Distal Intergenic
RSBN1	Promoter (<=1kb)
RSL24D1	Intron (ENST00000396307.6/5873, intron 5 of 5)
RSRP1	Exon (ENST00000450820.2/57035, exon 2 of 2)
RTL9	Intron (ENST00000520821.5/57529, intron 1 of 2)
RUBCN	Intron (ENST00000296343.10/9711, intron 2 of 19)
RUFY1	Promoter (1-2kb)
RUFY3	Intron (ENST00000503876.5/22902, intron 1 of 4)
RUFY3	Intron (ENST00000503876.5/22902, intron 1 of 4)
RUFY4	Intron (ENST00000457754.6/285180, intron 11 of 13)
RWDD4	Distal Intergenic
S100A11	Distal Intergenic
S100A2	Distal Intergenic
SAMMSON	Intron (ENST00000641635.1/101927152, intron 4 of 4)
SAP30L	Promoter (<=1kb)
SAPCD1	Promoter (<=1kb)
SCAPER	Intron (ENST00000563290.6/49855, intron 29 of 31)
SCG2	Distal Intergenic
SCGB1D1	Distal Intergenic
SCGB3A2	Exon (ENST00000505162.1/ENST00000505162.1, exon 1 of 1)
SCML4	Intron (ENST00000369020.8/256380, intron 1 of 7)
SCNN1A	Promoter (2-3kb)
SCNN1A	Intron (ENST00000360168.7/6337, intron 1 of 11)
SCP2	Promoter (<=1kb)
SCP2	Intron (ENST00000371514.8/6342, intron 12 of 15)
SDC2	Intron (ENST00000520233.1/6383, intron 1 of 1)
SDCCAG8	Exon (ENST00000366541.8/10806, exon 9 of 18)
SDCCAG8	Intron (ENST00000366541.8/10806, intron 16 of 17)
SEC11C	Exon (ENST00000670499.1/ENST00000670499.1, exon 3 of 4)
SEC61G	Distal Intergenic
SEC63	Distal Intergenic
SEC63	Distal Intergenic
SELENOP	Promoter (1-2kb)
SELENOT	Intron (ENST00000480740.5/51714, intron 1 of 5)
SELL	Promoter (<=1kb)
SEMA4D	Distal Intergenic
SEMA5B	Promoter (<=1kb)
SEMA6A	Promoter (<=1kb)
SEMA6A	Intron (ENST00000343348.10/57556, intron 1 of 18)
SEPHS1	Distal Intergenic
SEPSECS	Promoter (<=1kb)
SERINC3	Promoter (2-3kb)
SERP2	Intron (ENST00000474333.5/387923, intron 3 of 4)
SERPINB11	Intron (ENST00000489748.5/89778, intron 2 of 6)
SERPINB5	Distal Intergenic
SERPINB8	Promoter (<=1kb)
SERPINB9	Exon (ENST00000437718.1/ENST00000437718.1, exon 1 of 2)
SERPINB9	Distal Intergenic
SERTAD2	Intron (ENST00000476805.2/9792, intron 1 of 1)
SERTM2	Distal Intergenic
SESTD1	Intron (ENST00000428443.8/91404, intron 1 of 17)
SETD5	Promoter (<=1kb)
SEZ6L	Intron (ENST00000248933.11/23544, intron 12 of 16)
SGPP2	Intron (ENST00000321276.8/130367, intron 2 of 4)
SH2D1A	Intron (ENST00000469481.1/10735, intron 2 of 3)
SH2D1A	Intron (ENST00000469481.1/10735, intron 2 of 3)
SH3BGRL2	Promoter (<=1kb)
SH3BP5	Intron (ENST00000383791.8/9467, intron 2 of 8)
SH3BP5	Intron (ENST00000383791.8/9467, intron 4 of 8)
SH3PXD2A	Intron (ENST00000369774.8/9644, intron 6 of 14)
SH3PXD2A	Intron (ENST00000369774.8/9644, intron 1 of 14)
SH3PXD2B	Intron (ENST00000636523.1/285590, intron 2 of 13)
SHB	Intron (ENST00000540557.1/6461, intron 1 of 11)
SHE	3' UTR
SHISA5	Intron (ENST00000619810.4/51246, intron 3 of 6)
SHLD1	Promoter (<=1kb)
SHLD2	Intron (ENST00000277865.5/2746, intron 1 of 12)
SHOC1	Promoter (<=1kb)
SHOX	Distal Intergenic
SHROOM2	Intron (ENST00000380913.8/357, intron 1 of 9)
SHROOM3	Promoter (<=1kb)
SHROOM3	Intron (ENST00000296043.7/57619, intron 1 of 10)
SHROOM3	Promoter (1-2kb)
SIAH3	Distal Intergenic
SIK3	Intron (ENST00000445177.5/23387, intron 6 of 24)
SIL1	Promoter (<=1kb)
SIPA1L2	Distal Intergenic
SIPA1L2	Intron (ENST00000366630.5/57568, intron 1 of 21)
SIPA1L3	Intron (ENST00000222345.11/23094, intron 1 of 21)
SKA1	Distal Intergenic
SKAP1	Downstream (1-2kb)
SKIDA1	5' UTR
SLC12A8	Intron (ENST00000393469.8/84561, intron 4 of 12)
SLC13A1	Intron (ENST00000194130.7/6561, intron 6 of 14)
SLC15A1	Distal Intergenic
SLC16A10	Intron (ENST00000368851.10/117247, intron 4 of 5)
SLC17A9	Promoter (<=1kb)
SLC22A15	Intron (ENST00000369503.9/55356, intron 1 of 11)
SLC22A23	Distal Intergenic
SLC22A23	Intron (ENST00000436008.6/63027, intron 3 of 10)
SLC25A26	Intron (ENST00000354883.10/115286, intron 1 of 10)
SLC25A36	Distal Intergenic
SLC25A39	Exon (ENST00000588260.1/ENST00000588260.1, exon 2 of 2)
SLC25A5	Distal Intergenic
SLC25A5	Distal Intergenic
SLC25A5	Distal Intergenic
SLC26A2	Promoter (1-2kb)
SLC26A8	Intron (ENST00000490799.6/116369, intron 19 of 19)
SLC2A14	Promoter (<=1kb)
SLC2A14	Intron (ENST00000340749.9/144195, intron 4 of 12)
SLC2A3	Distal Intergenic
SLC30A6	Intron (ENST00000357055.7/55676, intron 9 of 12)
SLC32A1	Distal Intergenic
SLC35A1	Promoter (<=1kb)
SLC35F2	Intron (ENST00000525071.5/54733, intron 1 of 10)
SLC35F6	Distal Intergenic
SLC36A3	Promoter (<=1kb)
SLC37A3	Promoter (<=1kb)
SLC38A9	Promoter (1-2kb)
SLC3A2	Promoter (1-2kb)
SLC44A1	Intron (ENST00000666856.1/ENST00000666856.1, intron 7 of 7)
SLC44A3-AS1	Promoter (1-2kb)
SLC45A3	Distal Intergenic
SLC46A3	Distal Intergenic
SLC66A2	Promoter (<=1kb)
SLC6A6	Intron (ENST00000610642.4/6533, intron 2 of 10)
SLC6A7	Intron (ENST00000230671.7/6534, intron 13 of 13)
SLC7A11	Intron (ENST00000280612.9/23657, intron 5 of 11)
SLC7A5	Promoter (1-2kb)
SLC7A5	Promoter (2-3kb)
SLC7A7	Promoter (<=1kb)
SLC9A1	Distal Intergenic
SLC9A6	Promoter (<=1kb)
SLC9A6	Promoter (<=1kb)
SLCO4C1	Distal Intergenic
SLITRK2	Intron (ENST00000650977.1/ENST00000650977.1, intron 2 of 2)
SLX4IP	Intron (ENST00000334534.10/128710, intron 6 of 7)
SMAD7	Intron (ENST00000256413.8/9811, intron 10 of 11)
SMAD7	Intron (ENST00000256413.8/9811, intron 10 of 11)
SMAD9	Promoter (<=1kb)
SMAP2	3' UTR
SMARCC2	Promoter (<=1kb)
SMG6	Intron (ENST00000263073.11/23293, intron 13 of 18)
SMIM10	Distal Intergenic
SMIM10L2B	Intron (ENST00000608079.5/100287728, intron 1 of 2)
SMLR1	Distal Intergenic
SMPD3	Distal Intergenic
SMYD3	Intron (ENST00000490107.6/64754, intron 1 of 11)
SNCAIP	Intron (ENST00000514467.5/9627, intron 3 of 3)
SNCB	Promoter (<=1kb)
SND1	Intron (ENST00000354725.8/27044, intron 15 of 23)
SNORA11	Distal Intergenic
SNORA24	Promoter (2-3kb)
SNORA60	Distal Intergenic
SNORA70J	Promoter (2-3kb)
SNORD50B	Promoter (1-2kb)
SNORD96B	Intron (ENST00000262844.10/9949, intron 2 of 5)
SNX18	Promoter (2-3kb)
SNX2	Intron (ENST00000512394.5/6643, intron 6 of 7)
SNX24	Promoter (<=1kb)
SNX24	Intron (ENST00000513613.5/28966, intron 1 of 4)
SNX24	Intron (ENST00000513613.5/28966, intron 1 of 4)
SNX25	Intron (ENST00000618785.4/83891, intron 6 of 17)
SNX27	Promoter (<=1kb)
SNX29	Intron (ENST00000566228.6/92017, intron 14 of 20)
SNX5	Distal Intergenic
SORBS1	Intron (ENST00000371227.8/10580, intron 20 of 31)
SORBS1	Intron (ENST00000371227.8/10580, intron 1 of 31)
SOX2-OT	Promoter (<=1kb)
SOX3	Distal Intergenic
SOX5	Intron (ENST00000451604.7/6660, intron 3 of 14)
SOX9	Intron (ENST00000628742.2/400618, intron 2 of 6)
SPANXN3	Intron (ENST00000431432.1/ENST00000431432.1, intron 3 of 5)
SPANXN4	Distal Intergenic
SPARC	Intron (ENST00000518905.1/101927096, intron 2 of 2)
SPATA19	Distal Intergenic
SPATA7	Distal Intergenic
SPEN	Intron (ENST00000375759.8/23013, intron 3 of 14)
SPINK7	Promoter (<=1kb)
SPOCK1	Intron (ENST00000394945.6/6695, intron 2 of 10)
SPOCK1	Distal Intergenic
SPOCK3	Distal Intergenic
SPRED2	Intron (ENST00000606978.5/ENST00000606978.5, intron 4 of 9)
SPRED2	Intron (ENST00000606978.5/ENST00000606978.5, intron 4 of 9)
SPRED2	Promoter (1-2kb)
SPRY2	Distal Intergenic
SPTAN1	Promoter (1-2kb)
SPTBN1	Promoter (2-3kb)
SPTLC1	3' UTR
SPTSSA	Intron (ENST00000551935.5/ENST00000551935.5, intron 1 of 4)
SRCIN1	Exon (ENST00000616263.1/ENST00000616263.1, exon 1 of 2)
SRPK2	Promoter (<=1kb)
SRRM1	Distal Intergenic
SRRM3	Distal Intergenic
SRSF9	Promoter (1-2kb)
SSBP2	Intron (ENST00000320672.8/23635, intron 1 of 16)
SSBP3	Promoter (2-3kb)
ST3GAL4	Promoter (<=1kb)
ST6GAL1	Distal Intergenic
ST6GALNAC5	Intron (ENST00000318803.6/81849, intron 2 of 4)
ST7-AS2	Intron (ENST00000393446.6/7982, intron 8 of 13)
ST7-OT4	Exon (ENST00000413233.1/ENST00000413233.1, exon 1 of 1)
ST8SIA4	Distal Intergenic
STARD9	Intron (ENST00000290607.12/57519, intron 26 of 32)
STAT3	Intron (ENST00000264657.9/6774, intron 1 of 23)
STEAP1B	Intron (ENST00000406890.6/256227, intron 4 of 4)
STIM2	Distal Intergenic
STK10	Intron (ENST00000176763.10/6793, intron 12 of 18)
STK10	Intron (ENST00000176763.10/6793, intron 1 of 18)
STK26	Promoter (<=1kb)
STK38L	Distal Intergenic
STMN2	Intron (ENST00000220876.11/11075, intron 1 of 4)
STMN4	Intron (ENST00000521408.2/ENST00000521408.2, intron 2 of 3)
STON1	Intron (ENST00000649748.1/11037, intron 2 of 4)
STON2	Promoter (<=1kb)
STX18	Promoter (<=1kb)
STX18	Intron (ENST00000505286.5/53407, intron 7 of 10)
STX18-AS1	Intron (ENST00000664571.1/100507266, intron 2 of 4)
SUB1	Promoter (<=1kb)
SULF2	Promoter (<=1kb)
SULT1B1	Promoter (1-2kb)
SUMF1	Distal Intergenic
SV2C	Distal Intergenic
SYBU	Intron (ENST00000532779.5/55638, intron 1 of 5)
SYNDIG1L	Distal Intergenic
SYNE1	Promoter (<=1kb)
SYNJ2BP-COX16	Promoter (<=1kb)
SYNPO	Intron (ENST00000394243.5/11346, intron 2 of 2)
SYT4	Distal Intergenic
SYT4	Distal Intergenic
TACC1	Distal Intergenic
TAF1B	Intron (ENST00000263663.10/9014, intron 8 of 14)
TAF1B	Exon (ENST00000474667.1/ENST00000474667.1, exon 2 of 2)
TAFA1	Intron (ENST00000478136.6/407738, intron 2 of 4)
TAMM41	Distal Intergenic
TARID	Promoter (<=1kb)
TARS1	Promoter (<=1kb)
TATDN2	Intron (ENST00000256458.5/3656, intron 10 of 12)
TBC1D15	Promoter (<=1kb)
TBC1D2	5' UTR
TBC1D23	Intron (ENST00000394144.9/55773, intron 1 of 18)
TBC1D23	Promoter (1-2kb)
TBC1D23	Intron (ENST00000654821.1/ENST00000654821.1, intron 1 of 3)
TBC1D5	Intron (ENST00000253692.11/9779, intron 13 of 21)
TBC1D9	Promoter (<=1kb)
TBCA	Promoter (1-2kb)
TBCD	Intron (ENST00000355528.9/6904, intron 14 of 38)
TBL1Y	Promoter (1-2kb)
TBX3	Distal Intergenic
TCERG1	Distal Intergenic
TCF12	Intron (ENST00000438423.6/6938, intron 12 of 20)
TCF4	3' UTR
TCF4	Intron (ENST00000354452.8/6925, intron 3 of 19)
TCF7L1-IT1	Promoter (2-3kb)
TCF7L2	Distal Intergenic
TCL1B	Promoter (1-2kb)
TCP11	Distal Intergenic
TEAD1	Promoter (<=1kb)
TEAD1	Intron (ENST00000527636.6/7003, intron 3 of 12)
TEAD1	Intron (ENST00000527636.6/7003, intron 4 of 12)
TEAD4	Intron (ENST00000358409.6/7004, intron 2 of 11)
TEFM	Promoter (<=1kb)
TENM2	Intron (ENST00000518659.5/57451, intron 1 of 28)
TENM4	Intron (ENST00000278550.12/26011, intron 6 of 33)
TENM4	Promoter (1-2kb)
TENM4	Distal Intergenic
TENT5B	Distal Intergenic
TET2	Intron (ENST00000305737.6/54790, intron 1 of 2)
TEX13A	Intron (ENST00000372582.6/26280, intron 2 of 10)
TEX41	Distal Intergenic
TEX44	Promoter (1-2kb)
TFCP2L1	Distal Intergenic
TFDP2	Promoter (<=1kb)
TFEB	Promoter (<=1kb)
TGFBR3	Intron (ENST00000533089.5/7049, intron 17 of 19)
THBS4	Promoter (2-3kb)
THORLNC	Promoter (<=1kb)
THRAP3	Intron (ENST00000469141.6/9967, intron 2 of 12)
THUMPD3	Intron (ENST00000490889.2/9901, intron 1 of 3)
TIAM1	Distal Intergenic
TIAM1	Intron (ENST00000286827.7/7074, intron 1 of 28)
TIAM2	Intron (ENST00000461783.7/26230, intron 3 of 28)
TIFAB	Distal Intergenic
TLE3	Distal Intergenic
TLN2	Intron (ENST00000561197.5/ENST00000561197.5, intron 1 of 2)
TM4SF18	3' UTR
TM4SF20	Distal Intergenic
TMC3	Exon (ENST00000558086.1/ENST00000558086.1, exon 1 of 2)
TMC7	Intron (ENST00000569532.5/79905, intron 1 of 14)
TMCC1	Intron (ENST00000393238.7/23023, intron 3 of 5)
TMED9	Distal Intergenic
TMEM11	Intron (ENST00000317635.5/8834, intron 1 of 1)
TMEM114	Promoter (<=1kb)
TMEM114	Distal Intergenic
TMEM131	Intron (ENST00000186436.10/23505, intron 32 of 40)
TMEM131L	Intron (ENST00000409663.7/23240, intron 3 of 34)
TMEM132D	Distal Intergenic
TMEM161B-AS1	Promoter (2-3kb)
TMEM164	Distal Intergenic
TMEM183A	Distal Intergenic
TMEM184B	Distal Intergenic
TMEM185A	Promoter (<=1kb)
TMEM241	Intron (ENST00000581444.5/85019, intron 14 of 15)
TMEM255A	Promoter (<=1kb)
TMEM260	Intron (ENST00000554597.5/ENST00000554597.5, intron 2 of 2)
TMEM44	Intron (ENST00000392432.6/93109, intron 10 of 10)
TMEM45A	Distal Intergenic
TMEM45A	Distal Intergenic
TMEM51-AS1	Promoter (<=1kb)
TMEM63A	Promoter (<=1kb)
TMEM87B	Promoter (<=1kb)
TMPRSS15	Intron (ENST00000437492.6/101927797, intron 3 of 4)
TMPRSS4	Intron (ENST00000636151.1/100526771, intron 3 of 6)
TMSB4X	Promoter (2-3kb)
TMTC2	Intron (ENST00000551915.5/160335, intron 1 of 7)
TMTC2	3' UTR
TMTC2	Intron (ENST00000551915.5/160335, intron 2 of 7)
TMTC4	Intron (ENST00000376234.7/84899, intron 11 of 17)
TMX4	Intron (ENST00000246024.7/56255, intron 6 of 7)
TNFAIP3	Promoter (2-3kb)
TNFRSF1A	Promoter (1-2kb)
TNFSF10	Distal Intergenic
TNIK	Intron (ENST00000436636.7/23043, intron 7 of 32)
TNIK	Intron (ENST00000436636.7/23043, intron 7 of 32)
TNK2	Exon (ENST00000459191.1/ENST00000459191.1, exon 1 of 1)
TNK2	Intron (ENST00000607976.2/ENST00000607976.2, intron 2 of 2)
TNR	Intron (ENST00000367674.7/7143, intron 2 of 22)
TNS3	Promoter (<=1kb)
TNS3	Distal Intergenic
TOB1	Distal Intergenic
TOM1L2	Intron (ENST00000581396.5/146691, intron 1 of 13)
TOPBP1	Promoter (<=1kb)
TOR1B	Promoter (<=1kb)
TOX3	Promoter (1-2kb)
TPPP	Promoter (<=1kb)
TPRG1	Promoter (2-3kb)
TPTE2	Intron (ENST00000382978.5/93492, intron 12 of 18)
TRA2B	Promoter (<=1kb)
TRAM2-AS1	Intron (ENST00000182527.4/9697, intron 1 of 10)
TRAPPC13	Intron (ENST00000512009.5/80006, intron 5 of 9)
TRHDE	Intron (ENST00000550403.5/121278, intron 4 of 5)
TRIM16	Promoter (2-3kb)
TRIM2	Promoter (<=1kb)
TRIM24	Distal Intergenic
TRIM32	Intron (ENST00000313400.8/23245, intron 13 of 22)
TRIM40	Distal Intergenic
TRIM47	Promoter (2-3kb)
TRIM64B	Intron (ENST00000329862.6/642446, intron 4 of 5)
TRIM71	Intron (ENST00000383763.6/131405, intron 1 of 3)
TRIO	Intron (ENST00000344204.9/7204, intron 9 of 56)
TRMT12	Distal Intergenic
TRPC5OS	Intron (ENST00000262839.2/7224, intron 3 of 10)
TRPC7	Downstream (<1kb)
TRPC7	Exon (ENST00000653158.1/ENST00000653158.1, exon 1 of 5)
TRPM1	Intron (ENST00000542188.5/4308, intron 1 of 26)
TRPV3	Intron (ENST00000616411.4/162514, intron 5 of 16)
[truncated: 158 more rows]

## Sheet: CO8
SYMBOL	annotation
ABALON	Intron (ENST00000412972.1/ENST00000412972.1, intron 1 of 1)
ABALON	Promoter (<=1kb)
ABCA1	Intron (ENST00000666856.1/ENST00000666856.1, intron 7 of 7)
ABCA13	Intron (ENST00000417403.5/154664, intron 1 of 17)
ABCA4	Intron (ENST00000370225.4/24, intron 1 of 49)
ABCC12	Exon (ENST00000667168.1/ENST00000667168.1, exon 2 of 2)
ABI3BP	Distal Intergenic
ABLIM3	Intron (ENST00000326685.11/22885, intron 8 of 20)
ABLIM3	Intron (ENST00000668914.1/ENST00000668914.1, intron 1 of 2)
ABR	Intron (ENST00000302538.9/29, intron 1 of 22)
ACAD9	Exon (ENST00000653122.1/ENST00000653122.1, exon 1 of 2)
ACKR3	Intron (ENST00000447924.1/57007, intron 1 of 1)
ACSF3	Promoter (<=1kb)
ACSL3	Promoter (2-3kb)
ACSL4	Distal Intergenic
ACTB	Distal Intergenic
ACTL7B	Distal Intergenic
ACTN4	Intron (ENST00000588618.5/81, intron 1 of 11)
ACTN4	Distal Intergenic
ACTRT1	Distal Intergenic
ACTRT1	Distal Intergenic
ADAMTS3	Intron (ENST00000286657.10/9508, intron 18 of 21)
ADAMTS6	Intron (ENST00000381055.8/11174, intron 22 of 24)
ADAMTS9	Intron (ENST00000650103.1/100507098, intron 4 of 11)
ADAMTSL4	Intron (ENST00000617352.1/574406, intron 3 of 3)
ADAP1	Promoter (<=1kb)
ADCY2	Intron (ENST00000338316.9/108, intron 7 of 24)
ADD3	Intron (ENST00000627565.2/100505933, intron 3 of 5)
ADGRB3	Promoter (<=1kb)
ADGRL2	Intron (ENST00000473719.5/23266, intron 1 of 4)
ADGRL2	Intron (ENST00000473719.5/23266, intron 3 of 4)
ADGRL4	Distal Intergenic
ADIPOQ	Promoter (2-3kb)
ADORA1	Intron (ENST00000309502.7/134, intron 5 of 5)
ADRB2	Distal Intergenic
AFAP1	Intron (ENST00000358461.6/60312, intron 1 of 16)
AFAP1L1	Promoter (1-2kb)
AFAP1L1	Promoter (2-3kb)
AFAP1L2	Intron (ENST00000304129.9/84632, intron 1 of 18)
AHRR	Intron (ENST00000505113.5/57491, intron 4 of 10)
AICDA	Distal Intergenic
AICDA	Distal Intergenic
AIM2	Promoter (1-2kb)
AKNA	Downstream (<1kb)
ALDH1A2	Intron (ENST00000356113.10/3990, intron 3 of 10)
ALDH1L1-AS2	Exon (ENST00000666921.1/ENST00000666921.1, exon 1 of 2)
ALDH7A1	Distal Intergenic
ALG10	Distal Intergenic
ALG10B	Distal Intergenic
ALPG	Distal Intergenic
ANKRD1	Promoter (<=1kb)
ANKRD20A8P	Exon (ENST00000426492.1/ENST00000426492.1, exon 2 of 3)
ANKRD55	Promoter (2-3kb)
ANO2	Intron (ENST00000536751.1/ENST00000536751.1, intron 1 of 2)
ANXA2	Promoter (<=1kb)
ANXA6	Distal Intergenic
AOAH	Promoter (1-2kb)
AP3M2	Distal Intergenic
APAF1	Promoter (<=1kb)
APLNR	Distal Intergenic
APLNR	Distal Intergenic
APP	Intron (ENST00000354192.7/351, intron 1 of 14)
ARAP1	Promoter (<=1kb)
ARAP3	Distal Intergenic
ARAP3	Promoter (<=1kb)
ARFIP2	Promoter (2-3kb)
ARHGAP23	Promoter (1-2kb)
ARHGAP26	Intron (ENST00000645722.2/23092, intron 10 of 22)
ARHGAP26	Intron (ENST00000645722.2/23092, intron 17 of 22)
ARHGAP26-AS1	Intron (ENST00000645722.2/23092, intron 1 of 22)
ARHGAP32	Intron (ENST00000525234.1/9743, intron 1 of 6)
ARHGAP4	Promoter (1-2kb)
ARHGAP42	Intron (ENST00000298815.13/143872, intron 3 of 23)
ARHGEF10L	Intron (ENST00000361221.8/55160, intron 26 of 28)
ARMC3	Intron (ENST00000655837.1/ENST00000655837.1, intron 2 of 4)
ARPC1B	Intron (ENST00000638617.1/10095, intron 8 of 16)
ARPC1B	Promoter (1-2kb)
ARSI	Promoter (1-2kb)
ASAP1	Intron (ENST00000518721.6/50807, intron 2 of 29)
ASAP1	Intron (ENST00000518721.6/50807, intron 3 of 29)
ASAP1	Distal Intergenic
ASTN2	Intron (ENST00000313400.8/23245, intron 16 of 22)
ATF7IP	Distal Intergenic
ATF7IP	Promoter (<=1kb)
ATG9B	Promoter (1-2kb)
ATP2B1	Intron (ENST00000359142.7/490, intron 1 of 20)
ATP6V0A4	Promoter (1-2kb)
ATP6V0A4	Promoter (2-3kb)
ATP6V1G3	Intron (ENST00000660823.1/ENST00000660823.1, intron 1 of 1)
AXIN2	Intron (ENST00000307078.10/8313, intron 2 of 10)
AXIN2	Intron (ENST00000307078.10/8313, intron 10 of 10)
B3GAT2	Intron (ENST00000230053.11/135152, intron 2 of 3)
B4GALNT3	Intron (ENST00000266383.10/283358, intron 1 of 19)
B4GALNT3	Promoter (2-3kb)
BARHL1	3' UTR
BASP1	Intron (ENST00000606445.1/10409, intron 3 of 3)
BASP1	Promoter (1-2kb)
BATF3	Distal Intergenic
BBX	Promoter (<=1kb)
BCAS3	Intron (ENST00000589222.5/54828, intron 22 of 25)
BCL6	Distal Intergenic
BCOR	Distal Intergenic
BEAN1	Promoter (1-2kb)
BFSP2	Promoter (<=1kb)
BGN	Promoter (1-2kb)
BGN	Promoter (<=1kb)
BHLHE40-AS1	Distal Intergenic
BHLHE40-AS1	Distal Intergenic
BICD2	Intron (ENST00000375512.3/23299, intron 2 of 7)
BIN1	Distal Intergenic
BIN1	Intron (ENST00000376113.6/274, intron 1 of 13)
BLM	Distal Intergenic
BMF	Intron (ENST00000354670.9/90427, intron 4 of 4)
BMP2	Distal Intergenic
BMP7	Intron (ENST00000395863.8/655, intron 1 of 6)
BMPER	Intron (ENST00000672453.1/27241, intron 20 of 22)
BPIFA2	Intron (ENST00000253362.6/140683, intron 6 of 8)
C15orf54	Intron (ENST00000560484.1/ENST00000560484.1, intron 1 of 3)
C18orf25	Distal Intergenic
C1orf100	Distal Intergenic
C1orf105	Intron (ENST00000367727.9/92346, intron 1 of 6)
C1orf143	Promoter (<=1kb)
C1orf198	Intron (ENST00000366663.9/84886, intron 2 of 3)
C1QTNF3	Promoter (<=1kb)
C3orf52	3' UTR
C5orf24	Intron (ENST00000507053.1/9879, intron 4 of 4)
C5orf47	Distal Intergenic
C5orf47	Distal Intergenic
C5orf64	Promoter (<=1kb)
C5orf67	Distal Intergenic
C8orf31	Promoter (<=1kb)
C9orf92	Intron (ENST00000380685.5/100129385, intron 1 of 3)
CACHD1	Promoter (2-3kb)
CACNA2D3-AS1	3' UTR
CADM2	Intron (ENST00000666897.1/ENST00000666897.1, intron 1 of 1)
CADM2	Intron (ENST00000383699.7/253559, intron 1 of 9)
CADM2-AS2	Intron (ENST00000383699.7/253559, intron 3 of 9)
CAMK2A	Promoter (<=1kb)
CAMK2A	Exon (ENST00000671881.1/815, exon 5 of 19)
CAMK2A	Intron (ENST00000524041.1/6534, intron 15 of 15)
CAMKK2	Intron (ENST00000652382.1/10645, intron 16 of 18)
CANX	Distal Intergenic
CAP2	Promoter (<=1kb)
CASC23	Distal Intergenic
CCDC158	Promoter (2-3kb)
CCDC160	Promoter (2-3kb)
CCDC32	3' UTR
CCDC33	Promoter (2-3kb)
CCDC50	Exon (ENST00000392456.4/152137, exon 2 of 11)
CCDC57	Promoter (1-2kb)
CCDC71L	Intron (ENST00000490856.5/ENST00000490856.5, intron 2 of 4)
CCDC80	Promoter (<=1kb)
CCDC80	Promoter (1-2kb)
CCNE1	Exon (ENST00000657512.1/ENST00000657512.1, exon 1 of 2)
CCNQ	Promoter (<=1kb)
CCT6B	Distal Intergenic
CD180	Intron (ENST00000256447.5/4064, intron 1 of 2)
CD47	Distal Intergenic
CD47	Promoter (<=1kb)
CD6	Distal Intergenic
CD9	Distal Intergenic
CDC42EP4	Intron (ENST00000335793.4/23580, intron 1 of 1)
CDC7	Distal Intergenic
CDCA7L	Promoter (2-3kb)
CDH11	Distal Intergenic
CDH17	Distal Intergenic
CDH20	Intron (ENST00000590199.5/ENST00000590199.5, intron 3 of 3)
CDH23	Intron (ENST00000224721.12/64072, intron 11 of 69)
CDH4	Exon (ENST00000659635.1/ENST00000659635.1, exon 3 of 3)
CDH5	Promoter (<=1kb)
CDH6	Intron (ENST00000523584.1/ENST00000523584.1, intron 1 of 4)
CDK1	Distal Intergenic
CDK14	Intron (ENST00000449528.5/5218, intron 6 of 7)
CDKL1	Promoter (2-3kb)
CDKN2B-AS1	Promoter (<=1kb)
CDX1	Promoter (2-3kb)
CDYL	Exon (ENST00000491864.1/9425, exon 2 of 4)
CEACAM7	Promoter (<=1kb)
CELSR1	Intron (ENST00000262738.7/9620, intron 2 of 34)
CEMIP2	Intron (ENST00000377044.9/23670, intron 1 of 23)
CEP120	Distal Intergenic
CEP162	Distal Intergenic
CGGBP1	Distal Intergenic
CHCHD6	Intron (ENST00000503119.5/84303, intron 4 of 7)
CHD4	Promoter (<=1kb)
CHD6	Distal Intergenic
CHL1	3' UTR
CHSY3	Distal Intergenic
CHSY3	Exon (ENST00000511877.1/ENST00000511877.1, exon 1 of 1)
CLEC16A	Intron (ENST00000409790.6/23274, intron 10 of 23)
CLEC1A	Promoter (<=1kb)
CLEC3A	Intron (ENST00000302536.3/57687, intron 8 of 8)
CLEC4D	Promoter (<=1kb)
CLINT1	Distal Intergenic
CLINT1	Distal Intergenic
CLINT1	Distal Intergenic
CLINT1	Distal Intergenic
CLNK	Intron (ENST00000226951.11/116449, intron 2 of 18)
CLPB	Exon (ENST00000544959.1/ENST00000544959.1, exon 2 of 2)
CLTB	Promoter (<=1kb)
CLU	Promoter (2-3kb)
CMKLR1	Intron (ENST00000412676.5/1240, intron 1 of 2)
CNKSR3	Distal Intergenic
CNTN5	Distal Intergenic
CNTNAP5	Intron (ENST00000431078.1/129684, intron 11 of 23)
COL22A1	Distal Intergenic
COL23A1	Intron (ENST00000390654.8/91522, intron 2 of 28)
COL26A1	Intron (ENST00000313669.12/136227, intron 1 of 12)
COL27A1	Intron (ENST00000356083.8/85301, intron 4 of 60)
COL8A1	Intron (ENST00000463753.5/1295, intron 1 of 2)
COLGALT2	Intron (ENST00000649786.1/23127, intron 10 of 11)
COP1	Intron (ENST00000461830.6/64326, intron 1 of 8)
CORO1C	Promoter (2-3kb)
CORO2B	Distal Intergenic
COX11	Promoter (2-3kb)
CPB1	Promoter (1-2kb)
CPEB3	Promoter (1-2kb)
CPLX2	Promoter (<=1kb)
CPNE4	Intron (ENST00000512055.5/131034, intron 2 of 19)
CPSF4	Promoter (<=1kb)
CPZ	Intron (ENST00000514302.5/8532, intron 9 of 13)
CR1L	Intron (ENST00000400960.7/1378, intron 38 of 38)
CREBL2	Promoter (2-3kb)
CSF1R	3' UTR
CSMD3	Intron (ENST00000343508.7/114788, intron 13 of 71)
CSNK1A1	Distal Intergenic
CT66	Distal Intergenic
CTD-2194D22.4	Intron (ENST00000660811.1/ENST00000660811.1, intron 2 of 2)
CTD-3080P12.3	Promoter (2-3kb)
CTNNA2	Intron (ENST00000466387.5/1496, intron 13 of 21)
CTNNA2	Promoter (1-2kb)
CTNNB1	Distal Intergenic
CTNND2	Intron (ENST00000304623.13/1501, intron 2 of 21)
CTSO	Distal Intergenic
CUX1	Promoter (<=1kb)
CXXC4-AS1	Promoter (1-2kb)
CYB5B	Distal Intergenic
CYCSP52	Intron (ENST00000368192.9/2117, intron 4 of 4)
DANT2	Distal Intergenic
DAOA	Distal Intergenic
DBN1	Promoter (2-3kb)
DBP	Promoter (1-2kb)
DCC	Intron (ENST00000442544.7/1630, intron 1 of 28)
DDR2	Intron (ENST00000446985.6/4921, intron 2 of 17)
DDX18	Distal Intergenic
DELE1	Distal Intergenic
DERA	Promoter (<=1kb)
DGKG	Intron (ENST00000265022.8/1608, intron 21 of 24)
DGLUCY	Promoter (<=1kb)
DIAPH3	Intron (ENST00000400324.9/81624, intron 27 of 27)
DLC1	Distal Intergenic
DMRT3	Intron (ENST00000382276.8/1761, intron 4 of 4)
DMRTB1	Intron (ENST00000312233.4/148979, intron 9 of 9)
DNAH5	Distal Intergenic
DNAJC15	Intron (ENST00000474320.1/29103, intron 1 of 3)
DOCK10	Distal Intergenic
DOCK11	Intron (ENST00000276204.10/139818, intron 1 of 52)
DPPA2	Distal Intergenic
DSC1	Distal Intergenic
DSG1	Distal Intergenic
DUSP10	Distal Intergenic
DUSP5	Intron (ENST00000609514.1/ENST00000609514.1, intron 1 of 3)
DVL3	Promoter (<=1kb)
DYNC1I1	Distal Intergenic
DYNC1LI2	Downstream (2-3kb)
DZIP1L	Promoter (1-2kb)
EDARADD	Intron (ENST00000637660.1/128178, intron 1 of 5)
EEPD1	Intron (ENST00000242108.9/80820, intron 2 of 7)
EFNA5	Intron (ENST00000359660.9/64839, intron 8 of 8)
EFNA5	Promoter (2-3kb)
EFNB2	Intron (ENST00000646441.1/1948, intron 1 of 4)
EGFLAM	Promoter (<=1kb)
EGLN1	Promoter (<=1kb)
EGR1	Distal Intergenic
EGR2	Intron (ENST00000493899.2/1959, intron 3 of 7)
EHD4	Intron (ENST00000220325.9/30844, intron 2 of 5)
EIF4E1B	Promoter (<=1kb)
EIF4EBP1	Promoter (<=1kb)
ELF3	Distal Intergenic
EMP1	Distal Intergenic
ENAH	Intron (ENST00000632561.1/ENST00000632561.1, intron 1 of 1)
ENKUR	Intron (ENST00000648191.1/101929025, intron 3 of 4)
ENPP6	Intron (ENST00000296741.7/133121, intron 1 of 7)
ENTPD4	Promoter (2-3kb)
EPB41L2	Intron (ENST00000528282.5/2037, intron 3 of 16)
EPB41L2	Intron (ENST00000528282.5/2037, intron 1 of 16)
EPHA3	Intron (ENST00000336596.7/2042, intron 3 of 16)
EPHA3	Intron (ENST00000336596.7/2042, intron 3 of 16)
EPHA4	Distal Intergenic
EPHA7	Distal Intergenic
EPHB1	Exon (ENST00000649588.1/ENST00000649588.1, exon 1 of 7)
EPHX1	Promoter (2-3kb)
ERC1	Intron (ENST00000543086.7/23085, intron 2 of 17)
ESRRB	Intron (ENST00000554926.1/ENST00000554926.1, intron 2 of 3)
ESRRB	Intron (ENST00000512784.6/2103, intron 3 of 6)
ESRRG	Intron (ENST00000361525.7/2104, intron 2 of 8)
ETDC	Intron (ENST00000494295.1/7626, intron 1 of 3)
ETF1	Intron (ENST00000499810.6/2107, intron 9 of 10)
ETS1-AS1	Intron (ENST00000392668.8/2113, intron 3 of 9)
ETV1	Intron (ENST00000430479.6/2115, intron 9 of 13)
ETV3	Distal Intergenic
ETV3L	Distal Intergenic
ETV4	3' UTR
ETV6	Intron (ENST00000396373.8/2120, intron 2 of 7)
ETV6	Promoter (<=1kb)
ETV6	Promoter (<=1kb)
EVA1A	Distal Intergenic
EVA1C	Promoter (<=1kb)
EXT1	Intron (ENST00000378204.6/2131, intron 1 of 10)
EXT2	Promoter (1-2kb)
F3	Distal Intergenic
FAM107B	Exon (ENST00000647862.1/ENST00000647862.1, exon 2 of 5)
FAM13B	Promoter (2-3kb)
FAM153CP	Intron (ENST00000651413.2/653316, intron 14 of 14)
FAM172A	Intron (ENST00000395965.8/83989, intron 6 of 10)
FAM178B	Intron (ENST00000393526.6/51252, intron 2 of 4)
FAM180A	Distal Intergenic
FAM193B	Intron (ENST00000514747.6/54540, intron 1 of 8)
FAM214A	Promoter (<=1kb)
FAM218A	Distal Intergenic
FAM3C	Distal Intergenic
FAM86C2P	Intron (ENST00000642027.2/ENST00000642027.2, intron 2 of 6)
FAM86DP	Distal Intergenic
FAM86DP	Intron (ENST00000497543.5/692099, intron 3 of 4)
FAM98B	Distal Intergenic
FAM98B	Exon (ENST00000397609.6/283742, exon 6 of 8)
FANCF	Intron (ENST00000528582.5/2620, intron 1 of 5)
FAT1	Distal Intergenic
FBLIM1	Promoter (<=1kb)
FBXL14	Intron (ENST00000539198.5/81029, intron 1 of 3)
FBXL17	Intron (ENST00000359660.9/64839, intron 6 of 8)
FBXO7	Distal Intergenic
FBXW11	Distal Intergenic
FEM1C	Promoter (<=1kb)
FGF1	Intron (ENST00000443800.5/101926941, intron 3 of 3)
FGF10-AS1	Distal Intergenic
FGF12	Distal Intergenic
FGF18	Distal Intergenic
FGF2	Distal Intergenic
FGF8	Distal Intergenic
FGFR1	Distal Intergenic
FGFR2	Distal Intergenic
FGFR3	Distal Intergenic
FIGN	Intron (ENST00000429636.1/ENST00000429636.1, intron 3 of 4)
FLJ42393	Intron (ENST00000448637.5/4026, intron 1 of 6)
FLRT1	Intron (ENST00000537170.1/ENST00000537170.1, intron 1 of 1)
FOXI1	Distal Intergenic
FOXK2	Intron (ENST00000473637.6/3607, intron 1 of 9)
FOXN3	Distal Intergenic
FOXP2	Intron (ENST00000412402.5/93986, intron 6 of 19)
FRMD1	Intron (ENST00000646385.1/79981, intron 1 of 13)
FRMD3	Intron (ENST00000376434.5/257019, intron 1 of 9)
FRMD4B	Promoter (<=1kb)
FRMD7	Intron (ENST00000298542.8/90167, intron 1 of 11)
FRMPD3	Distal Intergenic
FRMPD3-AS1	Intron (ENST00000276185.8/84443, intron 13 of 15)
FRS3	Downstream (2-3kb)
FRY	Intron (ENST00000645780.1/10129, intron 2 of 61)
FSCB	Distal Intergenic
FSTL4	Intron (ENST00000265342.12/23105, intron 6 of 15)
FSTL4	Promoter (2-3kb)
FTMT	Promoter (1-2kb)
FUNDC2	Promoter (<=1kb)
FZD5	Distal Intergenic
FZD7	Distal Intergenic
GABARAPL1	Promoter (1-2kb)
GABRG2	Distal Intergenic
GABRQ	Promoter (1-2kb)
GACAT3	Distal Intergenic
GADD45B	Intron (ENST00000382159.8/2788, intron 3 of 4)
GALNT10	Intron (ENST00000519325.1/ENST00000519325.1, intron 3 of 4)
GALNT10	Intron (ENST00000425427.6/55568, intron 4 of 6)
GATAD2A	Promoter (<=1kb)
GBA3	Intron (ENST00000659942.1/ENST00000659942.1, intron 2 of 6)
GBE1	Intron (ENST00000429644.7/2632, intron 10 of 15)
GFRA3	Distal Intergenic
GHRHR	Intron (ENST00000473133.1/ENST00000473133.1, intron 1 of 1)
GM2A	Promoter (1-2kb)
GMDS	Intron (ENST00000530927.5/2762, intron 7 of 10)
GNA12	Intron (ENST00000275364.8/2768, intron 1 of 3)
GNAQ	Intron (ENST00000286548.9/2776, intron 1 of 6)
GNPDA1	Distal Intergenic
GOT2	Distal Intergenic
GPA33	Intron (ENST00000527955.5/10223, intron 3 of 6)
GPAM	Distal Intergenic
GPC3-AS1	Intron (ENST00000394299.7/2719, intron 2 of 8)
GPC3-AS1	Intron (ENST00000394299.7/2719, intron 2 of 8)
GPR149	Distal Intergenic
GPR19	Promoter (2-3kb)
GPR19	Distal Intergenic
GPR75-ASB3	Distal Intergenic
GPR75-ASB3	Distal Intergenic
GPR82	Intron (ENST00000644347.1/8573, intron 5 of 24)
GPRC5D-AS1	Promoter (<=1kb)
GRAMD2A	Promoter (<=1kb)
GRAMD2B	Intron (ENST00000651847.1/ENST00000651847.1, intron 1 of 15)
GREB1L	Promoter (1-2kb)
GRIN2B	Intron (ENST00000609686.3/2904, intron 3 of 12)
GRIN2B	Intron (ENST00000609686.3/2904, intron 4 of 12)
GRK6	Intron (ENST00000355472.10/2870, intron 13 of 15)
GRM4	Intron (ENST00000374177.7/2914, intron 1 of 8)
GUCY2F	Exon (ENST00000218006.3/2986, exon 2 of 20)
GULP1	Intron (ENST00000431708.1/ENST00000431708.1, intron 4 of 7)
GXYLT1	Intron (ENST00000398675.8/283464, intron 1 of 7)
GXYLT2	Promoter (<=1kb)
HACE1	Intron (ENST00000654628.1/ENST00000654628.1, intron 1 of 2)
HAPLN1	Distal Intergenic
HAS2	Intron (ENST00000648171.1/594842, intron 6 of 8)
HCRTR2	Promoter (1-2kb)
HEY1	Promoter (2-3kb)
HHAT	Distal Intergenic
HHAT	Distal Intergenic
HIF1A	Downstream (1-2kb)
HIPK3	Intron (ENST00000525975.5/10114, intron 2 of 15)
HIVEP2	Intron (ENST00000012134.7/3097, intron 1 of 8)
HK2	Exon (ENST00000290573.6/3099, exon 11 of 18)
HLA-DRB1	Distal Intergenic
HMGA2	Promoter (<=1kb)
HMGB3	Distal Intergenic
HMGCS1	Intron (ENST00000325110.11/3157, intron 2 of 10)
HMX1	Distal Intergenic
HNRNPF	Promoter (2-3kb)
HS1BP3-IT1	Intron (ENST00000446825.1/64342, intron 5 of 5)
HS6ST1	Distal Intergenic
HS6ST1	Distal Intergenic
HS6ST2	Intron (ENST00000370836.6/90161, intron 3 of 3)
HS6ST2-AS1	Intron (ENST00000370836.6/90161, intron 3 of 3)
HSBP1L1	Exon (ENST00000655769.1/ENST00000655769.1, exon 2 of 2)
HSPA4	Distal Intergenic
HSPA4	Intron (ENST00000507389.1/ENST00000507389.1, intron 1 of 1)
HSPB1	Promoter (2-3kb)
HSPB3	Promoter (1-2kb)
HTR4	Distal Intergenic
IDH2	Promoter (2-3kb)
IDS	Distal Intergenic
IFNG	Intron (ENST00000536914.1/100885789, intron 5 of 5)
IFNLR1	Promoter (<=1kb)
IGF2R	Promoter (1-2kb)
IGSF5	Promoter (2-3kb)
IGSF9	Intron (ENST00000476102.1/57549, intron 3 of 19)
IL20RB	Distal Intergenic
IMPG1	Intron (ENST00000369950.8/3617, intron 14 of 16)
INAFM2	Promoter (2-3kb)
INPP4B	Promoter (<=1kb)
INSYN2B	Intron (ENST00000520908.6/1794, intron 27 of 51)
IP6K2	Intron (ENST00000433104.2/51447, intron 3 of 8)
IQCG	Promoter (<=1kb)
IQCJ-SCHIP1	Intron (ENST00000639147.1/100505385, intron 3 of 3)
IQGAP2	Distal Intergenic
IQSEC1	Promoter (2-3kb)
IQSEC1	Promoter (<=1kb)
IRF1	Intron (ENST00000638452.2/10111, intron 3 of 26)
IRF1	Intron (ENST00000378953.8/441108, intron 3 of 3)
IRF1-AS1	Promoter (<=1kb)
ISL1	Intron (ENST00000666280.1/ENST00000666280.1, intron 1 of 3)
ITGB5	Promoter (<=1kb)
ITIH2	Distal Intergenic
ITM2C	Promoter (1-2kb)
ITPRIP	Promoter (<=1kb)
ITPRIP	Promoter (<=1kb)
JADE2	Promoter (1-2kb)
JAKMIP2-AS1	Promoter (<=1kb)
JCAD	Distal Intergenic
KALRN	Promoter (1-2kb)
KANK4	3' UTR
KANK4	Distal Intergenic
KCNAB1	Promoter (<=1kb)
KCNAB1-AS1	Intron (ENST00000478609.5/7881, intron 2 of 3)
KCNH7	Distal Intergenic
KCNIP3	Intron (ENST00000295225.10/30818, intron 2 of 8)
KCNJ15	Intron (ENST00000472602.1/84677, intron 4 of 4)
KCNK2	Intron (ENST00000658732.1/ENST00000658732.1, intron 1 of 1)
KCNK5	Intron (ENST00000359534.4/8645, intron 4 of 4)
KCNU1	Intron (ENST00000656455.1/ENST00000656455.1, intron 3 of 5)
KCNU1	Intron (ENST00000523973.5/157855, intron 2 of 7)
KCTD3	Intron (ENST00000259154.9/51133, intron 8 of 17)
KDM4C	Intron (ENST00000536108.5/23081, intron 8 of 17)
KDM7A	Intron (ENST00000397560.7/80853, intron 1 of 19)
KHDRBS3	Intron (ENST00000355849.10/10656, intron 1 of 8)
KIAA0513	Promoter (2-3kb)
KIAA1217	Intron (ENST00000376462.5/56243, intron 3 of 18)
KIAA1217	Intron (ENST00000376462.5/56243, intron 4 of 18)
KIAA1614	Intron (ENST00000367588.9/57710, intron 2 of 8)
KIF16B	Intron (ENST00000354981.6/55614, intron 1 of 25)
KIF26B-AS1	Promoter (<=1kb)
KIF2A	Distal Intergenic
KIRREL1	Intron (ENST00000360089.8/55243, intron 1 of 12)
KIT	Exon (ENST00000412167.6/3815, exon 8 of 21)
KLF12	Distal Intergenic
KLF5	Promoter (1-2kb)
KLF7	Intron (ENST00000309446.11/8609, intron 1 of 3)
KLHDC7A	Distal Intergenic
KLRG2	Exon (ENST00000520729.1/ENST00000520729.1, exon 1 of 1)
KRTAP5-6	Distal Intergenic
KY	Promoter (2-3kb)
L1CAM	Promoter (<=1kb)
LAMB1	Intron (ENST00000222399.11/3912, intron 4 of 33)
LARP1	Intron (ENST00000336314.9/23367, intron 1 of 18)
LASP1	Promoter (1-2kb)
LCLAT1	Distal Intergenic
LCORL	Intron (ENST00000652661.1/ENST00000652661.1, intron 2 of 8)
LDHB	Intron (ENST00000647960.1/2998, intron 3 of 22)
LDLRAD1	Promoter (1-2kb)
LEPR	Intron (ENST00000371059.7/3953, intron 2 of 19)
LGR4	Intron (ENST00000389858.4/55366, intron 1 of 16)
LHFPL2	Intron (ENST00000380345.7/10184, intron 1 of 4)
LHFPL3-AS2	Intron (ENST00000653259.1/ENST00000653259.1, intron 1 of 1)
LINC00290	Distal Intergenic
LINC00293	Distal Intergenic
LINC00347	Distal Intergenic
LINC00358	Distal Intergenic
LINC00456	Distal Intergenic
LINC00460	Distal Intergenic
LINC00460	Distal Intergenic
LINC00460	Distal Intergenic
LINC00506	Distal Intergenic
LINC00561	Distal Intergenic
LINC00578	Intron (ENST00000442937.6/100505566, intron 2 of 3)
LINC00632	Promoter (<=1kb)
LINC00632	Promoter (<=1kb)
LINC00635	Promoter (<=1kb)
LINC00676	Distal Intergenic
LINC00680	Intron (ENST00000667148.1/ENST00000667148.1, intron 4 of 4)
LINC00687	Distal Intergenic
LINC00861	Promoter (2-3kb)
LINC00885	Distal Intergenic
LINC00894	Intron (ENST00000449111.5/100272228, intron 11 of 14)
LINC00922	Distal Intergenic
LINC00971	Intron (ENST00000655435.1/ENST00000655435.1, intron 1 of 1)
LINC01003	Distal Intergenic
LINC01018	Distal Intergenic
LINC01023	Distal Intergenic
LINC01031	Intron (ENST00000656143.1/ENST00000656143.1, intron 1 of 5)
LINC01085	Intron (ENST00000654462.1/ENST00000654462.1, intron 1 of 2)
LINC01101	Distal Intergenic
LINC01132	Promoter (1-2kb)
LINC01143	Distal Intergenic
LINC01163	Distal Intergenic
LINC01179	Distal Intergenic
LINC01201	Distal Intergenic
LINC01205	Intron (ENST00000497996.1/401082, intron 2 of 4)
LINC01205	Intron (ENST00000497996.1/401082, intron 2 of 4)
LINC01210	Distal Intergenic
LINC01235	Intron (ENST00000664438.1/ENST00000664438.1, intron 1 of 2)
LINC01235	Intron (ENST00000664438.1/ENST00000664438.1, intron 2 of 2)
LINC01243	Distal Intergenic
LINC01243	Distal Intergenic
LINC01290	Intron (ENST00000566787.1/106144584, intron 1 of 1)
LINC01298	Intron (ENST00000517655.1/100616530, intron 2 of 2)
LINC01299	Exon (ENST00000520902.2/286186, exon 2 of 5)
LINC01310	Distal Intergenic
LINC01354	Distal Intergenic
LINC01362	Exon (ENST00000649182.1/ENST00000649182.1, exon 3 of 5)
LINC01362	Intron (ENST00000653483.1/ENST00000653483.1, intron 3 of 4)
LINC01365	Distal Intergenic
LINC01366	Promoter (<=1kb)
LINC01377	Distal Intergenic
LINC01381	Distal Intergenic
LINC01411	Intron (ENST00000515513.5/101928176, intron 1 of 4)
LINC01470	Intron (ENST00000522300.5/101927134, intron 2 of 4)
LINC01471	Distal Intergenic
LINC01471	Distal Intergenic
LINC01499	Intron (ENST00000526179.1/ENST00000526179.1, intron 1 of 1)
LINC01505	Distal Intergenic
LINC01519	Distal Intergenic
LINC01535	Promoter (<=1kb)
LINC01555	Promoter (<=1kb)
LINC01559	Distal Intergenic
LINC01611	Intron (ENST00000454981.5/105377880, intron 3 of 3)
LINC01623	Distal Intergenic
LINC01684	Exon (ENST00000447405.2/ENST00000447405.2, exon 1 of 3)
LINC01730	Promoter (<=1kb)
LINC01798	Intron (ENST00000433396.5/100507073, intron 4 of 5)
LINC01807	Intron (ENST00000665053.1/101928765, intron 2 of 5)
LINC01845	Intron (ENST00000636261.1/ENST00000636261.1, intron 2 of 2)
LINC01891	Exon (ENST00000668838.1/ENST00000668838.1, exon 1 of 2)
LINC01895	Promoter (<=1kb)
LINC01933	Intron (ENST00000524295.5/101927115, intron 3 of 6)
LINC01947	Distal Intergenic
LINC01947	Distal Intergenic
LINC01981	Intron (ENST00000647336.1/105377007, intron 3 of 7)
LINC02004	Distal Intergenic
LINC02008	Distal Intergenic
LINC02015	Distal Intergenic
LINC02016	Distal Intergenic
LINC02024	Intron (ENST00000656192.1/ENST00000656192.1, intron 3 of 4)
LINC02029	3' UTR
LINC02064	Distal Intergenic
LINC02103	Distal Intergenic
LINC02103	Distal Intergenic
LINC02111	Exon (ENST00000653016.1/ENST00000653016.1, exon 1 of 3)
LINC02114	Intron (ENST00000507435.1/ENST00000507435.1, intron 3 of 5)
LINC02145	Distal Intergenic
LINC02160	Distal Intergenic
LINC02201	Distal Intergenic
LINC02215	Distal Intergenic
LINC02227	Intron (ENST00000619068.1/101927697, intron 3 of 6)
LINC02240	Intron (ENST00000651847.1/ENST00000651847.1, intron 6 of 15)
LINC02257	Intron (ENST00000433576.5/105372950, intron 3 of 4)
LINC02265	Exon (ENST00000515422.1/ENST00000515422.1, exon 1 of 2)
LINC02380	Promoter (<=1kb)
LINC02387	Downstream (<1kb)
LINC02392	Distal Intergenic
LINC02429	Exon (ENST00000652799.1/ENST00000652799.1, exon 2 of 3)
LINC02436	Intron (ENST00000656493.1/101928877, intron 2 of 2)
LINC02443	Distal Intergenic
LINC02444	Distal Intergenic
LINC02450	Distal Intergenic
LINC02501	Intron (ENST00000658339.1/105374565, intron 2 of 2)
LINC02511	Distal Intergenic
LINC02511	Distal Intergenic
LINC02565	Distal Intergenic
LINC02606	Distal Intergenic
LINC02639	Distal Intergenic
LINC02657	Distal Intergenic
LINC02670	Intron (ENST00000647601.1/ENST00000647601.1, intron 1 of 2)
LINC02709	Promoter (1-2kb)
LINC02711	Distal Intergenic
LINC02720	Distal Intergenic
LINC02720	Distal Intergenic
LINC02735	Distal Intergenic
LINC02790	Exon (ENST00000603401.1/ENST00000603401.1, exon 1 of 2)
LMNB1	Promoter (2-3kb)
LMNB1-DT	Distal Intergenic
LMTK2	Intron (ENST00000297293.6/22853, intron 1 of 13)
LNCSRLR	Distal Intergenic
LNX1	Intron (ENST00000507166.5/5156, intron 12 of 23)
LOC100130449	Promoter (<=1kb)
LOC100506178	Intron (ENST00000439708.1/256227, intron 1 of 3)
LOC100507373	Promoter (2-3kb)
LOC100507477	Intron (ENST00000456896.6/100507477, intron 1 of 3)
LOC101927359	Promoter (<=1kb)
LOC101927690	Intron (ENST00000556810.5/54916, intron 2 of 3)
LOC101927851	Distal Intergenic
LOC101928168	Promoter (2-3kb)
LOC101928174	Promoter (2-3kb)
LOC101928251	Intron (ENST00000392650.8/54549, intron 1 of 44)
LOC101928441	Intron (ENST00000538317.6/ENST00000538317.6, intron 8 of 11)
LOC101928565	Intron (ENST00000636459.1/100505918, intron 4 of 8)
LOC101928696	Intron (ENST00000251507.8/9910, intron 19 of 20)
LOC101928858	Distal Intergenic
LOC101929341	Intron (ENST00000276480.11/9705, intron 10 of 25)
LOC101929427	Intron (ENST00000548204.1/ENST00000548204.1, intron 1 of 1)
LOC101929528	Distal Intergenic
LOC102546299	Distal Intergenic
LOC105371485	Intron (ENST00000331238.7/146760, intron 1 of 1)
LOC105371485	Intron (ENST00000574520.3/ENST00000574520.3, intron 1 of 2)
LOC105372672	Distal Intergenic
LOC105373159	Distal Intergenic
LOC284788	Intron (ENST00000634280.1/284788, intron 2 of 4)
LOC339059	Intron (ENST00000301015.14/9780, intron 1 of 50)
LOC642484	Distal Intergenic
LOXL2	Promoter (1-2kb)
LPAL2	Intron (ENST00000316300.9/4018, intron 37 of 38)
LRATD2	Exon (ENST00000519880.5/ENST00000519880.5, exon 2 of 5)
LRP1B	Intron (ENST00000389484.7/53353, intron 2 of 90)
LRP6	Distal Intergenic
LRRC7	Exon (ENST00000651989.1/57554, exon 21 of 27)
LRRC70	Intron (ENST00000424533.5/51194, intron 27 of 28)
LRRC8D	Intron (ENST00000370453.5/55144, intron 2 of 3)
LSAMP	Intron (ENST00000539563.5/4045, intron 2 of 5)
LSAMP	Distal Intergenic
LSINCT5	Promoter (1-2kb)
LTBP2	Distal Intergenic
LUCAT1	Distal Intergenic
LY86-AS1	Distal Intergenic
MAF	Distal Intergenic
MAGEL2	Downstream (<1kb)
MAGOHB	Promoter (<=1kb)
MAL	Promoter (2-3kb)
MAML1	Intron (ENST00000292599.4/9794, intron 1 of 4)
MAML2	Intron (ENST00000524717.6/84441, intron 2 of 4)
MAN1C1	Promoter (1-2kb)
MAN2A1	Promoter (1-2kb)
MANEA	Distal Intergenic
MAP1B	Distal Intergenic
MAP1B	5' UTR
MAP2	Distal Intergenic
MAP3K8	Distal Intergenic
MAP4K3-DT	Intron (ENST00000659562.1/728730, intron 3 of 5)
MARK1	Distal Intergenic
MARS1	Promoter (<=1kb)
MAST4	3' UTR
MB21D2	Intron (ENST00000392452.3/151963, intron 1 of 1)
MBD2	Distal Intergenic
MC2R	Downstream (2-3kb)
MCTS1	Promoter (<=1kb)
MDFI	Distal Intergenic
MEAK7	Intron (ENST00000565079.5/57707, intron 1 of 3)
MED13L	Distal Intergenic
MEG3	Promoter (<=1kb)
MEG3	Promoter (<=1kb)
MEGF10	Distal Intergenic
MEI4	3' UTR
MEIS1	Promoter (<=1kb)
METTL2B	Distal Intergenic
MEX3C	Distal Intergenic
MFAP3	Intron (ENST00000520327.6/4238, intron 1 of 3)
MFAP5	Promoter (<=1kb)
MFAP5	Promoter (<=1kb)
MGAT3	Promoter (<=1kb)
MGC32805	Distal Intergenic
MGST1	Intron (ENST00000539036.5/4257, intron 4 of 4)
MINAR2	Exon (ENST00000661736.1/ENST00000661736.1, exon 3 of 3)
MIR106A	Distal Intergenic
MIR1268A	Promoter (1-2kb)
MIR1269A	Distal Intergenic
MIR138-2	Promoter (2-3kb)
MIR145	Promoter (2-3kb)
MIR145	Distal Intergenic
MIR181A2HG	Promoter (1-2kb)
MIR181A2HG	Promoter (<=1kb)
MIR219A2	Promoter (<=1kb)
MIR3126	Promoter (<=1kb)
MIR3141	Distal Intergenic
MIR325HG	Distal Intergenic
MIR3648-1	Distal Intergenic
MIR3648-1	Promoter (2-3kb)
MIR3648-1	Distal Intergenic
MIR3660	Distal Intergenic
MIR3672	Distal Intergenic
MIR378C	Distal Intergenic
MIR3934	Exon (ENST00000374316.9/3710, exon 19 of 59)
MIR3942	Intron (ENST00000560386.5/89978, intron 3 of 3)
MIR3977	Distal Intergenic
MIR4261	Distal Intergenic
MIR4276	Distal Intergenic
MIR4276	Distal Intergenic
MIR4276	Distal Intergenic
MIR4289	Distal Intergenic
MIR4289	Distal Intergenic
MIR4300HG	Intron (ENST00000532217.1/101928989, intron 2 of 4)
MIR4436A	Distal Intergenic
MIR4436A	Distal Intergenic
MIR4447	Intron (ENST00000474851.1/4045, intron 2 of 4)
MIR4458HG	Promoter (<=1kb)
MIR4464	Distal Intergenic
MIR4464	Distal Intergenic
MIR4465	Distal Intergenic
MIR4472-2	Distal Intergenic
MIR466	Distal Intergenic
MIR4668	Distal Intergenic
MIR4683	Promoter (<=1kb)
MIR4697	Promoter (2-3kb)
MIR4714	Promoter (1-2kb)
MIR4778	Intron (ENST00000606978.5/ENST00000606978.5, intron 9 of 9)
MIR4783	Intron (ENST00000412979.1/55677, intron 3 of 3)
MIR486-2	Promoter (<=1kb)
MIR5191	Promoter (<=1kb)
MIR548A1	Intron (ENST00000637804.1/105374956, intron 4 of 5)
MIR548AB	Distal Intergenic
MIR548AE1	Distal Intergenic
MIR548AS	Intron (ENST00000377067.9/2262, intron 7 of 7)
MIR5681A	Distal Intergenic
MIR5692C1	Intron (ENST00000646290.1/153328, intron 3 of 10)
MIR5702	Distal Intergenic
MIR5702	Distal Intergenic
MIR585	Intron (ENST00000519560.5/6586, intron 4 of 35)
MIR6078	Distal Intergenic
MIR7107	Intron (ENST00000377071.9/84678, intron 12 of 22)
MIR8080	Intron (ENST00000466387.5/1496, intron 11 of 21)
MIR8081	Intron (ENST00000637185.1/100996590, intron 1 of 7)
MIR938	Intron (ENST00000375400.7/6840, intron 3 of 35)
MIR99AHG	Promoter (<=1kb)
MIRLET7C	Intron (ENST00000653129.1/388815, intron 8 of 10)
MORC4	Intron (ENST00000604604.1/79710, intron 1 of 1)
MPPED2	Distal Intergenic
MRO	Distal Intergenic
MROH2B	Exon (ENST00000503890.5/133558, exon 19 of 31)
MRPS31	Distal Intergenic
MSR1	Promoter (<=1kb)
MTBP	Intron (ENST00000395601.7/6641, intron 4 of 7)
MTCL1	Distal Intergenic
MTHFD1	Intron (ENST00000545908.6/4522, intron 2 of 26)
MTHFD2P1	Distal Intergenic
MTM1	Promoter (2-3kb)
MTRNR2L5	Intron (ENST00000613346.4/65217, intron 2 of 5)
MTURN	Distal Intergenic
MTUS1	Intron (ENST00000381869.5/57509, intron 3 of 13)
MUC20	Promoter (<=1kb)
MUC4	Promoter (2-3kb)
MVK	Distal Intergenic
MYCNUT	Distal Intergenic
MYH9	Distal Intergenic
MYLK3	Promoter (<=1kb)
MYO1B	Distal Intergenic
MYOF	Intron (ENST00000359263.9/26509, intron 1 of 53)
MYT1L	Promoter (<=1kb)
MYZAP	Distal Intergenic
N4BP3	Distal Intergenic
NANOS1	Intron (ENST00000663084.1/ENST00000663084.1, intron 2 of 3)
NCAPD2	Promoter (<=1kb)
NDFIP1	Distal Intergenic
NEGR1	Intron (ENST00000665984.1/ENST00000665984.1, intron 4 of 6)
NEIL3	Intron (ENST00000656694.1/ENST00000656694.1, intron 1 of 4)
NEK6	Promoter (1-2kb)
NELL1	Intron (ENST00000325319.9/4745, intron 14 of 18)
NEUROD1	Distal Intergenic
NEUROG1	Distal Intergenic
NEUROG1	Distal Intergenic
NFATC2	Intron (ENST00000396009.7/4773, intron 9 of 9)
NFATC2	Promoter (<=1kb)
NFIA	Intron (ENST00000371191.5/4774, intron 3 of 10)
NFKB1	Intron (ENST00000394820.8/4790, intron 5 of 23)
NGLY1	Intron (ENST00000280700.10/55768, intron 3 of 11)
NHSL1	Intron (ENST00000427025.6/57224, intron 1 of 6)
NINJ2	Promoter (2-3kb)
NINJ2-AS1	Promoter (<=1kb)
NMBR	Distal Intergenic
NMNAT2	Promoter (1-2kb)
NMUR2	Intron (ENST00000663460.1/ENST00000663460.1, intron 1 of 3)
NOVA1	Distal Intergenic
NOX3	Distal Intergenic
NPIPB2	Intron (ENST00000673243.1/729978, intron 3 of 9)
NR2F2-AS1	Intron (ENST00000619812.1/ENST00000619812.1, intron 3 of 3)
NRARP	Intron (ENST00000673408.1/ENST00000673408.1, intron 2 of 3)
NRG2	Promoter (1-2kb)
NRG2	Intron (ENST00000541337.5/9542, intron 1 of 7)
NRG3	Distal Intergenic
NSG2	Promoter (1-2kb)
NTF3	Intron (ENST00000537192.1/ENST00000537192.1, intron 2 of 4)
NTF3	Intron (ENST00000423158.4/4908, intron 1 of 1)
NTF3	Intron (ENST00000535299.5/4908, intron 4 of 4)
NUAK2	Distal Intergenic
NUDT12	Intron (ENST00000662211.1/ENST00000662211.1, intron 4 of 5)
NXN	Intron (ENST00000336868.8/64359, intron 1 of 7)
NXPH1	Distal Intergenic
OBI1-AS1	Intron (ENST00000607862.5/100874222, intron 1 of 2)
OLAH	Promoter (2-3kb)
OLFM3	Promoter (2-3kb)
OLFM3	Distal Intergenic
OLFM3	Distal Intergenic
OPA1	Intron (ENST00000361150.6/4976, intron 27 of 28)
OR1M1	Distal Intergenic
OR1M1	Distal Intergenic
OR5AS1	Distal Intergenic
OR5K4	Intron (ENST00000508616.1/ENST00000508616.1, intron 2 of 3)
OSBPL8	Intron (ENST00000393249.6/114882, intron 1 of 25)
OTUD1	Intron (ENST00000668836.1/ENST00000668836.1, intron 1 of 2)
P2RX4	Intron (ENST00000337233.8/5025, intron 5 of 11)
P2RY1	Intron (ENST00000659139.1/ENST00000659139.1, intron 2 of 3)
P2RY14	Promoter (1-2kb)
P3H2	Distal Intergenic
P3H2	Distal Intergenic
PABPC3	Distal Intergenic
PACRG-AS3	Intron (ENST00000337019.7/135138, intron 5 of 6)
PALLD	Intron (ENST00000505667.6/23022, intron 10 of 21)
PAPPA2	Intron (ENST00000367661.7/60676, intron 2 of 4)
PARP11	Intron (ENST00000669712.1/ENST00000669712.1, intron 2 of 3)
PARP16	Intron (ENST00000559805.1/54956, intron 2 of 3)
PAX1	Distal Intergenic
PCDH1	Distal Intergenic
PCDH15	Intron (ENST00000613346.4/65217, intron 2 of 5)
PCDH17	Distal Intergenic
PCDH17	Distal Intergenic
PCDH19	Distal Intergenic
PCDH9	Promoter (1-2kb)
PCDHB8	Promoter (<=1kb)
PCDHGC5	Intron (ENST00000517417.2/56114, intron 2 of 3)
PCTP	Promoter (1-2kb)
PDE2A	Promoter (<=1kb)
PDE4D	Promoter (<=1kb)
PDE4D	Intron (ENST00000340635.11/5144, intron 1 of 14)
PDP2	Exon (ENST00000568720.1/57546, exon 3 of 3)
PDZD2	Intron (ENST00000438447.2/23037, intron 2 of 24)
PDZD2	Intron (ENST00000438447.2/23037, intron 2 of 24)
PDZD2	Promoter (1-2kb)
PDZD8	Exon (ENST00000549104.1/ENST00000549104.1, exon 1 of 3)
PEG3	Promoter (<=1kb)
PEG3	Promoter (<=1kb)
PFKFB4	Promoter (2-3kb)
PHC2	Intron (ENST00000630909.2/ENST00000630909.2, intron 1 of 1)
PHF14	Intron (ENST00000625468.2/ENST00000625468.2, intron 3 of 4)
PHTF2	Promoter (<=1kb)
PHYKPL	Promoter (<=1kb)
PIFO	Exon (ENST00000423668.1/ENST00000423668.1, exon 5 of 9)
PIK3CB	Intron (ENST00000477593.5/5291, intron 1 of 22)
PIM1	Distal Intergenic
PIWIL4	Intron (ENST00000543336.5/143689, intron 12 of 13)
PKIG	Promoter (<=1kb)
PKP1	Intron (ENST00000263946.7/5317, intron 2 of 14)
PLA2G4F	Promoter (<=1kb)
PLAAT1	Distal Intergenic
PLAC4	Promoter (1-2kb)
PLBD1	Intron (ENST00000240617.10/79887, intron 6 of 10)
PLCH1-AS2	Intron (ENST00000494598.5/23007, intron 21 of 21)
PLD1	Promoter (2-3kb)
PLEKHG1	Intron (ENST00000644968.1/57480, intron 2 of 15)
PLEKHG6	Promoter (1-2kb)
PLEKHM2	Exon (ENST00000375799.8/23207, exon 8 of 20)
PLPP6	Intron (ENST00000485616.5/55064, intron 9 of 12)
PLXDC2	Intron (ENST00000377242.7/84898, intron 12 of 12)
PLXNA1	Distal Intergenic
PLXNA2	Intron (ENST00000367033.4/5362, intron 3 of 31)
PLXND1	Distal Intergenic
PNCK	Promoter (<=1kb)
PNCK	Promoter (<=1kb)
PNCK	Promoter (2-3kb)
PODXL	Distal Intergenic
POLR3A	Intron (ENST00000616246.4/11128, intron 7 of 7)
POU1F1	Distal Intergenic
POU3F4	Distal Intergenic
POU5F1	Promoter (1-2kb)
POU6F2	Promoter (<=1kb)
PPARGC1B	Intron (ENST00000360453.8/133522, intron 1 of 10)
PPM1L	Intron (ENST00000497343.5/151742, intron 1 of 2)
PPP1R17	Distal Intergenic
PPP1R2	Intron (ENST00000417011.1/ENST00000417011.1, intron 1 of 1)
PPP1R2B	Distal Intergenic
PPP2R2B	Intron (ENST00000394409.7/5521, intron 1 of 8)
PRELID2	Intron (ENST00000659832.1/ENST00000659832.1, intron 1 of 3)
PREX1	Distal Intergenic
PRKD1	Promoter (<=1kb)
PRND	Promoter (<=1kb)
PRR16	Distal Intergenic
PRR16	Promoter (<=1kb)
PRRC2C	Distal Intergenic
PRSS12	Intron (ENST00000296498.3/8492, intron 8 of 12)
PRSS35	Distal Intergenic
PRTG	Intron (ENST00000389286.9/283659, intron 2 of 19)
PRTG	Distal Intergenic
PRTG	Distal Intergenic
PSAP	Exon (ENST00000441348.1/ENST00000441348.1, exon 1 of 2)
PSMA6	Distal Intergenic
PTCD1	Promoter (1-2kb)
PTCH1	Promoter (2-3kb)
PTPA	Promoter (<=1kb)
PTPRD	Intron (ENST00000381196.8/5789, intron 8 of 42)
PTPRD-AS2	Distal Intergenic
PTPRO	Intron (ENST00000393736.3/85004, intron 2 of 3)
PUM2	Distal Intergenic
RAB9BP1	Intron (ENST00000524336.5/ENST00000524336.5, intron 2 of 2)
RAD23B	Distal Intergenic
RAD50	Intron (ENST00000378953.8/441108, intron 2 of 3)
RAI14	Promoter (<=1kb)
RALGAPA2	Distal Intergenic
RAP2B	Distal Intergenic
RAP2C	Promoter (<=1kb)
RAPGEF3	Promoter (1-2kb)
RASL11B	Intron (ENST00000401642.8/152579, intron 5 of 8)
RASSF4	Intron (ENST00000425541.2/ENST00000425541.2, intron 1 of 1)
RBM41	Promoter (<=1kb)
RBM8A	Intron (ENST00000412239.1/105371260, intron 2 of 2)
RCOR3	Promoter (<=1kb)
RELL1	Distal Intergenic
RFC3	Intron (ENST00000434425.5/5983, intron 8 of 8)
RFX3	Intron (ENST00000382004.7/5991, intron 2 of 17)
RFX3-AS1	Distal Intergenic
RGS6	Intron (ENST00000553525.6/9628, intron 2 of 17)
RHOB	Distal Intergenic
RHOBTB2	Promoter (<=1kb)
RIMKLB	Promoter (2-3kb)
RIMKLB	Intron (ENST00000538758.1/57494, intron 1 of 1)
RIN2	Intron (ENST00000432334.2/54453, intron 1 of 3)
RIN2	Intron (ENST00000432334.2/54453, intron 1 of 3)
RIOK2	Intron (ENST00000504578.2/ENST00000504578.2, intron 5 of 6)
RMND5B	Promoter (<=1kb)
RMND5B	Promoter (<=1kb)
RNF165	Distal Intergenic
RNF223	Promoter (<=1kb)
RNU6-7	Distal Intergenic
RNVU1-19	Distal Intergenic
RNVU1-4	Promoter (<=1kb)
ROBO1	Intron (ENST00000464233.6/6091, intron 4 of 30)
ROBO2	Intron (ENST00000487694.7/6092, intron 3 of 26)
RSPRY1	Promoter (<=1kb)
RTEL1-TNFRSF6B	Promoter (<=1kb)
RUNX1	Intron (ENST00000651798.1/ENST00000651798.1, intron 1 of 1)
RUSC2	Promoter (<=1kb)
RUVBL1	Intron (ENST00000254730.11/60678, intron 1 of 6)
RYBP	Distal Intergenic
RYBP	Distal Intergenic
SAE1	3' UTR
SAP30L	Distal Intergenic
SAR1B	Intron (ENST00000507419.5/51128, intron 1 of 6)
SAV1	Distal Intergenic
SCAPER	Intron (ENST00000563290.6/49855, intron 25 of 31)
SCARB1	Distal Intergenic
SCFD2	Intron (ENST00000401642.8/152579, intron 5 of 8)
SCGB3A2	Intron (ENST00000510432.1/389336, intron 2 of 2)
SCHIP1	Intron (ENST00000476809.7/100505385, intron 5 of 9)
SCHIP1	Promoter (<=1kb)
SCHIP1	Promoter (1-2kb)
SCN5A	Distal Intergenic
SCNN1B	Promoter (2-3kb)
SEC61G	Distal Intergenic
SEMA3C	Intron (ENST00000265361.8/10512, intron 2 of 17)
SEMA4B	Promoter (2-3kb)
SEMA4C	Downstream (1-2kb)
SEMA5A	Intron (ENST00000511310.1/ENST00000511310.1, intron 1 of 3)
SEMA6A-AS2	Distal Intergenic
SENP5	Intron (ENST00000445299.6/205564, intron 1 of 8)
SEPTIN6	Distal Intergenic
SERPINB1	Distal Intergenic
SESTD1	Distal Intergenic
SGCA	Promoter (1-2kb)
SGCE	Distal Intergenic
SGMS2	5' UTR
SH2D1A	Intron (ENST00000469481.1/10735, intron 2 of 3)
SH3PXD2A	Intron (ENST00000369774.8/9644, intron 6 of 14)
SH3PXD2A	Intron (ENST00000369774.8/9644, intron 5 of 14)
SH3PXD2A	Promoter (<=1kb)
SH3PXD2B	Intron (ENST00000660356.1/ENST00000660356.1, intron 1 of 1)
SH3TC2	Intron (ENST00000504690.5/79628, intron 18 of 19)
SH3TC2	Intron (ENST00000504690.5/79628, intron 17 of 19)
SHB	Intron (ENST00000540557.1/6461, intron 1 of 11)
SHROOM3	Intron (ENST00000296043.7/57619, intron 2 of 10)
SIAH2	Intron (ENST00000663257.1/ENST00000663257.1, intron 1 of 2)
SIL1	Intron (ENST00000394817.7/64374, intron 7 of 9)
SIL1	Promoter (1-2kb)
SLC12A2	Promoter (<=1kb)
SLC19A3	Promoter (<=1kb)
SLC1A2	Promoter (<=1kb)
SLC20A2	Intron (ENST00000520262.6/6575, intron 1 of 10)
SLC23A2	Distal Intergenic
SLC24A5	Exon (ENST00000664705.1/ENST00000664705.1, exon 6 of 6)
SLC25A13	Intron (ENST00000265631.9/10165, intron 11 of 17)
SLC25A36	Distal Intergenic
SLC25A48	Intron (ENST00000509372.1/153328, intron 2 of 3)
SLC25A48	Distal Intergenic
SLC25A48	Intron (ENST00000646290.1/153328, intron 4 of 10)
SLC25A51	Intron (ENST00000540557.1/6461, intron 6 of 11)
SLC28A1	Exon (ENST00000657848.1/ENST00000657848.1, exon 1 of 2)
SLC45A3	Promoter (<=1kb)
SLC45A3	Distal Intergenic
SLC4A7	Distal Intergenic
SLC6A19	Promoter (1-2kb)
SLC7A11	Intron (ENST00000280612.9/23657, intron 5 of 11)
SLC7A6	Promoter (<=1kb)
SLC9A7P1	Distal Intergenic
SLC9A9-AS1	Intron (ENST00000316549.11/285195, intron 14 of 15)
SLCO3A1	3' UTR
SLN	Downstream (2-3kb)
SLURP1	Promoter (2-3kb)
SMAD3	Intron (ENST00000559460.5/4088, intron 1 of 3)
SMCR5	Promoter (<=1kb)
SMIM30	Distal Intergenic
SMOC2	Distal Intergenic
SMPDL3A	Distal Intergenic
SMPDL3A	Distal Intergenic
SMURF1	Intron (ENST00000361368.6/57154, intron 1 of 17)
SMYD2	Intron (ENST00000491455.5/56950, intron 1 of 10)
SNORD3G	Distal Intergenic
SNX18	Distal Intergenic
SNX24	Intron (ENST00000513613.5/28966, intron 1 of 4)
SNX24	Promoter (2-3kb)
SNX8	Promoter (<=1kb)
SORCS2	Intron (ENST00000507866.6/57537, intron 4 of 26)
SOWAHC	Distal Intergenic
SOWAHC	Distal Intergenic
SOX17	Distal Intergenic
SOX2-OT	Promoter (1-2kb)
SOX2-OT	Promoter (<=1kb)
SOX2-OT	Promoter (<=1kb)
SOX3	Distal Intergenic
SOX3	Distal Intergenic
SOX3	Promoter (<=1kb)
SOX5	Intron (ENST00000451604.7/6660, intron 4 of 14)
SOX6	Promoter (<=1kb)
SPACA6	Promoter (<=1kb)
SPARC	Intron (ENST00000518905.1/101927096, intron 2 of 2)
SPARC	Distal Intergenic
SPARC	Distal Intergenic
SPINK2	Distal Intergenic
SPRED1	Promoter (1-2kb)
SPSB4	Intron (ENST00000310546.3/92369, intron 2 of 2)
SPTLC3	Intron (ENST00000399002.7/55304, intron 1 of 11)
SPTLC3	Intron (ENST00000399002.7/55304, intron 6 of 11)
SQOR	Intron (ENST00000564080.1/58472, intron 1 of 5)
SQSTM1	Promoter (2-3kb)
SRSF4	Promoter (2-3kb)
SSBP3	Promoter (1-2kb)
SSBP3	Intron (ENST00000610401.4/23648, intron 4 of 17)
ST6GAL1	Promoter (<=1kb)
STARD4-AS1	Intron (ENST00000666013.1/100505678, intron 2 of 4)
STAT6	Promoter (1-2kb)
STC1	Distal Intergenic
STK10	Intron (ENST00000176763.10/6793, intron 2 of 18)
STK10	Intron (ENST00000176763.10/6793, intron 7 of 18)
STK39	Distal Intergenic
STMN2	Promoter (<=1kb)
STON1-GTF2A1L	Promoter (<=1kb)
STPG3	Promoter (1-2kb)
STX1A	Intron (ENST00000395156.7/6804, intron 1 of 9)
STX8	Intron (ENST00000306357.9/9482, intron 7 of 7)
SUGCT	Intron (ENST00000401647.6/79783, intron 12 of 12)
SULF1	Intron (ENST00000525061.5/23213, intron 1 of 4)
SULF2	Distal Intergenic
SULT1C2	Promoter (<=1kb)
SV2C	Intron (ENST00000502798.7/22987, intron 4 of 12)
SYNPO2	Intron (ENST00000610556.4/171024, intron 1 of 4)
SYT10	Distal Intergenic
SYT16	Intron (ENST00000554138.1/83851, intron 1 of 1)
SYT17	Promoter (2-3kb)
SYTL4	Intron (ENST00000372989.5/94121, intron 1 of 18)
TAFA1	Distal Intergenic
TAFA4	Intron (ENST00000295569.12/151647, intron 1 of 5)
TANC1	Intron (ENST00000263635.8/85461, intron 2 of 26)
TARID	Intron (ENST00000607033.5/100507308, intron 5 of 8)
TAS2R41	Intron (ENST00000429289.5/285965, intron 2 of 4)
TBC1D5	5' UTR
TCF7L1	Intron (ENST00000282111.4/83439, intron 3 of 11)
TEAD1	Intron (ENST00000527636.6/7003, intron 3 of 12)
TEAD4	Intron (ENST00000358409.6/7004, intron 2 of 11)
TEK	Intron (ENST00000519097.5/7010, intron 1 of 20)
TENM3	Intron (ENST00000513201.1/55714, intron 1 of 3)
TET2	Intron (ENST00000305737.6/54790, intron 1 of 2)
TET3	Intron (ENST00000409262.7/200424, intron 2 of 10)
TEX13A	Intron (ENST00000372582.6/26280, intron 2 of 10)
TEX52	Intron (ENST00000644123.1/55846, intron 5 of 6)
TFAP2A-AS2	Intron (ENST00000481704.1/ENST00000481704.1, intron 1 of 2)
TFAP2C	Distal Intergenic
TFAP2C	Distal Intergenic
TFB1M	Distal Intergenic
TFCP2L1	Distal Intergenic
TFEB	Promoter (2-3kb)
TFRC	Exon (ENST00000360110.9/7037, exon 4 of 19)
TGM2	Promoter (1-2kb)
THY1	Distal Intergenic
TIAM2	Promoter (1-2kb)
TIFAB	Distal Intergenic
TIMD4	Exon (ENST00000274532.7/91937, exon 4 of 9)
TIMM21	Distal Intergenic
TKT	Distal Intergenic
TLE1	Promoter (2-3kb)
TLL1	Distal Intergenic
TM4SF1-AS1	Promoter (1-2kb)
TMC1	Distal Intergenic
TMC1	Distal Intergenic
TMCC3	Promoter (1-2kb)
TMEM108	Intron (ENST00000321871.10/66000, intron 4 of 5)
TMEM109	Promoter (<=1kb)
TMEM131	Promoter (1-2kb)
TMEM268	Distal Intergenic
TMEM98	Distal Intergenic
TMPRSS4	Promoter (1-2kb)
TMTC2	Distal Intergenic
TMTC2	Intron (ENST00000321196.8/160335, intron 11 of 11)
TMTC4	Intron (ENST00000376234.7/84899, intron 11 of 17)
TNFAIP3	Promoter (1-2kb)
TNFAIP8	Promoter (1-2kb)
TNFAIP8	Distal Intergenic
TNIP3	Promoter (<=1kb)
TNKS1BP1	Promoter (<=1kb)
TNRC6B	Intron (ENST00000441751.5/23112, intron 1 of 3)
TNS3	Distal Intergenic
TP63	Intron (ENST00000264731.8/8626, intron 3 of 13)
TP63	Intron (ENST00000264731.8/8626, intron 3 of 13)
TP63	Intron (ENST00000264731.8/8626, intron 3 of 13)
TPBG	Distal Intergenic
TPM1	Promoter (<=1kb)
TRAF3IP2-AS1	Intron (ENST00000438298.6/643749, intron 1 of 2)
TRAM1L1	Distal Intergenic
TRIB2	Intron (ENST00000664018.1/100506457, intron 4 of 5)
TRIM32	Intron (ENST00000313400.8/23245, intron 10 of 22)
TRIM52-AS1	Intron (ENST00000511331.5/101928649, intron 2 of 3)
TRIO	Intron (ENST00000344204.9/7204, intron 1 of 56)
TRIO	Promoter (1-2kb)
TRIOBP	Promoter (<=1kb)
TRMO	Promoter (1-2kb)
TRMT11	Intron (ENST00000648977.1/60487, intron 17 of 22)
TRPC6	Distal Intergenic
TRPS1	Distal Intergenic
TSN	Exon (ENST00000661690.1/ENST00000661690.1, exon 1 of 5)
TSNARE1	Intron (ENST00000524325.6/203062, intron 11 of 13)
TSPAN17	Distal Intergenic
TSPAN18	Promoter (1-2kb)
TSPAN18	Intron (ENST00000533786.5/90139, intron 2 of 6)
TSPAN9	Intron (ENST00000537971.5/10867, intron 1 of 7)
TSPAN9	Distal Intergenic
TSPAN9	Promoter (1-2kb)
TTC3	Intron (ENST00000418766.5/7267, intron 19 of 32)
TTC7A	Promoter (<=1kb)
TUB-AS1	Intron (ENST00000534099.5/7275, intron 1 of 11)
TUSC3	Distal Intergenic
TUT7	Intron (ENST00000443163.1/ENST00000443163.1, intron 1 of 2)
TWIST2	Intron (ENST00000448943.2/117581, intron 1 of 1)
TXN	Promoter (2-3kb)
UBASH3B	Intron (ENST00000284273.6/84959, intron 1 of 13)
UBE2B	Exon (ENST00000623411.1/ENST00000623411.1, exon 1 of 1)
UBTD2	Distal Intergenic
ULBP1	Promoter (1-2kb)
UNC93A	Promoter (1-2kb)
UPK2	Intron (ENST00000526143.2/283149, intron 1 of 7)
UPP1	Distal Intergenic
VBP1	Promoter (<=1kb)
VDAC1	Intron (ENST00000265333.8/7416, intron 1 of 8)
VDAC2	Intron (ENST00000298468.9/7417, intron 8 of 9)
VEZF1	Exon (ENST00000577267.1/ENST00000577267.1, exon 1 of 2)
VIT	Intron (ENST00000379242.7/5212, intron 1 of 15)
VRK2	Promoter (1-2kb)
VRK2	Intron (ENST00000605503.1/ENST00000605503.1, intron 1 of 1)
VRK2	Distal Intergenic
VWDE	5' UTR
WDR75	Distal Intergenic
WNT7A	Distal Intergenic
WNT8A	Distal Intergenic
WWC1	Distal Intergenic
WWC1	Promoter (<=1kb)
WWOX	Intron (ENST00000569332.5/51741, intron 7 of 7)
WWTR1	Intron (ENST00000465804.5/25937, intron 4 of 7)
XGY2	Intron (ENST00000419513.7/7499, intron 1 of 8)
XKR4	Intron (ENST00000671242.1/ENST00000671242.1, intron 1 of 2)
XKR4	Intron (ENST00000327381.7/114786, intron 1 of 2)
XRCC5	Promoter (<=1kb)
XXYLT1	Distal Intergenic
XXYLT1	Distal Intergenic
YBX3	Promoter (<=1kb)
ZBBX	Intron (ENST00000496403.1/ENST00000496403.1, intron 1 of 1)
ZBED1	Intron (ENST00000334651.11/207063, intron 1 of 6)
ZBED1	Intron (ENST00000334651.11/207063, intron 1 of 6)
ZBED9	Intron (ENST00000530247.1/114821, intron 1 of 4)
ZBED9	Promoter (2-3kb)
ZBTB18	3' UTR
ZBTB20	Intron (ENST00000653398.1/ENST00000653398.1, intron 2 of 6)
ZDHHC11	Promoter (<=1kb)
ZDHHC11B	Intron (ENST00000508859.7/653082, intron 4 of 13)
ZEB2	Promoter (<=1kb)
ZFAT	Intron (ENST00000520356.5/57623, intron 11 of 13)
ZFP42	Distal Intergenic
ZFP62	Distal Intergenic
ZFPM2	Intron (ENST00000407775.7/23414, intron 3 of 7)
ZIC3	Exon (ENST00000637564.1/ENST00000637564.1, exon 1 of 5)
ZIC3	Distal Intergenic
ZIC4	Intron (ENST00000473299.1/ENST00000473299.1, intron 2 of 5)
ZMIZ1	Intron (ENST00000334512.10/57178, intron 7 of 24)
ZMIZ2	Distal Intergenic
ZMYM4	Distal Intergenic
ZMYND8	Distal Intergenic
ZNF185	Promoter (<=1kb)
ZNF248	Promoter (<=1kb)
ZNF253	Distal Intergenic
ZNF358	Promoter (2-3kb)
ZNF385D	Promoter (1-2kb)
ZNF433-AS1	Promoter (<=1kb)
ZNF440	Promoter (<=1kb)
ZNF441	Promoter (<=1kb)
ZNF454	Promoter (<=1kb)
ZNF462	Intron (ENST00000472574.1/58499, intron 1 of 3)
ZNF471	Promoter (<=1kb)
ZNF518B	Distal Intergenic
ZNF532	Distal Intergenic
ZNF558	Promoter (<=1kb)
ZNF585B	Promoter (<=1kb)
ZNF592	Promoter (2-3kb)
ZNF608	Promoter (1-2kb)
ZNF621	Intron (ENST00000412811.1/ENST00000412811.1, intron 2 of 2)
ZNF667-AS1	Promoter (<=1kb)
ZNF713	Promoter (<=1kb)
ZNF736	Promoter (2-3kb)
ZNF736	Promoter (<=1kb)
ZNF75D	Promoter (<=1kb)
ZNF831	Intron (ENST00000637017.1/128611, intron 6 of 7)
ZNF878	Promoter (<=1kb)
ZNF90	Intron (ENST00000469078.5/7643, intron 1 of 5)
ZNF92	Distal Intergenic
ZSCAN10	Promoter (1-2kb)

## Sheet: OC1
SYMBOL	annotation
ABCA1	Distal Intergenic
ABCA4	Promoter (<=1kb)
ABHD11	Distal Intergenic
ABTB1	3' UTR
ACKR2	5' UTR
ADAMTS17	Promoter (<=1kb)
ADAR	Distal Intergenic
ADCY2	Distal Intergenic
ADGRA2	Promoter (<=1kb)
ADGRE1	Distal Intergenic
ADGRG6	Intron (ENST00000230173.10/57211, intron 4 of 25)
AGBL1-AS1	Intron (ENST00000441037.7/123624, intron 22 of 24)
AHCYL1	Distal Intergenic
AHDC1	Intron (ENST00000247087.10/27245, intron 1 of 5)
AHDC1	Promoter (1-2kb)
AHDC1	Promoter (1-2kb)
AKNA	Promoter (<=1kb)
AKR1B15	Promoter (1-2kb)
ALDH1L1	Promoter (<=1kb)
ANAPC13	Distal Intergenic
ANKMY2	Intron (ENST00000663260.1/ENST00000663260.1, intron 3 of 3)
ANTKMT	Promoter (<=1kb)
AP2A2	Promoter (1-2kb)
AP2A2	Intron (ENST00000529818.5/161, intron 4 of 4)
AP3D1	Intron (ENST00000398665.8/84444, intron 1 of 27)
APP	Distal Intergenic
ARAP3	Intron (ENST00000653358.1/ENST00000653358.1, intron 1 of 1)
ARG2	Promoter (2-3kb)
ARHGAP27	Exon (ENST00000589730.1/ENST00000589730.1, exon 1 of 2)
ARID1B	Intron (ENST00000346085.10/57492, intron 7 of 20)
ATF3	Promoter (<=1kb)
ATOH8	Distal Intergenic
ATOH8	Promoter (<=1kb)
ATP10B	Intron (ENST00000327245.10/23120, intron 1 of 25)
ATP6V0A1	Promoter (<=1kb)
ATXN7L1	Intron (ENST00000419735.7/222255, intron 3 of 11)
ATXN7L1	Intron (ENST00000419735.7/222255, intron 2 of 11)
BACH2	Intron (ENST00000257749.9/60468, intron 1 of 8)
BAIAP2	Promoter (2-3kb)
BIN1	Exon (ENST00000376113.6/274, exon 13 of 14)
BMPER	Distal Intergenic
BOC	Intron (ENST00000464546.5/91653, intron 2 of 3)
BRF2	Promoter (1-2kb)
BSCL2	Promoter (<=1kb)
C11orf49	Promoter (<=1kb)
C15orf54	Intron (ENST00000561058.5/ENST00000561058.5, intron 1 of 5)
C17orf112	Distal Intergenic
C9orf116	Promoter (<=1kb)
CABP1	Exon (ENST00000667391.1/ENST00000667391.1, exon 2 of 2)
CACNA1C-AS4	Intron (ENST00000327702.12/775, intron 3 of 47)
CACNA1E	Intron (ENST00000524607.6/777, intron 2 of 11)
CALN1	Distal Intergenic
CBX7	Distal Intergenic
CCDC178	Distal Intergenic
CCDC192	Promoter (<=1kb)
CCN4	Intron (ENST00000377862.6/8840, intron 1 of 2)
CCNJL	Intron (ENST00000644926.1/79616, intron 3 of 6)
CD200	Distal Intergenic
CD82	Promoter (2-3kb)
CDC14A	Promoter (1-2kb)
CDC42EP4	Promoter (<=1kb)
CDH3	Promoter (<=1kb)
CDK5R1	Promoter (2-3kb)
CDK6-AS1	Intron (ENST00000435695.1/101927497, intron 1 of 1)
CECR2	Promoter (<=1kb)
CECR2	Intron (ENST00000400585.6/27443, intron 1 of 18)
CELF3	Promoter (<=1kb)
CELF4	Intron (ENST00000420428.7/56853, intron 2 of 12)
CFAP65	Promoter (<=1kb)
CHCHD6	Intron (ENST00000503119.5/84303, intron 4 of 7)
CHCHD6	Intron (ENST00000503119.5/84303, intron 5 of 7)
CHRM3-AS2	Intron (ENST00000468573.5/1131, intron 6 of 8)
CLEC3A	Intron (ENST00000302536.3/57687, intron 7 of 8)
CLIC5	Distal Intergenic
CLIP4	3' UTR
CLMP	Intron (ENST00000448775.4/79827, intron 1 of 6)
CLVS1	Promoter (<=1kb)
CLYBL	Intron (ENST00000376355.7/171425, intron 2 of 7)
CNNM3	Exon (ENST00000480035.1/26505, exon 3 of 4)
CNTFR	Promoter (1-2kb)
CNTNAP2	Intron (ENST00000361727.8/26047, intron 12 of 23)
COL8A1	Intron (ENST00000452013.5/1295, intron 2 of 3)
COTL1	Promoter (<=1kb)
CPNE5	Intron (ENST00000244751.7/57699, intron 10 of 20)
CRABP2	Exon (ENST00000441272.2/ENST00000441272.2, exon 1 of 2)
CRB2	Promoter (1-2kb)
CSMD1	Intron (ENST00000635120.2/64478, intron 1 of 69)
CSRP1	Promoter (2-3kb)
CTIF	Intron (ENST00000256413.8/9811, intron 1 of 11)
CUEDC1	Promoter (<=1kb)
CUEDC1	Intron (ENST00000577830.6/404093, intron 1 of 10)
CXXC5	Intron (ENST00000515296.1/ENST00000515296.1, intron 2 of 5)
CYB561	3' UTR
CYTH1	Promoter (<=1kb)
DAB1	Intron (ENST00000371236.6/1600, intron 2 of 14)
DAB2	Promoter (<=1kb)
DAB2IP	Intron (ENST00000394340.7/153090, intron 2 of 5)
DCAF6	Promoter (<=1kb)
DCLK1	Promoter (1-2kb)
DHRS3	Promoter (<=1kb)
DHX35	Distal Intergenic
DIAPH3	Promoter (<=1kb)
DIDO1	Promoter (<=1kb)
DISP1	Promoter (<=1kb)
DISP2	Promoter (<=1kb)
DLGAP1	Exon (ENST00000584060.1/ENST00000584060.1, exon 1 of 2)
DLGAP4	Intron (ENST00000373913.7/22839, intron 1 of 12)
DLX5	Promoter (2-3kb)
DNAJB12	Downstream (<1kb)
DNAJB5	Promoter (1-2kb)
DNAJC13	Distal Intergenic
DPY30	Promoter (<=1kb)
DPYD-AS1	Intron (ENST00000422980.1/100873932, intron 1 of 4)
DPYD-AS1	Intron (ENST00000370192.7/1806, intron 14 of 22)
DUSP12	Distal Intergenic
DUSP8	Promoter (<=1kb)
DYNLT1	Promoter (<=1kb)
EBF1	Intron (ENST00000519890.5/1879, intron 2 of 11)
EFNA5	Intron (ENST00000333274.11/1946, intron 1 of 4)
EFNA5	Intron (ENST00000333274.11/1946, intron 1 of 4)
EFNA5	Intron (ENST00000333274.11/1946, intron 1 of 4)
EFNB1	Promoter (<=1kb)
EHBP1	Promoter (<=1kb)
EIF3L	Promoter (<=1kb)
ELF4	3' UTR
ELP3	Intron (ENST00000521015.5/55140, intron 14 of 14)
EPHA3	Distal Intergenic
EPHB2	Distal Intergenic
EPS8L3	Distal Intergenic
ERCC1	Intron (ENST00000423698.6/2067, intron 1 of 8)
ESM1	Distal Intergenic
EWSAT1	Distal Intergenic
EYA1	Promoter (<=1kb)
EYS	Intron (ENST00000503581.6/346007, intron 29 of 42)
FAM166C	Promoter (1-2kb)
FASLG	Distal Intergenic
FAT4	Promoter (<=1kb)
FBN2	Promoter (<=1kb)
FBXL7	Promoter (<=1kb)
FILNC1	Distal Intergenic
FMOD	Distal Intergenic
FN1	Promoter (<=1kb)
FOXB1	Distal Intergenic
FRA10AC1	Promoter (<=1kb)
FRS2	Intron (ENST00000547219.5/10818, intron 4 of 6)
FXYD4	Promoter (<=1kb)
GABRP	Distal Intergenic
GABRP	Promoter (2-3kb)
GALNT13	Promoter (1-2kb)
GALR1	Intron (ENST00000584843.1/ENST00000584843.1, intron 3 of 4)
GALT	Promoter (1-2kb)
GCNT2	Promoter (<=1kb)
GFRA2	Intron (ENST00000524240.6/2675, intron 1 of 8)
GJA1	Distal Intergenic
GJD2	Promoter (1-2kb)
GLIS2	Promoter (1-2kb)
GLYATL1	Promoter (<=1kb)
GNAZ	Promoter (<=1kb)
GNG2	Intron (ENST00000553312.1/ENST00000553312.1, intron 1 of 9)
GOLM1	Exon (ENST00000662252.1/ENST00000662252.1, exon 1 of 2)
GPATCH1	Promoter (<=1kb)
GPC6	Promoter (1-2kb)
GPR142	Distal Intergenic
GPR153	Promoter (<=1kb)
GPR156	Promoter (<=1kb)
GRAMD1B	Promoter (<=1kb)
GRAP2	Intron (ENST00000344138.9/9402, intron 1 of 7)
GREB1L	Intron (ENST00000584446.5/80000, intron 1 of 14)
GRID2	Intron (ENST00000637838.1/2895, intron 1 of 1)
GRIN2B	Intron (ENST00000609686.3/2904, intron 3 of 12)
GRXCR2	Downstream (1-2kb)
GS1-279B7.1	Distal Intergenic
GUCY1A2	Promoter (<=1kb)
HABP2	Distal Intergenic
HDAC1	Promoter (1-2kb)
HES3	Promoter (<=1kb)
HEXB	Promoter (<=1kb)
HHIP-AS1	Intron (ENST00000650526.1/2993, intron 2 of 14)
HK2	Exon (ENST00000660620.1/ENST00000660620.1, exon 1 of 3)
HMGCLL1	Promoter (<=1kb)
HMHB1	Intron (ENST00000503323.1/ENST00000503323.1, intron 4 of 4)
HS3ST6	Distal Intergenic
HSPB8	Intron (ENST00000541798.1/26353, intron 2 of 3)
HSPB8	Intron (ENST00000536009.1/ENST00000536009.1, intron 3 of 4)
HTR1A	Distal Intergenic
ID4	Promoter (1-2kb)
ID4	Distal Intergenic
IGF2BP2-AS1	Promoter (1-2kb)
IGFBP7	Intron (ENST00000295666.6/3490, intron 1 of 4)
IL22RA1	Downstream (2-3kb)
INHA	Distal Intergenic
IPO11-LRRC70	Distal Intergenic
ISYNA1	Promoter (1-2kb)
ITFG2-AS1	Exon (ENST00000538799.1/ENST00000538799.1, exon 1 of 1)
ITGB4	Promoter (1-2kb)
JADE2	Promoter (2-3kb)
JAK1	Promoter (2-3kb)
JAKMIP2-AS1	Promoter (<=1kb)
JAKMIP3	Promoter (<=1kb)
JPT1	Promoter (<=1kb)
KAZALD1	Intron (ENST00000445873.5/100038246, intron 2 of 2)
KCNAB1	Intron (ENST00000478609.5/7881, intron 2 of 3)
KCNC2	Promoter (<=1kb)
KCNC3	3' UTR
KCNK17	Intron (ENST00000373231.9/89822, intron 4 of 4)
KCNMA1	Intron (ENST00000604624.6/3778, intron 1 of 27)
KCNN2	Intron (ENST00000512097.8/3781, intron 6 of 10)
KCNN2	Intron (ENST00000512097.8/3781, intron 6 of 10)
KIAA1217	Intron (ENST00000376462.5/56243, intron 3 of 18)
KIAA1522	Distal Intergenic
KLF6	Promoter (<=1kb)
KLHL29	Exon (ENST00000415245.1/ENST00000415245.1, exon 2 of 2)
KLHL29	Intron (ENST00000486442.6/114818, intron 2 of 13)
KLHL29	Intron (ENST00000486442.6/114818, intron 2 of 13)
KRR1	Intron (ENST00000552856.1/ENST00000552856.1, intron 2 of 4)
KRTAP10-7	Promoter (2-3kb)
LACTBL1	Distal Intergenic
LAMA5	Distal Intergenic
LARGE1	Intron (ENST00000608642.5/9215, intron 5 of 5)
LARGE1	Promoter (<=1kb)
LARGE1	Distal Intergenic
LBHD2	Distal Intergenic
LCORL	Promoter (<=1kb)
LCP2	Intron (ENST00000046794.10/3937, intron 3 of 20)
LDB2	Promoter (<=1kb)
LEMD1-AS1	Promoter (2-3kb)
LEPROT	Intron (ENST00000475108.5/54741, intron 2 of 2)
LGI4	Promoter (<=1kb)
LHFPL6	Promoter (2-3kb)
LHX4-AS1	Distal Intergenic
LIF	Distal Intergenic
LIMK1	Distal Intergenic
LINC00376	Intron (ENST00000439454.3/104355293, intron 6 of 6)
LINC00484	Distal Intergenic
LINC00494	Distal Intergenic
LINC00598	Intron (ENST00000636651.1/2308, intron 2 of 3)
LINC00649	Promoter (<=1kb)
LINC00858	Promoter (2-3kb)
LINC00974	Exon (ENST00000456403.1/147093, exon 3 of 3)
LINC00976	Intron (ENST00000643616.1/106144608, intron 3 of 3)
LINC01101	Distal Intergenic
LINC01134	Intron (ENST00000667408.1/100133612, intron 1 of 1)
LINC01139	Distal Intergenic
LINC01229	Intron (ENST00000567851.5/ENST00000567851.5, intron 2 of 3)
LINC01318	Intron (ENST00000366209.6/104355287, intron 4 of 5)
LINC01471	Distal Intergenic
LINC01477	Distal Intergenic
LINC01554	Promoter (1-2kb)
LINC01564	Intron (ENST00000505197.1/101927136, intron 1 of 3)
LINC01791	Distal Intergenic
LINC01840	Downstream (2-3kb)
LINC01847	Intron (ENST00000641205.1/ENST00000641205.1, intron 1 of 2)
LINC01876	Intron (ENST00000635799.1/101929378, intron 1 of 4)
LINC01913	Distal Intergenic
LINC01935	Intron (ENST00000669555.1/ENST00000669555.1, intron 2 of 2)
LINC02004	Distal Intergenic
LINC02024	Intron (ENST00000484092.1/ENST00000484092.1, intron 1 of 1)
LINC02044	Promoter (<=1kb)
LINC02069	Distal Intergenic
LINC02103	Distal Intergenic
LINC02120	Distal Intergenic
LINC02145	Distal Intergenic
LINC02159	Downstream (<1kb)
LINC02225	Distal Intergenic
LINC02227	Exon (ENST00000522975.1/ENST00000522975.1, exon 1 of 2)
LINC02260	Distal Intergenic
LINC02261	Distal Intergenic
LINC02270	Distal Intergenic
LINC02273	Exon (ENST00000664690.1/ENST00000664690.1, exon 2 of 2)
LINC02421	Distal Intergenic
LINC02523	Promoter (<=1kb)
LINC02554	Distal Intergenic
LINC02644	Distal Intergenic
LMCD1-AS1	Intron (ENST00000654635.1/101927394, intron 3 of 6)
LMCD1-AS1	Promoter (1-2kb)
LMX1A	Distal Intergenic
LNCSRLR	Distal Intergenic
LNPEP	Distal Intergenic
LNPK	Distal Intergenic
LOC100129434	Promoter (<=1kb)
LOC101926913	Promoter (<=1kb)
LOC101928100	Promoter (<=1kb)
LOC101928858	Intron (ENST00000503106.5/ENST00000503106.5, intron 1 of 3)
LOC101928909	Promoter (<=1kb)
LOC102723322	Distal Intergenic
LOC105370401	Intron (ENST00000514473.2/105370401, intron 2 of 2)
LOC105370802	Distal Intergenic
LOC107984399	Intron (ENST00000532833.1/ENST00000532833.1, intron 1 of 1)
LOC148709	Promoter (<=1kb)
LOC284788	Promoter (2-3kb)
LOC285766	Intron (ENST00000580119.2/285766, intron 3 of 7)
LOC349160	Intron (ENST00000586239.5/349160, intron 1 of 4)
LPCAT2	Exon (ENST00000570308.5/4313, exon 13 of 14)
LPCAT4	Promoter (2-3kb)
LRP2	Promoter (<=1kb)
LRP5L	5' UTR
LRRTM3	Intron (ENST00000433211.7/29119, intron 7 of 17)
LRTM2	Exon (ENST00000543818.5/654429, exon 4 of 5)
LTBP1	Promoter (<=1kb)
LUZP2	Promoter (<=1kb)
LYPD6B	Promoter (<=1kb)
LYRM4	Promoter (1-2kb)
LYSMD2	Intron (ENST00000267838.7/256586, intron 1 of 2)
MAFA	Intron (ENST00000262577.6/23144, intron 9 of 11)
MAFB	Promoter (<=1kb)
MAFB	Promoter (<=1kb)
MALAT1	Distal Intergenic
MAP3K21	Distal Intergenic
MARCHF1	Intron (ENST00000503008.5/55016, intron 2 of 7)
MBNL2	Promoter (<=1kb)
MDM1	Intron (ENST00000539404.1/ENST00000539404.1, intron 1 of 1)
MED13L	Distal Intergenic
MEOX1	Intron (ENST00000593169.2/ENST00000593169.2, intron 2 of 2)
MIAT	Promoter (<=1kb)
MIR1302-7	Distal Intergenic
MIR147A	Distal Intergenic
MIR205HG	Promoter (<=1kb)
MIR3144	Distal Intergenic
MIR3144	Distal Intergenic
MIR3155A	Promoter (<=1kb)
MIR365B	Distal Intergenic
MIR3924	Distal Intergenic
MIR4255	Intron (ENST00000657513.1/ENST00000657513.1, intron 2 of 3)
MIR4257	Promoter (<=1kb)
MIR4275	Intron (ENST00000668598.1/ENST00000668598.1, intron 1 of 1)
MIR4290HG	Distal Intergenic
MIR4311	Promoter (2-3kb)
MIR4318	Distal Intergenic
MIR4462	Exon (ENST00000624365.1/ENST00000624365.1, exon 1 of 1)
MIR4478	Distal Intergenic
MIR4708	Intron (ENST00000555736.1/ENST00000555736.1, intron 1 of 3)
MIR4788	Distal Intergenic
MIR548A1	Distal Intergenic
MIR548X2	Distal Intergenic
MIR551A	Intron (ENST00000356575.9/1953, intron 4 of 36)
MIR554	Promoter (1-2kb)
MIR6165	Intron (ENST00000514506.1/100288866, intron 1 of 2)
MIR6790	Promoter (<=1kb)
MIR887	Promoter (1-2kb)
MLLT3	Intron (ENST00000380338.9/4300, intron 8 of 10)
MRM2	Promoter (<=1kb)
MSR1	Intron (ENST00000518026.5/4481, intron 2 of 5)
MYF5	Promoter (2-3kb)
MYH9	Promoter (<=1kb)
MYL6	Promoter (1-2kb)
MYLIP	Distal Intergenic
MYLK	Intron (ENST00000485162.5/100506826, intron 3 of 3)
MYLK3	Promoter (1-2kb)
MYO10	Exon (ENST00000513610.6/4651, exon 19 of 41)
MYO1B	Intron (ENST00000418908.5/4430, intron 2 of 5)
MYOF	Intron (ENST00000359263.9/26509, intron 1 of 53)
MYOM2	Promoter (1-2kb)
NCK2	Intron (ENST00000652190.1/ENST00000652190.1, intron 1 of 3)
NCLN	Promoter (<=1kb)
NCOR2	Promoter (1-2kb)
NDUFB4	Distal Intergenic
NEAT1	Promoter (<=1kb)
NECTIN3	Intron (ENST00000493615.5/25945, intron 7 of 8)
NEFL	Distal Intergenic
NEMP1	Promoter (1-2kb)
NEO1	Distal Intergenic
NET1	Distal Intergenic
NFASC	Intron (ENST00000404977.6/23114, intron 2 of 25)
NFATC2	Distal Intergenic
NFIA	Intron (ENST00000371191.5/4774, intron 10 of 10)
NKAIN2	Promoter (<=1kb)
NLGN1	Promoter (<=1kb)
NOS2	Exon (ENST00000313735.11/4843, exon 25 of 27)
NPAS4	Promoter (<=1kb)
NPL	Distal Intergenic
NR1D1	Distal Intergenic
NRSN2-AS1	Promoter (<=1kb)
NRXN1	Intron (ENST00000401669.7/9378, intron 2 of 22)
NRXN1	Intron (ENST00000440698.1/730100, intron 2 of 10)
NTRK2	Intron (ENST00000376213.5/4915, intron 14 of 19)
NUDCD3	Intron (ENST00000355451.8/23386, intron 3 of 5)
NXF1	Promoter (<=1kb)
NXPH2	Distal Intergenic
OMA1	Intron (ENST00000485760.5/1600, intron 4 of 20)
P2RY2	Distal Intergenic
P2RY6	Promoter (<=1kb)
PADI1	Promoter (<=1kb)
PAM	Promoter (<=1kb)
PAM	Intron (ENST00000505654.1/5066, intron 1 of 1)
PAM	Promoter (<=1kb)
PAPPA2	Intron (ENST00000367662.5/60676, intron 5 of 22)
PARD3	Intron (ENST00000545260.5/56288, intron 2 of 22)
PARD3	Intron (ENST00000545260.5/56288, intron 2 of 22)
PAX7	Distal Intergenic
PCDH1	Distal Intergenic
PCDH7	Promoter (2-3kb)
PCDH9	Intron (ENST00000377865.7/5101, intron 4 of 4)
PDE4D	Promoter (<=1kb)
PER3	Promoter (<=1kb)
PGAM2	Promoter (<=1kb)
PHACTR3	Intron (ENST00000359926.7/116154, intron 7 of 12)
PHF21A	Promoter (<=1kb)
PI15	Exon (ENST00000523157.1/ENST00000523157.1, exon 1 of 1)
PI4KB	Exon (ENST00000368875.6/5298, exon 4 of 13)
PISD	Promoter (<=1kb)
PJA1	Distal Intergenic
PKD1L2	Promoter (<=1kb)
PLAGL1	5' UTR
PLAGL1	Intron (ENST00000649307.1/5325, intron 1 of 6)
PLAU	Promoter (1-2kb)
PLCB2	Promoter (2-3kb)
PLCB3	Promoter (<=1kb)
PLCG1-AS1	Promoter (<=1kb)
PLD1	Intron (ENST00000351298.9/5337, intron 24 of 26)
PLEK	Distal Intergenic
PLEKHA6	Intron (ENST00000272203.8/22874, intron 1 of 22)
PLEKHG1	Distal Intergenic
PLEKHH1	Promoter (<=1kb)
PLK2	Promoter (<=1kb)
PLPP3	Intron (ENST00000371250.4/8613, intron 1 of 5)
PNP	Promoter (<=1kb)
PODXL	Distal Intergenic
PODXL	Distal Intergenic
PODXL	Distal Intergenic
POP4	Promoter (<=1kb)
POU3F2	Distal Intergenic
POU3F2	Distal Intergenic
PPCDC	Intron (ENST00000568207.5/60490, intron 2 of 3)
PPP2R2B-IT1	Promoter (<=1kb)
PRAME	Promoter (1-2kb)
PRDM5	Intron (ENST00000653046.1/ENST00000653046.1, intron 2 of 2)
PRICKLE2-AS1	Distal Intergenic
PRKCB	Promoter (<=1kb)
PRMT8	Intron (ENST00000452611.6/56341, intron 1 of 9)
PRR16	Distal Intergenic
PRSS2	Distal Intergenic
PRTG	Promoter (<=1kb)
PTH1R	Intron (ENST00000425441.5/151903, intron 4 of 8)
PTP4A3	Distal Intergenic
PTPRM	Intron (ENST00000580170.5/5797, intron 2 of 32)
PTPRN2	Intron (ENST00000389413.7/5799, intron 2 of 21)
PWWP3B	5' UTR
PXDC1	Promoter (<=1kb)
PYGM	Promoter (2-3kb)
RAB3C	Intron (ENST00000282878.6/115827, intron 4 of 4)
RAD23A	Promoter (<=1kb)
RAD51AP2	Promoter (<=1kb)
RAD51B	Intron (ENST00000479335.5/5890, intron 9 of 11)
RALGAPA2	Distal Intergenic
RAP1GAP2	Intron (ENST00000637138.1/23108, intron 3 of 25)
RAPGEF1	Intron (ENST00000372189.7/2889, intron 1 of 23)
RAPGEF5	Distal Intergenic
RAPGEF5	Promoter (<=1kb)
RARA	Promoter (<=1kb)
RBCK1	Distal Intergenic
RBFOX2	5' UTR
RBM28	Downstream (2-3kb)
RET	Intron (ENST00000671844.1/5979, intron 1 of 15)
RFTN1	Intron (ENST00000432519.5/23180, intron 3 of 8)
RFX4	Promoter (1-2kb)
RGS1	Intron (ENST00000642855.1/ENST00000642855.1, intron 4 of 7)
RHOB	Exon (ENST00000448241.1/ENST00000448241.1, exon 1 of 2)
RNASE4	Promoter (2-3kb)
RNF165	Distal Intergenic
RNU105B	Intron (ENST00000637919.1/23236, intron 32 of 32)
RTN4	Promoter (<=1kb)
RUSC2	Intron (ENST00000361226.8/9853, intron 1 of 11)
RXRA	Distal Intergenic
RYBP	Distal Intergenic
SAYSD1	3' UTR
SBK2	Promoter (<=1kb)
SCG2	Promoter (<=1kb)
SCGN	Promoter (<=1kb)
SCN5A	Intron (ENST00000413689.5/6331, intron 1 of 27)
SCN9A	Intron (ENST00000651013.1/101929680, intron 9 of 14)
SDC2	Promoter (<=1kb)
SDC3	Promoter (2-3kb)
SDK1	Intron (ENST00000404826.7/221935, intron 1 of 44)
SEC31B	Promoter (<=1kb)
SEL1L2	Promoter (<=1kb)
SEMA3B	Promoter (<=1kb)
SEMA3C	Intron (ENST00000265361.8/10512, intron 13 of 17)
SEMA6A-AS1	Distal Intergenic
SEPHS1	Distal Intergenic
SEPTIN6	Promoter (<=1kb)
SEPTIN9	Promoter (2-3kb)
SERPINA9	Downstream (<1kb)
SERPINE3	Distal Intergenic
SGSM2	Intron (ENST00000572875.1/9905, intron 1 of 2)
SHANK3	Promoter (<=1kb)
SHISA2	Intron (ENST00000381655.7/51761, intron 35 of 36)
SHROOM3	Intron (ENST00000296043.7/57619, intron 2 of 10)
SIM1	Distal Intergenic
SIM2	3' UTR
SIPA1L3	Intron (ENST00000222345.11/23094, intron 1 of 21)
SKI	Promoter (<=1kb)
SLC12A4	Promoter (<=1kb)
SLC20A2	Promoter (1-2kb)
SLC25A48	Promoter (<=1kb)
SLC2A9	Distal Intergenic
SLC35F3	Intron (ENST00000366618.8/148641, intron 2 of 7)
SLC35F4	Intron (ENST00000556568.1/341880, intron 1 of 1)
SLC5A12	Distal Intergenic
SLC7A5	Intron (ENST00000565644.5/8140, intron 1 of 9)
SLC8A1	Intron (ENST00000420187.1/ENST00000420187.1, intron 3 of 3)
SLIT2	Intron (ENST00000504154.6/9353, intron 4 of 36)
SLITRK6	Promoter (<=1kb)
SMS	Exon (ENST00000404933.7/6611, exon 9 of 11)
SNCA	Exon (ENST00000513572.2/ENST00000513572.2, exon 1 of 3)
SNX18	Promoter (<=1kb)
SOX1	Intron (ENST00000663025.1/100505996, intron 1 of 3)
SOX14	Distal Intergenic
SPARC	Distal Intergenic
SPOCK1	Distal Intergenic
SPRED1	Promoter (<=1kb)
SPRED2	Intron (ENST00000606978.5/ENST00000606978.5, intron 1 of 9)
SPRY4-AS1	Promoter (<=1kb)
SPTB	Promoter (<=1kb)
SRRM3	Distal Intergenic
SRRM4	Promoter (1-2kb)
SRXN1	Downstream (<1kb)
SSH1	Exon (ENST00000326495.10/54434, exon 11 of 15)
SSH1	Intron (ENST00000326495.10/54434, intron 10 of 14)
ST6GALNAC3	Intron (ENST00000434540.1/ENST00000434540.1, intron 1 of 1)
STAB2	Exon (ENST00000650784.1/ENST00000650784.1, exon 1 of 4)
STAC	Distal Intergenic
STAM	Intron (ENST00000377524.8/8027, intron 2 of 13)
STARD9	Intron (ENST00000290607.12/57519, intron 3 of 32)
STIM2	Promoter (<=1kb)
SUGCT	Intron (ENST00000401647.6/79783, intron 11 of 12)
SUMO2	Promoter (<=1kb)
SV2C	Distal Intergenic
SV2C	Promoter (<=1kb)
SYT1	Intron (ENST00000393240.7/6857, intron 4 of 11)
SYTL4	3' UTR
TACR2	Promoter (2-3kb)
TAGLN3	Promoter (<=1kb)
TBC1D1	Promoter (<=1kb)
TBC1D16	Intron (ENST00000310924.7/125058, intron 3 of 11)
TBC1D24	Promoter (<=1kb)
TBC1D9	Downstream (2-3kb)
TCAF1	Promoter (<=1kb)
TCF20	Intron (ENST00000515426.1/6942, intron 1 of 1)
TCF7L1	Promoter (<=1kb)
TCTEX1D1	Intron (ENST00000237247.10/84251, intron 21 of 26)
TENM2	Intron (ENST00000518659.5/57451, intron 23 of 28)
TENM4	Intron (ENST00000278550.12/26011, intron 25 of 33)
TEX44	Distal Intergenic
TEX9	Promoter (<=1kb)
THNSL2	Distal Intergenic
THSD4	Intron (ENST00000355327.7/79875, intron 7 of 17)
THUMPD3	Intron (ENST00000490889.2/9901, intron 3 of 3)
TIGAR	Promoter (<=1kb)
TLE3	Distal Intergenic
TLN1	Intron (ENST00000314888.10/7094, intron 1 of 56)
TLR4	Exon (ENST00000644986.1/ENST00000644986.1, exon 1 of 3)
TMEFF1	Promoter (<=1kb)
TMEFF2	Promoter (<=1kb)
TMEM161B	Intron (ENST00000668454.1/ENST00000668454.1, intron 2 of 3)
TMEM170B	Promoter (<=1kb)
TMEM64	Exon (ENST00000668846.1/ENST00000668846.1, exon 4 of 4)
TMEM72	Promoter (<=1kb)
TMPRSS13	Distal Intergenic
TMSB10	Intron (ENST00000474298.5/129293, intron 1 of 1)
TNIP1	Promoter (1-2kb)
TNNT1	Promoter (<=1kb)
TNNT2	Promoter (<=1kb)
TNS1	Promoter (<=1kb)
TOMM20	Distal Intergenic
TP73	Intron (ENST00000378295.9/7161, intron 4 of 13)
TPPP	Intron (ENST00000360578.7/11076, intron 2 of 3)
TRDMT1	Promoter (<=1kb)
TRIM62	Intron (ENST00000291416.10/55223, intron 4 of 4)
TRPM3	Intron (ENST00000357533.6/80036, intron 1 of 24)
TRPM8	Distal Intergenic
TRY2P	Distal Intergenic
TSPAN11	Intron (ENST00000546076.5/441631, intron 7 of 7)
TSPYL5	Distal Intergenic
TTBK1	Intron (ENST00000259750.9/84630, intron 13 of 14)
TUNAR	Intron (ENST00000504119.1/100507043, intron 1 of 1)
TXLNB	Intron (ENST00000589192.5/ENST00000589192.5, intron 1 of 2)
UBE2B	Promoter (<=1kb)
UBE2E1	Distal Intergenic
UBE2H	3' UTR
UBE2J2	Promoter (<=1kb)
UGT3A1	Promoter (<=1kb)
UNC13A	Promoter (<=1kb)
UNC13C	Promoter (<=1kb)
UNC45A	Promoter (<=1kb)
UNC5CL	Distal Intergenic
UNC5CL	3' UTR
UQCC2	Promoter (<=1kb)
USP6NL	Intron (ENST00000609104.5/9712, intron 14 of 14)
VEGFD	Promoter (1-2kb)
VNN1	Promoter (1-2kb)
VPS8	Distal Intergenic
VSNL1	Promoter (<=1kb)
WASF2	Distal Intergenic
WDR36	Distal Intergenic
WDR72	Intron (ENST00000360509.10/256764, intron 18 of 19)
WDTC1	Intron (ENST00000319394.8/23038, intron 12 of 15)
WDTC1	Exon (ENST00000319394.8/23038, exon 13 of 16)
WIPF2	Promoter (<=1kb)
WIPI1	Intron (ENST00000590353.1/5573, intron 1 of 5)
WRAP53	Promoter (<=1kb)
WWTR1	Distal Intergenic
XIRP2	Intron (ENST00000442316.1/ENST00000442316.1, intron 1 of 2)
XKR6	Intron (ENST00000382461.7/286046, intron 1 of 2)
XRN1	Promoter (<=1kb)
YY1	Promoter (<=1kb)
ZCCHC3	Distal Intergenic
ZFPM2	Intron (ENST00000518180.1/23414, intron 3 of 4)
ZFPM2	Intron (ENST00000407775.7/23414, intron 2 of 7)
ZHX2	Intron (ENST00000314393.6/22882, intron 1 of 3)
ZIC4	Distal Intergenic
ZMIZ1	Intron (ENST00000334512.10/57178, intron 7 of 24)
ZNF106	Promoter (<=1kb)
ZNF185	Distal Intergenic
ZNF219	Promoter (<=1kb)
ZNF268	Promoter (<=1kb)
ZNF292	Promoter (2-3kb)
ZNF334	Distal Intergenic
ZNF367	Promoter (2-3kb)
ZNF608	Distal Intergenic
ZNF628	Promoter (<=1kb)
ZNF660-ZNF197	Promoter (<=1kb)
ZNF704	Promoter (<=1kb)
ZPLD1	Distal Intergenic
ZSWIM2	Promoter (<=1kb)

## Sheet: OC2
SYMBOL	annotation
ADGRL2	Intron (ENST00000370721.5/23266, intron 6 of 24)
ADGRL3	Intron (ENST00000512091.6/23284, intron 1 of 25)
ASAP1	Distal Intergenic
BCAN	Distal Intergenic
BICDL1	Promoter (2-3kb)
BTF3L4	Distal Intergenic
C6orf141	Promoter (<=1kb)
CACHD1	Intron (ENST00000651257.2/57685, intron 1 of 26)
CACHD1	Intron (ENST00000651257.2/57685, intron 1 of 26)
CAPSL	Intron (ENST00000651391.1/133690, intron 1 of 4)
CDH7	Promoter (2-3kb)
CFHR5	Intron (ENST00000256785.4/81494, intron 3 of 9)
CHSY3	Distal Intergenic
CITED2	Intron (ENST00000650173.1/ENST00000650173.1, intron 4 of 7)
CLDN23	Distal Intergenic
COL25A1	Intron (ENST00000399132.6/84570, intron 3 of 37)
COL4A2	Exon (ENST00000360467.7/1284, exon 34 of 48)
COX7C	Distal Intergenic
CRYBG3	Promoter (<=1kb)
CSRNP3	Distal Intergenic
CTHRC1	Promoter (1-2kb)
CYP2C9	Intron (ENST00000260682.8/1559, intron 5 of 8)
DAB1	Intron (ENST00000371236.6/1600, intron 2 of 14)
DACH1	Distal Intergenic
DAOA	Distal Intergenic
DCHS2	Distal Intergenic
DISP1	Distal Intergenic
DLG2	Intron (ENST00000398309.6/1740, intron 1 of 22)
DOCK4	Intron (ENST00000437633.6/9732, intron 1 of 51)
FAM149A	Intron (ENST00000503432.5/25854, intron 1 of 13)
FNDC3B	Distal Intergenic
FOLH1	Distal Intergenic
GAS2L3	Intron (ENST00000548884.5/9971, intron 9 of 10)
GLDN	Intron (ENST00000335449.11/342035, intron 2 of 9)
GRIA4	Promoter (<=1kb)
HIVEP2	Intron (ENST00000012134.7/3097, intron 1 of 8)
ITGB1	Distal Intergenic
KCNIP4	Promoter (<=1kb)
KCNMA1	Intron (ENST00000639601.1/3778, intron 1 of 27)
KSR2	Intron (ENST00000425217.5/283455, intron 1 of 19)
LINC00113	Distal Intergenic
LINC00398	Promoter (2-3kb)
LINC01362	Intron (ENST00000653483.1/ENST00000653483.1, intron 4 of 4)
LINC01500	Intron (ENST00000648996.1/102723742, intron 2 of 13)
LINC01781	Distal Intergenic
LINC02126	Intron (ENST00000563754.2/101927650, intron 3 of 3)
LINC02545	Promoter (2-3kb)
LOC100128317	Intron (ENST00000636281.1/100128317, intron 1 of 7)
LOC102546299	Promoter (<=1kb)
LOC105373764	Promoter (<=1kb)
LRFN2	Intron (ENST00000338305.7/57497, intron 1 of 2)
LRRC53	Intron (ENST00000557284.6/100526835, intron 25 of 26)
LUZP2	Intron (ENST00000531187.5/338645, intron 1 of 5)
MAP3K7	Distal Intergenic
MGST2	Intron (ENST00000616265.4/4258, intron 5 of 5)
MIR4486	Intron (ENST00000360655.8/89797, intron 1 of 37)
MIR4785	Promoter (1-2kb)
MYOCD	Intron (ENST00000425538.5/93649, intron 5 of 13)
NR6A1	Intron (ENST00000487099.7/2649, intron 3 of 9)
NRG3	Distal Intergenic
OPCML	Intron (ENST00000331898.11/4978, intron 1 of 6)
OR10C1	Intron (ENST00000377149.5/ENST00000377149.5, intron 1 of 4)
PAG1	Exon (ENST00000220597.4/55824, exon 5 of 9)
PCOLCE2	Intron (ENST00000295992.8/26577, intron 2 of 8)
PDE7A	Promoter (<=1kb)
PLXND1	Intron (ENST00000324093.8/23129, intron 1 of 35)
PMS2P3	Downstream (1-2kb)
PRKG1	Intron (ENST00000401604.8/5592, intron 1 of 17)
PRR16	Distal Intergenic
RAI14	Promoter (<=1kb)
RGS17	Intron (ENST00000392385.2/ENST00000392385.2, intron 2 of 2)
RGS5	Promoter (<=1kb)
ROPN1	Distal Intergenic
SDK1	Promoter (1-2kb)
SFT2D1	Promoter (<=1kb)
SHB	Intron (ENST00000540557.1/6461, intron 1 of 11)
SMYD2	Intron (ENST00000491455.5/56950, intron 3 of 10)
SMYD3	Promoter (1-2kb)
SNTB1	Intron (ENST00000517739.1/ENST00000517739.1, intron 1 of 3)
SPRY4	Distal Intergenic
SULF1	Intron (ENST00000525061.5/23213, intron 3 of 4)
SVIL	Promoter (<=1kb)
TDRD3	Distal Intergenic
TENT5A	Intron (ENST00000412306.1/55603, intron 1 of 2)
TFDP3	Distal Intergenic
TMEM100	Distal Intergenic
TMEM161B	Intron (ENST00000668454.1/ENST00000668454.1, intron 1 of 3)
TTTY19	Distal Intergenic
VTN	Promoter (<=1kb)
XIRP2	Intron (ENST00000442316.1/ENST00000442316.1, intron 1 of 2)
ZFAT	Intron (ENST00000520356.5/57623, intron 1 of 13)
ZFHX4-AS1	Intron (ENST00000522961.1/100192378, intron 1 of 2)
ZFHX4-AS1	Promoter (<=1kb)
ZNF704	Exon (ENST00000666058.1/ENST00000666058.1, exon 1 of 4)

[truncated: 8 more sheets: OC3, OC4, OC5, OC6, OC7, OC8, PC, PO]
