# Supplementary material for: Cell fate roadmap of human primed-to-naive transition reveals preimplantation cell lineage signatures
Source: Nat Commun. 2022 Jun 7;13:3147. doi: 10.1038/s41467-022-30924-1 (PMC9174176; doi:10.1038/s41467-022-30924-1)
Supplement: Supplementary file 6 — Supplementary Data 4 [file 41467_2022_30924_MOESM6_ESM.xlsx]

## Sheet: CO1
SYMBOL	annotation
A1CF	Intron (ENST00000373997.8/29974, intron 7 of 12)
A2ML1	Exon (ENST00000299698.12/144568, exon 8 of 36)
A2ML1	Promoter (2-3kb)
A2MP1	Intron (ENST00000566278.6/3, intron 4 of 31)
A2MP1	Intron (ENST00000566278.6/3, intron 6 of 31)
AA06	Intron (ENST00000359872.6/40, intron 1 of 9)
AA06	Intron (ENST00000359872.6/40, intron 1 of 9)
AADACL2	Distal Intergenic
AADAT	Distal Intergenic
AAK1	Intron (ENST00000418066.2/307, intron 2 of 3)
AAK1	Intron (ENST00000418066.2/307, intron 2 of 3)
AAK1	Intron (ENST00000409085.9/22848, intron 2 of 21)
ABALON	Intron (ENST00000412972.1/ENST00000412972.1, intron 1 of 1)
ABCA1	Intron (ENST00000374736.8/19, intron 7 of 49)
ABCA1	Distal Intergenic
ABCA1	Intron (ENST00000374736.8/19, intron 31 of 49)
ABCA1	Intron (ENST00000374736.8/19, intron 5 of 49)
ABCA1	Intron (ENST00000374736.8/19, intron 1 of 49)
ABCA10	Intron (ENST00000269081.8/10349, intron 23 of 39)
ABCA12	Intron (ENST00000272895.12/26154, intron 2 of 52)
ABCA13	Intron (ENST00000417403.5/154664, intron 16 of 17)
ABCA13	Intron (ENST00000417403.5/154664, intron 3 of 17)
ABCA13	Intron (ENST00000435803.6/154664, intron 35 of 61)
ABCA17P	Intron (ENST00000469908.5/650655, intron 8 of 16)
ABCA17P	Intron (ENST00000469908.5/650655, intron 5 of 16)
ABCA4	Intron (ENST00000546444.1/ENST00000546444.1, intron 1 of 1)
ABCA4	Intron (ENST00000370225.4/24, intron 16 of 49)
ABCA5	Distal Intergenic
ABCA8	Promoter (<=1kb)
ABCB1	Intron (ENST00000338056.7/154661, intron 7 of 11)
ABCB1	Promoter (2-3kb)
ABCB11	Intron (ENST00000650372.1/8647, intron 8 of 27)
ABCB11	Intron (ENST00000650372.1/8647, intron 17 of 27)
ABCB5	Distal Intergenic
ABCB5	Intron (ENST00000404938.6/340273, intron 23 of 27)
ABCB5	Distal Intergenic
ABCB5	Distal Intergenic
ABCC10	Intron (ENST00000657856.1/ENST00000657856.1, intron 2 of 5)
ABCC12	Distal Intergenic
ABCC12	Intron (ENST00000311303.7/94160, intron 6 of 28)
ABCC3	Promoter (1-2kb)
ABCC4	Distal Intergenic
ABCC4	Intron (ENST00000645237.2/10257, intron 19 of 30)
ABCC4	Distal Intergenic
ABCC4	Intron (ENST00000645237.2/10257, intron 20 of 30)
ABCC5	Intron (ENST00000334444.11/10057, intron 26 of 29)
ABCC5	Exon (ENST00000334444.11/10057, exon 10 of 30)
ABCC5	3' UTR
ABCC6	Intron (ENST00000205557.11/368, intron 29 of 30)
ABCD3	Intron (ENST00000656153.1/ENST00000656153.1, intron 6 of 6)
ABCD4	Distal Intergenic
ABCG1	Intron (ENST00000398457.6/9619, intron 3 of 15)
ABCG1	Intron (ENST00000398457.6/9619, intron 2 of 15)
ABCG2	Intron (ENST00000650821.1/9429, intron 2 of 16)
ABCG2	Intron (ENST00000650821.1/9429, intron 3 of 16)
ABHD12	Intron (ENST00000376542.8/26090, intron 2 of 12)
ABHD17A	Downstream (2-3kb)
ABHD17C	Distal Intergenic
ABHD2	Intron (ENST00000569411.5/11057, intron 1 of 4)
ABHD2	Exon (ENST00000565938.1/ENST00000565938.1, exon 3 of 4)
ABHD2	Intron (ENST00000565938.1/ENST00000565938.1, intron 1 of 3)
ABHD4	Distal Intergenic
ABHD5	3' UTR
ABHD5	Intron (ENST00000413397.5/55129, intron 1 of 3)
ABHD6	5' UTR
ABI1	Intron (ENST00000376170.8/10006, intron 1 of 9)
ABI1	Intron (ENST00000376170.8/10006, intron 2 of 9)
ABI3BP	Intron (ENST00000471714.5/25890, intron 62 of 66)
ABL2	Intron (ENST00000502732.6/27, intron 1 of 11)
ABL2	Intron (ENST00000502732.6/27, intron 1 of 11)
ABLIM1	Intron (ENST00000392955.7/3983, intron 1 of 22)
ABLIM1	Intron (ENST00000392952.7/3983, intron 1 of 17)
ABLIM1	Exon (ENST00000392955.7/3983, exon 13 of 23)
ABLIM1	Promoter (1-2kb)
ABLIM1	Intron (ENST00000651092.1/3983, intron 1 of 15)
ABLIM2	Intron (ENST00000361737.9/84448, intron 1 of 16)
ABLIM2	Intron (ENST00000361737.9/84448, intron 12 of 16)
ABR	Promoter (1-2kb)
ABRA	Distal Intergenic
ABRA	Distal Intergenic
ABRA	Distal Intergenic
ABRACL	Distal Intergenic
ABRAXAS1	Intron (ENST00000505489.5/84142, intron 1 of 6)
ABRAXAS2	Distal Intergenic
ABTB2	Intron (ENST00000435224.3/25841, intron 1 of 16)
ABTB2	Intron (ENST00000435224.3/25841, intron 1 of 16)
ACAA2	Distal Intergenic
ACACA	Intron (ENST00000616317.5/31, intron 29 of 55)
ACACA	Distal Intergenic
ACACA	3' UTR
ACACB	5' UTR
ACACB	Promoter (1-2kb)
ACACB	Promoter (<=1kb)
ACAD10	Promoter (2-3kb)
ACAD11	Promoter (<=1kb)
ACAD9	Intron (ENST00000514643.5/28976, intron 2 of 6)
ACAD9	Promoter (1-2kb)
ACAN	Promoter (<=1kb)
ACAP1	Promoter (<=1kb)
ACAP2	Distal Intergenic
ACAP2	Intron (ENST00000326793.11/23527, intron 22 of 22)
ACAP2	Intron (ENST00000326793.11/23527, intron 2 of 22)
ACBD3	Distal Intergenic
ACBD3-AS1	Distal Intergenic
ACBD6	Intron (ENST00000642319.1/100527964, intron 3 of 13)
ACCSL	Distal Intergenic
ACE2	Promoter (2-3kb)
ACER3	Intron (ENST00000534206.5/55331, intron 1 of 9)
ACER3	Intron (ENST00000534206.5/55331, intron 2 of 9)
ACKR2	Intron (ENST00000565749.1/1238, intron 4 of 5)
ACKR3	Distal Intergenic
ACKR3	Distal Intergenic
ACKR3	Distal Intergenic
ACKR3	Distal Intergenic
ACMSD	Promoter (<=1kb)
ACO1	Distal Intergenic
ACO1	Exon (ENST00000541043.5/48, exon 13 of 22)
ACO1	Distal Intergenic
ACO1	Intron (ENST00000541043.5/48, intron 12 of 21)
ACOT11	Intron (ENST00000481208.5/26027, intron 1 of 14)
ACOT12	Distal Intergenic
ACOT7	Intron (ENST00000608083.5/11332, intron 1 of 8)
ACOX3	Promoter (2-3kb)
ACOX3	Intron (ENST00000356406.10/8310, intron 1 of 17)
ACOX3	Promoter (1-2kb)
ACOX3	Intron (ENST00000356406.10/8310, intron 1 of 17)
ACOXL	Distal Intergenic
ACOXL	Intron (ENST00000389811.8/55289, intron 10 of 18)
ACOXL	Intron (ENST00000389811.8/55289, intron 12 of 18)
ACP7	Distal Intergenic
ACSBG1	Intron (ENST00000258873.9/23205, intron 1 of 13)
ACSF2	Promoter (1-2kb)
ACSL3	Promoter (<=1kb)
ACSL4	Distal Intergenic
ACSL5	Intron (ENST00000354655.8/51703, intron 1 of 20)
ACSL6	Exon (ENST00000489047.1/23305, exon 3 of 3)
ACSL6	Promoter (2-3kb)
ACSM1	Promoter (<=1kb)
ACSM1	Intron (ENST00000568235.5/6296, intron 1 of 4)
ACSM3	Intron (ENST00000568235.5/6296, intron 1 of 4)
ACSS1	Promoter (<=1kb)
ACTBL2	Intron (ENST00000506106.1/ENST00000506106.1, intron 3 of 3)
ACTBL2	Intron (ENST00000506106.1/ENST00000506106.1, intron 1 of 3)
ACTG1P17	Distal Intergenic
ACTG2	3' UTR
ACTL6A	Distal Intergenic
ACTL7B	Distal Intergenic
ACTL7B	Distal Intergenic
ACTL7B	Distal Intergenic
ACTL7B	Distal Intergenic
ACTL7B	Distal Intergenic
ACTL7B	Distal Intergenic
ACTN1	Promoter (1-2kb)
ACTN4	Intron (ENST00000588618.5/81, intron 1 of 11)
ACTN4	Intron (ENST00000588618.5/81, intron 1 of 11)
ACTRT1	Exon (ENST00000657074.1/ENST00000657074.1, exon 1 of 7)
ACTRT1	Intron (ENST00000660383.1/ENST00000660383.1, intron 5 of 10)
ACTRT1	Distal Intergenic
ACTRT1	Intron (ENST00000660383.1/ENST00000660383.1, intron 9 of 10)
ACTRT1	Intron (ENST00000660383.1/ENST00000660383.1, intron 10 of 10)
ACTRT1	Distal Intergenic
ACTRT1	Distal Intergenic
ACVR1	Intron (ENST00000263640.7/90, intron 4 of 10)
ACVR1B	Intron (ENST00000257963.9/91, intron 1 of 8)
ACVR2A	Distal Intergenic
ACVR2A	Distal Intergenic
ACVR2A	Intron (ENST00000487959.5/92, intron 1 of 1)
ACVR2A	Distal Intergenic
ACVR2A	Distal Intergenic
ACVR2B	Distal Intergenic
ACVR2B	Distal Intergenic
ADAM10	Intron (ENST00000260408.8/102, intron 5 of 15)
ADAM10	Intron (ENST00000671030.1/ENST00000671030.1, intron 1 of 1)
ADAM10	Exon (ENST00000560594.1/ENST00000560594.1, exon 1 of 2)
ADAM10	Intron (ENST00000260408.8/102, intron 1 of 15)
ADAM10	3' UTR
ADAM12	Intron (ENST00000368679.8/8038, intron 2 of 22)
ADAM12	Intron (ENST00000368679.8/8038, intron 1 of 22)
ADAM12	Exon (ENST00000485388.2/8038, exon 4 of 4)
ADAM12	Intron (ENST00000368679.8/8038, intron 3 of 22)
ADAM12	Intron (ENST00000368679.8/8038, intron 4 of 22)
ADAM12	Intron (ENST00000368679.8/8038, intron 3 of 22)
ADAM18	Intron (ENST00000265707.10/8749, intron 6 of 19)
ADAM18	Intron (ENST00000265707.10/8749, intron 16 of 19)
ADAM18	Promoter (<=1kb)
ADAM19	Intron (ENST00000517951.5/8728, intron 4 of 22)
ADAM19	Distal Intergenic
ADAM19	Distal Intergenic
ADAM19	Distal Intergenic
ADAM19	Intron (ENST00000517951.5/8728, intron 5 of 22)
ADAM21P1	Distal Intergenic
ADAM22	Promoter (2-3kb)
ADAM23	Intron (ENST00000264377.8/8745, intron 4 of 25)
ADAM23	Intron (ENST00000264377.8/8745, intron 4 of 25)
ADAM23	Intron (ENST00000264377.8/8745, intron 3 of 25)
ADAM28	Distal Intergenic
ADAM28	Distal Intergenic
ADAM29	Intron (ENST00000507969.5/11086, intron 3 of 3)
ADAM30	Distal Intergenic
ADAM9	Intron (ENST00000487273.7/8754, intron 14 of 21)
ADAMTS1	Distal Intergenic
ADAMTS1	3' UTR
ADAMTS1	Distal Intergenic
ADAMTS1	Distal Intergenic
ADAMTS1	Distal Intergenic
ADAMTS1	Distal Intergenic
ADAMTS1	Distal Intergenic
ADAMTS12	Intron (ENST00000504830.6/81792, intron 2 of 23)
ADAMTS12	Intron (ENST00000504830.6/81792, intron 2 of 23)
ADAMTS12	Promoter (2-3kb)
ADAMTS12	Intron (ENST00000504830.6/81792, intron 3 of 23)
ADAMTS17	Exon (ENST00000268070.9/170691, exon 12 of 22)
ADAMTS17	Intron (ENST00000268070.9/170691, intron 4 of 21)
ADAMTS17	Intron (ENST00000268070.9/170691, intron 8 of 21)
ADAMTS18	Intron (ENST00000282849.10/170692, intron 3 of 22)
ADAMTS18	Exon (ENST00000282849.10/170692, exon 10 of 23)
ADAMTS18	Intron (ENST00000282849.10/170692, intron 16 of 22)
ADAMTS19	Intron (ENST00000274487.9/171019, intron 6 of 22)
ADAMTS19	Intron (ENST00000505791.5/171019, intron 1 of 3)
ADAMTS2	Intron (ENST00000251582.12/9509, intron 2 of 21)
ADAMTS20	Intron (ENST00000389420.8/80070, intron 4 of 38)
ADAMTS20	Distal Intergenic
ADAMTS20	Distal Intergenic
ADAMTS6	Distal Intergenic
ADAMTS6	Distal Intergenic
ADAMTS6	Distal Intergenic
ADAMTS6	Intron (ENST00000381055.8/11174, intron 9 of 24)
ADAMTS6	Promoter (<=1kb)
ADAMTS9	Intron (ENST00000650103.1/100507098, intron 3 of 11)
ADAMTS9	Distal Intergenic
ADAMTS9	Promoter (2-3kb)
ADAMTS9	Intron (ENST00000498707.5/56999, intron 26 of 39)
ADAMTS9	Intron (ENST00000650103.1/100507098, intron 4 of 11)
ADAMTS9-AS2	Intron (ENST00000498707.5/56999, intron 3 of 39)
ADAMTSL1	Intron (ENST00000636209.1/92949, intron 1 of 3)
ADAMTSL1	Intron (ENST00000636209.1/92949, intron 2 of 3)
ADAMTSL1	Intron (ENST00000636209.1/92949, intron 1 of 3)
ADAMTSL1	Intron (ENST00000380548.9/92949, intron 26 of 28)
ADAMTSL1	Intron (ENST00000636209.1/92949, intron 2 of 3)
ADAMTSL1	Intron (ENST00000636209.1/92949, intron 1 of 3)
ADAMTSL1	Intron (ENST00000380548.9/92949, intron 15 of 28)
ADAMTSL1	Intron (ENST00000636209.1/92949, intron 2 of 3)
ADAMTSL1	Intron (ENST00000636209.1/92949, intron 2 of 3)
ADAMTSL1	Exon (ENST00000636209.1/92949, exon 2 of 4)
ADAMTSL3	Intron (ENST00000567476.1/57188, intron 20 of 29)
ADAMTSL3	Intron (ENST00000567476.1/57188, intron 2 of 29)
ADAMTSL3	Intron (ENST00000567476.1/57188, intron 8 of 29)
ADAP2	3' UTR
ADAP2	Promoter (<=1kb)
ADAR	Intron (ENST00000271915.9/3782, intron 5 of 7)
ADARB2	Intron (ENST00000655745.1/399706, intron 2 of 2)
ADARB2	Intron (ENST00000381312.6/105, intron 3 of 9)
ADARB2-AS1	Intron (ENST00000381312.6/105, intron 1 of 9)
ADAT2	Distal Intergenic
ADCK1	Intron (ENST00000238561.10/57143, intron 3 of 10)
ADCK1	Exon (ENST00000362570.1/ENST00000362570.1, exon 1 of 1)
ADCK1	Distal Intergenic
ADCY1	Distal Intergenic
ADCY1	Intron (ENST00000443714.1/ENST00000443714.1, intron 1 of 2)
ADCY10	Intron (ENST00000367851.9/55811, intron 1 of 32)
ADCY10	Intron (ENST00000367851.9/55811, intron 25 of 32)
ADCY10	Intron (ENST00000367851.9/55811, intron 30 of 32)
ADCY10P1	Exon (ENST00000457653.8/221442, exon 8 of 24)
ADCY2	Intron (ENST00000338316.9/108, intron 4 of 24)
ADCY8	Intron (ENST00000286355.10/114, intron 11 of 17)
ADCY8	Intron (ENST00000286355.10/114, intron 13 of 17)
ADCY9	Intron (ENST00000576936.5/115, intron 5 of 5)
ADCY9	Distal Intergenic
ADCYAP1R1	Exon (ENST00000304166.8/117, exon 4 of 16)
ADD1	Promoter (<=1kb)
ADD2	Intron (ENST00000403045.6/119, intron 1 of 20)
ADD2	Promoter (1-2kb)
ADD2	Promoter (1-2kb)
ADD3	Intron (ENST00000468251.5/120, intron 1 of 5)
ADGB	Intron (ENST00000522396.5/79747, intron 4 of 5)
ADGRA3	Intron (ENST00000334304.10/166647, intron 1 of 18)
ADGRB1	Intron (ENST00000517894.5/575, intron 26 of 30)
ADGRB3	Intron (ENST00000370598.6/577, intron 17 of 31)
ADGRD1	Intron (ENST00000261654.10/283383, intron 13 of 24)
ADGRD1	Exon (ENST00000624013.1/ENST00000624013.1, exon 1 of 1)
ADGRF1	Exon (ENST00000419892.6/266977, exon 8 of 13)
ADGRF1	Distal Intergenic
ADGRF1	Distal Intergenic
ADGRF4	Intron (ENST00000446733.1/ENST00000446733.1, intron 1 of 1)
ADGRG2	Intron (ENST00000655807.1/ENST00000655807.1, intron 1 of 2)
ADGRG4	Intron (ENST00000394143.6/139378, intron 16 of 25)
ADGRG6	3' UTR
ADGRG6	Distal Intergenic
ADGRG7	Promoter (<=1kb)
ADGRL2	Intron (ENST00000473719.5/23266, intron 3 of 4)
ADGRL2	Intron (ENST00000473719.5/23266, intron 3 of 4)
ADGRL2	Promoter (1-2kb)
ADGRL2	Intron (ENST00000473719.5/23266, intron 3 of 4)
ADGRL2	Intron (ENST00000653483.1/ENST00000653483.1, intron 4 of 4)
ADGRL2	Intron (ENST00000473719.5/23266, intron 1 of 4)
ADGRL2	Distal Intergenic
ADGRL2	Intron (ENST00000473719.5/23266, intron 4 of 4)
ADGRL2	Intron (ENST00000473719.5/23266, intron 3 of 4)
ADGRL2	Distal Intergenic
ADGRL2	Distal Intergenic
ADGRL3	Intron (ENST00000512091.6/23284, intron 12 of 25)
ADGRL3	Intron (ENST00000512091.6/23284, intron 7 of 25)
ADGRL3	Intron (ENST00000512091.6/23284, intron 5 of 25)
ADGRL4	Distal Intergenic
ADGRL4	Distal Intergenic
ADGRL4	Intron (ENST00000645557.1/ENST00000645557.1, intron 1 of 1)
ADGRV1	Intron (ENST00000405460.9/84059, intron 83 of 89)
ADGRV1	Intron (ENST00000405460.9/84059, intron 83 of 89)
ADGRV1	Promoter (<=1kb)
ADGRV1	Intron (ENST00000405460.9/84059, intron 83 of 89)
ADGRV1	Intron (ENST00000405460.9/84059, intron 83 of 89)
ADH4	Promoter (<=1kb)
ADH6	Intron (ENST00000500358.6/100507053, intron 4 of 9)
ADHFE1	Promoter (1-2kb)
ADIPOQ-AS1	Distal Intergenic
ADIPOR2	Intron (ENST00000537545.1/79602, intron 1 of 2)
ADK	Intron (ENST00000672429.1/132, intron 6 of 9)
ADK	Intron (ENST00000672429.1/132, intron 1 of 9)
ADK	Intron (ENST00000672429.1/132, intron 6 of 9)
ADK	Intron (ENST00000672429.1/132, intron 1 of 9)
ADNP	Intron (ENST00000621696.5/23394, intron 2 of 5)
ADPRH	Intron (ENST00000478399.5/141, intron 2 of 3)
ADPRHL1	Intron (ENST00000612156.2/101928841, intron 7 of 7)
ADRA1D	Distal Intergenic
ADRA1D	Distal Intergenic
ADRA1D	Distal Intergenic
ADRA2A	Distal Intergenic
ADRA2A	Distal Intergenic
ADRA2A	Distal Intergenic
ADRA2A	Distal Intergenic
ADRB1	Distal Intergenic
ADRB1	Distal Intergenic
ADRB2	Distal Intergenic
ADRB2	Distal Intergenic
ADRB2	Distal Intergenic
ADRB2	Distal Intergenic
ADRB2	Distal Intergenic
ADRB2	Distal Intergenic
ADRB3	Intron (ENST00000647937.1/155, intron 1 of 1)
ADSS1	Promoter (<=1kb)
ADTRP	Distal Intergenic
ADTRP	Distal Intergenic
ADTRP	Intron (ENST00000379415.6/84830, intron 2 of 5)
ADTRP	Distal Intergenic
AEBP2	Intron (ENST00000512223.6/121536, intron 4 of 4)
AEBP2	Intron (ENST00000512223.6/121536, intron 4 of 4)
AEBP2	Distal Intergenic
AEBP2	Intron (ENST00000538425.5/121536, intron 1 of 3)
AEBP2	Intron (ENST00000512223.6/121536, intron 4 of 4)
AEBP2	Intron (ENST00000541908.5/121536, intron 4 of 7)
AFAP1L2	Intron (ENST00000304129.9/84632, intron 1 of 18)
AFAP1L2	Intron (ENST00000304129.9/84632, intron 1 of 18)
AFDN	Intron (ENST00000400825.8/4301, intron 1 of 5)
AFDN	Intron (ENST00000344191.8/4301, intron 22 of 30)
AFF1	Intron (ENST00000504956.5/4299, intron 2 of 2)
AFF2	Intron (ENST00000370460.7/2334, intron 1 of 20)
AFF2	Intron (ENST00000370460.7/2334, intron 7 of 20)
AFF2	Distal Intergenic
AFF2	Intron (ENST00000370460.7/2334, intron 1 of 20)
AFF2	Intron (ENST00000370460.7/2334, intron 12 of 20)
AFF2	Distal Intergenic
AFF3	3' UTR
AFF3	Intron (ENST00000409236.6/3899, intron 9 of 22)
AFF3	Intron (ENST00000409236.6/3899, intron 11 of 22)
AFF4	Intron (ENST00000265343.10/27125, intron 1 of 20)
AFF4	Promoter (<=1kb)
AFF4	Exon (ENST00000445363.1/ENST00000445363.1, exon 1 of 2)
AFTPH	Intron (ENST00000238855.11/54812, intron 6 of 9)
AFTPH	Intron (ENST00000238855.11/54812, intron 1 of 9)
AGA	Distal Intergenic
AGAP1	Distal Intergenic
AGAP1	Distal Intergenic
AGAP1	Distal Intergenic
AGAP1	Distal Intergenic
AGAP1	Intron (ENST00000304032.13/116987, intron 1 of 17)
AGAP1	Intron (ENST00000304032.13/116987, intron 12 of 17)
AGAP1	Distal Intergenic
AGAP1	Intron (ENST00000304032.13/116987, intron 11 of 17)
AGBL1	Intron (ENST00000441037.7/123624, intron 5 of 24)
AGBL1	Intron (ENST00000441037.7/123624, intron 14 of 24)
AGBL1-AS1	Intron (ENST00000441037.7/123624, intron 22 of 24)
AGBL4	Intron (ENST00000371839.6/84871, intron 6 of 13)
AGBL4	Intron (ENST00000371839.6/84871, intron 11 of 13)
AGBL4-IT1	Intron (ENST00000371839.6/84871, intron 3 of 13)
AGBL5	Promoter (2-3kb)
AGFG1	Intron (ENST00000409979.6/3267, intron 2 of 13)
AGFG1	Intron (ENST00000409979.6/3267, intron 1 of 13)
AGFG1	Intron (ENST00000409979.6/3267, intron 2 of 13)
AGGF1	Promoter (1-2kb)
AGGF1	Distal Intergenic
AGK	Distal Intergenic
AGMO	Intron (ENST00000342526.8/392636, intron 12 of 12)
AGO2	Exon (ENST00000518019.1/27161, exon 2 of 2)
AGO3	3' UTR
AGPAT4	Intron (ENST00000320285.9/56895, intron 1 of 8)
AGPAT4	Distal Intergenic
AGPAT4	Intron (ENST00000320285.9/56895, intron 4 of 8)
AGPAT4	Intron (ENST00000320285.9/56895, intron 1 of 8)
AGPS	Intron (ENST00000264167.10/8540, intron 1 of 19)
AGR2	Distal Intergenic
AGR3	Intron (ENST00000645559.1/ENST00000645559.1, intron 1 of 1)
AGT	Intron (ENST00000366667.5/183, intron 2 of 4)
AGTPBP1	Intron (ENST00000376083.7/23287, intron 25 of 25)
AGTPBP1	Distal Intergenic
AGTPBP1	Distal Intergenic
AGTPBP1	Distal Intergenic
AGTPBP1	Intron (ENST00000376083.7/23287, intron 25 of 25)
AGTPBP1	Intron (ENST00000376083.7/23287, intron 25 of 25)
AGTPBP1	Distal Intergenic
AGTR1	Distal Intergenic
AGXT2	Intron (ENST00000231423.7/5618, intron 8 of 8)
AHCTF1	Intron (ENST00000479214.5/57116, intron 5 of 5)
AHCY	Distal Intergenic
AHCYL1	Intron (ENST00000393614.8/10768, intron 1 of 16)
AHCYL1	Promoter (1-2kb)
AHCYL2	Promoter (<=1kb)
AHCYL2	Intron (ENST00000325006.7/23382, intron 1 of 16)
AHCYL2	Promoter (2-3kb)
AHR	Intron (ENST00000645559.1/ENST00000645559.1, intron 1 of 1)
AHRR	Intron (ENST00000505113.5/57491, intron 4 of 10)
AICDA	Distal Intergenic
AICDA	Distal Intergenic
AICDA	Distal Intergenic
AIF1	Distal Intergenic
AIG1	Intron (ENST00000367601.8/51390, intron 2 of 5)
AIG1	Intron (ENST00000367601.8/51390, intron 2 of 5)
AIM2	Promoter (<=1kb)
AJAP1	Distal Intergenic
AK2	Intron (ENST00000427524.1/ENST00000427524.1, intron 1 of 1)
AK2	Intron (ENST00000548559.1/204, intron 2 of 4)
AK2	Intron (ENST00000548559.1/204, intron 2 of 4)
AK2	Intron (ENST00000427524.1/ENST00000427524.1, intron 1 of 1)
AK4	Promoter (1-2kb)
AK5	Intron (ENST00000354567.7/26289, intron 6 of 13)
AK5	Intron (ENST00000354567.7/26289, intron 8 of 13)
AK5	Promoter (<=1kb)
AK7	Intron (ENST00000267584.9/122481, intron 17 of 17)
AK7	Intron (ENST00000267584.9/122481, intron 5 of 17)
AK7	Intron (ENST00000267584.9/122481, intron 6 of 17)
AK8	Intron (ENST00000298545.3/158067, intron 11 of 12)
AK9	Intron (ENST00000658720.1/ENST00000658720.1, intron 3 of 3)
AKAP1	Distal Intergenic
AKAP12	Intron (ENST00000402676.7/9590, intron 2 of 4)
AKAP12	Distal Intergenic
AKAP12	Intron (ENST00000402676.7/9590, intron 3 of 4)
AKAP12	Intron (ENST00000402676.7/9590, intron 2 of 4)
AKAP12	Intron (ENST00000402676.7/9590, intron 3 of 4)
AKAP13	Intron (ENST00000559362.5/11214, intron 8 of 14)
AKAP13	Distal Intergenic
AKAP13	Exon (ENST00000394518.6/11214, exon 29 of 37)
AKAP13	Intron (ENST00000559362.5/11214, intron 5 of 14)
AKAP13	Distal Intergenic
AKAP17A	Promoter (1-2kb)
AKAP6	Promoter (1-2kb)
AKAP6	Promoter (1-2kb)
AKAP6	Intron (ENST00000280979.9/9472, intron 1 of 13)
AKAP6	Intron (ENST00000280979.9/9472, intron 2 of 13)
AKAP7	Distal Intergenic
AKAP9	Intron (ENST00000356239.7/10142, intron 28 of 49)
AKIRIN2	Distal Intergenic
AKIRIN2	Distal Intergenic
AKIRIN2	Intron (ENST00000257787.6/55122, intron 1 of 4)
AKIRIN2	Distal Intergenic
AKNA	Exon (ENST00000307564.8/80709, exon 7 of 22)
AKNAD1	Intron (ENST00000370001.8/254268, intron 5 of 15)
AKR1A1	Promoter (<=1kb)
AKR1B10	Distal Intergenic
AKR1B15	Distal Intergenic
AKR1E2	Distal Intergenic
AKT2	Distal Intergenic
AKT3	Intron (ENST00000336199.9/10000, intron 4 of 13)
AKT3	Intron (ENST00000336199.9/10000, intron 1 of 13)
AKT3	3' UTR
ALCAM	Distal Intergenic
ALCAM	Distal Intergenic
ALDH18A1	Intron (ENST00000371224.7/5832, intron 5 of 17)
ALDH18A1	Downstream (<1kb)
ALDH18A1	Promoter (1-2kb)
ALDH1A1	Distal Intergenic
ALDH1A1	Distal Intergenic
ALDH1A2	Intron (ENST00000558239.5/8854, intron 2 of 3)
ALDH1A2	Intron (ENST00000558231.5/8854, intron 1 of 12)
ALDH3B2	Distal Intergenic
ALDH3B2	Distal Intergenic
ALDH3B2	Distal Intergenic
ALDH3B2	Promoter (<=1kb)
ALDH4A1	Promoter (2-3kb)
ALDH5A1	Promoter (<=1kb)
ALDH9A1	Intron (ENST00000354775.4/223, intron 6 of 10)
ALG10	Distal Intergenic
ALG14-AS1	Promoter (<=1kb)
ALG1L2	Distal Intergenic
ALG6	Intron (ENST00000647818.1/29929, intron 2 of 14)
ALG9	Promoter (<=1kb)
ALK	Intron (ENST00000655343.1/ENST00000655343.1, intron 3 of 4)
ALK	Intron (ENST00000389048.8/238, intron 3 of 28)
ALK	Intron (ENST00000669284.1/ENST00000669284.1, intron 1 of 1)
ALKBH5	Intron (ENST00000541285.1/54890, intron 2 of 3)
ALKBH8	Distal Intergenic
ALMS1	Intron (ENST00000484298.5/7840, intron 12 of 21)
ALOX5	Promoter (1-2kb)
ALOX5AP	Distal Intergenic
ALOX5AP	Distal Intergenic
ALPK2	Promoter (<=1kb)
ALPK2	Intron (ENST00000361673.4/115701, intron 8 of 12)
ALPK2	Intron (ENST00000361673.4/115701, intron 5 of 12)
ALPK2	Exon (ENST00000587842.1/115701, exon 2 of 4)
ALX4	Distal Intergenic
ALX4	Intron (ENST00000652299.1/60529, intron 1 of 3)
ALX4	Intron (ENST00000652299.1/60529, intron 1 of 3)
AMBRA1	Intron (ENST00000314845.7/55626, intron 10 of 18)
AMBRA1	Intron (ENST00000314845.7/55626, intron 10 of 18)
AMD1	Intron (ENST00000451850.6/262, intron 1 of 5)
AMD1	Promoter (1-2kb)
AMDHD1	Promoter (2-3kb)
AMMECR1L	Distal Intergenic
AMOT	Intron (ENST00000371959.7/154796, intron 1 of 10)
AMOTL1	Intron (ENST00000317829.12/154810, intron 5 of 11)
AMOTL1	Intron (ENST00000536540.5/105369438, intron 3 of 4)
AMOTL1	Intron (ENST00000536540.5/105369438, intron 4 of 4)
AMOTL1	Promoter (<=1kb)
AMOTL1	Promoter (2-3kb)
AMOTL1	Intron (ENST00000536540.5/105369438, intron 4 of 4)
AMOTL2	Exon (ENST00000568384.1/ENST00000568384.1, exon 1 of 1)
AMZ1	Promoter (2-3kb)
AMZ1	Promoter (<=1kb)
ANAPC10	Intron (ENST00000649263.1/10393, intron 4 of 8)
ANAPC10	Intron (ENST00000649263.1/10393, intron 4 of 8)
ANAPC7	Intron (ENST00000550231.1/51434, intron 1 of 4)
ANG	Distal Intergenic
ANGPT1	Distal Intergenic
ANGPT1	Distal Intergenic
ANGPT1	Distal Intergenic
ANGPT1	Distal Intergenic
ANGPT1	Distal Intergenic
ANGPT1	Intron (ENST00000517746.6/284, intron 3 of 8)
ANGPT2	Intron (ENST00000344683.10/79648, intron 12 of 13)
ANGPT2	Exon (ENST00000670781.1/ENST00000670781.1, exon 3 of 3)
ANGPT4	Intron (ENST00000381922.5/51378, intron 1 of 8)
ANGPT4	Promoter (1-2kb)
ANGPT4	Intron (ENST00000381922.5/51378, intron 1 of 8)
ANGPT4	Distal Intergenic
ANGPT4	Promoter (2-3kb)
ANGPT4	Promoter (1-2kb)
ANGPTL1	Promoter (<=1kb)
ANGPTL2	Intron (ENST00000424082.6/9649, intron 8 of 17)
ANGPTL2	Intron (ENST00000424082.6/9649, intron 8 of 17)
ANGPTL6	Promoter (2-3kb)
ANK1	Intron (ENST00000265709.13/286, intron 1 of 42)
ANK1	Promoter (<=1kb)
ANK2	Intron (ENST00000672356.1/287, intron 1 of 43)
ANK2	Distal Intergenic
ANK2	3' UTR
ANK2	Intron (ENST00000672356.1/287, intron 1 of 43)
ANK2	Intron (ENST00000672356.1/287, intron 2 of 43)
ANK3	Intron (ENST00000373827.6/288, intron 1 of 43)
ANK3	Intron (ENST00000373827.6/288, intron 2 of 43)
ANK3	Intron (ENST00000373827.6/288, intron 1 of 43)
ANK3	Intron (ENST00000280772.7/288, intron 8 of 43)
ANK3	Intron (ENST00000280772.7/288, intron 14 of 43)
ANK3	Intron (ENST00000373827.6/288, intron 2 of 43)
ANKDD1A	Exon (ENST00000319580.13/348094, exon 14 of 15)
ANKDD1A	3' UTR
ANKDD1B	Intron (ENST00000672850.1/728780, intron 1 of 7)
ANKDD1B	Distal Intergenic
ANKFN1	Distal Intergenic
ANKFN1	Intron (ENST00000635860.1/162282, intron 10 of 12)
ANKH	Distal Intergenic
ANKH	Distal Intergenic
ANKH	Intron (ENST00000284268.8/56172, intron 8 of 11)
ANKH	Distal Intergenic
ANKIB1	Promoter (<=1kb)
ANKRD11	Intron (ENST00000378330.7/29123, intron 1 of 13)
ANKRD17	Promoter (1-2kb)
ANKRD17	Intron (ENST00000502790.1/ENST00000502790.1, intron 2 of 4)
ANKRD24	Promoter (2-3kb)
ANKRD27	Exon (ENST00000306065.9/84079, exon 2 of 29)
ANKRD28	Promoter (2-3kb)
ANKRD29	Exon (ENST00000592179.6/147463, exon 9 of 10)
ANKRD30A	Distal Intergenic
ANKRD30A	Distal Intergenic
ANKRD31	Intron (ENST00000274361.3/256006, intron 2 of 24)
ANKRD33B	Distal Intergenic
ANKRD33B	Intron (ENST00000296657.7/651746, intron 1 of 3)
ANKRD33B	Intron (ENST00000296657.7/651746, intron 1 of 3)
ANKRD33B	Intron (ENST00000296657.7/651746, intron 1 of 3)
ANKRD44	Intron (ENST00000282272.15/91526, intron 1 of 27)
ANKRD44	Promoter (<=1kb)
ANKRD46	Intron (ENST00000520552.5/157567, intron 1 of 5)
ANKRD50	Distal Intergenic
ANKRD50	Distal Intergenic
ANKRD6	Intron (ENST00000339746.9/22881, intron 1 of 15)
ANKRD6	Intron (ENST00000339746.9/22881, intron 1 of 15)
ANKRD6	Promoter (1-2kb)
ANKRD6	Intron (ENST00000339746.9/22881, intron 2 of 15)
ANKRD6	Intron (ENST00000339746.9/22881, intron 1 of 15)
ANKRD60	Promoter (2-3kb)
ANKRD62	Intron (ENST00000587848.3/342850, intron 10 of 13)
ANKRD66	Exon (ENST00000438738.1/ENST00000438738.1, exon 1 of 2)
ANKRD7	Intron (ENST00000433239.6/56311, intron 11 of 15)
ANKRD7	Distal Intergenic
ANKS1A	Intron (ENST00000360359.5/23294, intron 1 of 23)
ANKS1A	Intron (ENST00000360359.5/23294, intron 10 of 23)
ANKS1B	Intron (ENST00000549558.6/56899, intron 3 of 10)
ANKS1B	Intron (ENST00000551372.1/ENST00000551372.1, intron 3 of 3)
ANKS1B	Intron (ENST00000547776.6/56899, intron 1 of 25)
ANO10	Intron (ENST00000292246.8/55129, intron 11 of 12)
ANO10	Intron (ENST00000292246.8/55129, intron 11 of 12)
ANO2	Intron (ENST00000546188.5/57101, intron 16 of 24)
ANO2	Intron (ENST00000536751.1/ENST00000536751.1, intron 1 of 2)
ANO2	Intron (ENST00000546188.5/57101, intron 15 of 24)
ANO2	Intron (ENST00000546188.5/57101, intron 20 of 24)
ANO2	Intron (ENST00000546188.5/57101, intron 14 of 24)
ANO2	Intron (ENST00000546188.5/57101, intron 14 of 24)
ANO3	Distal Intergenic
ANO3	Intron (ENST00000672621.1/63982, intron 7 of 27)
ANO3	Distal Intergenic
ANO5	Exon (ENST00000325319.9/4745, exon 18 of 19)
ANO6	Intron (ENST00000426898.2/196527, intron 1 of 17)
ANO6	Intron (ENST00000426898.2/196527, intron 6 of 17)
ANO6	Intron (ENST00000426898.2/196527, intron 1 of 17)
ANO6	Distal Intergenic
ANO6	Intron (ENST00000426898.2/196527, intron 1 of 17)
ANO9	Promoter (2-3kb)
ANOS1	Intron (ENST00000262648.8/3730, intron 1 of 13)
ANPEP	Promoter (2-3kb)
ANTXR2	Intron (ENST00000403729.7/118429, intron 3 of 16)
ANTXR2	Promoter (2-3kb)
ANTXRL	Intron (ENST00000622632.4/195977, intron 16 of 18)
ANTXRL	Distal Intergenic
ANXA1	Distal Intergenic
ANXA1	Distal Intergenic
ANXA10	Intron (ENST00000359299.8/11199, intron 3 of 11)
ANXA10	Intron (ENST00000359299.8/11199, intron 3 of 11)
ANXA11	Intron (ENST00000422982.8/311, intron 1 of 15)
ANXA13	Intron (ENST00000419625.6/312, intron 3 of 10)
ANXA2	Distal Intergenic
ANXA4	Intron (ENST00000418066.2/307, intron 3 of 3)
ANXA4	Intron (ENST00000418066.2/307, intron 3 of 3)
ANXA4	Promoter (<=1kb)
ANXA5	Distal Intergenic
ANXA5	Distal Intergenic
ANXA5	Distal Intergenic
ANXA6	Promoter (2-3kb)
AOAH	Intron (ENST00000617537.5/313, intron 3 of 20)
AOC1	Distal Intergenic
AOPEP	Intron (ENST00000277198.6/84909, intron 1 of 7)
AOPEP	Distal Intergenic
AOPEP	Intron (ENST00000297979.9/84909, intron 11 of 14)
AOPEP	Intron (ENST00000277198.6/84909, intron 1 of 7)
AOPEP	Intron (ENST00000277198.6/84909, intron 5 of 7)
AOPEP	Intron (ENST00000277198.6/84909, intron 1 of 7)
AP1AR	3' UTR
AP1AR	Intron (ENST00000510527.5/55435, intron 1 of 6)
AP1G1	Distal Intergenic
AP1M1	Promoter (1-2kb)
AP1S3	Intron (ENST00000443700.5/130340, intron 1 of 4)
AP2A2	Promoter (<=1kb)
AP2S1	Promoter (2-3kb)
AP3B1	Intron (ENST00000255194.10/8546, intron 13 of 26)
AP3B1	Intron (ENST00000255194.10/8546, intron 2 of 26)
AP3M1	3' UTR
AP3M2	Distal Intergenic
AP3M2	Distal Intergenic
AP4E1	Intron (ENST00000617693.4/ENST00000617693.4, intron 3 of 3)
AP4E1	Intron (ENST00000617693.4/ENST00000617693.4, intron 3 of 3)
AP4E1	Exon (ENST00000655436.1/ENST00000655436.1, exon 3 of 3)
AP4E1	Promoter (1-2kb)
AP5B1	3' UTR
APBB1IP	Distal Intergenic
APBB1IP	Distal Intergenic
APBB1IP	Intron (ENST00000376236.9/54518, intron 8 of 14)
APBB1IP	Distal Intergenic
APBB1IP	Intron (ENST00000376236.9/54518, intron 2 of 14)
APBB2	Intron (ENST00000508593.6/323, intron 1 of 17)
APBB2	Intron (ENST00000508593.6/323, intron 12 of 17)
APBB2	Intron (ENST00000508593.6/323, intron 12 of 17)
APC	Distal Intergenic
APEX2	Exon (ENST00000374987.4/27301, exon 6 of 6)
APEX2	3' UTR
APOA4	Exon (ENST00000457746.1/ENST00000457746.1, exon 1 of 2)
APOA4	Distal Intergenic
APOB	Distal Intergenic
APOBEC1	Distal Intergenic
APOBEC2	Intron (ENST00000244669.2/10930, intron 1 of 2)
APOBEC3G	Promoter (<=1kb)
APOBEC3H	Distal Intergenic
APOBEC4	Intron (ENST00000304685.8/23179, intron 1 of 18)
APOL3	Promoter (<=1kb)
APOO	Intron (ENST00000633432.1/79135, intron 2 of 3)
APP	Intron (ENST00000354192.7/351, intron 4 of 14)
APP	Intron (ENST00000608591.5/ENST00000608591.5, intron 1 of 2)
APP	Intron (ENST00000455275.1/ENST00000455275.1, intron 1 of 1)
APP	Intron (ENST00000354192.7/351, intron 1 of 14)
APP	Intron (ENST00000608591.5/ENST00000608591.5, intron 1 of 2)
APPBP2	Intron (ENST00000559739.1/ENST00000559739.1, intron 2 of 4)
APPL2	Promoter (<=1kb)
APTX	Promoter (1-2kb)
AQP1	Intron (ENST00000458257.5/100526825, intron 7 of 19)
AQP1	Promoter (<=1kb)
AQP1	Intron (ENST00000509504.2/358, intron 7 of 10)
AQP12A	Distal Intergenic
AQP4-AS1	Intron (ENST00000668155.1/147429, intron 2 of 2)
AQP4-AS1	Promoter (1-2kb)
AQP8	Promoter (1-2kb)
AQP9	Intron (ENST00000558231.5/8854, intron 1 of 12)
ARAP3	Distal Intergenic
ARFGEF1	Intron (ENST00000520381.5/10565, intron 14 of 29)
ARFGEF2	Intron (ENST00000371917.5/10564, intron 28 of 38)
ARFGEF2	Intron (ENST00000371917.5/10564, intron 3 of 38)
ARFGEF2	Intron (ENST00000371917.5/10564, intron 30 of 38)
ARFGEF2	Distal Intergenic
ARFIP1	Intron (ENST00000451320.6/27236, intron 2 of 8)
ARHGAP1	Exon (ENST00000527588.5/392, exon 4 of 4)
ARHGAP1	Promoter (1-2kb)
ARHGAP10	Intron (ENST00000510379.1/79658, intron 1 of 4)
ARHGAP12	Distal Intergenic
ARHGAP12	Intron (ENST00000344936.7/94134, intron 3 of 19)
ARHGAP12	Distal Intergenic
ARHGAP12	Intron (ENST00000344936.7/94134, intron 3 of 19)
ARHGAP12	Distal Intergenic
ARHGAP15	Intron (ENST00000552641.5/55843, intron 6 of 7)
ARHGAP15	Intron (ENST00000295095.11/55843, intron 12 of 13)
ARHGAP17	3' UTR
ARHGAP17	Promoter (<=1kb)
ARHGAP18	Intron (ENST00000665046.1/ENST00000665046.1, intron 2 of 9)
ARHGAP18	Intron (ENST00000368149.3/93663, intron 1 of 14)
ARHGAP18	Intron (ENST00000368149.3/93663, intron 1 of 14)
ARHGAP18	Intron (ENST00000368149.3/93663, intron 1 of 14)
ARHGAP18	Intron (ENST00000368149.3/93663, intron 1 of 14)
ARHGAP18	Intron (ENST00000368149.3/93663, intron 1 of 14)
ARHGAP19	Distal Intergenic
ARHGAP20	Distal Intergenic
ARHGAP20	Distal Intergenic
ARHGAP20	Intron (ENST00000260283.8/57569, intron 8 of 15)
ARHGAP20	Exon (ENST00000260283.8/57569, exon 16 of 16)
ARHGAP21	Intron (ENST00000612832.4/57584, intron 2 of 18)
ARHGAP21	Intron (ENST00000612832.4/57584, intron 2 of 18)
ARHGAP21	Intron (ENST00000612832.4/57584, intron 2 of 18)
ARHGAP21	Intron (ENST00000612832.4/57584, intron 2 of 18)
ARHGAP22	Intron (ENST00000249601.8/58504, intron 1 of 9)
ARHGAP23	Intron (ENST00000622683.5/57636, intron 11 of 23)
ARHGAP24	Distal Intergenic
ARHGAP24	Distal Intergenic
ARHGAP26	Intron (ENST00000645722.2/23092, intron 4 of 22)
ARHGAP26	Intron (ENST00000645722.2/23092, intron 18 of 22)
ARHGAP26	Intron (ENST00000645722.2/23092, intron 1 of 22)
ARHGAP26	Promoter (<=1kb)
ARHGAP26	Intron (ENST00000645722.2/23092, intron 10 of 22)
ARHGAP26	Intron (ENST00000645722.2/23092, intron 18 of 22)
ARHGAP26	Promoter (<=1kb)
ARHGAP26	Distal Intergenic
ARHGAP26-IT1	Intron (ENST00000645722.2/23092, intron 20 of 22)
ARHGAP28	Distal Intergenic
ARHGAP28	Intron (ENST00000383472.8/79822, intron 1 of 17)
ARHGAP28	Intron (ENST00000383472.8/79822, intron 1 of 17)
ARHGAP28	Intron (ENST00000383472.8/79822, intron 1 of 17)
ARHGAP28	Promoter (<=1kb)
ARHGAP29	Intron (ENST00000660441.1/ENST00000660441.1, intron 2 of 3)
ARHGAP29	Intron (ENST00000660441.1/ENST00000660441.1, intron 2 of 3)
ARHGAP29	Intron (ENST00000654754.1/ENST00000654754.1, intron 5 of 5)
ARHGAP31	Intron (ENST00000264245.9/57514, intron 1 of 11)
ARHGAP31	Intron (ENST00000264245.9/57514, intron 1 of 11)
ARHGAP31	Promoter (1-2kb)
ARHGAP31-AS1	Intron (ENST00000264245.9/57514, intron 1 of 11)
ARHGAP32	Intron (ENST00000525234.1/9743, intron 1 of 6)
ARHGAP32	Intron (ENST00000310343.13/9743, intron 2 of 21)
ARHGAP35	Intron (ENST00000672722.1/2909, intron 1 of 6)
ARHGAP35	Intron (ENST00000672722.1/2909, intron 2 of 6)
ARHGAP40	Promoter (2-3kb)
ARHGAP42	Intron (ENST00000298815.13/143872, intron 8 of 23)
ARHGAP42	Intron (ENST00000298815.13/143872, intron 3 of 23)
ARHGAP42	Distal Intergenic
ARHGAP42	Intron (ENST00000298815.13/143872, intron 4 of 23)
ARHGAP42	Intron (ENST00000298815.13/143872, intron 3 of 23)
ARHGAP42	3' UTR
ARHGAP42	Intron (ENST00000298815.13/143872, intron 6 of 23)
ARHGAP42	Promoter (1-2kb)
ARHGAP42	Intron (ENST00000298815.13/143872, intron 1 of 23)
ARHGAP45	Promoter (1-2kb)
ARHGAP6	Intron (ENST00000495242.5/395, intron 1 of 14)
ARHGEF10L	Promoter (2-3kb)
ARHGEF11	Intron (ENST00000368194.7/9826, intron 10 of 40)
ARHGEF11	Intron (ENST00000368194.7/9826, intron 1 of 40)
ARHGEF11	Promoter (1-2kb)
ARHGEF12	Intron (ENST00000397843.7/23365, intron 1 of 40)
ARHGEF18	Intron (ENST00000576789.1/23370, intron 2 of 9)
ARHGEF18	Promoter (<=1kb)
ARHGEF2	Promoter (1-2kb)
ARHGEF26	Intron (ENST00000356448.8/26084, intron 9 of 14)
ARHGEF26-AS1	Exon (ENST00000660955.1/100507524, exon 3 of 3)
ARHGEF26-AS1	Promoter (2-3kb)
ARHGEF26-AS1	Distal Intergenic
ARHGEF28	Distal Intergenic
ARHGEF28	Intron (ENST00000296794.10/64283, intron 1 of 34)
ARHGEF28	Distal Intergenic
ARHGEF28	Intron (ENST00000296794.10/64283, intron 2 of 34)
ARHGEF28	Distal Intergenic
ARHGEF3	Intron (ENST00000338458.8/50650, intron 4 of 12)
ARHGEF3	Intron (ENST00000296315.7/50650, intron 2 of 9)
ARHGEF3	Intron (ENST00000338458.8/50650, intron 2 of 12)
ARHGEF3-AS1	Intron (ENST00000477246.5/100874200, intron 2 of 2)
ARHGEF37	Intron (ENST00000505810.5/389337, intron 1 of 2)
ARHGEF4	Promoter (<=1kb)
ARHGEF4	Intron (ENST00000409359.6/50649, intron 1 of 12)
ARHGEF4	Promoter (<=1kb)
ARHGEF4	Intron (ENST00000409359.6/50649, intron 1 of 12)
ARHGEF6	Intron (ENST00000370620.5/9459, intron 4 of 20)
ARHGEF6	Promoter (<=1kb)
ARID1A	Intron (ENST00000430799.7/8289, intron 1 of 19)
ARID1B	Distal Intergenic
ARID1B	Distal Intergenic
ARID1B	Distal Intergenic
ARID1B	Exon (ENST00000442936.1/ENST00000442936.1, exon 2 of 2)
ARID1B	Intron (ENST00000346085.10/57492, intron 6 of 20)
ARID1B	Distal Intergenic
ARID1B	Promoter (<=1kb)
ARID1B	Intron (ENST00000346085.10/57492, intron 8 of 20)
ARID1B	Distal Intergenic
ARID3B	Promoter (1-2kb)
ARID5B	Intron (ENST00000644638.1/84159, intron 3 of 4)
ARID5B	Intron (ENST00000279873.12/84159, intron 8 of 9)
ARID5B	Intron (ENST00000279873.12/84159, intron 8 of 9)
ARID5B	Intron (ENST00000644638.1/84159, intron 4 of 4)
ARID5B	Distal Intergenic
ARID5B	Distal Intergenic
ARID5B	Intron (ENST00000644638.1/84159, intron 4 of 4)
ARID5B	Distal Intergenic
ARL11	Distal Intergenic
ARL13A	Distal Intergenic
ARL14	Distal Intergenic
ARL14	Promoter (<=1kb)
ARL14EP	Distal Intergenic
ARL15	Intron (ENST00000504924.6/54622, intron 1 of 4)
ARL15	Intron (ENST00000504924.6/54622, intron 3 of 4)
ARL15	Intron (ENST00000504924.6/54622, intron 1 of 4)
ARL4A	Intron (ENST00000639998.1/ENST00000639998.1, intron 3 of 7)
ARL4A	Intron (ENST00000639998.1/ENST00000639998.1, intron 3 of 7)
ARL4A	Intron (ENST00000639998.1/ENST00000639998.1, intron 3 of 7)
ARL4A	Intron (ENST00000639998.1/ENST00000639998.1, intron 3 of 7)
ARL4A	Intron (ENST00000639998.1/ENST00000639998.1, intron 3 of 7)
ARL4A	Intron (ENST00000639998.1/ENST00000639998.1, intron 3 of 7)
ARL4A	Distal Intergenic
ARL4C	Distal Intergenic
ARL4C	Distal Intergenic
ARL4C	Distal Intergenic
ARL5A	Promoter (<=1kb)
ARL5B	Intron (ENST00000654305.1/ENST00000654305.1, intron 1 of 2)
ARL6IP5	Exon (ENST00000470936.1/10550, exon 2 of 2)
ARL6IP6	Intron (ENST00000495469.5/151188, intron 2 of 3)
ARL8B	Intron (ENST00000611208.4/55207, intron 1 of 6)
ARL9	5' UTR
ARLNC1	Promoter (<=1kb)
ARMC3	Intron (ENST00000655837.1/ENST00000655837.1, intron 2 of 4)
ARMC3	Intron (ENST00000655837.1/ENST00000655837.1, intron 2 of 4)
ARMC4	Promoter (<=1kb)
ARMC9	Intron (ENST00000349938.8/80210, intron 9 of 20)
ARMCX2	Distal Intergenic
ARMCX4	Intron (ENST00000433011.5/100131755, intron 4 of 15)
ARMH3	Intron (ENST00000370033.9/79591, intron 2 of 25)
ARMH3	Intron (ENST00000370033.9/79591, intron 16 of 25)
ARNT2	Intron (ENST00000303329.9/9915, intron 5 of 18)
ARNTL	Distal Intergenic
ARNTL	Distal Intergenic
ARNTL	Intron (ENST00000529050.5/406, intron 1 of 2)
ARNTL2	Intron (ENST00000544915.5/56938, intron 8 of 15)
ARNTL2-AS1	3' UTR
ARPC1B	Exon (ENST00000439784.7/84176, exon 41 of 42)
ARPC2	Promoter (<=1kb)
ARPIN	Distal Intergenic
ARPP21	Distal Intergenic
ARPP21	Distal Intergenic
ARRDC3	Intron (ENST00000656345.1/100129716, intron 2 of 3)
ARRDC3	Intron (ENST00000651690.1/ENST00000651690.1, intron 4 of 8)
ARRDC3	Exon (ENST00000509726.2/ENST00000509726.2, exon 1 of 1)
ARSB	Intron (ENST00000264914.10/411, intron 6 of 7)
ARSB	Intron (ENST00000264914.10/411, intron 1 of 7)
ARSB	Intron (ENST00000264914.10/411, intron 6 of 7)
ARSB	Exon (ENST00000264914.10/411, exon 2 of 8)
ARSB	Intron (ENST00000264914.10/411, intron 4 of 7)
ARSG	Intron (ENST00000448504.6/22901, intron 9 of 11)
ARSG	Intron (ENST00000448504.6/22901, intron 8 of 11)
ARSI	Intron (ENST00000515301.2/340075, intron 1 of 1)
ARSJ	Distal Intergenic
ARSK	Intron (ENST00000380009.9/153642, intron 3 of 7)
ASAH1	Promoter (2-3kb)
ASAP1	Distal Intergenic
ASAP1	Intron (ENST00000523502.1/ENST00000523502.1, intron 1 of 2)
ASAP1	Intron (ENST00000523502.1/ENST00000523502.1, intron 1 of 2)
ASAP1	Intron (ENST00000518721.6/50807, intron 2 of 29)
ASAP1	Promoter (<=1kb)
ASAP1	Promoter (1-2kb)
ASAP1	Intron (ENST00000524124.5/50807, intron 4 of 23)
ASAP1	Intron (ENST00000518721.6/50807, intron 1 of 29)
ASAP2	Intron (ENST00000315273.4/8853, intron 12 of 26)
ASAP2	Distal Intergenic
ASAP2	Distal Intergenic
ASB1	Intron (ENST00000463352.5/51665, intron 3 of 3)
ASB14	Intron (ENST00000487349.6/142686, intron 5 of 10)
ASB18	Intron (ENST00000415226.1/ENST00000415226.1, intron 1 of 3)
ASB7	Intron (ENST00000332783.11/140460, intron 5 of 5)
ASB7	Distal Intergenic
ASB9	Distal Intergenic
ASCC1	Intron (ENST00000394919.5/51008, intron 5 of 9)
ASCC2	Promoter (1-2kb)
ASCC3	Intron (ENST00000369162.7/10973, intron 10 of 41)
ASCL2	Promoter (1-2kb)
ASCL4	Distal Intergenic
ASIC2	Intron (ENST00000359872.6/40, intron 1 of 9)
ASIC2	Intron (ENST00000359872.6/40, intron 1 of 9)
ASIC2	Intron (ENST00000359872.6/40, intron 1 of 9)
ASMT	Distal Intergenic
ASMT	Distal Intergenic
ASMT	Distal Intergenic
ASMT	Distal Intergenic
ASMT	Distal Intergenic
ASNSP1	Distal Intergenic
ASPA	Intron (ENST00000456349.6/443, intron 2 of 6)
ASPH	3' UTR
ASPSCR1	Promoter (2-3kb)
ASS1	Intron (ENST00000352480.10/445, intron 14 of 14)
ASTN2	Intron (ENST00000313400.8/23245, intron 2 of 22)
ASTN2	Intron (ENST00000313400.8/23245, intron 1 of 22)
ASTN2-AS1	Intron (ENST00000313400.8/23245, intron 20 of 22)
ASXL2	Intron (ENST00000435504.9/55252, intron 9 of 12)
ASXL3	Intron (ENST00000269197.12/80816, intron 5 of 11)
ASXL3	Intron (ENST00000591558.1/ENST00000591558.1, intron 1 of 1)
ASXL3	Intron (ENST00000269197.12/80816, intron 2 of 11)
ATAD1	Promoter (1-2kb)
ATAD5	Intron (ENST00000321990.5/79915, intron 9 of 22)
ATE1	Intron (ENST00000224652.10/11101, intron 10 of 11)
ATE1	Distal Intergenic
ATE1	Intron (ENST00000224652.10/11101, intron 11 of 11)
ATE1	Distal Intergenic
ATE1	Intron (ENST00000224652.10/11101, intron 10 of 11)
ATF1	Intron (ENST00000552510.5/466, intron 1 of 4)
ATF6	Exon (ENST00000367942.4/22926, exon 6 of 16)
ATF7	Intron (ENST00000648881.1/ENST00000648881.1, intron 3 of 6)
ATF7IP	Distal Intergenic
ATF7IP	3' UTR
ATF7IP	Distal Intergenic
ATF7IP2	Intron (ENST00000564797.5/80063, intron 1 of 4)
ATF7IP2	Distal Intergenic
ATF7IP2	Intron (ENST00000564797.5/80063, intron 2 of 4)
ATF7IP2	Distal Intergenic
ATF7IP2	Distal Intergenic
ATF7IP2	Distal Intergenic
ATG10	Intron (ENST00000282185.8/83734, intron 3 of 7)
ATG10	Intron (ENST00000282185.8/83734, intron 5 of 7)
ATG10	Distal Intergenic
ATG10	Distal Intergenic
ATG10	Intron (ENST00000282185.8/83734, intron 5 of 7)
ATG16L1	Intron (ENST00000431917.5/55054, intron 2 of 5)
ATG4A	Intron (ENST00000345734.7/115201, intron 1 of 11)
ATG4A	Intron (ENST00000345734.7/115201, intron 4 of 11)
ATG4C	Distal Intergenic
ATG7	Intron (ENST00000451513.5/10533, intron 3 of 7)
ATIC	Exon (ENST00000448086.1/ENST00000448086.1, exon 1 of 3)
ATIC	Promoter (2-3kb)
ATIC	Intron (ENST00000236959.14/471, intron 7 of 15)
ATIC	3' UTR
ATL1	Intron (ENST00000556478.2/51062, intron 1 of 2)
ATL2	Distal Intergenic
ATL2	Intron (ENST00000450854.1/ENST00000450854.1, intron 1 of 1)
ATOH8	Intron (ENST00000469442.5/84913, intron 2 of 2)
ATP10A	Distal Intergenic
ATP10A	Distal Intergenic
ATP10B	Intron (ENST00000642502.1/23120, intron 2 of 20)
ATP10B	Intron (ENST00000327245.10/23120, intron 1 of 25)
ATP10B	Promoter (<=1kb)
ATP10B	Intron (ENST00000327245.10/23120, intron 1 of 25)
ATP11A	Intron (ENST00000375630.6/23250, intron 1 of 28)
ATP11A	Promoter (1-2kb)
ATP11A	Promoter (<=1kb)
ATP11A	Promoter (<=1kb)
ATP11A-AS1	Intron (ENST00000375630.6/23250, intron 1 of 28)
ATP11B	Distal Intergenic
ATP11B	Downstream (1-2kb)
ATP11C	Promoter (<=1kb)
ATP11C	Intron (ENST00000370557.5/286410, intron 3 of 28)
ATP12A	Distal Intergenic
ATP13A3	Exon (ENST00000662856.1/401106, exon 4 of 4)
ATP13A4	Intron (ENST00000342695.9/84239, intron 3 of 29)
ATP13A5	Promoter (1-2kb)
ATP1A1	Distal Intergenic
ATP1A1-AS1	Exon (ENST00000449303.2/ENST00000449303.2, exon 1 of 2)
ATP1B3	Intron (ENST00000667378.1/ENST00000667378.1, intron 2 of 2)
ATP1B3	Exon (ENST00000667378.1/ENST00000667378.1, exon 3 of 3)
ATP1B3	Distal Intergenic
ATP1B3	Promoter (<=1kb)
ATP2A2	Intron (ENST00000308664.10/488, intron 5 of 20)
ATP2A2	Intron (ENST00000308664.10/488, intron 5 of 20)
ATP2A2	Promoter (1-2kb)
ATP2B1	Intron (ENST00000651272.1/ENST00000651272.1, intron 3 of 6)
ATP2B1	Intron (ENST00000428670.7/490, intron 1 of 20)
ATP2B1	Intron (ENST00000651272.1/ENST00000651272.1, intron 3 of 6)
ATP2B1	Intron (ENST00000428670.7/490, intron 1 of 20)
ATP2B3	Promoter (<=1kb)
ATP2B3	Promoter (1-2kb)
ATP2B4	Exon (ENST00000357681.9/493, exon 8 of 21)
ATP2B4	Distal Intergenic
ATP2C1	Distal Intergenic
ATP2C2	Intron (ENST00000262429.8/9914, intron 1 of 26)
ATP4A	Promoter (1-2kb)
ATP6AP1L	Promoter (2-3kb)
ATP6AP2	Distal Intergenic
ATP6AP2	Distal Intergenic
ATP6V0A2	Promoter (<=1kb)
ATP6V0A4	Intron (ENST00000310018.7/50617, intron 5 of 21)
ATP6V0A4	Promoter (<=1kb)
ATP6V0D2	Distal Intergenic
ATP6V0D2	Intron (ENST00000285393.4/245972, intron 5 of 7)
ATP6V1B1	Promoter (1-2kb)
ATP6V1C2	Distal Intergenic
ATP6V1C2	3' UTR
ATP6V1C2	Intron (ENST00000272238.9/245973, intron 12 of 13)
ATP6V1C2	Intron (ENST00000648362.1/245973, intron 3 of 11)
ATP6V1G1	Distal Intergenic
ATP6V1G3	Intron (ENST00000660823.1/ENST00000660823.1, intron 1 of 1)
ATP7B	Distal Intergenic
ATP7B	Distal Intergenic
ATP7B	Promoter (1-2kb)
ATP7B	3' UTR
ATP8A1	Intron (ENST00000381668.9/10396, intron 22 of 36)
ATP8B1	Intron (ENST00000648908.1/5205, intron 1 of 27)
ATP8B1	Intron (ENST00000648908.1/5205, intron 1 of 27)
ATP8B1	Promoter (1-2kb)
ATP8B1	Distal Intergenic
ATP8B1	Promoter (2-3kb)
ATP8B4	Promoter (<=1kb)
ATP8B4	Intron (ENST00000559726.5/79895, intron 11 of 28)
ATP9A	Intron (ENST00000311637.9/10079, intron 8 of 22)
ATP9A	Intron (ENST00000311637.9/10079, intron 1 of 22)
ATPSCKMT	Intron (ENST00000511437.6/134145, intron 1 of 4)
ATR	Intron (ENST00000656590.1/545, intron 12 of 43)
ATRN	Distal Intergenic
ATRNL1	Intron (ENST00000355044.8/26033, intron 28 of 28)
ATRNL1	Distal Intergenic
ATRX	Intron (ENST00000373344.10/546, intron 15 of 34)
ATXN10	Distal Intergenic
ATXN2	Intron (ENST00000642389.2/6311, intron 1 of 26)
ATXN7	Intron (ENST00000474112.5/6314, intron 4 of 11)
ATXN7	Intron (ENST00000643464.1/6314, intron 3 of 4)
ATXN7L1	Intron (ENST00000419735.7/222255, intron 2 of 11)
ATXN7L1	Intron (ENST00000419735.7/222255, intron 2 of 11)
ATXN7L1	Intron (ENST00000419735.7/222255, intron 2 of 11)
AUH	Promoter (2-3kb)
AURKB	Downstream (2-3kb)
AURKC	Exon (ENST00000263095.10/9422, exon 4 of 4)
AUTS2	Intron (ENST00000644939.1/26053, intron 2 of 18)
AUTS2	Intron (ENST00000644939.1/26053, intron 1 of 18)
AUTS2	Distal Intergenic
AUTS2	Intron (ENST00000644939.1/26053, intron 1 of 18)
AUTS2	Intron (ENST00000644939.1/26053, intron 4 of 18)
AUTS2	Intron (ENST00000644939.1/26053, intron 6 of 18)
AUTS2	Intron (ENST00000644939.1/26053, intron 1 of 18)
AUTS2	Intron (ENST00000644939.1/26053, intron 4 of 18)
AUTS2	Distal Intergenic
AUTS2	Intron (ENST00000644939.1/26053, intron 5 of 18)
AVEN	Intron (ENST00000560035.1/1133, intron 1 of 1)
AVL9	3' UTR
AVL9	3' UTR
AVPI1	Intron (ENST00000370649.3/55361, intron 9 of 9)
AVPR1A	Distal Intergenic
AVPR1A	Distal Intergenic
AXDND1	Intron (ENST00000617277.4/126859, intron 15 of 24)
AXDND1	Intron (ENST00000539888.5/6646, intron 2 of 14)
AXIN1	Intron (ENST00000461023.5/8312, intron 1 of 7)
AXIN2	Distal Intergenic
AXIN2	Intron (ENST00000307078.10/8313, intron 3 of 10)
AZIN1	Intron (ENST00000337198.10/51582, intron 2 of 11)
B3GALNT1	Promoter (1-2kb)
B3GALNT1	Intron (ENST00000498165.6/151742, intron 3 of 3)
B3GALNT1	Intron (ENST00000497343.5/151742, intron 2 of 2)
B3GALT1-AS1	Intron (ENST00000430546.2/105616981, intron 1 of 3)
B3GALT5	Intron (ENST00000380620.8/10317, intron 2 of 4)
B3GALT5	Intron (ENST00000380620.8/10317, intron 2 of 4)
B3GAT2	Distal Intergenic
B3GNT2	Exon (ENST00000425966.6/ENST00000425966.6, exon 3 of 8)
B3GNT2	Distal Intergenic
B3GNT5	Intron (ENST00000328913.7/23101, intron 15 of 29)
B4GALNT2	Distal Intergenic
B4GALNT2	Distal Intergenic
B4GALNT3	Intron (ENST00000266383.10/283358, intron 1 of 19)
B4GALNT3	Exon (ENST00000266383.10/283358, exon 2 of 20)
B4GALNT3	Intron (ENST00000266383.10/283358, intron 1 of 19)
B4GALT4-AS1	Intron (ENST00000483209.5/8702, intron 5 of 7)
B4GALT5	Intron (ENST00000371711.4/9334, intron 1 of 8)
B4GALT5	Intron (ENST00000371711.4/9334, intron 1 of 8)
B4GALT6	Intron (ENST00000306851.9/9331, intron 1 of 8)
B4GALT6	Distal Intergenic
BABAM2	Intron (ENST00000448427.1/9577, intron 4 of 5)
BACE1	Promoter (1-2kb)
BACE2	Intron (ENST00000328735.10/25825, intron 1 of 7)
BACE2	Promoter (<=1kb)
BACE2	Intron (ENST00000328735.10/25825, intron 1 of 7)
BACH1	Intron (ENST00000447125.5/193629, intron 2 of 2)
BACH1	Intron (ENST00000447125.5/193629, intron 2 of 2)
BACH2	Intron (ENST00000257749.9/60468, intron 4 of 8)
BACH2	Intron (ENST00000257749.9/60468, intron 4 of 8)
BACH2	Intron (ENST00000257749.9/60468, intron 1 of 8)
BAIAP2L1	Intron (ENST00000005260.9/55971, intron 1 of 13)
BAIAP2L1	Distal Intergenic
BAIAP2L2	Intron (ENST00000381669.8/80115, intron 4 of 13)
BAMBI	Distal Intergenic
BAMBI	Distal Intergenic
BANF2	Distal Intergenic
BANF2	Distal Intergenic
BANF2	Distal Intergenic
BANK1	Intron (ENST00000504592.5/55024, intron 5 of 20)
BANK1	Distal Intergenic
BANK1	Intron (ENST00000504592.5/55024, intron 11 of 20)
BANK1	Intron (ENST00000504592.5/55024, intron 2 of 20)
BANK1	Intron (ENST00000504592.5/55024, intron 8 of 20)
BARD1	Intron (ENST00000412896.5/ENST00000412896.5, intron 2 of 3)
BARD1	Intron (ENST00000412896.5/ENST00000412896.5, intron 2 of 3)
BARX1	Distal Intergenic
BARX1	Distal Intergenic
BASP1	Intron (ENST00000606445.1/10409, intron 2 of 3)
BASP1	Intron (ENST00000606445.1/10409, intron 3 of 3)
BASP1	Intron (ENST00000606445.1/10409, intron 3 of 3)
BASP1	Distal Intergenic
BASP1	Intron (ENST00000606445.1/10409, intron 3 of 3)
BAX	Intron (ENST00000502487.5/581, intron 3 of 4)
BAX	Distal Intergenic
BAZ1A	Distal Intergenic
BAZ2B	Intron (ENST00000392783.7/29994, intron 25 of 36)
BAZ2B	Intron (ENST00000392783.7/29994, intron 4 of 36)
BBOX1	Intron (ENST00000529202.5/8424, intron 3 of 7)
BBOX1-AS1	Intron (ENST00000526061.5/103695435, intron 2 of 3)
BBOX1-AS1	Intron (ENST00000526061.5/103695435, intron 2 of 3)
BBS12	Distal Intergenic
BBS4	Intron (ENST00000395205.6/585, intron 1 of 14)
BBS5	Distal Intergenic
BBS9	3' UTR
BBS9	Intron (ENST00000672453.1/27241, intron 20 of 22)
BBX	Intron (ENST00000415149.6/56987, intron 2 of 16)
BCAP31	Intron (ENST00000458587.8/10134, intron 4 of 7)
BCAR3	Intron (ENST00000370244.5/8412, intron 2 of 13)
BCAR3	Intron (ENST00000370244.5/8412, intron 3 of 13)
BCAR3	Promoter (<=1kb)
BCAR3	Intron (ENST00000260502.11/8412, intron 2 of 11)
BCAS2	Distal Intergenic
BCAS3	Intron (ENST00000589222.5/54828, intron 22 of 25)
BCAS3	Promoter (1-2kb)
BCAS3	Intron (ENST00000589222.5/54828, intron 22 of 25)
BCAS3	Intron (ENST00000589222.5/54828, intron 14 of 25)
BCAS3	Intron (ENST00000589222.5/54828, intron 22 of 25)
BCAS3	Intron (ENST00000589222.5/54828, intron 22 of 25)
BCAS4	Intron (ENST00000358791.9/55653, intron 4 of 5)
BCAS4	Intron (ENST00000358791.9/55653, intron 3 of 5)
BCAT1	Intron (ENST00000261192.12/586, intron 1 of 10)
BCAT1	Intron (ENST00000653796.1/ENST00000653796.1, intron 1 of 4)
BCAT1	Intron (ENST00000261192.12/586, intron 1 of 10)
BCAT1	Intron (ENST00000653796.1/ENST00000653796.1, intron 1 of 4)
BCAT1	Distal Intergenic
BCHE	Distal Intergenic
BCHE	Intron (ENST00000651449.1/ENST00000651449.1, intron 8 of 8)
BCHE	Distal Intergenic
BCKDHB	Exon (ENST00000407020.1/ENST00000407020.1, exon 1 of 1)
BCL11A	Distal Intergenic
BCL11A	Intron (ENST00000646249.1/53335, intron 3 of 4)
BCL11B	Intron (ENST00000345514.2/64919, intron 2 of 2)
BCL2	Distal Intergenic
BCL2	3' UTR
BCL2A1	Distal Intergenic
BCL2L14	Distal Intergenic
BCL2L14	Promoter (1-2kb)
BCL2L14	Distal Intergenic
BCL6	Distal Intergenic
BCLAF1	Intron (ENST00000531224.6/9774, intron 11 of 12)
BCOR	Promoter (<=1kb)
BCOR	Distal Intergenic
BCOR	Promoter (1-2kb)
BCR	Promoter (1-2kb)
BCR	Intron (ENST00000359540.7/613, intron 15 of 21)
BDKRB2	Distal Intergenic
BDKRB2	Distal Intergenic
BDKRB2	Distal Intergenic
BDKRB2	Distal Intergenic
BDNF	Distal Intergenic
BDNF-AS	Promoter (2-3kb)
BEAN1	Intron (ENST00000536005.7/146227, intron 2 of 4)
BECN2	Distal Intergenic
BECN2	Distal Intergenic
BEND3	Distal Intergenic
BEND3	Intron (ENST00000369042.5/57673, intron 1 of 3)
BEND5	Intron (ENST00000371839.6/84871, intron 6 of 13)
BEND5	Intron (ENST00000371839.6/84871, intron 5 of 13)
BEND5	Intron (ENST00000371839.6/84871, intron 6 of 13)
BEND7	Distal Intergenic
BET1	Distal Intergenic
BET1	Distal Intergenic
BET1	Distal Intergenic
BEX3	Intron (ENST00000629535.3/ENST00000629535.3, intron 2 of 2)
BEX3	Intron (ENST00000629535.3/ENST00000629535.3, intron 2 of 2)
BEX3	Intron (ENST00000629535.3/ENST00000629535.3, intron 2 of 2)
BFAR	3' UTR
BFSP2	Distal Intergenic
BHLHA15	Intron (ENST00000297293.6/22853, intron 7 of 13)
BHLHA15	Intron (ENST00000297293.6/22853, intron 7 of 13)
BHLHE40-AS1	Intron (ENST00000615178.4/100507582, intron 1 of 2)
BHLHE40-AS1	Distal Intergenic
BHLHE40-AS1	Exon (ENST00000615178.4/100507582, exon 3 of 3)
BHMG1	Exon (ENST00000457052.2/388553, exon 4 of 15)
BICC1	Intron (ENST00000373886.8/80114, intron 3 of 20)
BICC1	Promoter (<=1kb)
BICC1	Intron (ENST00000373886.8/80114, intron 2 of 20)
BICD1	Intron (ENST00000652176.1/636, intron 1 of 9)
BICD2	Intron (ENST00000375512.3/23299, intron 1 of 7)
BICD2	Intron (ENST00000375512.3/23299, intron 1 of 7)
BICD2	Intron (ENST00000375512.3/23299, intron 1 of 7)
BICDL1	Intron (ENST00000397558.6/92558, intron 2 of 8)
BICRA	Intron (ENST00000599924.1/ENST00000599924.1, intron 1 of 2)
BICRA	Intron (ENST00000599924.1/ENST00000599924.1, intron 1 of 2)
BICRA	Intron (ENST00000599924.1/ENST00000599924.1, intron 1 of 2)
BICRAL	Intron (ENST00000614467.4/23506, intron 1 of 14)
BICRAL	Intron (ENST00000614467.4/23506, intron 1 of 14)
BIN1	Distal Intergenic
BIN3	Intron (ENST00000276416.11/55909, intron 1 of 8)
BIRC2	Distal Intergenic
BIRC3	Distal Intergenic
BIVM-ERCC5	Promoter (1-2kb)
BLACE	Promoter (1-2kb)
BLCAP	Promoter (1-2kb)
BLM	Distal Intergenic
BLNK	3' UTR
BMERB1	Intron (ENST00000568766.1/255027, intron 1 of 1)
BMERB1	Promoter (2-3kb)
BMERB1	Exon (ENST00000561692.5/89927, exon 5 of 5)
BMF	Distal Intergenic
BMP15	Distal Intergenic
BMP4	Distal Intergenic
BMP5	Distal Intergenic
BMP5	Intron (ENST00000370830.4/653, intron 1 of 6)
BMP6	Intron (ENST00000283147.7/654, intron 1 of 6)
BMP7	Distal Intergenic
BMP7	Intron (ENST00000395863.8/655, intron 1 of 6)
BMP7	Distal Intergenic
BMP7	Intron (ENST00000412321.1/ENST00000412321.1, intron 1 of 1)
BMP7	Distal Intergenic
BMP7	Intron (ENST00000395863.8/655, intron 1 of 6)
BMPER	Distal Intergenic
BMPER	Intron (ENST00000436222.6/168667, intron 2 of 5)
BMPER	Distal Intergenic
BMPER	Promoter (<=1kb)
BMPER	Intron (ENST00000297161.6/168667, intron 15 of 15)
BMPR1A	Intron (ENST00000638429.1/657, intron 1 of 13)
BMPR1A	Intron (ENST00000638429.1/657, intron 2 of 13)
BMPR1B	Intron (ENST00000515059.6/658, intron 6 of 12)
BMPR1B	Intron (ENST00000515059.6/658, intron 1 of 12)
BMPR1B	Intron (ENST00000515059.6/658, intron 2 of 12)
BMPR1B-DT	Intron (ENST00000514304.1/ENST00000514304.1, intron 1 of 1)
BMPR2	Intron (ENST00000374580.10/659, intron 10 of 12)
BMPR2	Intron (ENST00000374580.10/659, intron 1 of 12)
BMPR2	Intron (ENST00000374580.10/659, intron 1 of 12)
BMS1	Distal Intergenic
BNC1	Intron (ENST00000565495.1/ENST00000565495.1, intron 1 of 1)
BNC2	Intron (ENST00000380672.9/54796, intron 5 of 6)
BNC2	Intron (ENST00000380672.9/54796, intron 5 of 6)
BNC2	Intron (ENST00000380672.9/54796, intron 3 of 6)
BNC2	Intron (ENST00000380672.9/54796, intron 5 of 6)
BNC2	Intron (ENST00000649137.1/ENST00000649137.1, intron 7 of 7)
BNC2	Intron (ENST00000380672.9/54796, intron 5 of 6)
BNIP2	Distal Intergenic
BNIP2	Distal Intergenic
BNIP3L	Intron (ENST00000523949.5/665, intron 5 of 5)
BNIP3L	Intron (ENST00000523949.5/665, intron 5 of 5)
BNIP3L	Intron (ENST00000523949.5/665, intron 5 of 5)
BOC	Intron (ENST00000464546.5/91653, intron 2 of 3)
BOD1	Distal Intergenic
BOD1L2	Distal Intergenic
BOLA1	3' UTR
BOLL	Intron (ENST00000409845.1/ENST00000409845.1, intron 2 of 3)
BOLL	Promoter (<=1kb)
BORCS5	Intron (ENST00000314565.9/118426, intron 2 of 3)
BORCS5	Intron (ENST00000314565.9/118426, intron 2 of 3)
BPTF	Distal Intergenic
BRCA1	Intron (ENST00000352993.7/672, intron 3 of 21)
BRD4	Intron (ENST00000360016.9/23476, intron 1 of 11)
BRD7	Intron (ENST00000394688.7/29117, intron 6 of 16)
BRDTP1	Distal Intergenic
BRDTP1	Distal Intergenic
BRF2	Downstream (1-2kb)
BRI3BP	Intron (ENST00000341446.9/140707, intron 1 of 2)
BRINP1	Intron (ENST00000482797.1/1620, intron 1 of 1)
BRINP3	Distal Intergenic
BRINP3	Distal Intergenic
BRINP3	Distal Intergenic
BRINP3	Distal Intergenic
BRINP3	Intron (ENST00000367462.5/339479, intron 2 of 7)
BRINP3	Distal Intergenic
BRMS1L	Intron (ENST00000550089.2/ENST00000550089.2, intron 2 of 4)
BRPF3	Intron (ENST00000357641.10/27154, intron 8 of 12)
BRS3	Distal Intergenic
BSN	Intron (ENST00000296452.5/8927, intron 3 of 11)
BSPRY	Intron (ENST00000374183.5/54836, intron 3 of 5)
BST1	Promoter (<=1kb)
BTAF1	Intron (ENST00000412050.8/22849, intron 7 of 9)
BTBD10	Intron (ENST00000278174.9/84280, intron 5 of 8)
BTBD10	Distal Intergenic
BTBD10	Distal Intergenic
BTBD16	Distal Intergenic
BTBD16	Distal Intergenic
BTBD7	Intron (ENST00000334746.10/55727, intron 1 of 10)
BTBD7	Intron (ENST00000355125.3/55727, intron 1 of 7)
BTBD7	Intron (ENST00000355125.3/55727, intron 1 of 7)
BTBD9	Intron (ENST00000481247.6/114781, intron 1 of 10)
BTBD9-AS1	Intron (ENST00000314100.10/114781, intron 5 of 9)
BTBD9-AS1	Intron (ENST00000314100.10/114781, intron 5 of 9)
BTC	Intron (ENST00000395743.8/685, intron 2 of 5)
BTC	Distal Intergenic
BTC	Distal Intergenic
BTC	Distal Intergenic
BTG2	Distal Intergenic
BTG3	Distal Intergenic
BTG3	Distal Intergenic
BTG3	Distal Intergenic
BTN2A1	Distal Intergenic
BTN2A1	Distal Intergenic
BTRC	Intron (ENST00000393441.8/8945, intron 1 of 13)
BTRC	Intron (ENST00000393441.8/8945, intron 1 of 13)
BUB1	Promoter (<=1kb)
BUB1B	Distal Intergenic
BVES-AS1	3' UTR
BZW2	Exon (ENST00000418907.1/ENST00000418907.1, exon 1 of 4)
C10orf105	Intron (ENST00000224721.12/64072, intron 30 of 69)
C10orf142	Distal Intergenic
C10orf142	Exon (ENST00000437014.1/ENST00000437014.1, exon 2 of 2)
C10orf142	Distal Intergenic
C10orf142	Intron (ENST00000624407.2/ENST00000624407.2, intron 2 of 2)
C10orf90	Promoter (1-2kb)
C10orf90	Intron (ENST00000657225.1/118611, intron 1 of 2)
C10orf90	Intron (ENST00000657225.1/118611, intron 1 of 2)
C11orf16	Intron (ENST00000326053.10/56673, intron 5 of 6)
C11orf49	Intron (ENST00000533124.5/79096, intron 1 of 2)
C11orf65	Intron (ENST00000525729.5/160140, intron 4 of 6)
C11orf87	Intron (ENST00000532992.5/ENST00000532992.5, intron 3 of 4)
C11orf87	Intron (ENST00000532992.5/ENST00000532992.5, intron 2 of 4)
C11orf91	3' UTR
C11orf91	Intron (ENST00000658780.1/25758, intron 16 of 20)
C11orf91	3' UTR
C11orf91	Intron (ENST00000658780.1/25758, intron 17 of 20)
C11orf95	Intron (ENST00000341307.6/10313, intron 1 of 5)
C12orf49	Intron (ENST00000552718.1/ENST00000552718.1, intron 1 of 1)
C12orf56	Intron (ENST00000535684.5/ENST00000535684.5, intron 2 of 4)
C12orf66	Intron (ENST00000535684.5/ENST00000535684.5, intron 2 of 4)
C12orf74	Distal Intergenic
C12orf75	Distal Intergenic
C12orf75	Intron (ENST00000548458.6/387882, intron 2 of 6)
C12orf76	Promoter (1-2kb)
C13orf42	Exon (ENST00000399168.2/ENST00000399168.2, exon 1 of 1)
C13orf46	Intron (ENST00000334062.8/22821, intron 21 of 23)
C14orf177	Distal Intergenic
C14orf177	Intron (ENST00000554515.1/ENST00000554515.1, intron 1 of 2)
C14orf177	Distal Intergenic
C14orf177	Distal Intergenic
C14orf180	Promoter (2-3kb)
C15orf32	Distal Intergenic
C15orf39	Distal Intergenic
C15orf39	Exon (ENST00000366232.3/ENST00000366232.3, exon 1 of 1)
C15orf39	Distal Intergenic
C15orf41	Distal Intergenic
C15orf41	Distal Intergenic
C15orf54	Intron (ENST00000561058.5/ENST00000561058.5, intron 1 of 5)
C15orf54	Intron (ENST00000560484.1/ENST00000560484.1, intron 1 of 3)
C15orf54	Intron (ENST00000647456.1/ENST00000647456.1, intron 3 of 6)
C15orf54	Intron (ENST00000561058.5/ENST00000561058.5, intron 1 of 5)
C16orf54	Downstream (1-2kb)
C16orf54	Distal Intergenic
C17orf112	Distal Intergenic
C17orf113	Intron (ENST00000436535.4/201181, intron 2 of 8)
C17orf64	Intron (ENST00000083182.8/10513, intron 9 of 12)
C17orf67	Distal Intergenic
C17orf99	Promoter (<=1kb)
C18orf25	Intron (ENST00000587591.5/147339, intron 1 of 1)
C18orf25	Intron (ENST00000619301.4/147339, intron 2 of 3)
C18orf54	Distal Intergenic
C19orf12	Distal Intergenic
C19orf44	Promoter (2-3kb)
C1orf100	Distal Intergenic
C1orf100	Distal Intergenic
C1orf100	Exon (ENST00000435390.2/ENST00000435390.2, exon 1 of 1)
C1orf115	Distal Intergenic
C1orf127	Distal Intergenic
C1orf141	Distal Intergenic
C1orf143	Distal Intergenic
C1orf185	Distal Intergenic
C1orf198	Intron (ENST00000366663.9/84886, intron 1 of 3)
C1orf21	Intron (ENST00000235307.7/81563, intron 1 of 5)
C1orf21	Exon (ENST00000657103.1/ENST00000657103.1, exon 5 of 5)
C1orf21	Intron (ENST00000235307.7/81563, intron 1 of 5)
C1orf21	Exon (ENST00000414377.1/ENST00000414377.1, exon 1 of 2)
C1orf21	Intron (ENST00000235307.7/81563, intron 1 of 5)
C1orf21	Intron (ENST00000235307.7/81563, intron 4 of 5)
C1orf21	Intron (ENST00000235307.7/81563, intron 2 of 5)
C1orf21	Intron (ENST00000235307.7/81563, intron 1 of 5)
C1orf216	Distal Intergenic
C1orf229	Promoter (1-2kb)
C1orf52	Distal Intergenic
C1orf61	Distal Intergenic
C1QL2	Distal Intergenic
C1QL2	Distal Intergenic
C1QL3	Intron (ENST00000377921.7/6251, intron 7 of 7)
C1QTNF6	Promoter (1-2kb)
C1QTNF7	Intron (ENST00000502344.5/101929095, intron 1 of 5)
C1QTNF7	Intron (ENST00000397700.6/114905, intron 2 of 3)
C1QTNF7	Promoter (1-2kb)
C1QTNF9	Promoter (<=1kb)
C1S	Intron (ENST00000406697.5/716, intron 2 of 14)
C20orf194	Intron (ENST00000252032.9/25943, intron 6 of 36)
C20orf194	Intron (ENST00000252032.9/25943, intron 10 of 36)
C20orf203	Distal Intergenic
C20orf78	Distal Intergenic
C21orf91-OT1	Distal Intergenic
C22orf34	Intron (ENST00000414287.5/348645, intron 1 of 4)
C22orf34	Distal Intergenic
C2CD3	Intron (ENST00000334126.11/26005, intron 3 of 32)
C2CD3	Exon (ENST00000334126.11/26005, exon 8 of 33)
C2CD3	Intron (ENST00000334126.11/26005, intron 8 of 32)
C2CD5	Exon (ENST00000661495.1/ENST00000661495.1, exon 1 of 4)
C2CD6	Intron (ENST00000439140.6/151254, intron 13 of 15)
C2orf73	Intron (ENST00000486488.5/129852, intron 3 of 4)
C2orf83	Distal Intergenic
C2orf83	Promoter (<=1kb)
C2orf88	Intron (ENST00000495546.1/84281, intron 2 of 2)
C3orf20	Intron (ENST00000435614.5/84077, intron 12 of 16)
C3orf20	Promoter (2-3kb)
C3orf20	Promoter (<=1kb)
C3orf20	Promoter (<=1kb)
C3orf33	Intron (ENST00000643876.1/9197, intron 6 of 9)
C3orf38	Distal Intergenic
C3orf49	Promoter (2-3kb)
C3orf56	Distal Intergenic
C3orf67	Intron (ENST00000668131.1/ENST00000668131.1, intron 4 of 6)
C3orf67	Intron (ENST00000668131.1/ENST00000668131.1, intron 3 of 6)
C3orf67	Intron (ENST00000493123.1/101929238, intron 1 of 1)
C3orf67	Intron (ENST00000668131.1/ENST00000668131.1, intron 4 of 6)
C3orf70	Intron (ENST00000335012.3/285382, intron 1 of 1)
C3orf70	Intron (ENST00000335012.3/285382, intron 1 of 1)
C3orf70	Intron (ENST00000335012.3/285382, intron 1 of 1)
C3orf70	Intron (ENST00000335012.3/285382, intron 1 of 1)
C3orf79	Promoter (1-2kb)
C3orf84	Promoter (1-2kb)
C3orf86	Promoter (1-2kb)
C4orf19	Intron (ENST00000309447.6/57495, intron 3 of 6)
C4orf19	Intron (ENST00000381980.9/55286, intron 1 of 3)
C4orf19	Intron (ENST00000309447.6/57495, intron 3 of 6)
C4orf33	Distal Intergenic
C4orf36	Intron (ENST00000473559.5/132989, intron 4 of 6)
C4orf45	Intron (ENST00000434826.3/152940, intron 3 of 4)
C4orf45	Exon (ENST00000503348.1/ENST00000503348.1, exon 1 of 1)
C4orf45	Intron (ENST00000434826.3/152940, intron 3 of 4)
C4orf45	Promoter (2-3kb)
C4orf54	Distal Intergenic
C5	Distal Intergenic
C5orf30	Distal Intergenic
C5orf38	Distal Intergenic
C5orf38	Distal Intergenic
C5orf46	Distal Intergenic
C5orf49	Intron (ENST00000399810.7/134121, intron 1 of 2)
C5orf60	Distal Intergenic
C5orf63	Exon (ENST00000514947.1/ENST00000514947.1, exon 1 of 1)
C5orf64-AS1	Distal Intergenic
C5orf66	Intron (ENST00000624272.3/100996485, intron 2 of 5)
C5orf66	Exon (ENST00000624272.3/100996485, exon 3 of 6)
C5orf66-AS1	Intron (ENST00000624272.3/100996485, intron 2 of 5)
C5orf67	Distal Intergenic
C5orf67	Distal Intergenic
C5orf67	Distal Intergenic
C6orf141	Promoter (<=1kb)
C6orf201	3' UTR
C6orf223	Distal Intergenic
C6orf223	Distal Intergenic
C6orf223	Distal Intergenic
C6orf223	Distal Intergenic
C7orf33	Intron (ENST00000637240.1/ENST00000637240.1, intron 4 of 5)
C7orf77	Promoter (<=1kb)
C8orf37-AS1	Intron (ENST00000671532.1/100616530, intron 3 of 3)
C8orf37-AS1	Intron (ENST00000671532.1/100616530, intron 3 of 3)
C8orf37-AS1	Intron (ENST00000671532.1/100616530, intron 3 of 3)
C8orf37-AS1	Intron (ENST00000671532.1/100616530, intron 3 of 3)
C8orf86	Exon (ENST00000659341.1/ENST00000659341.1, exon 2 of 3)
C9orf129	Distal Intergenic
C9orf131	Distal Intergenic
C9orf152	Promoter (<=1kb)
C9orf153	Distal Intergenic
C9orf170	Distal Intergenic
C9orf47	Distal Intergenic
C9orf72	Distal Intergenic
C9orf72	Distal Intergenic
C9orf72	Distal Intergenic
C9orf78	Promoter (1-2kb)
C9orf85	Intron (ENST00000479413.1/138241, intron 1 of 2)
C9orf92	Promoter (2-3kb)
C9orf92	Intron (ENST00000648575.1/100129385, intron 2 of 3)
CA12	Promoter (<=1kb)
CA12	Intron (ENST00000178638.8/771, intron 2 of 10)
CA13	Intron (ENST00000517831.5/377677, intron 2 of 3)
CA13	Intron (ENST00000321764.4/377677, intron 6 of 6)
CA13	Distal Intergenic
CA5B	Promoter (<=1kb)
CA8	Distal Intergenic
CA8	Intron (ENST00000665094.1/ENST00000665094.1, intron 2 of 3)
CA8	Intron (ENST00000317995.5/767, intron 8 of 8)
CAB39	Intron (ENST00000258418.10/51719, intron 2 of 8)
CAB39	Promoter (<=1kb)
CAB39	Intron (ENST00000258418.10/51719, intron 5 of 8)
CAB39L	Intron (ENST00000355854.8/81617, intron 3 of 8)
CABIN1	Intron (ENST00000263119.10/23523, intron 27 of 36)
CABP1	Exon (ENST00000667391.1/ENST00000667391.1, exon 2 of 2)
CACNA1C	Intron (ENST00000327702.12/775, intron 29 of 47)
CACNA1C	Intron (ENST00000543114.1/775, intron 1 of 1)
CACNA1C	3' UTR
CACNA1C	Intron (ENST00000543114.1/775, intron 1 of 1)
CACNA1C	Intron (ENST00000327702.12/775, intron 3 of 47)
CACNA1C	Intron (ENST00000327702.12/775, intron 9 of 47)
CACNA1C	Intron (ENST00000327702.12/775, intron 3 of 47)
CACNA1C	3' UTR
CACNA1D	Promoter (<=1kb)
CACNA1D	Intron (ENST00000637424.1/776, intron 1 of 46)
CACNA1D	Intron (ENST00000637424.1/776, intron 8 of 46)
CACNA1E	Intron (ENST00000524607.6/777, intron 2 of 11)
CACNA1H	Promoter (<=1kb)
CACNA1I	Distal Intergenic
CACNA1I	Intron (ENST00000407673.5/8911, intron 28 of 34)
CACNA1S	Promoter (1-2kb)
CACNA1S	Exon (ENST00000362061.4/779, exon 3 of 44)
CACNA2D1	Intron (ENST00000356860.8/781, intron 3 of 38)
CACNA2D1	Exon (ENST00000439234.5/101927356, exon 3 of 5)
CACNA2D2	Intron (ENST00000423994.6/9254, intron 2 of 38)
CACNA2D3	Intron (ENST00000415676.6/55799, intron 5 of 38)
CACNA2D3	Distal Intergenic
CACNA2D3	Intron (ENST00000415676.6/55799, intron 32 of 38)
CACNA2D3-AS1	Intron (ENST00000415676.6/55799, intron 18 of 38)
CACNA2D3-AS1	Exon (ENST00000471265.1/100874237, exon 7 of 7)
CACNA2D3-AS1	Intron (ENST00000415676.6/55799, intron 17 of 38)
CACNA2D3-AS1	Intron (ENST00000415676.6/55799, intron 14 of 38)
CACNA2D4	Intron (ENST00000382722.10/93589, intron 19 of 37)
CACNA2D4	Intron (ENST00000382722.10/93589, intron 18 of 37)
CACNA2D4	Intron (ENST00000382722.10/93589, intron 4 of 37)
CACNB2	Distal Intergenic
CACNB2	Intron (ENST00000324631.12/783, intron 2 of 13)
CACNB2	Intron (ENST00000324631.12/783, intron 2 of 13)
CACNB2	Intron (ENST00000324631.12/783, intron 2 of 13)
CACNB4	Intron (ENST00000637224.1/785, intron 2 of 16)
CACNG1	Intron (ENST00000358691.10/9931, intron 28 of 32)
CACNG3	Distal Intergenic
CACNG3	Distal Intergenic
CACUL1	Intron (ENST00000663084.1/ENST00000663084.1, intron 2 of 3)
CACUL1	Intron (ENST00000663084.1/ENST00000663084.1, intron 2 of 3)
CACUL1	Intron (ENST00000369151.8/143384, intron 1 of 8)
CACUL1	Intron (ENST00000663084.1/ENST00000663084.1, intron 2 of 3)
CADM1	Distal Intergenic
CADM1	Distal Intergenic
CADM2	Intron (ENST00000383699.7/253559, intron 1 of 9)
CADM2-AS2	Intron (ENST00000383699.7/253559, intron 7 of 9)
CADPS	Distal Intergenic
CADPS	Intron (ENST00000612439.4/8618, intron 8 of 27)
CADPS	Intron (ENST00000612439.4/8618, intron 3 of 27)
CALB2	Intron (ENST00000567469.2/105371333, intron 3 of 5)
CALCB	Intron (ENST00000523376.5/797, intron 6 of 9)
CALCOCO1	Promoter (1-2kb)
CALCOCO2	Distal Intergenic
CALCRL	Intron (ENST00000453517.5/ENST00000453517.5, intron 2 of 3)
CALD1	Promoter (1-2kb)
CALD1	Promoter (<=1kb)
CALD1	Exon (ENST00000417172.5/800, exon 5 of 14)
CALD1	Promoter (2-3kb)
CALHM3	Intron (ENST00000453753.5/102724341, intron 3 of 3)
CALHM4	Promoter (<=1kb)
CALM1	Distal Intergenic
CALM2	Intron (ENST00000448713.5/101927043, intron 2 of 2)
CALN1	Intron (ENST00000612372.4/441250, intron 11 of 11)
CALN1	Distal Intergenic
CALN1	Intron (ENST00000329008.9/83698, intron 2 of 5)
CAMK1	Intron (ENST00000426518.5/4968, intron 2 of 3)
CAMK1	Promoter (1-2kb)
CAMK1D	Distal Intergenic
CAMK1D	Intron (ENST00000619168.4/57118, intron 6 of 10)
CAMK1D	Intron (ENST00000619168.4/57118, intron 5 of 10)
CAMK1D	Intron (ENST00000619168.4/57118, intron 6 of 10)
CAMK1G	Promoter (2-3kb)
CAMK2D	Intron (ENST00000394524.7/817, intron 3 of 17)
CAMK2D	Intron (ENST00000394524.7/817, intron 4 of 17)
CAMK2D	Intron (ENST00000394524.7/817, intron 3 of 17)
CAMK2D	Intron (ENST00000394524.7/817, intron 3 of 17)
CAMK2D	Intron (ENST00000394524.7/817, intron 2 of 17)
CAMK2D	Intron (ENST00000394524.7/817, intron 2 of 17)
CAMK2D	Intron (ENST00000394524.7/817, intron 4 of 17)
CAMK2D	Distal Intergenic
CAMK2D	Distal Intergenic
CAMK2D	Intron (ENST00000394524.7/817, intron 3 of 17)
CAMK4	Intron (ENST00000512453.5/814, intron 9 of 11)
CAMK4	Distal Intergenic
CAMKK1	Exon (ENST00000381769.6/84254, exon 5 of 16)
CAMKK2	Distal Intergenic
CAMKK2	Intron (ENST00000652382.1/10645, intron 1 of 18)
CAMSAP2	Distal Intergenic
CAMSAP2	Intron (ENST00000358823.6/23271, intron 1 of 16)
CAMSAP2	Intron (ENST00000358823.6/23271, intron 2 of 16)
CAMTA1	Intron (ENST00000303635.12/23261, intron 6 of 22)
CAMTA1	Promoter (<=1kb)
CAMTA1	Intron (ENST00000303635.12/23261, intron 3 of 22)
CAMTA1-AS2	Intron (ENST00000303635.12/23261, intron 5 of 22)
CANX	Intron (ENST00000504734.5/821, intron 8 of 14)
CANX	Distal Intergenic
CAP1	Distal Intergenic
CAP2	Intron (ENST00000616440.4/10486, intron 4 of 10)
CAP2	Intron (ENST00000616440.4/10486, intron 1 of 10)
CAPN13	3' UTR
CAPN13	Distal Intergenic
CAPN14	Promoter (<=1kb)
CAPN2	Intron (ENST00000433674.6/824, intron 2 of 20)
CAPN5	Distal Intergenic
CAPN6	Distal Intergenic
CAPN6	5' UTR
CAPN8	3' UTR
CAPN9	Promoter (2-3kb)
CAPN9	Intron (ENST00000366666.6/10753, intron 1 of 17)
CAPRIN1	Intron (ENST00000341394.9/4076, intron 2 of 18)
CAPZA2	Intron (ENST00000464223.5/830, intron 1 of 3)
CAPZA2	3' UTR
CAPZA2	Distal Intergenic
CAPZA3	Distal Intergenic
CAPZA3	Distal Intergenic
CAPZB	Intron (ENST00000264202.8/832, intron 4 of 8)
CARD11	Promoter (1-2kb)
CARD18	Intron (ENST00000649856.1/59082, intron 2 of 7)
CARD6	Distal Intergenic
CARD6	Distal Intergenic
CARD8	Promoter (2-3kb)
CARMIL1	Intron (ENST00000329474.7/55604, intron 26 of 36)
CARMIL1	Intron (ENST00000329474.7/55604, intron 12 of 36)
CARMIL1	Intron (ENST00000461945.1/55604, intron 2 of 8)
CARMIL1	Intron (ENST00000461945.1/55604, intron 2 of 8)
CARS1	Intron (ENST00000380525.8/833, intron 10 of 22)
CARTPT	Distal Intergenic
CASC11	Intron (ENST00000650971.1/ENST00000650971.1, intron 2 of 4)
CASC11	Intron (ENST00000650971.1/ENST00000650971.1, intron 2 of 4)
CASC11	Distal Intergenic
CASC17	Distal Intergenic
CASC17	Distal Intergenic
CASC17	Distal Intergenic
CASC17	Distal Intergenic
CASC17	Distal Intergenic
CASC17	Distal Intergenic
CASC18	Distal Intergenic
CASC18	Distal Intergenic
CASC2	Intron (ENST00000414722.5/255082, intron 3 of 3)
CASC2	Intron (ENST00000414722.5/255082, intron 3 of 3)
CASC2	Distal Intergenic
CASC20	Distal Intergenic
CASC20	Distal Intergenic
CASC22	Distal Intergenic
CASC8	Distal Intergenic
CASC8	Promoter (2-3kb)
CASC8	Intron (ENST00000502082.5/727677, intron 4 of 5)
CASC9	Distal Intergenic
CASD1	Distal Intergenic
CASK	Intron (ENST00000644347.1/8573, intron 11 of 24)
CASP12	Intron (ENST00000613512.4/100506742, intron 2 of 7)
CASP12	Distal Intergenic
CASP4	Promoter (<=1kb)
CASP5	Promoter (1-2kb)
CASQ2	Intron (ENST00000261448.5/845, intron 1 of 10)
CASR	Intron (ENST00000639785.1/846, intron 4 of 6)
CASR	Intron (ENST00000639785.1/846, intron 1 of 6)
CASR	Distal Intergenic
CASR	Intron (ENST00000639785.1/846, intron 1 of 6)
CAST	Intron (ENST00000505143.5/831, intron 3 of 11)
CASTOR3	Promoter (<=1kb)
CAT	Intron (ENST00000257832.6/2001, intron 4 of 6)
CATSPERB	Intron (ENST00000557036.1/79820, intron 12 of 12)
CAV2	Intron (ENST00000477018.5/858, intron 7 of 10)
CAV2	Intron (ENST00000477018.5/858, intron 7 of 10)
CAV2	Promoter (2-3kb)
CAVIN2	Intron (ENST00000304141.5/8436, intron 1 of 1)
CAVIN3	Intron (ENST00000655261.1/ENST00000655261.1, intron 5 of 5)
CAVIN4	Distal Intergenic
CAVIN4	Distal Intergenic
CBFA2T2	Intron (ENST00000471007.1/9139, intron 1 of 3)
CBFA2T2	3' UTR
CBFA2T3	Distal Intergenic
CBFB	Intron (ENST00000651988.1/865, intron 3 of 5)
CBLB	Downstream (1-2kb)
CBLB	Intron (ENST00000394030.8/868, intron 3 of 18)
CBLB	Distal Intergenic
CBLB	Distal Intergenic
CBLB	3' UTR
CBLB	Distal Intergenic
CBLB	Intron (ENST00000653375.1/ENST00000653375.1, intron 7 of 7)
CBLB	Distal Intergenic
CBLB	Distal Intergenic
CBLB	Intron (ENST00000394030.8/868, intron 13 of 18)
CBLB	Distal Intergenic
CBLL2	Intron (ENST00000456621.1/ENST00000456621.1, intron 1 of 2)
CBLL2	Exon (ENST00000608254.1/100873065, exon 5 of 6)
CBLN2	Promoter (2-3kb)
CBLN2	Distal Intergenic
CBLN2	Distal Intergenic
CBLN4	Distal Intergenic
CBR4	Distal Intergenic
CBR4	Distal Intergenic
CBR4	Distal Intergenic
CBX7	Intron (ENST00000475962.5/23492, intron 1 of 1)
CBY2	Distal Intergenic
CC2D2A	Intron (ENST00000424120.5/57545, intron 9 of 36)
CC2D2A	Intron (ENST00000424120.5/57545, intron 27 of 36)
CCAR1	Intron (ENST00000373644.5/80312, intron 4 of 11)
CCBE1	Distal Intergenic
CCBE1	Intron (ENST00000439986.9/147372, intron 2 of 10)
CCBE1	Intron (ENST00000439986.9/147372, intron 2 of 10)
CCBE1	Distal Intergenic
CCBE1	Distal Intergenic
CCBE1	Distal Intergenic
CCBE1	Intron (ENST00000439986.9/147372, intron 2 of 10)
CCBE1	Intron (ENST00000439986.9/147372, intron 2 of 10)
CCBE1	Distal Intergenic
CCBE1	Promoter (1-2kb)
CCBE1	Intron (ENST00000439986.9/147372, intron 2 of 10)
CCBE1	Distal Intergenic
CCDC102B	Intron (ENST00000578970.5/79839, intron 3 of 3)
CCDC112	Distal Intergenic
CCDC113	5' UTR
CCDC12	Intron (ENST00000425441.5/151903, intron 3 of 8)
CCDC125	Intron (ENST00000396496.7/202243, intron 9 of 11)
CCDC138	Promoter (<=1kb)
CCDC141	Promoter (<=1kb)
CCDC144NL	Exon (ENST00000578888.1/ENST00000578888.1, exon 1 of 1)
CCDC148-AS1	Intron (ENST00000283233.10/130940, intron 10 of 13)
CCDC150	Promoter (1-2kb)
CCDC152	Intron (ENST00000388827.4/100129792, intron 3 of 6)
CCDC160	Distal Intergenic
CCDC162P	Exon (ENST00000368966.10/221262, exon 29 of 46)
CCDC162P	Promoter (1-2kb)
CCDC162P	Intron (ENST00000368966.10/221262, intron 43 of 45)
CCDC162P	Promoter (1-2kb)
CCDC169	Intron (ENST00000511166.1/100526761, intron 2 of 15)
CCDC171	Intron (ENST00000380701.8/203238, intron 18 of 25)
CCDC171	Intron (ENST00000380701.8/203238, intron 4 of 25)
CCDC171	Distal Intergenic
CCDC174	Distal Intergenic
CCDC179	Intron (ENST00000528701.6/ENST00000528701.6, intron 3 of 3)
CCDC185	Distal Intergenic
CCDC190	Distal Intergenic
CCDC190	Distal Intergenic
CCDC190	Distal Intergenic
CCDC192	Intron (ENST00000514853.3/728586, intron 2 of 6)
CCDC192	Intron (ENST00000514853.3/728586, intron 3 of 6)
CCDC192	Intron (ENST00000514853.3/728586, intron 6 of 6)
CCDC192	Intron (ENST00000514853.3/728586, intron 6 of 6)
CCDC198	Distal Intergenic
CCDC3	Intron (ENST00000649832.1/ENST00000649832.1, intron 3 of 4)
CCDC3	Intron (ENST00000378825.5/83643, intron 2 of 2)
CCDC54	Intron (ENST00000599431.3/101929579, intron 1 of 4)
CCDC57	Promoter (<=1kb)
CCDC57	Intron (ENST00000389641.9/284001, intron 14 of 16)
CCDC6	Intron (ENST00000263102.7/8030, intron 1 of 8)
CCDC60	Intron (ENST00000536742.5/160777, intron 1 of 2)
CCDC60	Intron (ENST00000536742.5/160777, intron 1 of 2)
CCDC62	Intron (ENST00000392441.8/84660, intron 10 of 11)
CCDC66	Intron (ENST00000422222.5/285331, intron 7 of 12)
CCDC68	Distal Intergenic
CCDC68	Distal Intergenic
CCDC68	Distal Intergenic
CCDC68	Promoter (2-3kb)
CCDC69	Promoter (2-3kb)
CCDC69	Intron (ENST00000355417.7/26112, intron 3 of 8)
CCDC7	Intron (ENST00000476558.7/79741, intron 9 of 16)
CCDC7	Intron (ENST00000476558.7/79741, intron 9 of 16)
CCDC70	Distal Intergenic
CCDC71L	Intron (ENST00000490856.5/ENST00000490856.5, intron 2 of 4)
CCDC80	Promoter (2-3kb)
CCDC80	Intron (ENST00000206423.7/151887, intron 3 of 7)
CCDC81	Promoter (1-2kb)
CCDC84	Promoter (<=1kb)
CCDC85A	Intron (ENST00000606639.1/ENST00000606639.1, intron 2 of 6)
CCDC85C	Intron (ENST00000380243.9/317762, intron 1 of 5)
CCDC86	Distal Intergenic
CCDC88B	Exon (ENST00000447028.1/ENST00000447028.1, exon 1 of 3)
CCDC88C	Intron (ENST00000389857.11/440193, intron 10 of 29)
CCDC90B	Intron (ENST00000671128.1/ENST00000671128.1, intron 1 of 2)
CCDC90B	3' UTR
CCDC90B	Intron (ENST00000671128.1/ENST00000671128.1, intron 1 of 2)
CCDC91	Intron (ENST00000540794.5/55297, intron 3 of 5)
CCKAR	Intron (ENST00000295589.4/886, intron 3 of 4)
CCL11	Distal Intergenic
CCL22	Distal Intergenic
CCL28	Promoter (2-3kb)
CCL4	Intron (ENST00000617914.1/ENST00000617914.1, intron 1 of 2)
CCM2	Promoter (<=1kb)
CCN1	Distal Intergenic
CCN2	Intron (ENST00000435287.1/ENST00000435287.1, intron 1 of 1)
CCND1	Distal Intergenic
CCND2-AS1	Intron (ENST00000656828.1/103752584, intron 1 of 1)
CCND2-AS1	Distal Intergenic
CCND2-AS1	Distal Intergenic
CCND2-AS1	Distal Intergenic
CCND3	Intron (ENST00000616010.4/896, intron 2 of 4)
CCNE1	Distal Intergenic
CCNE1	Distal Intergenic
CCNG1	Intron (ENST00000646617.1/ENST00000646617.1, intron 6 of 14)
CCNG1	3' UTR
CCNG2	Distal Intergenic
CCNI	Downstream (2-3kb)
CCNI	Distal Intergenic
CCNJL	Intron (ENST00000644926.1/79616, intron 2 of 6)
CCNL1	Downstream (<1kb)
CCNT2	Intron (ENST00000392929.6/100129961, intron 1 of 3)
CCNY	Intron (ENST00000490012.6/219771, intron 6 of 9)
CCNY	Intron (ENST00000490012.6/219771, intron 6 of 9)
CCNY	Intron (ENST00000490012.6/219771, intron 6 of 9)
CCNY	Intron (ENST00000490012.6/219771, intron 4 of 9)
CCNYL1	Distal Intergenic
CCR2	Distal Intergenic
CCR4	Intron (ENST00000383763.6/131405, intron 3 of 3)
CCR5	Intron (ENST00000451485.1/102724297, intron 2 of 3)
CCR5	Promoter (1-2kb)
CCSAP	Distal Intergenic
CCSAP	Intron (ENST00000366687.5/126731, intron 1 of 2)
CCSER1	Intron (ENST00000509176.5/401145, intron 10 of 10)
CCSER1	Intron (ENST00000505073.5/401145, intron 1 of 9)
CCSER1	Intron (ENST00000505073.5/401145, intron 7 of 9)
CCSER1	Intron (ENST00000505073.5/401145, intron 1 of 9)
CCSER1	Distal Intergenic
CCSER1	Intron (ENST00000505073.5/401145, intron 9 of 9)
CCSER1	Intron (ENST00000505073.5/401145, intron 1 of 9)
CCSER1	Distal Intergenic
CCSER2	Intron (ENST00000372088.8/54462, intron 4 of 9)
CCSER2	Promoter (2-3kb)
CCSER2	Distal Intergenic
CCSER2	Distal Intergenic
CCSER2	Distal Intergenic
CCSER2	Intron (ENST00000359979.8/54462, intron 1 of 2)
CCSER2	Distal Intergenic
CCT4	Promoter (1-2kb)
CD109	Distal Intergenic
CD163	Distal Intergenic
CD163	Exon (ENST00000359156.8/9332, exon 5 of 17)
CD163	Promoter (1-2kb)
CD1E	Distal Intergenic
CD200	Intron (ENST00000473539.5/4345, intron 6 of 6)
CD200	Intron (ENST00000498032.5/105374042, intron 1 of 4)
CD200	Distal Intergenic
CD200R1L	Distal Intergenic
CD22	Promoter (<=1kb)
CD226	Distal Intergenic
CD24	Distal Intergenic
CD244	Distal Intergenic
CD274	Intron (ENST00000661858.1/ENST00000661858.1, intron 2 of 2)
CD274	Promoter (1-2kb)
CD274	Distal Intergenic
CD28	Distal Intergenic
CD28	Distal Intergenic
CD2AP	Intron (ENST00000359314.5/23607, intron 1 of 17)
CD300LB	Distal Intergenic
CD300LF	Intron (ENST00000340415.7/326624, intron 1 of 7)
CD300LF	Intron (ENST00000340415.7/326624, intron 1 of 7)
CD33	Intron (ENST00000436584.6/945, intron 3 of 4)
CD4	Promoter (<=1kb)
CD40	Distal Intergenic
CD44	3' UTR
CD47	Distal Intergenic
CD48	Distal Intergenic
CD48	Distal Intergenic
CD55	Intron (ENST00000634239.1/ENST00000634239.1, intron 2 of 3)
CD58	Intron (ENST00000369483.5/3321, intron 10 of 11)
CD5L	3' UTR
CD70	Distal Intergenic
CD80	Intron (ENST00000264246.8/941, intron 2 of 6)
CD82	Intron (ENST00000526958.5/3732, intron 1 of 6)
CD82	Distal Intergenic
CD83	Distal Intergenic
CD8B2	Distal Intergenic
CD8B2	Distal Intergenic
CD9	Distal Intergenic
CD93	Distal Intergenic
CD93	Distal Intergenic
CD96	Intron (ENST00000460744.1/ENST00000460744.1, intron 3 of 4)
CD96	Intron (ENST00000460744.1/ENST00000460744.1, intron 3 of 4)
CD99L2	Distal Intergenic
CD99L2	Intron (ENST00000370377.8/83692, intron 1 of 10)
CD99L2	Intron (ENST00000370377.8/83692, intron 1 of 10)
CD99L2	Intron (ENST00000370377.8/83692, intron 2 of 10)
CD99L2	Intron (ENST00000370377.8/83692, intron 1 of 10)
CDADC1	Distal Intergenic
CDAN1	3' UTR
CDC123	Intron (ENST00000455773.7/8872, intron 8 of 10)
CDC14A	Promoter (1-2kb)
CDC14B	Intron (ENST00000474602.5/8555, intron 1 of 13)
CDC14C	Intron (ENST00000440455.1/ENST00000440455.1, intron 1 of 3)
CDC14C	Distal Intergenic
CDC16	Intron (ENST00000360383.7/8881, intron 12 of 18)
CDC23	Distal Intergenic
CDC25A	Distal Intergenic
CDC37	Promoter (2-3kb)
CDC42	Intron (ENST00000648594.1/998, intron 1 of 5)
CDC42	Intron (ENST00000648594.1/998, intron 1 of 5)
CDC42BPA	Intron (ENST00000366767.7/8476, intron 2 of 34)
CDC42BPA	Exon (ENST00000445817.1/ENST00000445817.1, exon 4 of 4)
CDC42BPA	Intron (ENST00000366767.7/8476, intron 5 of 34)
CDC42EP3	Intron (ENST00000659653.1/ENST00000659653.1, intron 2 of 2)
CDC42EP4	Downstream (<1kb)
CDC42SE2	Distal Intergenic
CDC42SE2	Intron (ENST00000395246.5/56990, intron 2 of 4)
CDC7	Distal Intergenic
CDC7	Distal Intergenic
CDC73	Promoter (2-3kb)
CDCA2	Intron (ENST00000380665.3/157313, intron 12 of 13)
CDCA7	Distal Intergenic
CDCA7	Distal Intergenic
CDCA7L	Distal Intergenic
CDH1	Intron (ENST00000612417.4/999, intron 2 of 13)
CDH1	Intron (ENST00000612417.4/999, intron 10 of 13)
CDH1	Promoter (<=1kb)
CDH10	Distal Intergenic
CDH10	Intron (ENST00000264463.8/1008, intron 5 of 11)
CDH11	Intron (ENST00000564046.1/ENST00000564046.1, intron 3 of 4)
CDH11	Distal Intergenic
CDH11	Distal Intergenic
CDH11	Distal Intergenic
CDH12	Intron (ENST00000504376.6/1010, intron 1 of 13)
CDH12	Intron (ENST00000504376.6/1010, intron 2 of 13)
CDH13	Promoter (<=1kb)
CDH17	Promoter (2-3kb)
CDH18	Intron (ENST00000504827.1/ENST00000504827.1, intron 1 of 1)
CDH18	Intron (ENST00000382275.6/1016, intron 2 of 12)
CDH18	Distal Intergenic
CDH18	Intron (ENST00000504827.1/ENST00000504827.1, intron 1 of 1)
CDH18	Distal Intergenic
CDH19	Distal Intergenic
CDH2	Intron (ENST00000649159.1/ENST00000649159.1, intron 2 of 2)
CDH2	Distal Intergenic
CDH2	Intron (ENST00000269141.8/1000, intron 2 of 15)
CDH2	Distal Intergenic
CDH2	Intron (ENST00000649159.1/ENST00000649159.1, intron 1 of 2)
CDH2	Intron (ENST00000269141.8/1000, intron 2 of 15)
CDH2	Intron (ENST00000269141.8/1000, intron 14 of 15)
CDH20	Intron (ENST00000655645.1/ENST00000655645.1, intron 1 of 6)
CDH20	Distal Intergenic
CDH20	Intron (ENST00000655645.1/ENST00000655645.1, intron 1 of 6)
CDH20	Intron (ENST00000262717.9/28316, intron 9 of 11)
CDH23	Intron (ENST00000224721.12/64072, intron 6 of 69)
CDH23	Intron (ENST00000224721.12/64072, intron 6 of 69)
CDH23	Intron (ENST00000224721.12/64072, intron 1 of 69)
CDH23	Intron (ENST00000224721.12/64072, intron 3 of 69)
CDH23	Intron (ENST00000224721.12/64072, intron 6 of 69)
CDH26	Promoter (<=1kb)
CDH3	Distal Intergenic
CDH3	Promoter (1-2kb)
CDH4	Intron (ENST00000614565.5/1002, intron 2 of 15)
CDH4	Intron (ENST00000614565.5/1002, intron 2 of 15)
CDH5	Distal Intergenic
CDH5	Distal Intergenic
CDH5	Distal Intergenic
CDH5	Distal Intergenic
CDH7	Distal Intergenic
CDH8	Downstream (1-2kb)
CDH8	Distal Intergenic
CDH8	Distal Intergenic
CDK1	Distal Intergenic
CDK12	Intron (ENST00000447079.5/51755, intron 2 of 13)
CDK13	Intron (ENST00000340829.10/8621, intron 1 of 13)
CDK13	Promoter (<=1kb)
CDK14	Intron (ENST00000380050.8/5218, intron 11 of 14)
CDK15	Distal Intergenic
CDK15	Intron (ENST00000451080.5/65061, intron 13 of 13)
CDK17	Promoter (2-3kb)
CDK20	Distal Intergenic
CDK5R2	Promoter (2-3kb)
CDK5RAP1	Exon (ENST00000461710.5/51654, exon 4 of 4)
CDK5RAP2	Intron (ENST00000360822.7/55755, intron 12 of 34)
CDK6	Intron (ENST00000265734.8/1021, intron 2 of 7)
CDK6-AS1	Intron (ENST00000435695.1/101927497, intron 1 of 1)
CDK7	3' UTR
CDK8	Intron (ENST00000536792.5/1024, intron 1 of 11)
CDKAL1	Intron (ENST00000274695.8/54901, intron 15 of 15)
CDKAL1	Intron (ENST00000669568.1/ENST00000669568.1, intron 1 of 1)
CDKAL1	Intron (ENST00000274695.8/54901, intron 15 of 15)
CDKAL1	Intron (ENST00000274695.8/54901, intron 5 of 15)
CDKAL1	Distal Intergenic
CDKL5	Intron (ENST00000379996.7/6792, intron 16 of 20)
CDKL5	Distal Intergenic
CDKN2AIP	Distal Intergenic
CDKN2AIPNL	Distal Intergenic
CDKN2B-AS1	Exon (ENST00000435092.1/ENST00000435092.1, exon 4 of 4)
CDO1	Intron (ENST00000250535.5/1036, intron 3 of 4)
CDO1	Intron (ENST00000250535.5/1036, intron 3 of 4)
CDRT4	Distal Intergenic
CDRT4	Intron (ENST00000580422.1/ENST00000580422.1, intron 2 of 3)
CDRT4	Distal Intergenic
CDS1	Intron (ENST00000295887.6/1040, intron 1 of 12)
CDV3	Distal Intergenic
CDV3	Exon (ENST00000512424.1/ENST00000512424.1, exon 1 of 1)
CDV3	Distal Intergenic
CDX1	Intron (ENST00000231656.13/1044, intron 1 of 2)
CDYL	Intron (ENST00000328908.9/9425, intron 3 of 8)
CDYL	Intron (ENST00000328908.9/9425, intron 3 of 8)
[truncated: 12,601 more rows]

## Sheet: CO2
SYMBOL	annotation
A4GALT	Distal Intergenic
AA06	Intron (ENST00000359872.6/40, intron 1 of 9)
AA06	Intron (ENST00000359872.6/40, intron 1 of 9)
AACS	Intron (ENST00000418937.6/65985, intron 4 of 8)
AADAC	Intron (ENST00000483843.6/101928142, intron 2 of 4)
AADACL2	Distal Intergenic
AAK1	Intron (ENST00000409085.9/22848, intron 3 of 21)
AAK1	Intron (ENST00000409085.9/22848, intron 2 of 21)
AAK1	Intron (ENST00000409085.9/22848, intron 2 of 21)
AAK1	Intron (ENST00000409085.9/22848, intron 2 of 21)
AAMDC	Intron (ENST00000532481.5/28971, intron 3 of 3)
AASS	Exon (ENST00000420179.1/ENST00000420179.1, exon 3 of 3)
AASS	Intron (ENST00000662395.1/ENST00000662395.1, intron 1 of 5)
ABCA13	Intron (ENST00000435803.6/154664, intron 43 of 61)
ABCA13	Intron (ENST00000417403.5/154664, intron 16 of 17)
ABCA4	Intron (ENST00000370225.4/24, intron 11 of 49)
ABCA8	Distal Intergenic
ABCA9	Promoter (1-2kb)
ABCA9	Exon (ENST00000461623.1/10350, exon 7 of 7)
ABCB1	Promoter (2-3kb)
ABCB4	Intron (ENST00000649586.1/5244, intron 22 of 27)
ABCB7	Intron (ENST00000652605.1/139596, intron 4 of 13)
ABCC1	Distal Intergenic
ABCC13	Exon (ENST00000481582.5/150000, exon 4 of 5)
ABCC3	Promoter (<=1kb)
ABCC4	Intron (ENST00000645237.2/10257, intron 21 of 30)
ABCD3	Intron (ENST00000370214.9/5825, intron 2 of 22)
ABHD12	Intron (ENST00000376542.8/26090, intron 1 of 12)
ABHD17C	Promoter (<=1kb)
ABHD2	Intron (ENST00000565973.5/11057, intron 13 of 14)
ABHD3	Intron (ENST00000289119.7/171586, intron 3 of 8)
ABHD5	Distal Intergenic
ABHD5	Intron (ENST00000413397.5/55129, intron 1 of 3)
ABI3BP	Promoter (1-2kb)
ABL1	Intron (ENST00000372348.7/25, intron 1 of 10)
ABL1	Intron (ENST00000372348.7/25, intron 1 of 10)
ABLIM1	Intron (ENST00000392955.7/3983, intron 1 of 22)
ABLIM3	Intron (ENST00000509139.1/255187, intron 2 of 2)
ABLIM3	Promoter (1-2kb)
ABO	Intron (ENST00000453660.4/28, intron 1 of 6)
ABR	Intron (ENST00000302538.9/29, intron 2 of 22)
ABTB1	Distal Intergenic
ABTB2	Intron (ENST00000435224.3/25841, intron 1 of 16)
ABTB2	Intron (ENST00000435224.3/25841, intron 1 of 16)
ACACB	Intron (ENST00000338432.11/32, intron 22 of 52)
ACADM	Intron (ENST00000528016.1/5876, intron 2 of 4)
ACAN	Promoter (2-3kb)
ACAP2	Intron (ENST00000326793.11/23527, intron 1 of 22)
ACER1	Intron (ENST00000301452.5/125981, intron 1 of 5)
ACER3	Intron (ENST00000534206.5/55331, intron 1 of 9)
ACHE	Distal Intergenic
ACIN1	Promoter (<=1kb)
ACKR3	Distal Intergenic
ACKR3	Distal Intergenic
ACKR3	Distal Intergenic
ACKR3	Distal Intergenic
ACMSD	Intron (ENST00000392929.6/100129961, intron 3 of 3)
ACOT6	Intron (ENST00000664243.1/ENST00000664243.1, intron 1 of 1)
ACOT6	Intron (ENST00000664243.1/ENST00000664243.1, intron 1 of 1)
ACOXL	Intron (ENST00000389811.8/55289, intron 1 of 18)
ACP5	Promoter (1-2kb)
ACPP	Intron (ENST00000495911.5/55, intron 1 of 4)
ACSL3	Intron (ENST00000392066.7/2181, intron 1 of 15)
ACSL3	5' UTR
ACSL3	Intron (ENST00000392066.7/2181, intron 1 of 15)
ACSM6	Promoter (<=1kb)
ACSS2	Promoter (2-3kb)
ACSS3	Intron (ENST00000549175.1/79611, intron 2 of 3)
ACTBL2	Exon (ENST00000664944.1/ENST00000664944.1, exon 1 of 4)
ACTBL2	Intron (ENST00000506106.1/ENST00000506106.1, intron 1 of 3)
ACTBL2	Intron (ENST00000506106.1/ENST00000506106.1, intron 1 of 3)
ACTL7B	Distal Intergenic
ACTR3	Distal Intergenic
ACVR1	Intron (ENST00000263640.7/90, intron 2 of 10)
ACVR2A	Distal Intergenic
ACYP2	Intron (ENST00000458030.3/98, intron 2 of 4)
ADAM10	Intron (ENST00000260408.8/102, intron 1 of 15)
ADAM10	Intron (ENST00000260408.8/102, intron 14 of 15)
ADAM12	Intron (ENST00000368679.8/8038, intron 2 of 22)
ADAM12	Promoter (1-2kb)
ADAM12	Intron (ENST00000368679.8/8038, intron 16 of 22)
ADAM12	Intron (ENST00000368679.8/8038, intron 3 of 22)
ADAM12	Intron (ENST00000368679.8/8038, intron 3 of 22)
ADAM17	Intron (ENST00000310823.8/6868, intron 8 of 18)
ADAM19	Distal Intergenic
ADAM23	Intron (ENST00000264377.8/8745, intron 9 of 25)
ADAM28	Distal Intergenic
ADAM28	Distal Intergenic
ADAM28	Intron (ENST00000520448.5/10863, intron 13 of 22)
ADAM28	Distal Intergenic
ADAM28	3' UTR
ADAM29	Intron (ENST00000658752.1/ENST00000658752.1, intron 1 of 1)
ADAM32	Intron (ENST00000523400.5/203102, intron 1 of 5)
ADAM3A	Intron (ENST00000460383.6/1587, intron 21 of 21)
ADAMTS1	Distal Intergenic
ADAMTS1	Distal Intergenic
ADAMTS1	Distal Intergenic
ADAMTS12	Intron (ENST00000504830.6/81792, intron 2 of 23)
ADAMTS17	Intron (ENST00000670627.1/400464, intron 4 of 4)
ADAMTS17	Intron (ENST00000268070.9/170691, intron 19 of 21)
ADAMTS18	Distal Intergenic
ADAMTS18	Intron (ENST00000561672.1/ENST00000561672.1, intron 1 of 2)
ADAMTS18	Intron (ENST00000282849.10/170692, intron 3 of 22)
ADAMTS18	Distal Intergenic
ADAMTS2	Distal Intergenic
ADAMTS2	Distal Intergenic
ADAMTS2	Distal Intergenic
ADAMTS20	Intron (ENST00000389420.8/80070, intron 7 of 38)
ADAMTS20	Distal Intergenic
ADAMTS20	Distal Intergenic
ADAMTS6	Intron (ENST00000381055.8/11174, intron 7 of 24)
ADAMTS9	3' UTR
ADAMTS9	Intron (ENST00000460833.1/100507098, intron 1 of 1)
ADAMTS9	Intron (ENST00000498707.5/56999, intron 3 of 39)
ADAMTSL1	Intron (ENST00000636209.1/92949, intron 1 of 3)
ADAMTSL1	Intron (ENST00000636209.1/92949, intron 2 of 3)
ADAMTSL3	Promoter (1-2kb)
ADAMTSL3	Promoter (1-2kb)
ADCY10P1	Exon (ENST00000457653.8/221442, exon 20 of 24)
ADD3	Promoter (1-2kb)
ADGRA3	Distal Intergenic
ADGRD1	Promoter (<=1kb)
ADGRF1	Distal Intergenic
ADGRF4	Promoter (<=1kb)
ADGRF5	Distal Intergenic
ADGRF5	Intron (ENST00000283296.12/221395, intron 1 of 20)
ADGRG1	Distal Intergenic
ADGRG3	Intron (ENST00000333493.9/222487, intron 8 of 11)
ADGRG6	Intron (ENST00000230173.10/57211, intron 2 of 25)
ADGRG6	Distal Intergenic
ADGRL2	Intron (ENST00000473719.5/23266, intron 3 of 4)
ADGRL2	Intron (ENST00000473719.5/23266, intron 4 of 4)
ADGRL2	Intron (ENST00000473719.5/23266, intron 1 of 4)
ADGRL2	Exon (ENST00000447996.2/ENST00000447996.2, exon 1 of 2)
ADGRL2	Distal Intergenic
ADGRL2	Intron (ENST00000370721.5/23266, intron 4 of 24)
ADGRL3	Intron (ENST00000512091.6/23284, intron 1 of 25)
ADGRL4	Distal Intergenic
ADGRL4	Intron (ENST00000661030.1/64123, intron 1 of 16)
ADGRL4	Distal Intergenic
ADGRV1	Intron (ENST00000650017.1/ENST00000650017.1, intron 2 of 2)
ADRA2A	Distal Intergenic
ADRA2A	Distal Intergenic
ADRA2A	Distal Intergenic
ADTRP	Downstream (1-2kb)
AEBP2	Promoter (2-3kb)
AEBP2	Intron (ENST00000512223.6/121536, intron 4 of 4)
AEBP2	Intron (ENST00000512223.6/121536, intron 4 of 4)
AEBP2	Intron (ENST00000541908.5/121536, intron 5 of 7)
AFAP1L2	Distal Intergenic
AFAP1L2	Intron (ENST00000304129.9/84632, intron 6 of 18)
AFDN-DT	Intron (ENST00000645341.1/ENST00000645341.1, intron 1 of 3)
AFF1	Intron (ENST00000504956.5/4299, intron 2 of 2)
AFF2	Intron (ENST00000370460.7/2334, intron 3 of 20)
AFF2	Intron (ENST00000370460.7/2334, intron 1 of 20)
AFF3	Intron (ENST00000409236.6/3899, intron 11 of 22)
AFF3	Intron (ENST00000409236.6/3899, intron 15 of 22)
AFF3	Intron (ENST00000409236.6/3899, intron 6 of 22)
AFF3	Intron (ENST00000409236.6/3899, intron 9 of 22)
AFF3	Intron (ENST00000409236.6/3899, intron 5 of 22)
AFG1L	Intron (ENST00000368977.9/246269, intron 6 of 12)
AGA	Exon (ENST00000507023.1/ENST00000507023.1, exon 2 of 6)
AGA	Intron (ENST00000654463.1/ENST00000654463.1, intron 1 of 4)
AGAP1	Intron (ENST00000304032.13/116987, intron 1 of 17)
AGAP1	Intron (ENST00000304032.13/116987, intron 1 of 17)
AGAP1	Intron (ENST00000304032.13/116987, intron 1 of 17)
AGAP11	Intron (ENST00000561504.1/10974, intron 3 of 3)
AGBL1	Distal Intergenic
AGBL4	Intron (ENST00000371839.6/84871, intron 2 of 13)
AGFG1	Intron (ENST00000409979.6/3267, intron 1 of 13)
AGFG2	Intron (ENST00000300176.9/3268, intron 6 of 11)
AGK	Intron (ENST00000565468.6/100507421, intron 2 of 3)
AGL	Distal Intergenic
AGPAT4	Intron (ENST00000366898.6/5071, intron 9 of 11)
AGR2	Promoter (<=1kb)
AGR3	Exon (ENST00000645559.1/ENST00000645559.1, exon 1 of 2)
AGT	Exon (ENST00000366667.5/183, exon 4 of 5)
AGTPBP1	Distal Intergenic
AGTR1	Distal Intergenic
AGXT2	Intron (ENST00000618015.4/64902, intron 9 of 11)
AGXT2	Promoter (1-2kb)
AHCY	Intron (ENST00000512005.1/191, intron 1 of 2)
AHCYL1	Distal Intergenic
AHNAK	Exon (ENST00000257247.11/79026, exon 5 of 6)
AHR	Intron (ENST00000642825.1/196, intron 3 of 14)
AICDA	Downstream (<1kb)
AIG1	Promoter (1-2kb)
AJAP1	Distal Intergenic
AJAP1	Intron (ENST00000378191.5/55966, intron 1 of 5)
AJAP1	3' UTR
AK2	Intron (ENST00000548559.1/204, intron 2 of 4)
AK7	Intron (ENST00000267584.9/122481, intron 15 of 17)
AK8	Intron (ENST00000298545.3/158067, intron 11 of 12)
AKAP12	Intron (ENST00000402676.7/9590, intron 2 of 4)
AKAP12	Intron (ENST00000402676.7/9590, intron 3 of 4)
AKAP12	Intron (ENST00000402676.7/9590, intron 2 of 4)
AKAP13	Intron (ENST00000559362.5/11214, intron 1 of 14)
AKAP13	Distal Intergenic
AKAP13	Distal Intergenic
AKAP6	Intron (ENST00000280979.9/9472, intron 1 of 13)
AKAP6	Intron (ENST00000280979.9/9472, intron 11 of 13)
AKAP7	Intron (ENST00000431975.7/9465, intron 7 of 7)
AKR1A1	Intron (ENST00000372070.7/10327, intron 3 of 9)
AKR1B10	Distal Intergenic
AKT3	Intron (ENST00000336199.9/10000, intron 2 of 13)
AKT3	Intron (ENST00000336199.9/10000, intron 1 of 13)
AKT3	Intron (ENST00000336199.9/10000, intron 1 of 13)
AKTIP	Distal Intergenic
ALAS1	Distal Intergenic
ALB	Distal Intergenic
ALCAM	Distal Intergenic
ALDH1A1	Intron (ENST00000419959.5/216, intron 1 of 7)
ALDH1A2	Intron (ENST00000558231.5/8854, intron 1 of 12)
ALDH1B1	Distal Intergenic
ALDH3B2	Promoter (<=1kb)
ALDH3B2	Distal Intergenic
ALDH8A1	Distal Intergenic
ALDH9A1	Promoter (1-2kb)
ALG10B	Distal Intergenic
ALG12	Promoter (<=1kb)
ALG13	Distal Intergenic
ALG14	Intron (ENST00000370205.6/199857, intron 3 of 3)
ALG8	Promoter (<=1kb)
ALKBH5	Intron (ENST00000541285.1/54890, intron 1 of 3)
ALOX12P2	Intron (ENST00000574727.5/245, intron 2 of 13)
ALOX15	Intron (ENST00000570836.5/246, intron 9 of 14)
ALPK1	Promoter (<=1kb)
ALPK2	Intron (ENST00000361673.4/115701, intron 10 of 12)
ALPK2	Intron (ENST00000361673.4/115701, intron 1 of 12)
ALPK3	3' UTR
AMBRA1	Promoter (1-2kb)
AMBRA1	Intron (ENST00000314845.7/55626, intron 15 of 18)
AMBRA1	Intron (ENST00000648317.1/ENST00000648317.1, intron 2 of 2)
AMELY	Intron (ENST00000346432.3/90665, intron 2 of 17)
AMMECR1L	Intron (ENST00000357702.9/79595, intron 16 of 20)
AMN1	Distal Intergenic
AMN1	Distal Intergenic
AMOT	Distal Intergenic
AMOT	Distal Intergenic
AMOTL1	Intron (ENST00000317829.12/154810, intron 2 of 11)
AMOTL1	Intron (ENST00000545958.1/ENST00000545958.1, intron 1 of 1)
AMOTL1	Intron (ENST00000299004.13/154810, intron 3 of 4)
AMOTL1	Intron (ENST00000299004.13/154810, intron 1 of 4)
ANAPC4	Distal Intergenic
ANAPC7	Intron (ENST00000550231.1/51434, intron 1 of 4)
ANK2	Promoter (1-2kb)
ANK2	Intron (ENST00000672356.1/287, intron 2 of 43)
ANK3	Intron (ENST00000280772.7/288, intron 21 of 43)
ANK3	Intron (ENST00000373827.6/288, intron 1 of 43)
ANK3	Intron (ENST00000373827.6/288, intron 1 of 43)
ANK3	Intron (ENST00000373827.6/288, intron 2 of 43)
ANK3	Intron (ENST00000280772.7/288, intron 1 of 43)
ANKDD1A	Intron (ENST00000502574.1/80301, intron 5 of 5)
ANKFN1	Intron (ENST00000635860.1/162282, intron 10 of 12)
ANKFY1	Promoter (<=1kb)
ANKFY1	Intron (ENST00000341657.9/51479, intron 1 of 24)
ANKH	Distal Intergenic
ANKRD1	Distal Intergenic
ANKRD18A	Promoter (2-3kb)
ANKRD26	Intron (ENST00000436985.6/22852, intron 29 of 33)
ANKRD27	Intron (ENST00000306065.9/84079, intron 2 of 28)
ANKRD28	Intron (ENST00000673620.1/686, intron 3 of 3)
ANKRD28	Promoter (2-3kb)
ANKRD30A	Distal Intergenic
ANKRD30A	Distal Intergenic
ANKRD30A	Distal Intergenic
ANKRD30A	Distal Intergenic
ANKRD44	Intron (ENST00000424317.5/91526, intron 4 of 21)
ANKRD46	Distal Intergenic
ANKRD46	Intron (ENST00000520552.5/157567, intron 1 of 5)
ANKRD50	Intron (ENST00000504087.6/57182, intron 2 of 4)
ANKRD55	Distal Intergenic
ANKRD55	Intron (ENST00000645512.1/ENST00000645512.1, intron 2 of 3)
ANKRD55	Exon (ENST00000645512.1/ENST00000645512.1, exon 3 of 4)
ANKRD7	Intron (ENST00000433239.6/56311, intron 1 of 15)
ANKS1A	Intron (ENST00000360359.5/23294, intron 10 of 23)
ANKS1A	Intron (ENST00000360359.5/23294, intron 11 of 23)
ANKS1A	Intron (ENST00000360359.5/23294, intron 1 of 23)
ANKS1B	Intron (ENST00000547776.6/56899, intron 8 of 25)
ANO1	Intron (ENST00000355303.9/55107, intron 22 of 25)
ANO10	Intron (ENST00000292246.8/55129, intron 11 of 12)
ANO4	Intron (ENST00000549155.6/121601, intron 7 of 10)
ANO4	Intron (ENST00000644049.1/121601, intron 11 of 29)
ANO5	Intron (ENST00000648804.1/203859, intron 5 of 23)
ANO6	Promoter (<=1kb)
ANP32C	Intron (ENST00000503008.5/55016, intron 1 of 7)
ANP32D	Intron (ENST00000548257.1/ENST00000548257.1, intron 3 of 3)
ANTXR1	Intron (ENST00000303714.8/84168, intron 9 of 17)
ANTXR1	Intron (ENST00000303714.8/84168, intron 1 of 17)
ANTXRL	Exon (ENST00000622632.4/195977, exon 11 of 19)
ANXA1	Distal Intergenic
ANXA11	Intron (ENST00000422982.8/311, intron 1 of 15)
ANXA2	Intron (ENST00000396024.7/302, intron 5 of 13)
ANXA3	Distal Intergenic
ANXA3	Exon (ENST00000512123.4/80144, exon 65 of 74)
ANXA4	Promoter (2-3kb)
ANXA5	Distal Intergenic
ANXA5	Distal Intergenic
ANXA5	Promoter (1-2kb)
ANXA6	Promoter (<=1kb)
ANXA7	Promoter (1-2kb)
ANXA8	Distal Intergenic
AOAH	Intron (ENST00000617537.5/313, intron 2 of 20)
AOPEP	Intron (ENST00000277198.6/84909, intron 5 of 7)
AP1S3	Intron (ENST00000443700.5/130340, intron 3 of 4)
AP2A2	Promoter (<=1kb)
AP3M1	Intron (ENST00000355264.8/26985, intron 1 of 8)
AP3M2	Distal Intergenic
AP4E1	Intron (ENST00000617693.4/ENST00000617693.4, intron 1 of 3)
APBA1	Intron (ENST00000265381.7/320, intron 10 of 12)
APBB1IP	Distal Intergenic
APBB1IP	Distal Intergenic
APBB1IP	Intron (ENST00000376236.9/54518, intron 2 of 14)
APBB1IP	Distal Intergenic
APBB1IP	Intron (ENST00000376236.9/54518, intron 2 of 14)
APBB2	Intron (ENST00000508593.6/323, intron 1 of 17)
APBB2	Promoter (<=1kb)
APBB2	Intron (ENST00000508593.6/323, intron 3 of 17)
APBB3	Distal Intergenic
APC	Intron (ENST00000507379.5/324, intron 5 of 13)
APC	Intron (ENST00000509732.5/324, intron 1 of 3)
APCDD1L-DT	Promoter (1-2kb)
APH1B	Intron (ENST00000558990.5/51762, intron 3 of 6)
APIP	Distal Intergenic
APLP2	Intron (ENST00000650012.1/334, intron 2 of 18)
APLP2	Intron (ENST00000650012.1/334, intron 2 of 18)
APOH	Distal Intergenic
APOL5	Intron (ENST00000249044.2/80831, intron 2 of 4)
APOO	Intron (ENST00000379226.9/79135, intron 1 of 8)
APP	Intron (ENST00000354192.7/351, intron 2 of 14)
APP	Intron (ENST00000354192.7/351, intron 8 of 14)
AQP11	Intron (ENST00000528638.1/282679, intron 2 of 3)
AQP4-AS1	Promoter (1-2kb)
ARAP2	Distal Intergenic
AREG	Intron (ENST00000508581.1/ENST00000508581.1, intron 1 of 1)
AREL1	Intron (ENST00000554070.1/9870, intron 5 of 5)
ARFGEF2	Promoter (2-3kb)
ARFIP1	Promoter (<=1kb)
ARG1	Distal Intergenic
ARG2	Intron (ENST00000261783.4/384, intron 2 of 7)
ARG2	Promoter (1-2kb)
ARHGAP10	Intron (ENST00000510379.1/79658, intron 3 of 4)
ARHGAP10	Intron (ENST00000510379.1/79658, intron 3 of 4)
ARHGAP10	Intron (ENST00000336498.8/79658, intron 18 of 22)
ARHGAP12	Distal Intergenic
ARHGAP12	Intron (ENST00000433770.1/ENST00000433770.1, intron 1 of 1)
ARHGAP15	Intron (ENST00000295095.11/55843, intron 8 of 13)
ARHGAP15	Intron (ENST00000295095.11/55843, intron 12 of 13)
ARHGAP15	Intron (ENST00000295095.11/55843, intron 10 of 13)
ARHGAP15	Intron (ENST00000295095.11/55843, intron 12 of 13)
ARHGAP15	Intron (ENST00000295095.11/55843, intron 13 of 13)
ARHGAP15	Promoter (<=1kb)
ARHGAP17	Intron (ENST00000289968.11/55114, intron 19 of 19)
ARHGAP18	Exon (ENST00000664071.1/ENST00000664071.1, exon 1 of 12)
ARHGAP21	Intron (ENST00000612832.4/57584, intron 4 of 18)
ARHGAP21	Intron (ENST00000612832.4/57584, intron 4 of 18)
ARHGAP24	Distal Intergenic
ARHGAP24	Intron (ENST00000395184.6/83478, intron 1 of 9)
ARHGAP26	Intron (ENST00000645722.2/23092, intron 12 of 22)
ARHGAP28	Distal Intergenic
ARHGAP28	Exon (ENST00000656732.1/ENST00000656732.1, exon 3 of 3)
ARHGAP32	Intron (ENST00000525234.1/9743, intron 1 of 6)
ARHGAP32	Distal Intergenic
ARHGAP32	Intron (ENST00000310343.13/9743, intron 4 of 21)
ARHGAP42	Distal Intergenic
ARHGAP42	Intron (ENST00000298815.13/143872, intron 3 of 23)
ARHGAP42	Intron (ENST00000298815.13/143872, intron 1 of 23)
ARHGAP42	Distal Intergenic
ARHGAP5	Intron (ENST00000556611.5/394, intron 2 of 6)
ARHGAP6	Intron (ENST00000495242.5/395, intron 1 of 14)
ARHGEF10L	Distal Intergenic
ARHGEF12	Intron (ENST00000397843.7/23365, intron 4 of 40)
ARHGEF12	Intron (ENST00000397843.7/23365, intron 11 of 40)
ARHGEF12	Intron (ENST00000397843.7/23365, intron 1 of 40)
ARHGEF18	Intron (ENST00000576789.1/23370, intron 1 of 9)
ARHGEF28	Distal Intergenic
ARHGEF28	Distal Intergenic
ARHGEF28	Distal Intergenic
ARHGEF3	Intron (ENST00000338458.8/50650, intron 4 of 12)
ARHGEF3	Intron (ENST00000338458.8/50650, intron 4 of 12)
ARHGEF3	Intron (ENST00000296315.7/50650, intron 1 of 9)
ARHGEF3	Intron (ENST00000296315.7/50650, intron 2 of 9)
ARHGEF37	Intron (ENST00000505810.5/389337, intron 1 of 2)
ARHGEF4	Distal Intergenic
ARID1A	Distal Intergenic
ARID1B	Distal Intergenic
ARID1B	Intron (ENST00000346085.10/57492, intron 3 of 20)
ARID1B	Distal Intergenic
ARID1B	Distal Intergenic
ARID4B	Intron (ENST00000366603.6/51742, intron 8 of 23)
ARID5B	Intron (ENST00000644638.1/84159, intron 3 of 4)
ARID5B	Intron (ENST00000644638.1/84159, intron 3 of 4)
ARL15	Intron (ENST00000504924.6/54622, intron 2 of 4)
ARL2BP	Intron (ENST00000394420.9/89970, intron 14 of 14)
ARL4A	Intron (ENST00000639998.1/ENST00000639998.1, intron 3 of 7)
ARL4D	Distal Intergenic
ARL5B	Distal Intergenic
ARL6IP6	Distal Intergenic
ARL8B	Intron (ENST00000611208.4/55207, intron 1 of 6)
ARMC3	Intron (ENST00000655837.1/ENST00000655837.1, intron 2 of 4)
ARMC4	Promoter (<=1kb)
ARMC4	Intron (ENST00000673384.1/55130, intron 14 of 17)
ARMCX4	Intron (ENST00000433011.5/100131755, intron 2 of 15)
ARMCX4	Intron (ENST00000433011.5/100131755, intron 4 of 15)
ARMH2	Promoter (<=1kb)
ARMH3	Intron (ENST00000495001.1/79591, intron 1 of 2)
ARMH3	Intron (ENST00000370033.9/79591, intron 23 of 25)
ARMS2	Intron (ENST00000650300.1/ENST00000650300.1, intron 2 of 2)
ARNT2	Promoter (2-3kb)
ARNTL2-AS1	Intron (ENST00000500498.2/101928646, intron 1 of 3)
ARPP19	Intron (ENST00000566423.5/10776, intron 2 of 3)
ARPP19	Promoter (<=1kb)
ARPP21	Distal Intergenic
ARRB1	Distal Intergenic
ARRDC3	Exon (ENST00000664205.1/ENST00000664205.1, exon 1 of 3)
ARSD	Promoter (2-3kb)
ARSI	Intron (ENST00000515301.2/340075, intron 1 of 1)
ART4	Intron (ENST00000533472.1/144608, intron 1 of 1)
ARX	Intron (ENST00000672178.1/5422, intron 31 of 32)
ASAH1	Promoter (1-2kb)
ASAP1	Intron (ENST00000518721.6/50807, intron 3 of 29)
ASAP1	Intron (ENST00000518721.6/50807, intron 2 of 29)
ASAP1	Intron (ENST00000518721.6/50807, intron 3 of 29)
ASAP1	Intron (ENST00000523502.1/ENST00000523502.1, intron 1 of 2)
ASAP1	Distal Intergenic
ASAP1	Intron (ENST00000523502.1/ENST00000523502.1, intron 1 of 2)
ASAP1	Distal Intergenic
ASAP1	Distal Intergenic
ASAP2	Intron (ENST00000315273.4/8853, intron 15 of 26)
ASAP3	Intron (ENST00000336689.8/55616, intron 5 of 24)
ASB15	Intron (ENST00000451558.5/142685, intron 1 of 13)
ASB15	5' UTR
ASB18	Intron (ENST00000415226.1/ENST00000415226.1, intron 3 of 3)
ASB5	Promoter (1-2kb)
ASB8	Intron (ENST00000539503.5/140461, intron 1 of 4)
ASB9	Distal Intergenic
ASCC2	Intron (ENST00000542393.5/84164, intron 4 of 18)
ASCC3	Distal Intergenic
ASF1A	Intron (ENST00000316316.10/254394, intron 7 of 12)
ASH1L-AS1	Intron (ENST00000368346.7/55870, intron 1 of 27)
ASH2L	Intron (ENST00000668779.1/ENST00000668779.1, intron 1 of 2)
ASIP	Distal Intergenic
ASNSD1	Distal Intergenic
ASPH	Intron (ENST00000379454.9/444, intron 14 of 24)
ASPH	Intron (ENST00000379454.9/444, intron 1 of 24)
ASPN	Intron (ENST00000375587.8/401541, intron 5 of 7)
ASS1	Promoter (1-2kb)
ASTN2-AS1	Intron (ENST00000423715.1/ENST00000423715.1, intron 2 of 2)
ATAD1	Distal Intergenic
ATAD2B	Intron (ENST00000238789.10/54454, intron 13 of 27)
ATE1	Intron (ENST00000224652.10/11101, intron 11 of 11)
ATE1	Intron (ENST00000224652.10/11101, intron 10 of 11)
ATF2	Intron (ENST00000345739.9/1386, intron 1 of 12)
ATF7IP	Intron (ENST00000261168.8/55729, intron 13 of 14)
ATF7IP	Promoter (<=1kb)
ATF7IP	Distal Intergenic
ATF7IP2	Distal Intergenic
ATF7IP2	Promoter (1-2kb)
ATG16L1	Promoter (2-3kb)
ATIC	Exon (ENST00000448086.1/ENST00000448086.1, exon 3 of 3)
ATIC	Intron (ENST00000657931.1/ENST00000657931.1, intron 3 of 4)
ATM	Intron (ENST00000278612.9/4863, intron 1 of 17)
ATN1	Promoter (2-3kb)
ATP10A	Intron (ENST00000356865.10/57194, intron 2 of 20)
ATP10B	Intron (ENST00000327245.10/23120, intron 2 of 25)
ATP10D	Intron (ENST00000273859.8/57205, intron 16 of 22)
ATP11A-AS1	Intron (ENST00000375630.6/23250, intron 1 of 28)
ATP11B	Intron (ENST00000493826.1/23200, intron 1 of 5)
ATP11C	Intron (ENST00000370557.5/286410, intron 1 of 28)
ATP1A1	Intron (ENST00000660713.1/ENST00000660713.1, intron 2 of 2)
ATP1A1	Promoter (<=1kb)
ATP1B3	Intron (ENST00000475483.5/483, intron 1 of 4)
ATP2B1	Intron (ENST00000651272.1/ENST00000651272.1, intron 2 of 6)
ATP2B3	Intron (ENST00000349466.6/492, intron 19 of 20)
ATP2C2	Promoter (<=1kb)
ATP6AP1L	Intron (ENST00000508366.5/92270, intron 5 of 7)
ATP6V1E1	Promoter (1-2kb)
ATP6V1H	Promoter (<=1kb)
ATP8A2	Intron (ENST00000381655.7/51761, intron 27 of 36)
ATP8A2	Intron (ENST00000381655.7/51761, intron 1 of 36)
ATP8A2	Intron (ENST00000381655.7/51761, intron 1 of 36)
ATP8B1	Distal Intergenic
ATP8B1	Exon (ENST00000588925.5/100505549, exon 6 of 6)
ATP8B4	Intron (ENST00000559726.5/79895, intron 2 of 28)
ATP8B4	Distal Intergenic
ATP9A	Intron (ENST00000311637.9/10079, intron 1 of 22)
ATR	Promoter (<=1kb)
ATR	Exon (ENST00000666447.1/545, exon 3 of 10)
ATRIP	3' UTR
ATRNL1	Intron (ENST00000355044.8/26033, intron 27 of 28)
ATRNL1	Intron (ENST00000355044.8/26033, intron 27 of 28)
ATRNL1	Distal Intergenic
ATXN1	Intron (ENST00000244769.8/6310, intron 5 of 8)
ATXN2	Intron (ENST00000642389.2/6311, intron 1 of 26)
ATXN7	Intron (ENST00000474112.5/6314, intron 4 of 11)
ATXN7	Intron (ENST00000474112.5/6314, intron 4 of 11)
ATXN7	Promoter (2-3kb)
ATXN7	Intron (ENST00000643464.1/6314, intron 3 of 4)
ATXN7L1	Intron (ENST00000419735.7/222255, intron 3 of 11)
ATXN7L1	Promoter (<=1kb)
ATXN7L1	Intron (ENST00000419735.7/222255, intron 2 of 11)
ATXN7L3B	Distal Intergenic
AUH	Intron (ENST00000303617.5/549, intron 3 of 8)
AURKA	Intron (ENST00000395914.5/6790, intron 7 of 9)
AUTS2	Intron (ENST00000644939.1/26053, intron 5 of 18)
AUTS2	Distal Intergenic
AVL9	Promoter (1-2kb)
AVPR1A	Distal Intergenic
AXDND1	Promoter (<=1kb)
AXDND1	3' UTR
AXIN1	Intron (ENST00000461023.5/8312, intron 1 of 7)
AXIN1	Intron (ENST00000461023.5/8312, intron 1 of 7)
AZIN1	Promoter (1-2kb)
B3GALNT1	Intron (ENST00000498165.6/151742, intron 2 of 3)
B3GALT5	Intron (ENST00000380620.8/10317, intron 1 of 4)
B3GALT5	Intron (ENST00000380620.8/10317, intron 2 of 4)
B3GAT2	Intron (ENST00000666097.1/ENST00000666097.1, intron 1 of 1)
B3GLCT	Intron (ENST00000343307.5/145173, intron 3 of 14)
B3GNT2	Intron (ENST00000472729.1/150684, intron 2 of 2)
B3GNT2	Distal Intergenic
B4GALNT2	Distal Intergenic
B4GALNT3	Intron (ENST00000266383.10/283358, intron 1 of 19)
BACE2	Intron (ENST00000328735.10/25825, intron 1 of 7)
BACH1	Intron (ENST00000447125.5/193629, intron 2 of 2)
BACH1-IT3	Intron (ENST00000422809.5/571, intron 2 of 4)
BACH1-IT3	Intron (ENST00000422809.5/571, intron 2 of 4)
BACH2	Intron (ENST00000257749.9/60468, intron 5 of 8)
BACH2	Intron (ENST00000257749.9/60468, intron 4 of 8)
BAG1	Promoter (<=1kb)
BAIAP2L1	Intron (ENST00000005260.9/55971, intron 3 of 13)
BANF2	Intron (ENST00000545418.2/140836, intron 1 of 2)
BANF2	Distal Intergenic
BANK1	Distal Intergenic
BANK1	Intron (ENST00000504592.5/55024, intron 5 of 20)
BARD1	Intron (ENST00000412896.5/ENST00000412896.5, intron 2 of 3)
BARX2	Intron (ENST00000281437.6/8538, intron 1 of 3)
BASP1-AS1	Exon (ENST00000667677.1/285696, exon 2 of 2)
BBOX1	Distal Intergenic
BBS2	Intron (ENST00000564123.6/583, intron 2 of 2)
BBS4	Promoter (2-3kb)
BBS4	Promoter (1-2kb)
BBS7	Intron (ENST00000379645.8/7222, intron 10 of 11)
BBX	Promoter (<=1kb)
BCAP31	Downstream (2-3kb)
BCAR3	Intron (ENST00000370244.5/8412, intron 3 of 13)
BCAS3	Intron (ENST00000589222.5/54828, intron 22 of 25)
BCAT1	Intron (ENST00000653796.1/ENST00000653796.1, intron 1 of 4)
BCAT1	Intron (ENST00000653796.1/ENST00000653796.1, intron 1 of 4)
BCAT2	Distal Intergenic
BCL2	Intron (ENST00000333681.5/596, intron 2 of 2)
BCO2	Promoter (1-2kb)
BDNF	Intron (ENST00000652063.1/497258, intron 3 of 5)
BDNF	Intron (ENST00000530663.1/ENST00000530663.1, intron 1 of 1)
BEGAIN	Intron (ENST00000637646.1/57596, intron 1 of 6)
BEND4	Intron (ENST00000645181.1/ENST00000645181.1, intron 1 of 6)
BEND5	Intron (ENST00000371839.6/84871, intron 5 of 13)
BEND6	Intron (ENST00000370746.8/221336, intron 5 of 6)
BFSP1	Intron (ENST00000377873.8/631, intron 2 of 7)
BFSP2	Intron (ENST00000321871.10/66000, intron 5 of 5)
BHLHE40-AS1	Intron (ENST00000615178.4/100507582, intron 1 of 2)
BHMG1	Intron (ENST00000457052.2/388553, intron 4 of 14)
BICD1	Intron (ENST00000652176.1/636, intron 3 of 9)
BICD1	Intron (ENST00000652176.1/636, intron 2 of 9)
BICD1	Intron (ENST00000652176.1/636, intron 1 of 9)
BICRAL	Promoter (2-3kb)
BICRAL	Promoter (<=1kb)
BIK	Distal Intergenic
BIRC3	Distal Intergenic
BIRC6	Intron (ENST00000421745.6/57448, intron 1 of 73)
BLCAP	Distal Intergenic
BLM	Promoter (1-2kb)
BLNK	Distal Intergenic
BLOC1S3	Intron (ENST00000587566.5/57787, intron 1 of 6)
BMP5	Intron (ENST00000370830.4/653, intron 1 of 6)
BMP7	Distal Intergenic
BMPR1A	Intron (ENST00000638429.1/657, intron 1 of 13)
BMPR2	Distal Intergenic
BMPR2	Distal Intergenic
BNC2	Intron (ENST00000380672.9/54796, intron 5 of 6)
BNC2	Intron (ENST00000380672.9/54796, intron 1 of 6)
BNC2	Intron (ENST00000380672.9/54796, intron 4 of 6)
BNC2	Intron (ENST00000380672.9/54796, intron 1 of 6)
BNC2	Intron (ENST00000380672.9/54796, intron 5 of 6)
BNC2	Intron (ENST00000380672.9/54796, intron 5 of 6)
BNC2	3' UTR
BNC2	Intron (ENST00000380672.9/54796, intron 3 of 6)
BNIP3	Distal Intergenic
BPGM	Distal Intergenic
BPGM	Distal Intergenic
BRD4	Intron (ENST00000360016.9/23476, intron 1 of 11)
BRF2	Downstream (<1kb)
BRINP2	Intron (ENST00000361539.5/57795, intron 4 of 7)
BRINP3	Distal Intergenic
BRS3	Distal Intergenic
BRSK2	Intron (ENST00000308219.13/9024, intron 1 of 19)
BSN	Intron (ENST00000296452.5/8927, intron 1 of 11)
BST1	Intron (ENST00000265016.9/683, intron 7 of 8)
BTAF1	Intron (ENST00000265990.11/9044, intron 1 of 37)
BTAF1	Intron (ENST00000265990.11/9044, intron 19 of 37)
BTAF1	3' UTR
BTBD1	Exon (ENST00000570202.1/ENST00000570202.1, exon 2 of 2)
BTBD10	Distal Intergenic
BTBD11	Distal Intergenic
BTBD11	Distal Intergenic
BTBD16	Intron (ENST00000260723.5/118663, intron 9 of 15)
BTBD9-AS1	Intron (ENST00000314100.10/114781, intron 5 of 9)
BTC	Distal Intergenic
BTG4	Promoter (<=1kb)
BTN3A3	Promoter (<=1kb)
BTRC	Intron (ENST00000393441.8/8945, intron 5 of 13)
BUB1B	Distal Intergenic
C10orf126	Distal Intergenic
C10orf126	Intron (ENST00000646289.1/101929218, intron 1 of 7)
C10orf126	Distal Intergenic
C10orf142	Distal Intergenic
C10orf142	Distal Intergenic
C10orf142	Distal Intergenic
C10orf25	3' UTR
C10orf55	Distal Intergenic
C10orf55	Distal Intergenic
C10orf90	Intron (ENST00000657225.1/118611, intron 1 of 2)
C10orf90	Intron (ENST00000488181.2/118611, intron 1 of 3)
C11orf44	Intron (ENST00000317019.2/283171, intron 1 of 2)
C11orf49	Intron (ENST00000533124.5/79096, intron 2 of 2)
C11orf49	Promoter (<=1kb)
C12orf56	Intron (ENST00000535684.5/ENST00000535684.5, intron 2 of 4)
C12orf75	Intron (ENST00000548458.6/387882, intron 2 of 6)
C14orf177	Distal Intergenic
C15orf39	Distal Intergenic
C15orf41	Intron (ENST00000566621.6/84529, intron 1 of 10)
C15orf41	Intron (ENST00000566621.6/84529, intron 10 of 10)
C15orf41	Distal Intergenic
C15orf41	Intron (ENST00000566621.6/84529, intron 1 of 10)
C15orf54	Intron (ENST00000644461.1/ENST00000644461.1, intron 2 of 4)
C15orf54	Exon (ENST00000560743.1/ENST00000560743.1, exon 2 of 2)
C16orf72	Intron (ENST00000327827.12/29035, intron 2 of 3)
C17orf112	Distal Intergenic
C17orf112	Distal Intergenic
C17orf64	Intron (ENST00000461535.1/124773, intron 1 of 1)
C18orf63	Intron (ENST00000579455.2/644041, intron 7 of 13)
C19orf47	Promoter (1-2kb)
C1orf100	Distal Intergenic
C1orf100	3' UTR
C1orf105	Distal Intergenic
C1orf105	Distal Intergenic
C1orf115	Intron (ENST00000402574.5/4139, intron 16 of 16)
C1orf116	Exon (ENST00000359470.6/79098, exon 2 of 4)
C1orf143	Distal Intergenic
C1orf143	Distal Intergenic
C1orf21	Distal Intergenic
C1orf21	Intron (ENST00000235307.7/81563, intron 1 of 5)
C1orf87	Distal Intergenic
C1QTNF7	Intron (ENST00000502344.5/101929095, intron 1 of 5)
C1QTNF7	Intron (ENST00000502344.5/101929095, intron 1 of 5)
C22orf34	Exon (ENST00000649077.1/ENST00000649077.1, exon 1 of 2)
C2CD3	Promoter (1-2kb)
C2CD6	3' UTR
C2orf69	Exon (ENST00000601136.5/ENST00000601136.5, exon 2 of 3)
C2orf91	Promoter (1-2kb)
C3orf67	Intron (ENST00000668131.1/ENST00000668131.1, intron 4 of 6)
C3orf67	Intron (ENST00000486145.6/200844, intron 3 of 3)
C3orf67-AS1	Intron (ENST00000486145.6/200844, intron 2 of 3)
C3orf79	Intron (ENST00000493214.2/105374165, intron 4 of 6)
C3orf86	Promoter (2-3kb)
C4BPB	Promoter (<=1kb)
C4orf19	Intron (ENST00000508175.5/55286, intron 3 of 3)
C4orf33	Distal Intergenic
C4orf33	Distal Intergenic
C4orf45	Intron (ENST00000434826.3/152940, intron 2 of 4)
C4orf45	Intron (ENST00000434826.3/152940, intron 3 of 4)
C4orf54	Distal Intergenic
C5orf30	Distal Intergenic
C5orf30	Distal Intergenic
C5orf46	Intron (ENST00000510432.1/389336, intron 1 of 2)
C5orf64-AS1	Distal Intergenic
C5orf66	Intron (ENST00000624272.3/100996485, intron 2 of 5)
C5orf66	Promoter (<=1kb)
C5orf67	Promoter (<=1kb)
C5orf67	Intron (ENST00000648716.1/101928448, intron 2 of 5)
C5orf67	Intron (ENST00000648716.1/101928448, intron 4 of 5)
C6orf132	Intron (ENST00000341865.9/647024, intron 2 of 4)
C6orf15	Distal Intergenic
C6orf163	Promoter (<=1kb)
C6orf201	3' UTR
C6orf52	Intron (ENST00000649568.1/ENST00000649568.1, intron 1 of 5)
C6orf62	Intron (ENST00000665572.1/ENST00000665572.1, intron 1 of 2)
C7orf33	Intron (ENST00000660070.1/ENST00000660070.1, intron 1 of 1)
C7orf33	Distal Intergenic
C7orf65	Distal Intergenic
C8orf34	Intron (ENST00000518698.6/116328, intron 8 of 13)
C8orf34	Intron (ENST00000518698.6/116328, intron 7 of 13)
C8orf86	Intron (ENST00000649723.1/389649, intron 1 of 3)
C8orf87	Promoter (<=1kb)
C8orf89	Distal Intergenic
C9orf129	Intron (ENST00000375419.1/445577, intron 1 of 4)
C9orf131	Distal Intergenic
C9orf135	Intron (ENST00000377197.8/138255, intron 5 of 5)
C9orf152	Distal Intergenic
C9orf170	Distal Intergenic
C9orf170	Distal Intergenic
C9orf170	Distal Intergenic
C9orf47	Distal Intergenic
C9orf62	Distal Intergenic
C9orf92	Intron (ENST00000380685.5/100129385, intron 1 of 3)
C9orf92	Distal Intergenic
C9orf92	Distal Intergenic
CA12	Promoter (<=1kb)
CA13	Promoter (2-3kb)
CA8	Distal Intergenic
CA8	Intron (ENST00000317995.5/767, intron 8 of 8)
CA8	Intron (ENST00000665094.1/ENST00000665094.1, intron 1 of 3)
CAB39	Intron (ENST00000258418.10/51719, intron 1 of 8)
CAB39L	Intron (ENST00000355854.8/81617, intron 6 of 8)
CABIN1	Intron (ENST00000263119.10/23523, intron 29 of 36)
CACHD1	Exon (ENST00000651257.2/57685, exon 13 of 27)
CACNA1C-AS4	Promoter (<=1kb)
CACNA1D	Intron (ENST00000610213.6/55802, intron 3 of 9)
CACNA1I	Distal Intergenic
CACNA2D1	3' UTR
CACNA2D1	Intron (ENST00000356860.8/781, intron 7 of 38)
CACNA2D1	Intron (ENST00000356860.8/781, intron 7 of 38)
CACNA2D3	Intron (ENST00000415676.6/55799, intron 36 of 38)
CACNA2D3	Intron (ENST00000415676.6/55799, intron 30 of 38)
CACNA2D3-AS1	Promoter (<=1kb)
CACNG4	Distal Intergenic
CADM1	Intron (ENST00000452722.7/23705, intron 1 of 9)
CADM1	Intron (ENST00000452722.7/23705, intron 1 of 9)
CADM2-AS2	Distal Intergenic
CALCRL	Intron (ENST00000453517.5/ENST00000453517.5, intron 1 of 3)
CALD1	Promoter (<=1kb)
CALD1	Promoter (2-3kb)
CALD1	Distal Intergenic
CALD1	Promoter (2-3kb)
CALD1	Intron (ENST00000417172.5/800, intron 1 of 13)
CAMK1D	Distal Intergenic
CAMK1D	Intron (ENST00000619168.4/57118, intron 1 of 10)
CAMK2D	Distal Intergenic
CAMK2D	Distal Intergenic
CAMK2D	Distal Intergenic
CAMK2D	Intron (ENST00000394524.7/817, intron 7 of 17)
CAMK4	Intron (ENST00000512453.5/814, intron 8 of 11)
CAMK4	3' UTR
CAMSAP2	Intron (ENST00000358823.6/23271, intron 2 of 16)
CAMSAP2	Intron (ENST00000358823.6/23271, intron 2 of 16)
CAMTA1	Intron (ENST00000490738.5/23261, intron 2 of 2)
CAPN9	Intron (ENST00000366666.6/10753, intron 1 of 17)
CAPZA2	Distal Intergenic
CARD14	Promoter (<=1kb)
CARD19	Distal Intergenic
CARD6	Distal Intergenic
CARTPT	Distal Intergenic
CASC11	Exon (ENST00000652367.1/ENST00000652367.1, exon 2 of 5)
CASC16	Promoter (<=1kb)
CASC17	Distal Intergenic
CASC17	Distal Intergenic
CASC17	Distal Intergenic
CASC17	Distal Intergenic
CASC18	Distal Intergenic
CASC20	Distal Intergenic
CASC8	Intron (ENST00000652749.1/ENST00000652749.1, intron 2 of 2)
CASC9	Intron (ENST00000670695.1/101805492, intron 1 of 1)
CASD1	Intron (ENST00000447923.5/64921, intron 5 of 6)
CASK	Intron (ENST00000411879.5/ENST00000411879.5, intron 2 of 7)
CASK	Distal Intergenic
CASP12	Distal Intergenic
CASP16P	Distal Intergenic
CASS4	Intron (ENST00000360314.7/57091, intron 2 of 6)
CAST	Intron (ENST00000505143.5/831, intron 3 of 11)
CASTOR2	Intron (ENST00000616305.2/729438, intron 1 of 8)
CASTOR3	Promoter (2-3kb)
CASZ1	Exon (ENST00000356607.9/5195, exon 4 of 9)
CATSPER3	Intron (ENST00000504352.1/347732, intron 6 of 7)
CATSPER3	Intron (ENST00000504352.1/347732, intron 6 of 7)
CAVIN2	Intron (ENST00000424116.6/ENST00000424116.6, intron 1 of 2)
CAVIN3	Intron (ENST00000668307.1/ENST00000668307.1, intron 3 of 3)
CAVIN3	Distal Intergenic
CBLB	Promoter (<=1kb)
CBLB	Distal Intergenic
CBLB	Distal Intergenic
CBLB	Distal Intergenic
CBLB	Distal Intergenic
CBLB	Distal Intergenic
CBLB	Intron (ENST00000667697.1/ENST00000667697.1, intron 2 of 3)
CBLB	Distal Intergenic
CBLB	Intron (ENST00000394030.8/868, intron 3 of 18)
CBLL2	Intron (ENST00000608254.1/100873065, intron 4 of 5)
CBLN1	Distal Intergenic
CBX7	Distal Intergenic
CC2D2B	Promoter (<=1kb)
CCBE1	Intron (ENST00000439986.9/147372, intron 2 of 10)
CCBE1	Intron (ENST00000439986.9/147372, intron 2 of 10)
CCDC112	Distal Intergenic
CCDC113	Distal Intergenic
CCDC113	Intron (ENST00000219299.8/29070, intron 6 of 8)
CCDC117	Intron (ENST00000421503.6/150275, intron 2 of 3)
CCDC122	Intron (ENST00000470137.5/160857, intron 3 of 3)
CCDC125	Intron (ENST00000396496.7/202243, intron 6 of 11)
CCDC126	Exon (ENST00000432690.1/ENST00000432690.1, exon 2 of 2)
CCDC144NL	Distal Intergenic
CCDC146	Intron (ENST00000415750.5/57639, intron 3 of 4)
CCDC148	Intron (ENST00000283233.10/130940, intron 1 of 13)
CCDC158	Intron (ENST00000504667.2/339965, intron 6 of 12)
CCDC162P	Intron (ENST00000640755.1/221262, intron 1 of 14)
CCDC173	Intron (ENST00000447353.6/129881, intron 4 of 8)
CCDC174	Intron (ENST00000635800.1/ENST00000635800.1, intron 1 of 2)
CCDC174	Intron (ENST00000611584.4/51244, intron 4 of 12)
CCDC178	Intron (ENST00000403303.5/374864, intron 9 of 21)
CCDC18	Intron (ENST00000370282.8/50999, intron 1 of 3)
CCDC187	Promoter (<=1kb)
CCDC190	Distal Intergenic
CCDC200	Distal Intergenic
CCDC26	Intron (ENST00000644557.1/137196, intron 1 of 3)
CCDC26	Intron (ENST00000446592.7/137196, intron 1 of 3)
CCDC3	Intron (ENST00000378839.1/83643, intron 5 of 6)
CCDC42	Distal Intergenic
CCDC57	Intron (ENST00000389641.9/284001, intron 14 of 16)
CCDC63	Distal Intergenic
CCDC68	Distal Intergenic
CCDC70	Distal Intergenic
CCIN	Distal Intergenic
CCKAR	Distal Intergenic
CCKAR	Distal Intergenic
CCL13	Distal Intergenic
CCL5	Distal Intergenic
CCN2	Intron (ENST00000435287.1/ENST00000435287.1, intron 1 of 1)
CCN4	Distal Intergenic
CCN6	Distal Intergenic
CCND2-AS1	Distal Intergenic
CCND3	Intron (ENST00000412701.1/ENST00000412701.1, intron 1 of 1)
CCNE1	Promoter (<=1kb)
CCNG1	Intron (ENST00000646617.1/ENST00000646617.1, intron 3 of 14)
CCNG2	Intron (ENST00000497512.5/901, intron 10 of 11)
CCNT2	Intron (ENST00000392929.6/100129961, intron 1 of 3)
CCNT2	Intron (ENST00000419781.5/905, intron 2 of 9)
CCNY	Intron (ENST00000490012.6/219771, intron 6 of 9)
CCNY	Intron (ENST00000490012.6/219771, intron 6 of 9)
CCR1	Intron (ENST00000357422.2/1232, intron 1 of 3)
CCR7	Downstream (2-3kb)
CCSER1	Intron (ENST00000505073.5/401145, intron 4 of 9)
CCSER1	Intron (ENST00000509176.5/401145, intron 9 of 10)
CCSER1	Intron (ENST00000505073.5/401145, intron 8 of 9)
CCSER1	Exon (ENST00000515693.1/401145, exon 4 of 4)
CCSER1	Intron (ENST00000505073.5/401145, intron 5 of 9)
CCT6P3	Promoter (2-3kb)
CD163	Distal Intergenic
CD180	Distal Intergenic
CD28	Distal Intergenic
CD2AP	Distal Intergenic
CD2AP	Intron (ENST00000359314.5/23607, intron 1 of 17)
CD300A	Distal Intergenic
CD300E	Promoter (<=1kb)
CD3E	Distal Intergenic
CD46	Promoter (2-3kb)
CD48	Intron (ENST00000368046.8/962, intron 1 of 3)
CD69	Distal Intergenic
CD7	Promoter (2-3kb)
CD82	Intron (ENST00000526958.5/3732, intron 1 of 6)
CD86	Promoter (<=1kb)
CD8B2	Distal Intergenic
CD9	Distal Intergenic
CD9	Distal Intergenic
CD96	Intron (ENST00000460744.1/ENST00000460744.1, intron 3 of 4)
CD96	Intron (ENST00000460744.1/ENST00000460744.1, intron 3 of 4)
CD99L2	Intron (ENST00000370377.8/83692, intron 1 of 10)
CDC14B	Intron (ENST00000474602.5/8555, intron 1 of 13)
CDC25C	Intron (ENST00000348983.7/995, intron 3 of 10)
CDC25C	3' UTR
CDC42EP3	Promoter (<=1kb)
CDC42EP3	Intron (ENST00000611976.1/10602, intron 1 of 1)
CDC42EP3	Intron (ENST00000453555.1/10602, intron 2 of 3)
CDC7	Intron (ENST00000234626.11/8317, intron 11 of 11)
CDC7	Distal Intergenic
CDC7	Distal Intergenic
CDCP1	Intron (ENST00000296129.6/64866, intron 4 of 8)
CDH1	Intron (ENST00000612417.4/999, intron 2 of 13)
CDH10	Intron (ENST00000264463.8/1008, intron 1 of 11)
CDH11	5' UTR
CDH11	Intron (ENST00000394156.7/1009, intron 11 of 13)
CDH11	Distal Intergenic
CDH11	Intron (ENST00000564046.1/ENST00000564046.1, intron 4 of 4)
CDH11	Intron (ENST00000564046.1/ENST00000564046.1, intron 1 of 4)
CDH12	Intron (ENST00000504376.6/1010, intron 5 of 13)
CDH12	Intron (ENST00000504376.6/1010, intron 1 of 13)
CDH17	Intron (ENST00000450165.6/1015, intron 1 of 17)
CDH18	Intron (ENST00000507958.5/1016, intron 1 of 14)
CDH18	Intron (ENST00000504827.1/ENST00000504827.1, intron 1 of 1)
CDH18	Intron (ENST00000507958.5/1016, intron 1 of 14)
CDH18	Distal Intergenic
CDH19	Distal Intergenic
CDH2	Distal Intergenic
CDH2	Distal Intergenic
CDH2	Distal Intergenic
CDH2	Intron (ENST00000269141.8/1000, intron 14 of 15)
CDH2	Exon (ENST00000269141.8/1000, exon 8 of 16)
CDH23	Intron (ENST00000224721.12/64072, intron 3 of 69)
CDH4	Intron (ENST00000614565.5/1002, intron 2 of 15)
CDH4	Intron (ENST00000614565.5/1002, intron 2 of 15)
CDH4	Intron (ENST00000614565.5/1002, intron 2 of 15)
CDH6	Distal Intergenic
CDH6	Distal Intergenic
CDH8	Intron (ENST00000577730.5/1006, intron 6 of 11)
CDH8	Distal Intergenic
CDH8	Intron (ENST00000577730.5/1006, intron 4 of 11)
CDH8	3' UTR
CDH8	Intron (ENST00000577730.5/1006, intron 2 of 11)
CDH9	Distal Intergenic
CDHR3	Intron (ENST00000470188.5/222256, intron 3 of 14)
CDHR3	Intron (ENST00000470188.5/222256, intron 3 of 14)
CDK1	Distal Intergenic
CDK14	Intron (ENST00000449528.5/5218, intron 7 of 7)
CDK14	Intron (ENST00000380050.8/5218, intron 10 of 14)
CDK19	Distal Intergenic
CDK19	Intron (ENST00000413605.6/23097, intron 4 of 11)
CDK20	Distal Intergenic
CDK5RAP2	Intron (ENST00000360822.7/55755, intron 22 of 34)
CDK5RAP2	Promoter (1-2kb)
CDK6	Intron (ENST00000265734.8/1021, intron 3 of 7)
CDK6	Intron (ENST00000265734.8/1021, intron 5 of 7)
CDK8	Distal Intergenic
CDKAL1	Exon (ENST00000274695.8/54901, exon 11 of 16)
CDKAL1	Intron (ENST00000274695.8/54901, intron 4 of 15)
CDKL5	Distal Intergenic
CDKN1B	Promoter (<=1kb)
CDKN2AIP	Distal Intergenic
CDKN3	Distal Intergenic
CDO1	Intron (ENST00000512900.2/ENST00000512900.2, intron 2 of 2)
CDR2	Promoter (2-3kb)
CDR2L	Intron (ENST00000337231.5/30850, intron 1 of 4)
CDRT4	Intron (ENST00000619038.5/284040, intron 1 of 3)
CDS2	Intron (ENST00000467923.5/8760, intron 1 of 5)
CDYL	Distal Intergenic
CDYL2	Intron (ENST00000570137.7/124359, intron 4 of 6)
CDYL2	Intron (ENST00000570137.7/124359, intron 5 of 6)
CDYL2	Intron (ENST00000570137.7/124359, intron 1 of 6)
CEACAM1	Intron (ENST00000594624.6/100996307, intron 2 of 2)
CEBPA	Distal Intergenic
CECR2	Intron (ENST00000400585.6/27443, intron 1 of 18)
CELA3A	Promoter (1-2kb)
CELA3B	Distal Intergenic
CELF4	Intron (ENST00000420428.7/56853, intron 1 of 12)
CELF5	Intron (ENST00000292672.7/60680, intron 1 of 12)
CELF5	Intron (ENST00000292672.7/60680, intron 1 of 12)
CELSR1	Intron (ENST00000262738.7/9620, intron 1 of 34)
CEMIP	Exon (ENST00000220244.7/57214, exon 27 of 29)
CEMIP	Intron (ENST00000220244.7/57214, intron 11 of 28)
CEMIP2	Distal Intergenic
CEMIP2	Intron (ENST00000545719.1/23670, intron 2 of 2)
CENPBD1	Promoter (2-3kb)
CENPC	Intron (ENST00000273853.11/1060, intron 5 of 18)
CENPW	Distal Intergenic
CEP112	Intron (ENST00000535342.7/201134, intron 19 of 26)
CEP112	Intron (ENST00000535342.7/201134, intron 21 of 26)
CEP120	Intron (ENST00000306467.9/153241, intron 10 of 19)
CEP120	Distal Intergenic
CEP126	3' UTR
CEP126	Intron (ENST00000263468.13/57562, intron 9 of 10)
CEP170	Intron (ENST00000366542.6/9859, intron 14 of 19)
CEP170P1	Distal Intergenic
CEP350	Intron (ENST00000567486.2/ENST00000567486.2, intron 1 of 2)
CEP41	Promoter (<=1kb)
CEP85L	Intron (ENST00000368488.9/387119, intron 1 of 13)
CERS3	Intron (ENST00000284382.8/204219, intron 11 of 12)
CERS6	Distal Intergenic
CERS6	Intron (ENST00000305747.10/253782, intron 1 of 9)
CFAP206	Intron (ENST00000369562.9/154313, intron 7 of 12)
CFAP299	Intron (ENST00000507780.1/2250, intron 3 of 4)
CFAP300	Distal Intergenic
CFAP46	Intron (ENST00000368586.10/54777, intron 25 of 57)
CFAP47	Intron (ENST00000378653.8/286464, intron 61 of 63)
CFAP97	Intron (ENST00000458385.7/57587, intron 1 of 4)
CFB	Promoter (<=1kb)
CFDP1	Intron (ENST00000570103.5/10428, intron 2 of 2)
CFL2	Downstream (<1kb)
CFL2	Distal Intergenic
CGGBP1	Distal Intergenic
CGN	Distal Intergenic
CHAF1B	Intron (ENST00000314103.6/8208, intron 5 of 13)
CHAT	Distal Intergenic
CHCHD6	Intron (ENST00000503119.5/84303, intron 4 of 7)
CHCHD6	Intron (ENST00000503119.5/84303, intron 6 of 7)
CHCHD6	Intron (ENST00000503119.5/84303, intron 6 of 7)
CHD1	Distal Intergenic
CHD1	Intron (ENST00000614616.4/1105, intron 2 of 35)
CHD6	Exon (ENST00000373233.8/84181, exon 26 of 37)
CHD7	Exon (ENST00000668199.1/ENST00000668199.1, exon 5 of 5)
CHD9	Promoter (1-2kb)
CHGB	Distal Intergenic
CHIC2	Intron (ENST00000507166.5/5156, intron 12 of 23)
CHIT1	Distal Intergenic
CHMP3	Intron (ENST00000263856.9/51652, intron 3 of 5)
CHN1	Intron (ENST00000295497.12/1123, intron 1 of 6)
CHN2	Intron (ENST00000644824.1/1124, intron 6 of 16)
CHN2	Intron (ENST00000644824.1/1124, intron 5 of 16)
CHN2	Intron (ENST00000644824.1/1124, intron 11 of 16)
CHN2	Intron (ENST00000644824.1/1124, intron 5 of 16)
CHN2	Promoter (1-2kb)
CHODL	Promoter (<=1kb)
CHRNA6	Intron (ENST00000533810.5/8973, intron 1 of 4)
CHRNA6	Intron (ENST00000276410.6/8973, intron 2 of 5)
CHRNA9	Exon (ENST00000510551.1/101060498, exon 3 of 3)
CHST11	Distal Intergenic
CHST2	Distal Intergenic
CHSY3	Distal Intergenic
CHSY3	Distal Intergenic
CIDEC	Intron (ENST00000383817.5/63924, intron 3 of 5)
CIT	Promoter (2-3kb)
CKAP4	Intron (ENST00000553143.5/255394, intron 1 of 1)
CLASP1	Intron (ENST00000646274.1/23332, intron 13 of 38)
CLCA2	Intron (ENST00000370565.5/9635, intron 3 of 13)
CLCA3P	Intron (ENST00000456587.1/105378828, intron 3 of 3)
CLCN5	3' UTR
CLDN10	Promoter (2-3kb)
CLDN14	5' UTR
CLDN17	Distal Intergenic
CLDN18	Promoter (<=1kb)
CLDN23	Intron (ENST00000664885.1/ENST00000664885.1, intron 1 of 1)
CLDN23	Intron (ENST00000522661.2/ENST00000522661.2, intron 2 of 2)
CLDND1	Intron (ENST00000512905.6/56650, intron 2 of 3)
CLDND1	Intron (ENST00000502288.5/56650, intron 3 of 3)
CLEC16A	Intron (ENST00000409790.6/23274, intron 19 of 23)
CLEC1A	Downstream (<1kb)
CLEC2L	Intron (ENST00000422142.7/154790, intron 1 of 4)
CLEC2L	Promoter (<=1kb)
CLEC4E	Intron (ENST00000542819.1/ENST00000542819.1, intron 1 of 2)
CLEC4O	Promoter (<=1kb)
CLEC5A	Promoter (1-2kb)
CLEC6A	Promoter (<=1kb)
CLEC7A	Distal Intergenic
CLIC4	Intron (ENST00000641176.1/ENST00000641176.1, intron 2 of 3)
CLIC5	Distal Intergenic
CLIC5	Distal Intergenic
CLINT1	Promoter (2-3kb)
CLIP1	Promoter (2-3kb)
CLK4	Distal Intergenic
CLMN	Promoter (1-2kb)
CLMN	Intron (ENST00000298912.9/79789, intron 1 of 12)
CLMP	Intron (ENST00000448775.4/79827, intron 1 of 6)
CLMP	Intron (ENST00000448775.4/79827, intron 1 of 6)
CLMP	Distal Intergenic
CLMP	Intron (ENST00000531681.2/ENST00000531681.2, intron 3 of 4)
CLN3	Promoter (<=1kb)
CLNK	Distal Intergenic
CLNK	Intron (ENST00000663264.1/ENST00000663264.1, intron 1 of 2)
CLNK	Distal Intergenic
CLOCK	Distal Intergenic
CLOCK	Intron (ENST00000309964.8/9575, intron 2 of 21)
CLSTN1	Intron (ENST00000377298.8/22883, intron 1 of 18)
CLSTN2	Distal Intergenic
CLSTN2	Distal Intergenic
CLTB	Distal Intergenic
CLTCL1	Intron (ENST00000621271.4/8218, intron 2 of 31)
CLTCL1	Intron (ENST00000621271.4/8218, intron 2 of 31)
CLUHP3	Distal Intergenic
CLVS1	Intron (ENST00000522621.1/157807, intron 1 of 2)
CLVS1	Intron (ENST00000522621.1/157807, intron 1 of 2)
CMIP	Intron (ENST00000537098.7/80790, intron 1 of 20)
CMIP	Intron (ENST00000537098.7/80790, intron 1 of 20)
CMIP	Intron (ENST00000537098.7/80790, intron 10 of 20)
CMKLR1	Distal Intergenic
CMSS1	Intron (ENST00000463526.1/84319, intron 3 of 3)
CMTM6	Intron (ENST00000205636.4/54918, intron 1 of 3)
CMTM8	Distal Intergenic
CMTM8	Intron (ENST00000458535.6/152189, intron 1 of 2)
CMTR2	Intron (ENST00000666391.1/ENST00000666391.1, intron 1 of 2)
CMYA5	Intron (ENST00000446378.3/202333, intron 1 of 12)
CNBD1	Promoter (2-3kb)
CNBD1	Intron (ENST00000523299.5/168975, intron 4 of 5)
CNBD2	3' UTR
CNGA3	Intron (ENST00000432242.5/200403, intron 25 of 28)
CNGB1	Intron (ENST00000251102.13/1258, intron 17 of 32)
CNIH1	Distal Intergenic
CNIH3	Intron (ENST00000471578.5/149111, intron 2 of 5)
CNOT10	Promoter (2-3kb)
CNR1	Distal Intergenic
CNR1	Intron (ENST00000648572.1/ENST00000648572.1, intron 4 of 6)
CNST	Intron (ENST00000483271.1/163882, intron 4 of 7)
CNTN1	Intron (ENST00000551295.7/1272, intron 11 of 23)
CNTN4	Distal Intergenic
CNTN4	Intron (ENST00000422330.5/152330, intron 3 of 4)
CNTN4	Intron (ENST00000422330.5/152330, intron 1 of 4)
CNTN4	Intron (ENST00000427741.5/152330, intron 7 of 20)
CNTN4	Intron (ENST00000427741.5/152330, intron 11 of 20)
CNTN4-AS2	Intron (ENST00000422330.5/152330, intron 1 of 4)
CNTN5	Promoter (1-2kb)
CNTN5	Intron (ENST00000524871.6/53942, intron 3 of 24)
CNTN5	Intron (ENST00000524871.6/53942, intron 4 of 24)
CNTN5	Distal Intergenic
CNTN5	Intron (ENST00000524871.6/53942, intron 2 of 24)
CNTN5	Exon (ENST00000524871.6/53942, exon 22 of 25)
CNTN5	Intron (ENST00000524871.6/53942, intron 9 of 24)
CNTN6	Intron (ENST00000397479.6/27255, intron 1 of 21)
CNTNAP2	Intron (ENST00000361727.8/26047, intron 11 of 23)
CNTNAP3	Promoter (2-3kb)
CNTNAP3B	Promoter (2-3kb)
CNTNAP5	Intron (ENST00000431078.1/129684, intron 21 of 23)
CNTNAP5	Intron (ENST00000431078.1/129684, intron 3 of 23)
COBL	Intron (ENST00000431948.5/23242, intron 6 of 11)
COBL	Intron (ENST00000265136.12/23242, intron 1 of 12)
COBL	Distal Intergenic
COBLL1	Intron (ENST00000670672.1/101929633, intron 1 of 7)
COG3	Promoter (2-3kb)
COG3	Intron (ENST00000349995.10/83548, intron 20 of 22)
COG6	Distal Intergenic
COG6	Intron (ENST00000416691.5/57511, intron 18 of 18)
COG6	Distal Intergenic
COL11A1	Intron (ENST00000414418.1/ENST00000414418.1, intron 1 of 6)
COL11A1	Distal Intergenic
COL12A1	Intron (ENST00000435946.1/101928516, intron 2 of 3)
COL12A1	Distal Intergenic
COL12A1	Promoter (<=1kb)
COL12A1	5' UTR
COL13A1	Distal Intergenic
COL14A1	Promoter (<=1kb)
COL15A1	Promoter (1-2kb)
COL15A1	Distal Intergenic
COL16A1	Intron (ENST00000373672.8/1307, intron 42 of 70)
COL18A1	Promoter (<=1kb)
COL18A1	Intron (ENST00000651438.1/80781, intron 2 of 41)
COL21A1	Downstream (<1kb)
COL21A1	Intron (ENST00000370819.5/81578, intron 1 of 28)
COL23A1	Exon (ENST00000390654.8/91522, exon 10 of 29)
COL23A1	Intron (ENST00000390654.8/91522, intron 2 of 28)
COL26A1	Intron (ENST00000313669.12/136227, intron 2 of 12)
COL26A1	Intron (ENST00000313669.12/136227, intron 2 of 12)
COL27A1	Distal Intergenic
COL3A1	Distal Intergenic
COL3A1	Distal Intergenic
COL3A1	Promoter (2-3kb)
COL4A1	Intron (ENST00000375820.10/1282, intron 2 of 51)
COL4A1	Intron (ENST00000375820.10/1282, intron 2 of 51)
COL4A2	Promoter (2-3kb)
COL4A2	Intron (ENST00000400163.7/1284, intron 4 of 4)
COL4A3	Intron (ENST00000396578.7/1285, intron 1 of 51)
COL4A6	Intron (ENST00000334504.11/1288, intron 2 of 44)
COL4A6	Intron (ENST00000334504.11/1288, intron 2 of 44)
COL5A1	Intron (ENST00000371817.7/1289, intron 1 of 65)
COL5A1	Intron (ENST00000444936.2/ENST00000444936.2, intron 1 of 2)
COL5A1	Distal Intergenic
COL5A2	Intron (ENST00000374866.9/1290, intron 1 of 53)
COL6A3	Distal Intergenic
COL6A3	Distal Intergenic
COL6A3	Distal Intergenic
COL6A5	Distal Intergenic
COL6A5	Intron (ENST00000265379.10/256076, intron 38 of 42)
COL6A5	Distal Intergenic
COL6A6	Intron (ENST00000358511.10/131873, intron 7 of 35)
COLEC12	Intron (ENST00000400256.5/81035, intron 2 of 9)
COLEC12	Distal Intergenic
COLEC12	Intron (ENST00000400256.5/81035, intron 1 of 9)
COLEC12	Downstream (1-2kb)
COLQ	Promoter (2-3kb)
COMMD1	Intron (ENST00000472729.1/150684, intron 2 of 2)
COMMD10	Intron (ENST00000508250.5/51397, intron 3 of 4)
COPG2	Exon (ENST00000425248.5/26958, exon 4 of 24)
COPS2	Distal Intergenic
COPS8	Intron (ENST00000662924.1/ENST00000662924.1, intron 1 of 2)
COPS8	Distal Intergenic
COPS8	Distal Intergenic
CORO1A	Distal Intergenic
CORO2B	Intron (ENST00000566799.5/10391, intron 2 of 11)
COTL1	Intron (ENST00000262428.5/23406, intron 2 of 3)
COX10-AS1	Intron (ENST00000582752.7/100874058, intron 2 of 4)
COX10-AS1	Intron (ENST00000582752.7/100874058, intron 3 of 4)
COX18	Distal Intergenic
COX4I2	Distal Intergenic
CP	Intron (ENST00000481169.5/1356, intron 1 of 17)
CPA3	Promoter (<=1kb)
CPA6	Intron (ENST00000297770.10/57094, intron 8 of 10)
CPD	Exon (ENST00000225719.9/1362, exon 4 of 21)
CPEB2	Intron (ENST00000345451.8/132864, intron 4 of 9)
CPED1	Intron (ENST00000340646.9/79974, intron 2 of 4)
CPLX2	Distal Intergenic
CPM	Promoter (<=1kb)
CPQ	Intron (ENST00000220763.10/10404, intron 2 of 7)
CPS1	Distal Intergenic
CPS1	Distal Intergenic
CPSF6	Intron (ENST00000435070.7/11052, intron 1 of 9)
CPVL	Intron (ENST00000644824.1/1124, intron 3 of 16)
CPZ	Exon (ENST00000503448.1/ENST00000503448.1, exon 2 of 3)
CRABP1	Distal Intergenic
CRABP1	Exon (ENST00000558606.2/ENST00000558606.2, exon 1 of 1)
CRACD	Intron (ENST00000629263.2/57482, intron 1 of 4)
CRACR2A	Distal Intergenic
CRADD	Intron (ENST00000548483.5/8738, intron 2 of 2)
CRADD	Intron (ENST00000552983.5/8738, intron 2 of 2)
CRADD	Intron (ENST00000549615.5/8738, intron 2 of 3)
CRB2	Distal Intergenic
CRBN	Intron (ENST00000420000.6/ENST00000420000.6, intron 4 of 4)
CRBN	Distal Intergenic
CRBN	Intron (ENST00000420000.6/ENST00000420000.6, intron 2 of 4)
CRBN	Distal Intergenic
CREB1	Intron (ENST00000412387.5/101927865, intron 3 of 4)
CREB1	Intron (ENST00000412387.5/101927865, intron 3 of 4)
CREB1	Intron (ENST00000412387.5/101927865, intron 3 of 4)
CREB3L1	Distal Intergenic
CREB3L2-AS1	Intron (ENST00000330387.11/64764, intron 1 of 11)
CREB5	Intron (ENST00000396299.6/9586, intron 4 of 9)
CREBBP	Intron (ENST00000262367.9/1387, intron 1 of 30)
CREBBP	Intron (ENST00000262367.9/1387, intron 2 of 30)
CREBBP	Intron (ENST00000262367.9/1387, intron 1 of 30)
CREBRF	Intron (ENST00000522692.5/153222, intron 1 of 3)
CREG2	Intron (ENST00000324768.6/200407, intron 2 of 3)
CREM	Exon (ENST00000450742.5/ENST00000450742.5, exon 2 of 5)
CRHR2	Intron (ENST00000484180.1/11185, intron 1 of 3)
CRIM1	Intron (ENST00000280527.7/51232, intron 1 of 16)
CRIM1	Intron (ENST00000280527.7/51232, intron 4 of 16)
CRIM1	Intron (ENST00000280527.7/51232, intron 7 of 16)
CRIM1	Promoter (<=1kb)
CRIM1	Intron (ENST00000280527.7/51232, intron 1 of 16)
CRIPT	Distal Intergenic
CRNN	Intron (ENST00000630125.3/339400, intron 7 of 7)
CRPPA	Intron (ENST00000407010.7/729920, intron 3 of 9)
CRTAM	Intron (ENST00000649590.1/ENST00000649590.1, intron 1 of 6)
CRTC3	Intron (ENST00000268184.11/64784, intron 5 of 14)
CRYBG1	Promoter (2-3kb)
CRYGC	Intron (ENST00000415505.1/ENST00000415505.1, intron 1 of 1)
CRYZ	Exon (ENST00000370872.7/1429, exon 3 of 7)
CRYZL1	Promoter (1-2kb)
CRYZL1	Intron (ENST00000429238.2/539, intron 6 of 7)
CSMD1	Intron (ENST00000537824.2/64478, intron 3 of 67)
CSMD1	Intron (ENST00000635120.2/64478, intron 1 of 69)
CSMD1	Intron (ENST00000635120.2/64478, intron 2 of 69)
CSMD1	Intron (ENST00000635120.2/64478, intron 1 of 69)
CSMD3	Intron (ENST00000343508.7/114788, intron 14 of 71)
CSMD3	Intron (ENST00000343508.7/114788, intron 33 of 71)
CSMD3	Distal Intergenic
CSMD3	Distal Intergenic
CSN1S1	Distal Intergenic
CSNK1A1	Distal Intergenic
CSNK1A1L	Distal Intergenic
CSNK1G1	3' UTR
CSNK1G3	Distal Intergenic
CSNK1G3	Distal Intergenic
CSNK2A2	Intron (ENST00000569580.2/ENST00000569580.2, intron 2 of 3)
CSNK2A3	Intron (ENST00000227756.5/374378, intron 3 of 10)
CSPP1	Promoter (<=1kb)
CSRNP1	Exon (ENST00000641308.1/ENST00000641308.1, exon 4 of 4)
CSRP2	Promoter (<=1kb)
CSRP2	Distal Intergenic
CSRP2	Distal Intergenic
CST7	Distal Intergenic
CSTF2T	Intron (ENST00000401604.8/5592, intron 4 of 17)
CSTF3	Exon (ENST00000323959.9/1479, exon 5 of 21)
CSTF3	Intron (ENST00000323959.9/1479, intron 3 of 20)
CT66	Distal Intergenic
CT66	Intron (ENST00000435148.1/ENST00000435148.1, intron 1 of 2)
CT66	Distal Intergenic
CT66	Intron (ENST00000670444.1/ENST00000670444.1, intron 1 of 2)
CT69	Exon (ENST00000650393.1/101928304, exon 6 of 9)
CT75	Intron (ENST00000589724.1/440934, intron 2 of 2)
CT83	Distal Intergenic
CTAGE1	Distal Intergenic
CTAGE1	Distal Intergenic
CTAGE10P	Distal Intergenic
CTAGE10P	Distal Intergenic
CTAGE9	Intron (ENST00000414305.5/5169, intron 22 of 25)
CTBP2	Distal Intergenic
CTNNA1	Intron (ENST00000517980.5/1495, intron 2 of 5)
CTNNA1	Promoter (2-3kb)
CTNNA1	Intron (ENST00000517980.5/1495, intron 1 of 5)
CTNNA2	Intron (ENST00000450290.1/ENST00000450290.1, intron 1 of 4)
CTNNA3	Intron (ENST00000433211.7/29119, intron 2 of 17)
CTNNA3	Intron (ENST00000433211.7/29119, intron 3 of 17)
CTNNB1	Distal Intergenic
CTNND1	Intron (ENST00000641215.1/ENST00000641215.1, intron 1 of 2)
CTNND1	Distal Intergenic
CTNND1	Distal Intergenic
CTNND2	Intron (ENST00000304623.13/1501, intron 2 of 21)
CTNND2	Intron (ENST00000304623.13/1501, intron 9 of 21)
CTNND2	Intron (ENST00000304623.13/1501, intron 3 of 21)
CTNND2	Intron (ENST00000304623.13/1501, intron 3 of 21)
CTPS1	Distal Intergenic
CTPS1	Distal Intergenic
CTRB1	Promoter (1-2kb)
CTRB2	Promoter (1-2kb)
CTRL	Intron (ENST00000291041.6/5681, intron 2 of 2)
CTSC	Distal Intergenic
CTSH	Distal Intergenic
CTSL3P	Promoter (2-3kb)
CTSO	Distal Intergenic
CTSO	Intron (ENST00000433477.4/1519, intron 1 of 7)
CTTNBP2	Intron (ENST00000427030.1/ENST00000427030.1, intron 1 of 2)
CTTNBP2NL	Intron (ENST00000427290.1/ENST00000427290.1, intron 1 of 1)
CTTNBP2NL	Intron (ENST00000427290.1/ENST00000427290.1, intron 1 of 1)
CTTNBP2NL	Intron (ENST00000271277.11/55917, intron 1 of 5)
CTTNBP2NL	Intron (ENST00000427290.1/ENST00000427290.1, intron 1 of 1)
CTXN3	Promoter (<=1kb)
CTXND1	Intron (ENST00000558913.5/283688, intron 1 of 2)
CUBN	Intron (ENST00000377833.9/8029, intron 17 of 66)
CUBN	Intron (ENST00000377833.9/8029, intron 28 of 66)
CUBN	Intron (ENST00000377833.9/8029, intron 32 of 66)
CUEDC1	Exon (ENST00000579285.1/ENST00000579285.1, exon 2 of 2)
CUL1	Intron (ENST00000409469.5/8454, intron 2 of 21)
CUL3	Distal Intergenic
CUL3	Intron (ENST00000264414.9/8452, intron 1 of 15)
CUX1	Intron (ENST00000437600.9/1523, intron 2 of 22)
CUX1	Intron (ENST00000437600.9/1523, intron 2 of 22)
CUX1	Intron (ENST00000437600.9/1523, intron 1 of 22)
CUX1	Exon (ENST00000360264.7/1523, exon 16 of 24)
CWC22	Distal Intergenic
CWC22	Distal Intergenic
CWC22	Distal Intergenic
CWF19L2	Distal Intergenic
CX3CR1	Intron (ENST00000399220.2/1524, intron 1 of 1)
CXADR	Intron (ENST00000284878.12/1525, intron 1 of 6)
CXCL8	Distal Intergenic
CXCR2	Promoter (1-2kb)
CXorf51B	Distal Intergenic
CXorf56	Intron (ENST00000320339.8/63932, intron 2 of 6)
CXXC1P1	Promoter (<=1kb)
CXXC4	Distal Intergenic
CXXC4-AS1	Intron (ENST00000515127.1/ENST00000515127.1, intron 3 of 5)
CYB5B	Distal Intergenic
CYB5R1	Promoter (<=1kb)
CYFIP1	Intron (ENST00000614508.4/114791, intron 23 of 23)
CYFIP2	Promoter (2-3kb)
CYFIP2	Promoter (1-2kb)
CYLC2	Distal Intergenic
CYLC2	Distal Intergenic
CYP11A1	Promoter (<=1kb)
CYP17A1	Promoter (1-2kb)
CYP19A1	Intron (ENST00000559909.1/109729174, intron 1 of 2)
CYP19A1	Promoter (2-3kb)
CYP19A1	Promoter (<=1kb)
CYP24A1	Distal Intergenic
CYP24A1	Promoter (2-3kb)
CYP27A1	Promoter (<=1kb)
CYP3A4	Distal Intergenic
CYSLTR1	Promoter (1-2kb)
CYSLTR2	Distal Intergenic
CYSLTR2	Intron (ENST00000614739.4/57105, intron 1 of 4)
CYSLTR2	Distal Intergenic
CYSLTR2	Intron (ENST00000614739.4/57105, intron 1 of 4)
CYTH3	Intron (ENST00000396741.3/9265, intron 1 of 12)
CYTH4	Distal Intergenic
CYYR1-AS1	Intron (ENST00000429340.1/ENST00000429340.1, intron 4 of 5)
DAAM1	Intron (ENST00000360909.7/23002, intron 3 of 24)
DAB1	Intron (ENST00000485760.5/1600, intron 7 of 20)
DAB2	Intron (ENST00000511792.5/1601, intron 1 of 2)
DAB2	Intron (ENST00000483232.6/735, intron 1 of 5)
DAB2IP	Intron (ENST00000321582.9/158135, intron 6 of 8)
DACH1	Distal Intergenic
DACH1	Distal Intergenic
DAO	Promoter (1-2kb)
DAOA	Distal Intergenic
DAOA	Distal Intergenic
DAP	Exon (ENST00000510546.1/1611, exon 3 of 3)
DAP	Distal Intergenic
DAP	Distal Intergenic
DAP3	Promoter (2-3kb)
DAPK1	Distal Intergenic
DAPK1	Intron (ENST00000358077.9/1612, intron 19 of 25)
DAPK1	Distal Intergenic
DAPL1	Intron (ENST00000409042.5/92196, intron 4 of 4)
DAPL1	3' UTR
DAPL1	Intron (ENST00000671005.1/ENST00000671005.1, intron 1 of 1)
DAZL	Distal Intergenic
DBI	Distal Intergenic
DCAF12	Distal Intergenic
DCAF4L2	Distal Intergenic
DCAF5	Downstream (<1kb)
DCAF5	Intron (ENST00000341516.10/8816, intron 6 of 8)
DCAF7	Intron (ENST00000614556.5/10238, intron 1 of 6)
DCANP1	Distal Intergenic
DCBLD2	Exon (ENST00000486987.1/ENST00000486987.1, exon 1 of 1)
DCBLD2	5' UTR
DCBLD2	Intron (ENST00000491912.1/10402, intron 3 of 3)
DCC	Distal Intergenic
DCC	Intron (ENST00000442544.7/1630, intron 1 of 28)
DCDC1	Promoter (<=1kb)
DCDC1	Intron (ENST00000597505.5/341019, intron 7 of 35)
DCLK2	Promoter (2-3kb)
DCLK3	3' UTR
DCN	Promoter (2-3kb)
DCN	Distal Intergenic
DCPS	Promoter (1-2kb)
DCPS	Promoter (2-3kb)
DCTN6	Distal Intergenic
DDAH1	Intron (ENST00000535924.6/23576, intron 2 of 6)
DDAH1	Intron (ENST00000535924.6/23576, intron 1 of 6)
DDN-AS1	Downstream (1-2kb)
DDR1	Exon (ENST00000458361.1/ENST00000458361.1, exon 2 of 2)
DDX10	Distal Intergenic
DDX11-AS1	Intron (ENST00000669174.1/100506660, intron 1 of 1)
DDX18	Distal Intergenic
DDX18	Distal Intergenic
DDX18	Distal Intergenic
DDX3Y	Distal Intergenic
DDX6	Intron (ENST00000526274.2/ENST00000526274.2, intron 2 of 2)
DDX60	Distal Intergenic
DDX60	Intron (ENST00000393743.8/55601, intron 37 of 37)
DDX60L	Intron (ENST00000260184.11/91351, intron 8 of 37)
2021-12-01	Intron (ENST00000646338.1/101928775, intron 2 of 2)
2021-12-01	Intron (ENST00000649121.1/50514, intron 5 of 6)
2021-12-01	Intron (ENST00000646338.1/101928775, intron 2 of 2)
2021-12-01	Intron (ENST00000374016.5/50514, intron 4 of 7)
DECR1	Promoter (1-2kb)
DEFA1	Distal Intergenic
DEFA5	Intron (ENST00000641821.1/ENST00000641821.1, intron 3 of 3)
DEFB113	Distal Intergenic
DENND1A	Distal Intergenic
DENND1A	Promoter (<=1kb)
DENND1A	Intron (ENST00000473039.5/57706, intron 6 of 17)
DENND1A	Intron (ENST00000473039.5/57706, intron 7 of 17)
DENND1B	Distal Intergenic
DENND2B	Intron (ENST00000533843.1/102724784, intron 2 of 2)
DENND2B	Intron (ENST00000534127.5/6764, intron 2 of 22)
DENND3	Distal Intergenic
DENND5A	Promoter (<=1kb)
DENND5A	Intron (ENST00000328194.8/23258, intron 1 of 22)
DEPDC5	Intron (ENST00000535622.6/9681, intron 38 of 39)
DEPDC5	Promoter (<=1kb)
DGAT2	Distal Intergenic
DGCR8	Promoter (2-3kb)
DGKD	Intron (ENST00000264057.6/8527, intron 3 of 29)
DGKG	Intron (ENST00000265022.8/1608, intron 5 of 24)
DGKH	Intron (ENST00000379274.6/160851, intron 2 of 29)
DGKH	Exon (ENST00000604283.1/ENST00000604283.1, exon 1 of 1)
DGKZ	Distal Intergenic
DHCR7	Intron (ENST00000534795.5/1717, intron 2 of 2)
DHFR2	Distal Intergenic
DHFR2	Distal Intergenic
DHRS9	Promoter (1-2kb)
DHRSX	Intron (ENST00000334651.11/207063, intron 3 of 6)
DHX15	Intron (ENST00000336812.5/1665, intron 5 of 13)
DHX35	Promoter (1-2kb)
DHX8	Distal Intergenic
DIAPH2	Intron (ENST00000355827.8/1730, intron 1 of 26)
DIAPH2	Intron (ENST00000355827.8/1730, intron 1 of 26)
DIAPH2-AS1	Intron (ENST00000649508.1/ENST00000649508.1, intron 2 of 6)
DIAPH2-AS1	Distal Intergenic
DIAPH2-AS1	Intron (ENST00000355827.8/1730, intron 23 of 26)
DIAPH3	Distal Intergenic
DIAPH3	Distal Intergenic
DIO2	Distal Intergenic
DIO2	Intron (ENST00000634499.1/9369, intron 19 of 19)
DIP2B	Intron (ENST00000549620.5/57609, intron 1 of 7)
DIP2B	Intron (ENST00000549620.5/57609, intron 1 of 7)
DIP2B	Promoter (1-2kb)
DIP2C	Intron (ENST00000381496.7/22982, intron 32 of 35)
DIP2C	Intron (ENST00000381496.7/22982, intron 8 of 35)
DIPK2A	Distal Intergenic
DIPK2A	Distal Intergenic
DIRAS1	Promoter (1-2kb)
DIRAS3	Intron (ENST00000420587.5/100289178, intron 1 of 9)
DIRAS3	Intron (ENST00000420587.5/100289178, intron 1 of 9)
DIRC1	Intron (ENST00000431708.1/ENST00000431708.1, intron 1 of 7)
DIRC1	Promoter (2-3kb)
DIRC1	Intron (ENST00000431708.1/ENST00000431708.1, intron 1 of 7)
DIS3L2	Intron (ENST00000273009.10/129563, intron 5 of 13)
DISC1	Intron (ENST00000647072.1/100303453, intron 7 of 7)
DISC1-IT1	Intron (ENST00000628350.2/27185, intron 6 of 6)
DISC1FP1	Distal Intergenic
DISC1FP1	Distal Intergenic
DISP1	Intron (ENST00000495684.2/84976, intron 3 of 7)
DKK2	Intron (ENST00000513208.5/27123, intron 1 of 4)
DKK2	Distal Intergenic
DLC1	Intron (ENST00000276297.9/10395, intron 5 of 17)
DLC1	Intron (ENST00000276297.9/10395, intron 5 of 17)
DLEU1	Intron (ENST00000486895.5/10301, intron 1 of 1)
DLEU7	Intron (ENST00000470726.6/10301, intron 3 of 4)
DLG2	Intron (ENST00000533669.5/ENST00000533669.5, intron 2 of 7)
DLG2	Intron (ENST00000280241.12/1740, intron 13 of 21)
DLG2	Intron (ENST00000280241.12/1740, intron 12 of 21)
DLG2	Intron (ENST00000534275.1/ENST00000534275.1, intron 1 of 3)
DLG4	Promoter (1-2kb)
DLG5	Intron (ENST00000372391.7/9231, intron 1 of 31)
DLG5	Promoter (1-2kb)
DLGAP1	Exon (ENST00000478161.5/9229, exon 5 of 5)
DLGAP1	Intron (ENST00000400147.6/9229, intron 4 of 9)
DLGAP1	Distal Intergenic
DLGAP1	Intron (ENST00000400147.6/9229, intron 4 of 9)
DLGAP1	Intron (ENST00000315677.8/9229, intron 2 of 12)
DLGAP1	Promoter (2-3kb)
DLGAP2	Exon (ENST00000637795.1/9228, exon 13 of 15)
DLGAP4	Intron (ENST00000373913.7/22839, intron 1 of 12)
DLX2-DT	Intron (ENST00000667725.1/ENST00000667725.1, intron 2 of 4)
DLX2-DT	Intron (ENST00000667725.1/ENST00000667725.1, intron 2 of 4)
DLX3	Downstream (2-3kb)
DMAC1	Distal Intergenic
DMAC1	Intron (ENST00000668681.1/ENST00000668681.1, intron 1 of 3)
DMBT1	Distal Intergenic
DMD	Promoter (<=1kb)
DMXL1	Intron (ENST00000509902.5/1657, intron 2 of 4)
DMXL1	Intron (ENST00000509902.5/1657, intron 1 of 4)
DMXL2	Intron (ENST00000251076.9/23312, intron 1 of 42)
DNAH10	Intron (ENST00000409039.7/196385, intron 28 of 77)
DNAH11	Promoter (<=1kb)
DNAH12	Intron (ENST00000351747.6/201625, intron 4 of 58)
DNAH14	Distal Intergenic
DNAH17	Intron (ENST00000591369.5/8632, intron 18 of 27)
DNAH3	Intron (ENST00000261383.3/55567, intron 44 of 61)
DNAH5	Distal Intergenic
DNAH5	Distal Intergenic
DNAH6	Intron (ENST00000389394.7/1768, intron 33 of 76)
DNAI1	Intron (ENST00000379080.5/203259, intron 1 of 5)
DNAI1	Intron (ENST00000379080.5/203259, intron 1 of 5)
DNAJB9	Distal Intergenic
DNAJC1	Intron (ENST00000376980.8/64215, intron 8 of 11)
DNAJC1	Intron (ENST00000376980.8/64215, intron 8 of 11)
DNAJC11	Intron (ENST00000377577.10/55735, intron 1 of 15)
DNAJC12	Distal Intergenic
DNAJC15	Intron (ENST00000474320.1/29103, intron 3 of 3)
DNASE2B	Distal Intergenic
DNM2	Intron (ENST00000585892.5/1785, intron 1 of 20)
DNM3	Intron (ENST00000367733.6/26052, intron 4 of 14)
DNM3	Intron (ENST00000627582.3/26052, intron 17 of 20)
DOCK11	Intron (ENST00000276204.10/139818, intron 23 of 52)
DOCK2	Distal Intergenic
DOCK2	Intron (ENST00000520908.6/1794, intron 25 of 51)
DOCK8	Exon (ENST00000432829.6/81704, exon 44 of 48)
DOCK8	Promoter (<=1kb)
DOCK8	Intron (ENST00000432829.6/81704, intron 39 of 47)
DOCK9	Exon (ENST00000448493.7/23348, exon 4 of 53)
DOHH	Promoter (1-2kb)
DOK5	Distal Intergenic
DOP1B	Intron (ENST00000399151.3/9980, intron 4 of 36)
DPF3	Promoter (<=1kb)
DPF3	Intron (ENST00000556509.5/8110, intron 6 of 10)
DPM1	Intron (ENST00000558899.2/101927631, intron 2 of 2)
DPP10	Intron (ENST00000668438.1/ENST00000668438.1, intron 1 of 2)
DPP10	Intron (ENST00000668438.1/ENST00000668438.1, intron 1 of 2)
DPP10	Distal Intergenic
DPP4-DT	Exon (ENST00000653718.1/ENST00000653718.1, exon 1 of 2)
DPP4-DT	Distal Intergenic
DPP6	Intron (ENST00000404039.5/1804, intron 3 of 25)
DPT	Intron (ENST00000650631.1/1805, intron 5 of 8)
DPT	Intron (ENST00000367817.4/1805, intron 2 of 3)
DPY19L1	Intron (ENST00000638088.1/23333, intron 14 of 21)
DPY19L2P3	Promoter (2-3kb)
DPY19L2P3	Intron (ENST00000442865.1/646762, intron 1 of 1)
DPYSL2	Intron (ENST00000521913.7/1808, intron 11 of 13)
DPYSL3	Intron (ENST00000343218.10/1809, intron 2 of 13)
DPYSL3	Intron (ENST00000343218.10/1809, intron 3 of 13)
DRD1	Distal Intergenic
DRD1	Distal Intergenic
DRD1	Distal Intergenic
DRD1	Distal Intergenic
DRD1	Distal Intergenic
DRD1	Distal Intergenic
DRD2	Distal Intergenic
DRGX	Distal Intergenic
DSC3	Distal Intergenic
DSC3	Intron (ENST00000583580.1/ENST00000583580.1, intron 2 of 2)
DSCAM-IT1	Intron (ENST00000400454.6/1826, intron 3 of 32)
DSCAM-IT1	Intron (ENST00000400454.6/1826, intron 3 of 32)
DSCR8	Intron (ENST00000478613.5/84677, intron 2 of 2)
DSE	Intron (ENST00000430252.6/29940, intron 2 of 3)
DSE	3' UTR
DSG1-AS1	Intron (ENST00000308128.9/147409, intron 8 of 15)
DSG2	Intron (ENST00000261590.13/1829, intron 1 of 14)
DST	Promoter (<=1kb)
DST	Intron (ENST00000421834.6/667, intron 5 of 93)
DST	Intron (ENST00000421834.6/667, intron 1 of 93)
DST	Promoter (1-2kb)
DST	Intron (ENST00000421834.6/667, intron 2 of 93)
DTD1	Intron (ENST00000618693.4/92675, intron 4 of 4)
DTD1	Intron (ENST00000618693.4/92675, intron 4 of 4)
DTNB	Promoter (<=1kb)
DTNB	Intron (ENST00000496972.6/1838, intron 8 of 17)
DTNBP1	Distal Intergenic
DTNBP1	Distal Intergenic
DTNBP1	Distal Intergenic
DUBR	Promoter (2-3kb)
DUBR	Promoter (<=1kb)
DUOX2	Downstream (2-3kb)
DUSP10	Distal Intergenic
DUSP10	Distal Intergenic
DUSP10	Distal Intergenic
DUSP11	Intron (ENST00000272444.7/8446, intron 4 of 8)
DUSP16	Exon (ENST00000483524.2/ENST00000483524.2, exon 1 of 1)
DUSP23	Distal Intergenic
DUSP7	Distal Intergenic
DVL3	Promoter (1-2kb)
DYM	Intron (ENST00000269445.10/54808, intron 14 of 16)
DYNC1I1	Intron (ENST00000537881.5/1780, intron 6 of 16)
DYNC1I1	Intron (ENST00000537881.5/1780, intron 6 of 16)
DYNC1I1	Intron (ENST00000537881.5/1780, intron 13 of 16)
DYNC1LI1	Downstream (2-3kb)
DYNC2H1	Intron (ENST00000375735.7/79659, intron 82 of 88)
DYNC2H1	Distal Intergenic
DYNLRB2	Exon (ENST00000568275.1/ENST00000568275.1, exon 1 of 2)
DYNLT3	Intron (ENST00000465127.1/7102, intron 3 of 8)
DYRK1A	Intron (ENST00000663813.1/ENST00000663813.1, intron 1 of 1)
DYRK1A	Intron (ENST00000667151.1/ENST00000667151.1, intron 1 of 2)
DYRK1A	Intron (ENST00000646523.1/1859, intron 1 of 11)
DYRK1A	Intron (ENST00000646523.1/1859, intron 11 of 11)
DYRK2	Distal Intergenic
DYRK2	Distal Intergenic
DYSF	Promoter (1-2kb)
DYTN	Promoter (2-3kb)
DZIP1L	Distal Intergenic
E2F2	3' UTR
E2F3	Distal Intergenic
E2F3	Intron (ENST00000346618.8/1871, intron 1 of 6)
E2F7	Distal Intergenic
EBF1	Intron (ENST00000519890.5/1879, intron 2 of 11)
ECHDC3	Distal Intergenic
ECPAS	Intron (ENST00000338205.9/23392, intron 1 of 48)
ECRG4	Distal Intergenic
ECT2	Distal Intergenic
ECT2L	Promoter (<=1kb)
EDA	Intron (ENST00000374553.6/1896, intron 2 of 7)
EDA2R	Distal Intergenic
EDARADD	Intron (ENST00000637660.1/128178, intron 1 of 5)
EDC3	Promoter (2-3kb)
EDEM1	Promoter (<=1kb)
EDIL3	Distal Intergenic
EDIL3	Intron (ENST00000296591.10/10085, intron 1 of 10)
EDIL3	Intron (ENST00000296591.10/10085, intron 1 of 10)
EDIL3	Distal Intergenic
EDIL3	Distal Intergenic
EDIL3	Distal Intergenic
EDIL3	Distal Intergenic
EDIL3	Intron (ENST00000296591.10/10085, intron 1 of 10)
EDN1	Distal Intergenic
EDN1	Distal Intergenic
EDN1	Distal Intergenic
EDN1	Distal Intergenic
EDNRA	Distal Intergenic
EDNRA	Distal Intergenic
EDNRB	Intron (ENST00000607862.5/100874222, intron 1 of 2)
EDNRB	Intron (ENST00000607862.5/100874222, intron 1 of 2)
EEA1	Promoter (<=1kb)
EEA1	Distal Intergenic
EED	Distal Intergenic
EED	Distal Intergenic
EEF1AKMT1	Intron (ENST00000255305.10/64328, intron 7 of 22)
EEPD1	Intron (ENST00000242108.9/80820, intron 3 of 7)
EEPD1	Intron (ENST00000242108.9/80820, intron 2 of 7)
EEPD1	Intron (ENST00000242108.9/80820, intron 3 of 7)
EFCAB11	Intron (ENST00000555070.1/1112, intron 2 of 3)
EFCAB2	Intron (ENST00000391837.7/84288, intron 2 of 6)
EFCAB9	Intron (ENST00000393792.3/92181, intron 1 of 2)
EFHC1	Promoter (1-2kb)
EFHD2	Exon (ENST00000427824.1/ENST00000427824.1, exon 3 of 3)
EFNA5	Distal Intergenic
EFNA5	Intron (ENST00000359660.9/64839, intron 7 of 8)
EFNB1	Distal Intergenic
EGFL6	Distal Intergenic
EGFL6	Distal Intergenic
EGFR	3' UTR
EGFR	Exon (ENST00000275493.7/1956, exon 3 of 28)
EGFR	Intron (ENST00000275493.7/1956, intron 1 of 27)
EGFR	Distal Intergenic
EGLN1	Intron (ENST00000653908.1/54583, intron 1 of 4)
EGLN1	Intron (ENST00000653908.1/54583, intron 1 of 4)
EGLN3	Intron (ENST00000555922.1/ENST00000555922.1, intron 2 of 2)
EGLN3	5' UTR
EGLN3	Intron (ENST00000487915.6/112399, intron 4 of 5)
EGLN3	Intron (ENST00000487915.6/112399, intron 1 of 5)
EGLN3	Intron (ENST00000551935.5/ENST00000551935.5, intron 1 of 4)
EGLN3	Intron (ENST00000551935.5/ENST00000551935.5, intron 1 of 4)
EGLN3	Intron (ENST00000487915.6/112399, intron 1 of 5)
EGLN3	Intron (ENST00000487915.6/112399, intron 4 of 5)
EGLN3	Distal Intergenic
EGOT	Promoter (<=1kb)
EHBP1	Exon (ENST00000657432.1/ENST00000657432.1, exon 1 of 2)
EHBP1	Intron (ENST00000405015.7/23301, intron 2 of 22)
EHD3	Intron (ENST00000322054.10/30845, intron 3 of 5)
EHF	Distal Intergenic
EHF	Distal Intergenic
EHMT1	Promoter (<=1kb)
EHMT1	Promoter (<=1kb)
EID3	Intron (ENST00000429002.6/7296, intron 4 of 17)
EIF2AK4	Intron (ENST00000263791.10/440275, intron 2 of 38)
EIF3E	Intron (ENST00000518634.1/3646, intron 2 of 2)
EIF3H	Intron (ENST00000521861.6/8667, intron 1 of 7)
EIF4A2	Exon (ENST00000626135.2/ENST00000626135.2, exon 1 of 3)
EIF4E3	Distal Intergenic
EIF4EBP1	Intron (ENST00000338825.5/1978, intron 1 of 2)
EIF4G1	Promoter (<=1kb)
EIF4G3	Intron (ENST00000374935.7/8672, intron 3 of 32)
EIF4H	Distal Intergenic
ELAC2	Distal Intergenic
ELAC2	Distal Intergenic
ELAVL2	Exon (ENST00000660034.1/ENST00000660034.1, exon 1 of 3)
ELAVL2	Intron (ENST00000380110.8/1993, intron 3 of 7)
ELAVL2	Distal Intergenic
ELF1	Intron (ENST00000239882.7/1997, intron 2 of 8)
ELF3	Distal Intergenic
ELF5	Distal Intergenic
ELF5	Distal Intergenic
ELFN2	Distal Intergenic
ELL	Promoter (<=1kb)
ELMO1	Promoter (2-3kb)
ELMO1	Intron (ENST00000310758.8/9844, intron 14 of 21)
ELN	Distal Intergenic
ELP4	Intron (ENST00000639878.1/26610, intron 2 of 9)
EMC2	Distal Intergenic
EMC2	Exon (ENST00000521504.1/ENST00000521504.1, exon 1 of 3)
EMC2	Distal Intergenic
EMILIN2	Intron (ENST00000254528.4/84034, intron 2 of 7)
EML4	Distal Intergenic
EMP1	Distal Intergenic
EMX2OS	Intron (ENST00000672708.1/ENST00000672708.1, intron 2 of 3)
EMX2OS	Distal Intergenic
EMX2OS	Intron (ENST00000549104.1/ENST00000549104.1, intron 2 of 2)
EN1	Distal Intergenic
EN1	Intron (ENST00000557729.2/ENST00000557729.2, intron 2 of 3)
EN1	Distal Intergenic
ENO1	Distal Intergenic
ENOPH1	Distal Intergenic
ENOX1	Intron (ENST00000261488.10/55068, intron 5 of 16)
ENOX1	Intron (ENST00000261488.10/55068, intron 8 of 16)
ENOX1	Promoter (2-3kb)
ENOX1	Intron (ENST00000261488.10/55068, intron 5 of 16)
ENOX2	Intron (ENST00000370935.5/10495, intron 2 of 13)
ENPEP	Intron (ENST00000510961.1/2028, intron 1 of 4)
ENPEP	Intron (ENST00000510961.1/2028, intron 1 of 4)
ENPEP	Intron (ENST00000510961.1/2028, intron 1 of 4)
ENPP1	Intron (ENST00000486853.1/5167, intron 1 of 3)
ENTPD1	Promoter (<=1kb)
ENTPD1-AS1	Distal Intergenic
EOGT	Intron (ENST00000295571.9/285203, intron 6 of 14)
EP400	Intron (ENST00000389561.6/57634, intron 1 of 52)
EPAS1	Intron (ENST00000460015.1/2034, intron 1 of 1)
EPAS1	Distal Intergenic
EPB41	3' UTR
EPB41L1	Intron (ENST00000651340.1/ENST00000651340.1, intron 4 of 4)
EPB41L2	Intron (ENST00000530481.5/2037, intron 1 of 17)
EPB41L3	Distal Intergenic
EPB41L5	Distal Intergenic
EPB41L5	Intron (ENST00000443902.6/57669, intron 3 of 23)
EPDR1	Intron (ENST00000447200.2/6424, intron 1 of 5)
EPG5	Exon (ENST00000282041.11/57724, exon 2 of 44)
EPHA3	Intron (ENST00000336596.7/2042, intron 15 of 16)
EPHA3	Distal Intergenic
EPHA3	Distal Intergenic
EPHA4	Distal Intergenic
EPHA6	Intron (ENST00000470610.6/285220, intron 3 of 4)
EPHA6	Intron (ENST00000470610.6/285220, intron 3 of 4)
EPHA7	Distal Intergenic
EPHB2	Intron (ENST00000544305.5/2048, intron 5 of 6)
EPHB4	Promoter (<=1kb)
EPHB4	Promoter (1-2kb)
EPM2A	Distal Intergenic
EPN2	Promoter (<=1kb)
EPS15	Intron (ENST00000371730.6/2060, intron 13 of 22)
EPS15	Intron (ENST00000371730.6/2060, intron 13 of 22)
EPS15L1	Intron (ENST00000602022.5/58513, intron 17 of 22)
EPS8	Intron (ENST00000281172.10/2059, intron 1 of 20)
EPS8	Intron (ENST00000281172.10/2059, intron 1 of 20)
EPS8L3	Distal Intergenic
EPYC	Distal Intergenic
ERBB4	Distal Intergenic
ERBB4	Intron (ENST00000402597.6/2066, intron 2 of 25)
ERBB4	Intron (ENST00000402597.6/2066, intron 4 of 25)
ERBB4	Intron (ENST00000402597.6/2066, intron 2 of 25)
ERBB4	Intron (ENST00000402597.6/2066, intron 2 of 25)
ERC1	Intron (ENST00000543086.7/23085, intron 15 of 17)
ERC1	Intron (ENST00000543086.7/23085, intron 14 of 17)
ERC1	Intron (ENST00000543086.7/23085, intron 17 of 17)
ERC1	Intron (ENST00000543086.7/23085, intron 6 of 17)
ERCC6L2	Intron (ENST00000433656.2/100128782, intron 2 of 3)
ERG	Intron (ENST00000656161.1/ENST00000656161.1, intron 1 of 2)
ERGIC1	Intron (ENST00000393784.8/57222, intron 1 of 9)
ERI1	Distal Intergenic
ERI3	Intron (ENST00000456170.6/79033, intron 3 of 6)
ERICH3-AS1	Promoter (2-3kb)
ERICH6-AS1	Intron (ENST00000295910.11/131831, intron 3 of 13)
ERMP1	Intron (ENST00000462592.5/79956, intron 4 of 15)
ERP27	Promoter (2-3kb)
ERRFI1	Intron (ENST00000445300.1/ENST00000445300.1, intron 2 of 2)
ERRFI1	Intron (ENST00000445300.1/ENST00000445300.1, intron 2 of 2)
ERV3-1-ZNF117	Exon (ENST00000663172.1/ENST00000663172.1, exon 2 of 2)
ERVFRD-1	Distal Intergenic
ERVV-1	Exon (ENST00000596769.1/ENST00000596769.1, exon 2 of 2)
ERVW-1	Exon (ENST00000427458.1/ENST00000427458.1, exon 4 of 5)
ESR1	Intron (ENST00000473497.5/2099, intron 1 of 2)
ESRP1	Intron (ENST00000423620.6/54845, intron 11 of 14)
ESRRB	Intron (ENST00000512784.6/2103, intron 1 of 6)
ESRRG	Distal Intergenic
ESYT1	Promoter (<=1kb)
ESYT2	Intron (ENST00000251527.10/57488, intron 6 of 21)
ESYT3	Intron (ENST00000486831.5/83850, intron 2 of 21)
ETV6	Distal Intergenic
EVC2	Intron (ENST00000475313.5/132884, intron 15 of 22)
EVI5	Intron (ENST00000370331.5/7813, intron 1 of 17)
EVI5	Distal Intergenic
EVI5	Intron (ENST00000370331.5/7813, intron 5 of 17)
EVL	Intron (ENST00000402714.6/51466, intron 1 of 13)
EVL	Intron (ENST00000402714.6/51466, intron 3 of 13)
EVX1-AS	Intron (ENST00000664129.1/ENST00000664129.1, intron 1 of 3)
EWSAT1	Distal Intergenic
EXOC1L	Distal Intergenic
EXOG	Promoter (<=1kb)
EXT1	Intron (ENST00000378204.6/2131, intron 1 of 10)
EXT1	Intron (ENST00000378204.6/2131, intron 1 of 10)
EXT1	Intron (ENST00000378204.6/2131, intron 1 of 10)
EXT2	Intron (ENST00000533608.6/2132, intron 10 of 13)
EXT2	Intron (ENST00000533608.6/2132, intron 10 of 13)
EYA1	Intron (ENST00000647843.1/389668, intron 3 of 8)
EYA1	Intron (ENST00000647843.1/389668, intron 2 of 8)
EYA1	Intron (ENST00000647843.1/389668, intron 2 of 8)
EYA2	Intron (ENST00000357410.7/2139, intron 1 of 13)
EYA2	Intron (ENST00000357410.7/2139, intron 4 of 13)
EYA4	Intron (ENST00000452339.6/2070, intron 4 of 18)
EYS	Intron (ENST00000503581.6/346007, intron 29 of 42)
EYS	Intron (ENST00000503581.6/346007, intron 33 of 42)
F11	Intron (ENST00000505103.5/285441, intron 1 of 3)
F5	Exon (ENST00000367797.8/2153, exon 3 of 25)
FABP5	Distal Intergenic
FABP5	Distal Intergenic
FABP5	Distal Intergenic
FADS2	Intron (ENST00000574708.5/2237, intron 1 of 2)
FAF1	Intron (ENST00000396153.7/11124, intron 7 of 18)
FAM102B	Distal Intergenic
FAM104A	Promoter (<=1kb)
FAM107B	Promoter (2-3kb)
FAM107B	Intron (ENST00000181796.6/83641, intron 2 of 4)
FAM107B	Promoter (2-3kb)
FAM107B	Intron (ENST00000181796.6/83641, intron 1 of 4)
FAM107B	Intron (ENST00000181796.6/83641, intron 1 of 4)
FAM110B	Intron (ENST00000519262.5/90362, intron 3 of 3)
FAM110D	Distal Intergenic
FAM114A1	Intron (ENST00000515037.5/92689, intron 2 of 12)
FAM118A	Intron (ENST00000216214.7/55007, intron 4 of 9)
FAM120AOS	Distal Intergenic
FAM120B	Intron (ENST00000630384.2/84498, intron 6 of 10)
FAM120B	Distal Intergenic
FAM120B	Intron (ENST00000630384.2/84498, intron 1 of 10)
FAM122C	Promoter (2-3kb)
FAM126A	3' UTR
FAM126B	Intron (ENST00000418596.7/285172, intron 1 of 11)
FAM133A	Distal Intergenic
FAM133A	Distal Intergenic
FAM13A	Intron (ENST00000264344.10/10144, intron 4 of 23)
FAM13A	Promoter (2-3kb)
FAM13B	Intron (ENST00000508638.5/27039, intron 7 of 12)
FAM156A	Intron (ENST00000611661.4/29057, intron 1 of 2)
FAM160A1	Intron (ENST00000435205.6/729830, intron 3 of 13)
FAM160B1	Intron (ENST00000369250.7/57700, intron 14 of 16)
FAM163A	Intron (ENST00000341785.4/148753, intron 1 of 4)
FAM163A	Intron (ENST00000341785.4/148753, intron 1 of 4)
FAM168B	Intron (ENST00000409185.5/130074, intron 3 of 6)
FAM170A	Distal Intergenic
FAM170A	Intron (ENST00000515235.6/3295, intron 22 of 24)
FAM171A1	Distal Intergenic
FAM171A1	Intron (ENST00000378116.9/221061, intron 1 of 7)
FAM172A	Intron (ENST00000395965.8/83989, intron 7 of 10)
FAM172A	Intron (ENST00000395965.8/83989, intron 4 of 10)
FAM177B	Intron (ENST00000654074.1/ENST00000654074.1, intron 4 of 4)
FAM177B	Intron (ENST00000654074.1/ENST00000654074.1, intron 4 of 4)
FAM181A	Distal Intergenic
FAM189A2	Intron (ENST00000455972.6/9413, intron 10 of 10)
FAM189A2	Intron (ENST00000455972.6/9413, intron 10 of 10)
FAM20A	Intron (ENST00000589826.1/ENST00000589826.1, intron 1 of 2)
FAM20B	Intron (ENST00000440702.5/9917, intron 2 of 2)
FAM216B	Distal Intergenic
FAM216B	Distal Intergenic
FAM21EP	Intron (ENST00000456967.5/100421577, intron 6 of 6)
FAM220A	Distal Intergenic
FAM221A	Distal Intergenic
FAM228B	Promoter (<=1kb)
FAM240A	Distal Intergenic
FAM241B	Distal Intergenic
FAM245A	Downstream (1-2kb)
FAM25C	Intron (ENST00000479781.5/ENST00000479781.5, intron 1 of 2)
FAM3C	Distal Intergenic
FAM3C	Distal Intergenic
FAM47A	Intron (ENST00000664553.1/ENST00000664553.1, intron 2 of 4)
FAM47E-STBD1	Intron (ENST00000510197.5/100129583, intron 2 of 7)
FAM49A	Distal Intergenic
FAM49A	Intron (ENST00000381323.7/81553, intron 2 of 11)
FAM49B	Promoter (1-2kb)
FAM50B	Exon (ENST00000566733.2/ENST00000566733.2, exon 1 of 1)
FAM50B	Distal Intergenic
FAM53B	Intron (ENST00000494792.1/9679, intron 6 of 9)
FAM66C	Intron (ENST00000456135.6/440078, intron 3 of 3)
FAM71A	Distal Intergenic
FAM71D	3' UTR
FAM71F2	Intron (ENST00000479267.2/ENST00000479267.2, intron 6 of 8)
FAM72A	Distal Intergenic
FAM76B	Intron (ENST00000648353.1/ENST00000648353.1, intron 3 of 4)
FAM76B	Intron (ENST00000648353.1/ENST00000648353.1, intron 3 of 4)
FAM83B	Intron (ENST00000306858.8/222584, intron 4 of 4)
FAM86C1	Intron (ENST00000527856.5/ENST00000527856.5, intron 2 of 4)
FAM86C2P	Intron (ENST00000642027.2/ENST00000642027.2, intron 4 of 6)
FAM86EP	Distal Intergenic
FAM87A	Distal Intergenic
FAM89A	Promoter (<=1kb)
FAM8A1	Promoter (1-2kb)
FAM92A	Intron (ENST00000501400.1/642924, intron 5 of 10)
FAM9C	Distal Intergenic
FAM9C	Distal Intergenic
FANCB	Intron (ENST00000643728.1/2187, intron 7 of 10)
FAR2	Distal Intergenic
FAR2	Distal Intergenic
FAR2	Distal Intergenic
FAR2	Promoter (<=1kb)
FARS2	Intron (ENST00000324331.10/10667, intron 1 of 6)
FAS	Intron (ENST00000458159.5/59, intron 1 of 4)
FASLG	Distal Intergenic
FASLG	Distal Intergenic
FASTKD2	Intron (ENST00000658889.1/ENST00000658889.1, intron 1 of 4)
FAT2	Promoter (1-2kb)
FAT2	Distal Intergenic
FAT3	Intron (ENST00000671523.1/ENST00000671523.1, intron 4 of 11)
FAT3	Distal Intergenic
FBLN1	Distal Intergenic
FBLN1	Promoter (2-3kb)
FBLN2	Intron (ENST00000404922.8/2199, intron 2 of 17)
FBLN2	Intron (ENST00000404922.8/2199, intron 2 of 17)
FBLN2	Intron (ENST00000404922.8/2199, intron 2 of 17)
FBLN2	Promoter (2-3kb)
FBLN5	Intron (ENST00000267620.14/10516, intron 8 of 11)
FBN1	Intron (ENST00000316623.9/2200, intron 2 of 65)
FBN2	Intron (ENST00000508645.5/28965, intron 1 of 6)
FBN2	Intron (ENST00000262464.9/2201, intron 5 of 64)
FBP1	Distal Intergenic
FBXL13	Intron (ENST00000379305.7/222235, intron 16 of 18)
FBXL17	Intron (ENST00000359660.9/64839, intron 4 of 8)
FBXL17	Intron (ENST00000359660.9/64839, intron 4 of 8)
FBXL2	Intron (ENST00000498807.5/25827, intron 3 of 7)
FBXL20	Intron (ENST00000264658.11/84961, intron 2 of 14)
FBXL7	Intron (ENST00000671652.1/ENST00000671652.1, intron 1 of 1)
FBXO15	Exon (ENST00000578740.1/ENST00000578740.1, exon 1 of 3)
FBXO21	3' UTR
FBXO32	Distal Intergenic
FBXO32	Distal Intergenic
FBXO33	Intron (ENST00000652126.1/ENST00000652126.1, intron 2 of 7)
FBXO4	Distal Intergenic
FBXO42	Intron (ENST00000375592.8/54455, intron 3 of 9)
FBXW11	Intron (ENST00000296933.10/23291, intron 1 of 12)
FBXW11	Intron (ENST00000296933.10/23291, intron 1 of 12)
FBXW11	Intron (ENST00000296933.10/23291, intron 1 of 12)
FBXW7	Distal Intergenic
FCAR	Intron (ENST00000355524.8/2204, intron 2 of 4)
FCGBP	Distal Intergenic
FCGR2A	Promoter (1-2kb)
FCHSD2	Intron (ENST00000660457.1/ENST00000660457.1, intron 2 of 2)
FCHSD2	Intron (ENST00000311172.11/9873, intron 1 of 18)
FCHSD2	Distal Intergenic
FCRL2	Promoter (<=1kb)
FCRL5	Distal Intergenic
FCRL5	Intron (ENST00000652627.1/ENST00000652627.1, intron 1 of 5)
FDX1	Intron (ENST00000526605.6/105369486, intron 2 of 2)
FER	Distal Intergenic
FER	Intron (ENST00000509035.5/2241, intron 2 of 2)
FER1L6-AS1	Intron (ENST00000522917.5/654463, intron 2 of 40)
FER1L6-AS1	Intron (ENST00000522917.5/654463, intron 1 of 40)
FERD3L	Distal Intergenic
FEZ1	Promoter (1-2kb)
FEZ2	Distal Intergenic
FFAR2	3' UTR
FGD3	Distal Intergenic
FGD4	Intron (ENST00000534526.6/121512, intron 2 of 16)
FGD4	Intron (ENST00000534526.6/121512, intron 1 of 16)
FGD5	Promoter (2-3kb)
FGD5	Intron (ENST00000543601.5/152273, intron 11 of 18)
FGF10-AS1	Intron (ENST00000264664.4/2255, intron 1 of 2)
FGF12	Intron (ENST00000445105.6/2257, intron 2 of 5)
FGF12	Intron (ENST00000445105.6/2257, intron 2 of 5)
FGF18	Distal Intergenic
FGF6	Distal Intergenic
FGFBP1	Distal Intergenic
FGFBP3	Distal Intergenic
FGFR2	Distal Intergenic
FGFR2	3' UTR
FGFR2	Distal Intergenic
FGFR2	Distal Intergenic
FGGY	Intron (ENST00000634606.1/55277, intron 5 of 16)
FGGY	Intron (ENST00000634606.1/55277, intron 7 of 16)
FGGY	Intron (ENST00000634606.1/55277, intron 4 of 16)
FGGY	Intron (ENST00000582567.1/55277, intron 2 of 2)
FHDC1	Distal Intergenic
FHIT	Intron (ENST00000668131.1/ENST00000668131.1, intron 5 of 6)
FHIT	Intron (ENST00000668131.1/ENST00000668131.1, intron 5 of 6)
FHIT	Intron (ENST00000492590.6/2272, intron 5 of 9)
FHIT	Intron (ENST00000492590.6/2272, intron 3 of 9)
FHL2	Distal Intergenic
FHL5	Intron (ENST00000541107.5/9457, intron 1 of 5)
FHOD3	Promoter (2-3kb)
FHOD3	Intron (ENST00000257209.8/80206, intron 3 of 24)
FHOD3	Intron (ENST00000257209.8/80206, intron 14 of 24)
FIBIN	Distal Intergenic
FIG4	Intron (ENST00000230124.7/9896, intron 22 of 22)
FIGN	Intron (ENST00000666867.1/ENST00000666867.1, intron 1 of 4)
FIGN	Intron (ENST00000666867.1/ENST00000666867.1, intron 3 of 4)
FIGN	Intron (ENST00000409634.5/55137, intron 2 of 2)
FIGN	Intron (ENST00000666867.1/ENST00000666867.1, intron 4 of 4)
FILIP1	Distal Intergenic
FILIP1L	Intron (ENST00000463526.1/84319, intron 2 of 3)
FILIP1L	Intron (ENST00000463526.1/84319, intron 2 of 3)
FILNC1	Promoter (2-3kb)
FIRRE	Promoter (1-2kb)
FKBP9	Intron (ENST00000538336.5/11328, intron 6 of 10)
FLG-AS1	Intron (ENST00000655109.1/339400, intron 7 of 7)
FLJ22447	Intron (ENST00000556347.1/5583, intron 3 of 3)
FLJ22447	Intron (ENST00000556347.1/5583, intron 3 of 3)
FLJ22447	Distal Intergenic
FLJ42969	Distal Intergenic
FLJ46284	Intron (ENST00000664548.1/ENST00000664548.1, intron 2 of 3)
FLNB	Intron (ENST00000490882.5/2317, intron 4 of 46)
FLNB	Intron (ENST00000490882.5/2317, intron 1 of 46)
FLRT3	Intron (ENST00000217246.8/140733, intron 3 of 16)
FLRT3	Intron (ENST00000217246.8/140733, intron 3 of 16)
FLRT3	Intron (ENST00000217246.8/140733, intron 3 of 16)
[truncated: 5,389 more rows]

## Sheet: CO3
SYMBOL	annotation
A1CF	Intron (ENST00000483649.1/653308, intron 4 of 6)
A2M	Distal Intergenic
A2ML1	Exon (ENST00000299698.12/144568, exon 4 of 36)
A2ML1	Exon (ENST00000537288.1/ENST00000537288.1, exon 1 of 2)
A2ML1	Intron (ENST00000537288.1/ENST00000537288.1, intron 1 of 1)
A2ML1	Promoter (1-2kb)
A2ML1	Intron (ENST00000537288.1/ENST00000537288.1, intron 1 of 1)
A2ML1	Promoter (2-3kb)
A4GALT	Distal Intergenic
A4GALT	Distal Intergenic
A4GALT	Intron (ENST00000642412.2/53947, intron 1 of 2)
A4GALT	Distal Intergenic
A4GALT	Distal Intergenic
A4GALT	Promoter (2-3kb)
A4GALT	Downstream (1-2kb)
A4GALT	Promoter (2-3kb)
A4GALT	Distal Intergenic
AA06	Intron (ENST00000359872.6/40, intron 1 of 9)
AA06	Intron (ENST00000359872.6/40, intron 1 of 9)
AACS	Exon (ENST00000543922.1/ENST00000543922.1, exon 2 of 2)
AACS	Promoter (1-2kb)
AACS	Exon (ENST00000541494.1/ENST00000541494.1, exon 1 of 1)
AACS	Promoter (1-2kb)
AACSP1	Exon (ENST00000521412.2/729522, exon 2 of 11)
AACSP1	Exon (ENST00000521412.2/729522, exon 3 of 11)
AADACL3	Distal Intergenic
AADACL3	Promoter (<=1kb)
AADACL3	Promoter (1-2kb)
AADACL4	Distal Intergenic
AADACP1	Intron (ENST00000483843.6/101928142, intron 2 of 4)
AADAT	Distal Intergenic
AAK1	Intron (ENST00000418066.2/307, intron 2 of 3)
AAK1	Intron (ENST00000409085.9/22848, intron 2 of 21)
AAK1	Intron (ENST00000409085.9/22848, intron 2 of 21)
AAK1	Promoter (<=1kb)
AAK1	Intron (ENST00000409085.9/22848, intron 2 of 21)
AARD	Distal Intergenic
AARS2	Intron (ENST00000505802.1/221409, intron 3 of 9)
AARSD1	Promoter (<=1kb)
AASS	Intron (ENST00000417368.7/10157, intron 1 of 23)
AASS	Intron (ENST00000662395.1/ENST00000662395.1, intron 1 of 5)
AATBC	Promoter (1-2kb)
AATBC	Distal Intergenic
AATF	Exon (ENST00000619606.2/ENST00000619606.2, exon 3 of 3)
AATF	Distal Intergenic
ABALON	Intron (ENST00000412972.1/ENST00000412972.1, intron 1 of 1)
ABALON	Intron (ENST00000412972.1/ENST00000412972.1, intron 1 of 1)
ABALON	Intron (ENST00000412972.1/ENST00000412972.1, intron 1 of 1)
ABAT	Intron (ENST00000268251.13/18, intron 5 of 15)
ABAT	Intron (ENST00000564714.5/18, intron 1 of 5)
ABCA1	Intron (ENST00000666856.1/ENST00000666856.1, intron 7 of 7)
ABCA1	Exon (ENST00000654661.1/ENST00000654661.1, exon 3 of 3)
ABCA1	Intron (ENST00000666856.1/ENST00000666856.1, intron 7 of 7)
ABCA1	Intron (ENST00000374736.8/19, intron 7 of 49)
ABCA1	Intron (ENST00000374736.8/19, intron 5 of 49)
ABCA1	Intron (ENST00000374736.8/19, intron 5 of 49)
ABCA1	5' UTR
ABCA10	Intron (ENST00000269081.8/10349, intron 10 of 39)
ABCA12	Intron (ENST00000628464.2/ENST00000628464.2, intron 7 of 8)
ABCA13	Promoter (<=1kb)
ABCA13	Distal Intergenic
ABCA13	Intron (ENST00000417403.5/154664, intron 3 of 17)
ABCA13	Distal Intergenic
ABCA17P	Intron (ENST00000640929.1/650655, intron 3 of 3)
ABCA3	Intron (ENST00000301732.10/21, intron 12 of 32)
ABCA3	Promoter (2-3kb)
ABCA4	Promoter (<=1kb)
ABCA4	Promoter (<=1kb)
ABCA4	Distal Intergenic
ABCA4	Distal Intergenic
ABCA4	Distal Intergenic
ABCA4	Distal Intergenic
ABCA4	Promoter (2-3kb)
ABCA4	Intron (ENST00000370225.4/24, intron 6 of 49)
ABCA6	Intron (ENST00000284425.7/23460, intron 5 of 38)
ABCA8	Intron (ENST00000586539.6/10351, intron 17 of 39)
ABCA8	Distal Intergenic
ABCB1	Promoter (1-2kb)
ABCB1	Intron (ENST00000338056.7/154661, intron 7 of 11)
ABCB10	Distal Intergenic
ABCB11	Intron (ENST00000650372.1/8647, intron 5 of 27)
ABCB11	Intron (ENST00000650372.1/8647, intron 5 of 27)
ABCB11	Exon (ENST00000650372.1/8647, exon 12 of 28)
ABCB11	Intron (ENST00000650372.1/8647, intron 8 of 27)
ABCB5	Intron (ENST00000404938.6/340273, intron 13 of 27)
ABCB5	Intron (ENST00000404938.6/340273, intron 14 of 27)
ABCB8	Promoter (1-2kb)
ABCB9	Promoter (<=1kb)
ABCC1	Intron (ENST00000399408.6/4363, intron 1 of 31)
ABCC1	Promoter (1-2kb)
ABCC10	Promoter (<=1kb)
ABCC12	Intron (ENST00000311303.7/94160, intron 10 of 28)
ABCC12	Intron (ENST00000311303.7/94160, intron 6 of 28)
ABCC12	Intron (ENST00000311303.7/94160, intron 9 of 28)
ABCC13	Promoter (<=1kb)
ABCC13	Intron (ENST00000482980.5/150000, intron 5 of 13)
ABCC2	Distal Intergenic
ABCC2	Promoter (2-3kb)
ABCC3	Promoter (2-3kb)
ABCC3	Intron (ENST00000513511.5/8714, intron 1 of 7)
ABCC4	Intron (ENST00000645237.2/10257, intron 4 of 30)
ABCC4	Intron (ENST00000645237.2/10257, intron 1 of 30)
ABCC5	Intron (ENST00000334444.11/10057, intron 12 of 29)
ABCC5	3' UTR
ABCC5-AS1	Promoter (2-3kb)
ABCC6P1	Intron (ENST00000546162.6/653190, intron 10 of 10)
ABCC8	Promoter (<=1kb)
ABCD1	3' UTR
ABCD1	Exon (ENST00000218104.6/215, exon 6 of 10)
ABCD4	Distal Intergenic
ABCD4	Distal Intergenic
ABCG1	Promoter (<=1kb)
ABCG1	Intron (ENST00000398457.6/9619, intron 3 of 15)
ABCG1	Intron (ENST00000398457.6/9619, intron 3 of 15)
ABCG1	Intron (ENST00000398457.6/9619, intron 2 of 15)
ABCG1	Intron (ENST00000398457.6/9619, intron 3 of 15)
ABCG1	Promoter (1-2kb)
ABCG2	Intron (ENST00000650821.1/9429, intron 3 of 16)
ABCG2	Intron (ENST00000650821.1/9429, intron 2 of 16)
ABCG4	Promoter (<=1kb)
ABHD12	Promoter (<=1kb)
ABHD12	Distal Intergenic
ABHD12	Promoter (2-3kb)
ABHD12	Distal Intergenic
ABHD12	Promoter (1-2kb)
ABHD12B	Promoter (<=1kb)
ABHD12B	Promoter (2-3kb)
ABHD12B	Promoter (2-3kb)
ABHD12B	Promoter (2-3kb)
ABHD15	Distal Intergenic
ABHD16A	Promoter (<=1kb)
ABHD17C	Intron (ENST00000560609.1/58489, intron 1 of 2)
ABHD2	Intron (ENST00000569411.5/11057, intron 1 of 4)
ABHD3	Distal Intergenic
ABHD4	Distal Intergenic
ABHD5	Intron (ENST00000413397.5/55129, intron 1 of 3)
ABHD5	Distal Intergenic
ABHD5	Distal Intergenic
ABHD5	Distal Intergenic
ABHD5	Distal Intergenic
ABHD5	Distal Intergenic
ABHD5	Distal Intergenic
ABHD6	Intron (ENST00000295962.8/57406, intron 1 of 8)
ABHD6	Promoter (<=1kb)
ABHD6	Intron (ENST00000295962.8/57406, intron 6 of 8)
ABHD8	Promoter (1-2kb)
ABI1	Intron (ENST00000376170.8/10006, intron 2 of 9)
ABI1	Intron (ENST00000376170.8/10006, intron 2 of 9)
ABI3BP	Distal Intergenic
ABI3BP	Intron (ENST00000471714.5/25890, intron 4 of 66)
ABL1	Intron (ENST00000372348.7/25, intron 1 of 10)
ABL1	Promoter (<=1kb)
ABL1	Exon (ENST00000372348.7/25, exon 2 of 11)
ABL1	Intron (ENST00000372348.7/25, intron 1 of 10)
ABL1	Distal Intergenic
ABL2	Intron (ENST00000502732.6/27, intron 1 of 11)
ABLIM1	Promoter (<=1kb)
ABLIM1	Promoter (2-3kb)
ABLIM1	Promoter (2-3kb)
ABLIM1	Intron (ENST00000392955.7/3983, intron 1 of 22)
ABLIM1	Intron (ENST00000392955.7/3983, intron 1 of 22)
ABLIM1	Intron (ENST00000392952.7/3983, intron 12 of 17)
ABLIM1	Intron (ENST00000392955.7/3983, intron 1 of 22)
ABLIM2	Intron (ENST00000361737.9/84448, intron 1 of 16)
ABLIM2	Intron (ENST00000361737.9/84448, intron 1 of 16)
ABLIM2	Intron (ENST00000512594.5/84448, intron 6 of 6)
ABLIM2	Intron (ENST00000512594.5/84448, intron 6 of 6)
ABLIM2	3' UTR
ABLIM3	Distal Intergenic
ABLIM3	Exon (ENST00000668914.1/ENST00000668914.1, exon 3 of 3)
ABLIM3	Intron (ENST00000326685.11/22885, intron 2 of 20)
ABLIM3	Exon (ENST00000668914.1/ENST00000668914.1, exon 2 of 3)
ABLIM3	Promoter (<=1kb)
ABLIM3	Intron (ENST00000326685.11/22885, intron 3 of 20)
ABLIM3	Intron (ENST00000326685.11/22885, intron 7 of 20)
ABO	Distal Intergenic
ABO	Distal Intergenic
ABO	Exon (ENST00000453660.4/28, exon 7 of 7)
ABR	Promoter (1-2kb)
ABR	Promoter (<=1kb)
ABR	Intron (ENST00000575934.5/29, intron 1 of 3)
ABR	Promoter (2-3kb)
ABR	Promoter (2-3kb)
ABR	Distal Intergenic
ABR	Intron (ENST00000302538.9/29, intron 4 of 22)
ABR	Intron (ENST00000575934.5/29, intron 1 of 3)
ABRA	Promoter (2-3kb)
ABRA	Distal Intergenic
ABRACL	Distal Intergenic
ABRACL	Distal Intergenic
ABRAXAS1	Promoter (1-2kb)
ABTB2	Intron (ENST00000435224.3/25841, intron 1 of 16)
ABTB2	Intron (ENST00000435224.3/25841, intron 1 of 16)
ABTB2	Intron (ENST00000435224.3/25841, intron 1 of 16)
ABTB2	Intron (ENST00000435224.3/25841, intron 1 of 16)
ABTB2	Intron (ENST00000435224.3/25841, intron 1 of 16)
ABTB2	Distal Intergenic
ABTB2	Intron (ENST00000435224.3/25841, intron 1 of 16)
ABTB2	Promoter (<=1kb)
ABTB2	Intron (ENST00000435224.3/25841, intron 1 of 16)
ABTB2	Promoter (2-3kb)
ABTB2	Intron (ENST00000435224.3/25841, intron 1 of 16)
ABTB2	Intron (ENST00000435224.3/25841, intron 1 of 16)
ABTB2	Intron (ENST00000435224.3/25841, intron 3 of 16)
ABTB2	Intron (ENST00000435224.3/25841, intron 1 of 16)
ABTB2	Intron (ENST00000435224.3/25841, intron 1 of 16)
ACAA2	Distal Intergenic
ACAA2	Distal Intergenic
ACAA2	Distal Intergenic
ACAA2	Distal Intergenic
ACACA	Promoter (2-3kb)
ACACA	Intron (ENST00000616317.5/31, intron 9 of 55)
ACACA	Promoter (1-2kb)
ACACA	Intron (ENST00000616317.5/31, intron 45 of 55)
ACAD11	Promoter (1-2kb)
ACAD11	Promoter (<=1kb)
ACAD8	Distal Intergenic
ACADM	Intron (ENST00000528016.1/5876, intron 2 of 4)
ACADM	Promoter (1-2kb)
ACADM	Intron (ENST00000648424.1/ENST00000648424.1, intron 2 of 2)
ACAP2	Intron (ENST00000326793.11/23527, intron 1 of 22)
ACAP2	Promoter (2-3kb)
ACAP2	Promoter (<=1kb)
ACAP2	Intron (ENST00000326793.11/23527, intron 10 of 22)
ACAP2	Intron (ENST00000326793.11/23527, intron 22 of 22)
ACBD3	Intron (ENST00000366812.6/64746, intron 1 of 7)
ACBD3-AS1	Promoter (1-2kb)
ACCSL	Distal Intergenic
ACE	Promoter (1-2kb)
ACE	Distal Intergenic
ACER2	Intron (ENST00000340967.3/340485, intron 4 of 5)
ACER3	Intron (ENST00000534206.5/55331, intron 8 of 9)
ACKR2	Intron (ENST00000565749.1/1238, intron 4 of 5)
ACKR2	Promoter (2-3kb)
ACKR2	Promoter (1-2kb)
ACKR2	Promoter (<=1kb)
ACKR2	Intron (ENST00000496604.5/1238, intron 3 of 4)
ACKR3	Distal Intergenic
ACKR3	Distal Intergenic
ACKR3	Distal Intergenic
ACKR3	Distal Intergenic
ACKR3	Distal Intergenic
ACKR3	Distal Intergenic
ACKR3	Distal Intergenic
ACKR3	Distal Intergenic
ACKR3	Distal Intergenic
ACKR3	Distal Intergenic
ACKR3	Distal Intergenic
ACKR3	Distal Intergenic
ACLY	Intron (ENST00000590151.5/47, intron 14 of 28)
ACOD1	Distal Intergenic
ACOD1	Distal Intergenic
ACOD1	Distal Intergenic
ACOT11	Distal Intergenic
ACOT11	Intron (ENST00000481208.5/26027, intron 2 of 14)
ACOT11	Exon (ENST00000664270.1/ENST00000664270.1, exon 1 of 3)
ACOT12	Downstream (1-2kb)
ACOT2	Promoter (<=1kb)
ACOT4	Promoter (1-2kb)
ACOT6	Promoter (<=1kb)
ACOT7	Promoter (<=1kb)
ACOT7	Promoter (1-2kb)
ACOT7	Intron (ENST00000608083.5/11332, intron 3 of 8)
ACOT7	Intron (ENST00000608083.5/11332, intron 1 of 8)
ACOT9	Downstream (<1kb)
ACOX2	Promoter (<=1kb)
ACOX2	Promoter (<=1kb)
ACOX3	Intron (ENST00000356406.10/8310, intron 6 of 17)
ACOXL	Intron (ENST00000389811.8/55289, intron 16 of 18)
ACOXL	Intron (ENST00000389811.8/55289, intron 1 of 18)
ACOXL	Exon (ENST00000414159.2/ENST00000414159.2, exon 2 of 2)
ACOXL	Intron (ENST00000389811.8/55289, intron 9 of 18)
ACOXL-AS1	Intron (ENST00000389811.8/55289, intron 17 of 18)
ACP5	Intron (ENST00000593279.5/199692, intron 4 of 4)
ACPP	Distal Intergenic
ACSBG1	Promoter (<=1kb)
ACSBG1	Promoter (<=1kb)
ACSBG2	Promoter (<=1kb)
ACSF2	Intron (ENST00000510410.5/80221, intron 1 of 13)
ACSF2	Intron (ENST00000510410.5/80221, intron 1 of 13)
ACSF2	Intron (ENST00000510410.5/80221, intron 1 of 13)
ACSF3	Promoter (2-3kb)
ACSL1	Distal Intergenic
ACSL1	Distal Intergenic
ACSL1	Promoter (2-3kb)
ACSL3	Distal Intergenic
ACSL3	Distal Intergenic
ACSL3	Distal Intergenic
ACSL3	Distal Intergenic
ACSL3	Intron (ENST00000392066.7/2181, intron 2 of 15)
ACSL3	Promoter (<=1kb)
ACSL3	Distal Intergenic
ACSL3	Distal Intergenic
ACSL3	Intron (ENST00000392066.7/2181, intron 1 of 15)
ACSL3	Distal Intergenic
ACSL3	Distal Intergenic
ACSL4	Distal Intergenic
ACSL5	Intron (ENST00000354655.8/51703, intron 1 of 20)
ACSL6	Exon (ENST00000489047.1/23305, exon 3 of 3)
ACSL6	Promoter (<=1kb)
ACSM6	Distal Intergenic
ACSS1	Distal Intergenic
ACSS2	Intron (ENST00000481971.5/55902, intron 2 of 4)
ACSS3	Intron (ENST00000549175.1/79611, intron 2 of 3)
ACTA1	Distal Intergenic
ACTA1	Exon (ENST00000516242.1/ENST00000516242.1, exon 1 of 1)
ACTA1	Distal Intergenic
ACTA1	Distal Intergenic
ACTA1	Distal Intergenic
ACTA1	Distal Intergenic
ACTA2	Promoter (<=1kb)
ACTB	Promoter (2-3kb)
ACTB	Distal Intergenic
ACTB	Intron (ENST00000432588.5/60, intron 1 of 3)
ACTB	Intron (ENST00000432588.5/60, intron 1 of 3)
ACTBL2	Promoter (<=1kb)
ACTBL2	Distal Intergenic
ACTBL2	Intron (ENST00000506106.1/ENST00000506106.1, intron 3 of 3)
ACTBL2	Intron (ENST00000506106.1/ENST00000506106.1, intron 1 of 3)
ACTBL2	Intron (ENST00000506106.1/ENST00000506106.1, intron 1 of 3)
ACTBL2	Distal Intergenic
ACTBL2	Intron (ENST00000506106.1/ENST00000506106.1, intron 1 of 3)
ACTG1	Promoter (<=1kb)
ACTG1	Downstream (2-3kb)
ACTL6A	Distal Intergenic
ACTL7B	Distal Intergenic
ACTL7B	Distal Intergenic
ACTL7B	Distal Intergenic
ACTL7B	Distal Intergenic
ACTL7B	Distal Intergenic
ACTL8	Intron (ENST00000430540.1/ENST00000430540.1, intron 3 of 3)
ACTN1	Intron (ENST00000193403.10/87, intron 1 of 20)
ACTN1	Intron (ENST00000193403.10/87, intron 1 of 20)
ACTN1	Promoter (<=1kb)
ACTN1	Distal Intergenic
ACTN1	Intron (ENST00000193403.10/87, intron 1 of 20)
ACTN1	Intron (ENST00000193403.10/87, intron 1 of 20)
ACTN1	Downstream (<1kb)
ACTN1	Intron (ENST00000193403.10/87, intron 1 of 20)
ACTN1	Intron (ENST00000193403.10/87, intron 1 of 20)
ACTN1-AS1	Distal Intergenic
ACTN4	Intron (ENST00000588618.5/81, intron 1 of 11)
ACTN4	Promoter (<=1kb)
ACTN4	Intron (ENST00000588618.5/81, intron 1 of 11)
ACTN4	Intron (ENST00000588618.5/81, intron 1 of 11)
ACTN4	Intron (ENST00000588618.5/81, intron 1 of 11)
ACTN4	Intron (ENST00000588618.5/81, intron 1 of 11)
ACTN4	Intron (ENST00000588618.5/81, intron 1 of 11)
ACTN4	Intron (ENST00000588618.5/81, intron 11 of 11)
ACTR2	Distal Intergenic
ACTR3	Distal Intergenic
ACTR3B	Exon (ENST00000256001.13/57180, exon 10 of 12)
ACTR3B	Exon (ENST00000658865.1/ENST00000658865.1, exon 4 of 4)
ACTR6	Promoter (1-2kb)
ACTRT1	Distal Intergenic
ACTRT1	Distal Intergenic
ACTRT1	Exon (ENST00000449485.2/ENST00000449485.2, exon 1 of 5)
ACTRT1	Distal Intergenic
ACTRT1	Intron (ENST00000660383.1/ENST00000660383.1, intron 5 of 10)
ACVR1	Intron (ENST00000263640.7/90, intron 1 of 10)
ACVR1	Intron (ENST00000263640.7/90, intron 3 of 10)
ACVR1	Intron (ENST00000263640.7/90, intron 9 of 10)
ACVR1B	Distal Intergenic
ACVR1B	3' UTR
ACVR1B	Intron (ENST00000257963.9/91, intron 1 of 8)
ACVR1C	Intron (ENST00000243349.13/130399, intron 2 of 8)
ACVR2A	Distal Intergenic
ACVR2A	Distal Intergenic
ACVR2A	Distal Intergenic
ACVR2A	Distal Intergenic
ACVR2A	Distal Intergenic
ACVR2B	Distal Intergenic
ACVRL1	Distal Intergenic
ACYP2	Promoter (1-2kb)
ACYP2	Exon (ENST00000418851.1/ENST00000418851.1, exon 1 of 2)
ADA	Intron (ENST00000372874.9/100, intron 1 of 11)
ADA2	Intron (ENST00000649310.1/51816, intron 1 of 1)
ADA2	Intron (ENST00000649310.1/51816, intron 1 of 1)
ADA2	Intron (ENST00000649310.1/51816, intron 1 of 1)
ADA2	Intron (ENST00000649310.1/51816, intron 1 of 1)
ADA2	Intron (ENST00000399837.8/51816, intron 4 of 9)
ADAD1	Distal Intergenic
ADAD1	Intron (ENST00000296513.7/132612, intron 8 of 12)
ADAD1	Intron (ENST00000296513.7/132612, intron 7 of 12)
ADAM10	Intron (ENST00000260408.8/102, intron 1 of 15)
ADAM10	Promoter (2-3kb)
ADAM10	3' UTR
ADAM10	Exon (ENST00000620775.1/ENST00000620775.1, exon 1 of 2)
ADAM12	Intron (ENST00000368679.8/8038, intron 2 of 22)
ADAM12	Intron (ENST00000368679.8/8038, intron 11 of 22)
ADAM12	Intron (ENST00000368679.8/8038, intron 11 of 22)
ADAM18	Distal Intergenic
ADAM18	Intron (ENST00000265707.10/8749, intron 19 of 19)
ADAM19	Promoter (1-2kb)
ADAM19	Distal Intergenic
ADAM19	Intron (ENST00000517951.5/8728, intron 7 of 22)
ADAM19	Distal Intergenic
ADAM19	Intron (ENST00000517951.5/8728, intron 3 of 22)
ADAM19	3' UTR
ADAM2	Intron (ENST00000347580.8/2515, intron 6 of 19)
ADAM21P1	Distal Intergenic
ADAM22	Intron (ENST00000398204.8/53616, intron 2 of 29)
ADAM28	Distal Intergenic
ADAM29	Distal Intergenic
ADAM32	Intron (ENST00000523400.5/203102, intron 1 of 5)
ADAM3A	Intron (ENST00000460383.6/1587, intron 12 of 21)
ADAM5	Distal Intergenic
ADAM7	Promoter (1-2kb)
ADAM8	Exon (ENST00000611956.1/ENST00000611956.1, exon 1 of 1)
ADAM9	Promoter (2-3kb)
ADAM9	Promoter (<=1kb)
ADAM9	Intron (ENST00000466936.5/8754, intron 1 of 4)
ADAM9	Intron (ENST00000466936.5/8754, intron 1 of 4)
ADAMDEC1	Intron (ENST00000523578.5/101929294, intron 1 of 3)
ADAMTS1	Distal Intergenic
ADAMTS1	Distal Intergenic
ADAMTS1	Distal Intergenic
ADAMTS1	Distal Intergenic
ADAMTS1	Distal Intergenic
ADAMTS12	Intron (ENST00000504830.6/81792, intron 2 of 23)
ADAMTS12	Intron (ENST00000504830.6/81792, intron 2 of 23)
ADAMTS12	Intron (ENST00000504830.6/81792, intron 3 of 23)
ADAMTS13	Promoter (1-2kb)
ADAMTS14	Promoter (<=1kb)
ADAMTS15	Distal Intergenic
ADAMTS16	Intron (ENST00000274181.7/170690, intron 18 of 22)
ADAMTS17	Intron (ENST00000268070.9/170691, intron 18 of 21)
ADAMTS17	Intron (ENST00000268070.9/170691, intron 7 of 21)
ADAMTS18	Intron (ENST00000282849.10/170692, intron 3 of 22)
ADAMTS18	Exon (ENST00000282849.10/170692, exon 17 of 23)
ADAMTS18	Exon (ENST00000648730.1/ENST00000648730.1, exon 2 of 2)
ADAMTS18	Intron (ENST00000282849.10/170692, intron 3 of 22)
ADAMTS18	Distal Intergenic
ADAMTS2	Intron (ENST00000251582.12/9509, intron 5 of 21)
ADAMTS20	Distal Intergenic
ADAMTS20	Intron (ENST00000389420.8/80070, intron 28 of 38)
ADAMTS20	Promoter (<=1kb)
ADAMTS20	Distal Intergenic
ADAMTS3	Distal Intergenic
ADAMTS3	Distal Intergenic
ADAMTS3	Distal Intergenic
ADAMTS4	3' UTR
ADAMTS4	3' UTR
ADAMTS5	Distal Intergenic
ADAMTS5	Distal Intergenic
ADAMTS5	Promoter (<=1kb)
ADAMTS5	Promoter (<=1kb)
ADAMTS6	Intron (ENST00000381055.8/11174, intron 7 of 24)
ADAMTS6	Intron (ENST00000381055.8/11174, intron 7 of 24)
ADAMTS6	Distal Intergenic
ADAMTS6	Distal Intergenic
ADAMTS6	Distal Intergenic
ADAMTS6	Distal Intergenic
ADAMTS6	Distal Intergenic
ADAMTS6	Intron (ENST00000381055.8/11174, intron 7 of 24)
ADAMTS6	Distal Intergenic
ADAMTS9	Intron (ENST00000650103.1/100507098, intron 11 of 11)
ADAMTS9	Exon (ENST00000485174.5/100507098, exon 3 of 3)
ADAMTS9	Intron (ENST00000650103.1/100507098, intron 4 of 11)
ADAMTS9	Intron (ENST00000650103.1/100507098, intron 3 of 11)
ADAMTS9	Intron (ENST00000650103.1/100507098, intron 4 of 11)
ADAMTS9	Intron (ENST00000650103.1/100507098, intron 11 of 11)
ADAMTS9	Distal Intergenic
ADAMTS9-AS2	Intron (ENST00000498707.5/56999, intron 3 of 39)
ADAMTSL1	Intron (ENST00000636209.1/92949, intron 2 of 3)
ADAMTSL1	Intron (ENST00000636209.1/92949, intron 2 of 3)
ADAMTSL1	Intron (ENST00000636209.1/92949, intron 1 of 3)
ADAMTSL1	Intron (ENST00000636209.1/92949, intron 2 of 3)
ADAMTSL1	Intron (ENST00000380607.5/6456, intron 3 of 8)
ADAMTSL1	Intron (ENST00000636209.1/92949, intron 1 of 3)
ADAMTSL1	Intron (ENST00000636209.1/92949, intron 1 of 3)
ADAMTSL1	Intron (ENST00000380548.9/92949, intron 24 of 28)
ADAMTSL2	Exon (ENST00000354484.8/9719, exon 10 of 19)
ADAMTSL3	Intron (ENST00000567476.1/57188, intron 3 of 29)
ADAP1	3' UTR
ADAP1	Promoter (2-3kb)
ADAP1	Intron (ENST00000265846.10/11033, intron 4 of 10)
ADAP2	Promoter (2-3kb)
ADAR	Intron (ENST00000271915.9/3782, intron 4 of 7)
ADARB1	Promoter (<=1kb)
ADARB1	Intron (ENST00000348831.9/104, intron 2 of 10)
ADARB1	Intron (ENST00000462214.5/104, intron 1 of 3)
ADARB1	Intron (ENST00000462214.5/104, intron 1 of 3)
ADARB1	Promoter (<=1kb)
ADAT1	Intron (ENST00000564489.1/79583, intron 3 of 7)
ADAT2	3' UTR
ADAT3	Promoter (<=1kb)
ADCK1	Distal Intergenic
ADCK1	Intron (ENST00000238561.10/57143, intron 1 of 10)
ADCK1	Distal Intergenic
ADCK1	Intron (ENST00000238561.10/57143, intron 4 of 10)
ADCK1	Promoter (1-2kb)
ADCK2	Promoter (<=1kb)
ADCK2	Intron (ENST00000072869.9/90956, intron 4 of 7)
ADCK2	Promoter (2-3kb)
ADCY1	Intron (ENST00000432715.5/107, intron 5 of 9)
ADCY10	Exon (ENST00000367851.9/55811, exon 14 of 33)
ADCY10	Intron (ENST00000367851.9/55811, intron 14 of 32)
ADCY10	Intron (ENST00000367851.9/55811, intron 14 of 32)
ADCY10	Promoter (<=1kb)
ADCY10	Intron (ENST00000367851.9/55811, intron 14 of 32)
ADCY10	3' UTR
ADCY10P1	Exon (ENST00000457653.8/221442, exon 17 of 24)
ADCY2	Intron (ENST00000338316.9/108, intron 2 of 24)
ADCY2	Intron (ENST00000338316.9/108, intron 3 of 24)
ADCY2	Intron (ENST00000338316.9/108, intron 2 of 24)
ADCY3	Intron (ENST00000260600.9/109, intron 2 of 20)
ADCY3	Intron (ENST00000260600.9/109, intron 1 of 20)
ADCY3	Distal Intergenic
ADCY4	Promoter (<=1kb)
ADCY4	Promoter (<=1kb)
ADCY5	Intron (ENST00000462833.5/111, intron 1 of 20)
ADCY6	Promoter (<=1kb)
ADCY7	Promoter (<=1kb)
ADCY7	Promoter (2-3kb)
ADCY7	Promoter (<=1kb)
ADCY9	Intron (ENST00000294016.8/115, intron 2 of 10)
ADCY9	Distal Intergenic
ADCY9	Intron (ENST00000294016.8/115, intron 2 of 10)
ADCY9	Distal Intergenic
ADCY9	Intron (ENST00000294016.8/115, intron 2 of 10)
ADCY9	Promoter (<=1kb)
ADCY9	Promoter (1-2kb)
ADCY9	Intron (ENST00000294016.8/115, intron 2 of 10)
ADCY9	Intron (ENST00000294016.8/115, intron 3 of 10)
ADCYAP1R1	Distal Intergenic
ADD1	Exon (ENST00000664060.1/ENST00000664060.1, exon 1 of 2)
ADD1	Promoter (<=1kb)
ADD2	Intron (ENST00000403045.6/119, intron 1 of 20)
ADD2	Promoter (2-3kb)
ADD3	Intron (ENST00000627565.2/100505933, intron 3 of 5)
ADD3	Intron (ENST00000627565.2/100505933, intron 3 of 5)
ADD3	Promoter (<=1kb)
ADD3	Distal Intergenic
ADD3	Distal Intergenic
ADGB	Intron (ENST00000397944.8/79747, intron 6 of 35)
ADGRA1	Exon (ENST00000607359.5/84435, exon 16 of 16)
ADGRA1	Distal Intergenic
ADGRA3	Intron (ENST00000334304.10/166647, intron 1 of 18)
ADGRA3	Distal Intergenic
ADGRA3	Intron (ENST00000334304.10/166647, intron 1 of 18)
ADGRA3	Promoter (2-3kb)
ADGRB3	Intron (ENST00000370598.6/577, intron 17 of 31)
ADGRD1	Intron (ENST00000261654.10/283383, intron 12 of 24)
ADGRD1	Promoter (<=1kb)
ADGRE2	Promoter (<=1kb)
ADGRE5	Promoter (<=1kb)
ADGRF1	Distal Intergenic
ADGRF1	Intron (ENST00000371253.7/266977, intron 1 of 14)
ADGRF1	Distal Intergenic
ADGRF1	Distal Intergenic
ADGRF1	Distal Intergenic
ADGRF1	Distal Intergenic
ADGRF1	Distal Intergenic
ADGRF1	Promoter (<=1kb)
ADGRF3	Intron (ENST00000442141.5/85465, intron 1 of 4)
ADGRF3	Intron (ENST00000442141.5/85465, intron 1 of 4)
ADGRF3	Exon (ENST00000481960.1/165082, exon 2 of 2)
ADGRF3	Intron (ENST00000442141.5/85465, intron 1 of 4)
ADGRF4	Promoter (1-2kb)
ADGRF5	Distal Intergenic
ADGRF5	Intron (ENST00000265417.7/221395, intron 1 of 20)
ADGRG1	Promoter (1-2kb)
ADGRG1	Promoter (<=1kb)
ADGRG2	Intron (ENST00000379869.8/10149, intron 1 of 28)
ADGRG3	Promoter (<=1kb)
ADGRG3	Intron (ENST00000568245.5/222487, intron 1 of 4)
ADGRG6	Promoter (<=1kb)
ADGRG6	Intron (ENST00000230173.10/57211, intron 4 of 25)
ADGRG6	Intron (ENST00000230173.10/57211, intron 22 of 25)
ADGRG7	Exon (ENST00000467831.1/ENST00000467831.1, exon 1 of 1)
ADGRG7	Intron (ENST00000273352.8/84873, intron 14 of 15)
ADGRL1	3' UTR
ADGRL1	Intron (ENST00000340736.10/22859, intron 1 of 23)
ADGRL2	Intron (ENST00000370721.5/23266, intron 4 of 24)
ADGRL2	Distal Intergenic
ADGRL2	Intron (ENST00000473719.5/23266, intron 1 of 4)
ADGRL2	Intron (ENST00000473719.5/23266, intron 3 of 4)
ADGRL2	Exon (ENST00000492666.1/23266, exon 2 of 2)
ADGRL2	Intron (ENST00000473719.5/23266, intron 3 of 4)
ADGRL2	Distal Intergenic
ADGRL3	Intron (ENST00000512091.6/23284, intron 3 of 25)
ADGRL3	Intron (ENST00000512091.6/23284, intron 1 of 25)
ADGRL3	Intron (ENST00000512091.6/23284, intron 3 of 25)
ADGRL3	Intron (ENST00000512091.6/23284, intron 7 of 25)
ADGRL4	Intron (ENST00000661030.1/64123, intron 3 of 16)
ADGRL4	Distal Intergenic
ADGRL4	Distal Intergenic
ADGRL4	Distal Intergenic
ADGRL4	Distal Intergenic
ADGRL4	Distal Intergenic
ADGRV1	Intron (ENST00000405460.9/84059, intron 83 of 89)
ADGRV1	Intron (ENST00000405460.9/84059, intron 83 of 89)
ADGRV1	Intron (ENST00000508842.5/84059, intron 1 of 3)
ADGRV1	Promoter (<=1kb)
ADGRV1	Intron (ENST00000405460.9/84059, intron 79 of 89)
ADGRV1	Intron (ENST00000405460.9/84059, intron 82 of 89)
ADGRV1	Intron (ENST00000405460.9/84059, intron 89 of 89)
ADGRV1	3' UTR
ADGRV1	Intron (ENST00000405460.9/84059, intron 50 of 89)
ADGRV1	Intron (ENST00000405460.9/84059, intron 85 of 89)
ADGRV1	Exon (ENST00000650150.1/100505994, exon 4 of 4)
ADGRV1	Intron (ENST00000405460.9/84059, intron 86 of 89)
ADGRV1	Intron (ENST00000405460.9/84059, intron 84 of 89)
ADGRV1	Intron (ENST00000508842.5/84059, intron 1 of 3)
ADH6	Promoter (<=1kb)
ADH7	Distal Intergenic
ADI1	Distal Intergenic
ADIPOQ-AS1	Distal Intergenic
ADIPOQ-AS1	Distal Intergenic
ADIPOR2	Promoter (1-2kb)
ADIPOR2	Intron (ENST00000537545.1/79602, intron 1 of 2)
ADM	Promoter (1-2kb)
ADNP	Intron (ENST00000621696.5/23394, intron 2 of 5)
ADNP	Intron (ENST00000358791.9/55653, intron 4 of 5)
ADNP2	Distal Intergenic
ADORA1	Intron (ENST00000309502.7/134, intron 5 of 5)
ADORA1	Promoter (<=1kb)
ADORA1	Intron (ENST00000309502.7/134, intron 5 of 5)
ADORA2A	Promoter (<=1kb)
ADORA2B	Distal Intergenic
ADPGK	Promoter (<=1kb)
ADPGK-AS1	Distal Intergenic
ADPGK-AS1	Promoter (<=1kb)
ADPRH	Distal Intergenic
ADPRHL1	Promoter (<=1kb)
ADRA1A	Intron (ENST00000380586.5/148, intron 1 of 2)
ADRA1B	Intron (ENST00000641205.1/ENST00000641205.1, intron 1 of 2)
ADRA1D	Distal Intergenic
ADRA1D	Distal Intergenic
ADRA1D	Distal Intergenic
ADRA2A	Distal Intergenic
ADRA2A	Distal Intergenic
ADRA2A	Distal Intergenic
ADRA2B	Distal Intergenic
ADRA2C	Distal Intergenic
ADRA2C	Distal Intergenic
ADRA2C	Distal Intergenic
ADRA2C	Distal Intergenic
ADRB1	Distal Intergenic
ADRB1	Distal Intergenic
ADRB1	Distal Intergenic
ADRB2	Distal Intergenic
ADRB3	Intron (ENST00000647937.1/155, intron 1 of 1)
ADTRP	Promoter (<=1kb)
ADTRP	Intron (ENST00000414691.7/84830, intron 1 of 5)
ADTRP	Distal Intergenic
ADTRP	Distal Intergenic
ADTRP	Promoter (<=1kb)
ADTRP	Distal Intergenic
ADTRP	Promoter (<=1kb)
AEBP2	Intron (ENST00000538425.5/121536, intron 1 of 3)
AEBP2	Intron (ENST00000538425.5/121536, intron 1 of 3)
AEBP2	Promoter (<=1kb)
AEBP2	Intron (ENST00000512223.6/121536, intron 4 of 4)
AEBP2	Intron (ENST00000538425.5/121536, intron 1 of 3)
AEBP2	Promoter (2-3kb)
AEBP2	Promoter (<=1kb)
AEBP2	Intron (ENST00000512223.6/121536, intron 4 of 4)
AEBP2	Intron (ENST00000512223.6/121536, intron 4 of 4)
AEBP2	Intron (ENST00000512223.6/121536, intron 4 of 4)
AFAP1	Promoter (2-3kb)
AFAP1	Promoter (<=1kb)
AFAP1	Intron (ENST00000669561.1/ENST00000669561.1, intron 1 of 1)
AFAP1	Intron (ENST00000358461.6/60312, intron 1 of 16)
AFAP1	Distal Intergenic
AFAP1	Promoter (<=1kb)
AFAP1	Intron (ENST00000358461.6/60312, intron 1 of 16)
AFAP1	Intron (ENST00000360265.8/60312, intron 7 of 15)
AFAP1	Promoter (<=1kb)
AFAP1-AS1	Distal Intergenic
AFAP1L1	Promoter (1-2kb)
AFAP1L1	Promoter (<=1kb)
AFAP1L1	Intron (ENST00000296721.9/134265, intron 1 of 18)
AFAP1L1	Promoter (1-2kb)
AFAP1L2	Intron (ENST00000392982.8/340706, intron 5 of 13)
AFAP1L2	Exon (ENST00000304129.9/84632, exon 5 of 19)
AFAP1L2	Intron (ENST00000304129.9/84632, intron 1 of 18)
AFAP1L2	Intron (ENST00000304129.9/84632, intron 1 of 18)
AFDN	Promoter (<=1kb)
AFDN	Intron (ENST00000400825.8/4301, intron 1 of 5)
AFDN	Promoter (<=1kb)
AFDN	Intron (ENST00000400825.8/4301, intron 1 of 5)
AFDN-DT	Intron (ENST00000645341.1/ENST00000645341.1, intron 1 of 3)
AFF1	Intron (ENST00000395146.8/4299, intron 7 of 20)
AFF1	Intron (ENST00000395146.8/4299, intron 12 of 20)
AFF1	Distal Intergenic
AFF1	Intron (ENST00000504956.5/4299, intron 2 of 2)
AFF1	Intron (ENST00000504956.5/4299, intron 2 of 2)
AFF1	Intron (ENST00000504956.5/4299, intron 2 of 2)
AFF1	Intron (ENST00000504956.5/4299, intron 2 of 2)
AFF1	Intron (ENST00000504956.5/4299, intron 2 of 2)
AFF1	Intron (ENST00000504956.5/4299, intron 2 of 2)
AFF1	Promoter (2-3kb)
AFF2	Intron (ENST00000370460.7/2334, intron 1 of 20)
AFF2	Promoter (<=1kb)
AFF2	Distal Intergenic
AFF2	Intron (ENST00000370460.7/2334, intron 7 of 20)
AFF2	Intron (ENST00000370460.7/2334, intron 7 of 20)
AFF2	Intron (ENST00000370460.7/2334, intron 3 of 20)
AFF2	Intron (ENST00000370460.7/2334, intron 1 of 20)
AFF2	Distal Intergenic
AFF2	Distal Intergenic
AFF2	Intron (ENST00000370460.7/2334, intron 1 of 20)
AFF3	Downstream (<1kb)
AFF3	Promoter (<=1kb)
AFF3	Intron (ENST00000409236.6/3899, intron 5 of 22)
AFF3	Intron (ENST00000409236.6/3899, intron 9 of 22)
AFF3	Exon (ENST00000483600.1/3899, exon 5 of 5)
AFF3	Intron (ENST00000409236.6/3899, intron 11 of 22)
AFF3	3' UTR
AFF3	Exon (ENST00000409579.5/3899, exon 4 of 25)
AFF3	Intron (ENST00000672999.1/3899, intron 1 of 4)
AFF4	Intron (ENST00000265343.10/27125, intron 1 of 20)
AFF4	Distal Intergenic
AFF4	Distal Intergenic
AFG1L	Promoter (1-2kb)
AFG1L	Intron (ENST00000368977.9/246269, intron 6 of 12)
AFG3L2	Promoter (<=1kb)
AFMID	Promoter (<=1kb)
AFMID	Promoter (1-2kb)
AGA	Intron (ENST00000654463.1/ENST00000654463.1, intron 1 of 4)
AGA	Intron (ENST00000654463.1/ENST00000654463.1, intron 1 of 4)
AGA	Distal Intergenic
AGAP1	Intron (ENST00000304032.13/116987, intron 1 of 17)
AGAP1	Distal Intergenic
AGAP1	Distal Intergenic
AGAP1	Intron (ENST00000304032.13/116987, intron 16 of 17)
AGAP1	Distal Intergenic
AGAP1	Distal Intergenic
AGAP1	Intron (ENST00000304032.13/116987, intron 6 of 17)
AGAP1	Intron (ENST00000304032.13/116987, intron 5 of 17)
AGAP1	Intron (ENST00000304032.13/116987, intron 1 of 17)
AGAP1	Intron (ENST00000304032.13/116987, intron 6 of 17)
AGAP1	Intron (ENST00000304032.13/116987, intron 1 of 17)
AGAP1	Intron (ENST00000304032.13/116987, intron 1 of 17)
AGAP1	Intron (ENST00000304032.13/116987, intron 3 of 17)
AGAP1	Intron (ENST00000304032.13/116987, intron 1 of 17)
AGAP1	Promoter (<=1kb)
AGAP1	Intron (ENST00000304032.13/116987, intron 1 of 17)
AGAP1	Intron (ENST00000304032.13/116987, intron 1 of 17)
AGAP1-IT1	Intron (ENST00000304032.13/116987, intron 1 of 17)
AGAP1-IT1	Promoter (<=1kb)
AGAP1-IT1	Intron (ENST00000304032.13/116987, intron 1 of 17)
AGAP2-AS1	Promoter (<=1kb)
AGAP3	Promoter (<=1kb)
AGAP5	Intron (ENST00000581191.5/729092, intron 4 of 7)
AGBL1	Intron (ENST00000441037.7/123624, intron 5 of 24)
AGBL1	Intron (ENST00000441037.7/123624, intron 6 of 24)
AGBL1	Distal Intergenic
AGBL1	Distal Intergenic
AGBL1-AS1	Intron (ENST00000441037.7/123624, intron 17 of 24)
AGBL2	Exon (ENST00000525123.6/79841, exon 7 of 19)
AGBL4	Intron (ENST00000663662.1/ENST00000663662.1, intron 1 of 1)
AGBL4	Exon (ENST00000622945.1/ENST00000622945.1, exon 1 of 1)
AGBL4-AS1	Promoter (<=1kb)
AGBL5	Promoter (1-2kb)
AGFG1	Promoter (1-2kb)
AGFG1	Promoter (<=1kb)
AGFG2	Exon (ENST00000664644.1/ENST00000664644.1, exon 3 of 4)
AGGF1	Distal Intergenic
AGGF1	Distal Intergenic
AGK	Intron (ENST00000565468.6/100507421, intron 2 of 3)
AGK	Intron (ENST00000565468.6/100507421, intron 2 of 3)
AGK	Intron (ENST00000629555.2/55750, intron 2 of 14)
AGK	Exon (ENST00000566521.1/ENST00000566521.1, exon 1 of 2)
AGK	Intron (ENST00000629555.2/55750, intron 5 of 14)
AGL	Distal Intergenic
AGMO	Distal Intergenic
AGMO	Intron (ENST00000342526.8/392636, intron 3 of 12)
AGMO	Intron (ENST00000342526.8/392636, intron 2 of 12)
AGMO	Intron (ENST00000342526.8/392636, intron 12 of 12)
AGO1	Intron (ENST00000373206.5/26523, intron 1 of 18)
AGO1	Promoter (<=1kb)
AGO2	Intron (ENST00000220592.10/27161, intron 1 of 18)
AGO2	Intron (ENST00000220592.10/27161, intron 10 of 18)
AGO2	Promoter (<=1kb)
AGO4	Exon (ENST00000373210.4/192670, exon 13 of 18)
AGPAT2	Distal Intergenic
AGPAT2	Intron (ENST00000371694.7/10555, intron 1 of 4)
AGPAT3	Promoter (1-2kb)
AGPAT3	Promoter (<=1kb)
AGPAT4	Intron (ENST00000366898.6/5071, intron 10 of 11)
AGPAT4	Intron (ENST00000366898.6/5071, intron 10 of 11)
AGPAT4	Intron (ENST00000320285.9/56895, intron 2 of 8)
AGPAT4	Downstream (2-3kb)
AGPAT4	Intron (ENST00000366898.6/5071, intron 10 of 11)
AGPAT4	Distal Intergenic
AGPAT4	Exon (ENST00000660049.1/ENST00000660049.1, exon 2 of 2)
AGPAT4	Promoter (1-2kb)
AGPAT4	Promoter (1-2kb)
AGPAT4	Intron (ENST00000320285.9/56895, intron 2 of 8)
AGR2	Distal Intergenic
AGR2	Distal Intergenic
AGRN	Promoter (1-2kb)
AGRP	Intron (ENST00000656196.1/ENST00000656196.1, intron 2 of 3)
AGTPBP1	Intron (ENST00000376083.7/23287, intron 17 of 25)
AGTPBP1	Distal Intergenic
AGTPBP1	Distal Intergenic
AGTPBP1	Intron (ENST00000376083.7/23287, intron 1 of 25)
AGTPBP1	Intron (ENST00000376083.7/23287, intron 2 of 25)
AGTPBP1	Distal Intergenic
AGTPBP1	Distal Intergenic
AGTPBP1	Downstream (2-3kb)
AGTR1	Distal Intergenic
AGTR1	Distal Intergenic
AGTR1	Distal Intergenic
AGTR1	Distal Intergenic
AGTR2	Distal Intergenic
AGTR2	Distal Intergenic
AGXT2	Exon (ENST00000618015.4/64902, exon 10 of 12)
AGXT2	3' UTR
AGXT2	Distal Intergenic
AHCYL1	Exon (ENST00000393614.8/10768, exon 4 of 17)
AHCYL2	Intron (ENST00000325006.7/23382, intron 1 of 16)
AHCYL2	Intron (ENST00000325006.7/23382, intron 1 of 16)
AHDC1	Intron (ENST00000247087.10/27245, intron 5 of 5)
AHDC1	Intron (ENST00000247087.10/27245, intron 1 of 5)
AHDC1	Distal Intergenic
AHNAK	Intron (ENST00000530124.5/79026, intron 2 of 2)
AHNAK	Intron (ENST00000530124.5/79026, intron 2 of 2)
AHNAK	Intron (ENST00000530124.5/79026, intron 2 of 2)
AHNAK	Intron (ENST00000530124.5/79026, intron 2 of 2)
AHNAK	Promoter (2-3kb)
AHNAK	Intron (ENST00000530124.5/79026, intron 2 of 2)
AHNAK2	Promoter (2-3kb)
AHRR	Intron (ENST00000506909.5/10016, intron 3 of 4)
AHRR	Intron (ENST00000505113.5/57491, intron 5 of 10)
AHRR	Intron (ENST00000505113.5/57491, intron 4 of 10)
AHRR	Promoter (1-2kb)
AHSA1	Downstream (1-2kb)
AHSA2P	Promoter (<=1kb)
AICDA	Distal Intergenic
AICDA	Promoter (1-2kb)
AICDA	Promoter (1-2kb)
AIF1L	Promoter (1-2kb)
AIFM1	Distal Intergenic
AIFM2	Promoter (1-2kb)
AIG1	Intron (ENST00000367601.8/51390, intron 4 of 5)
AIG1	Promoter (1-2kb)
AIG1	Intron (ENST00000367601.8/51390, intron 4 of 5)
AIMP2	Promoter (1-2kb)
AIPL1	Downstream (<1kb)
AIRE	Promoter (1-2kb)
AIRN	Promoter (<=1kb)
AJAP1	Distal Intergenic
AJAP1	Distal Intergenic
AJAP1	Distal Intergenic
AJUBA	Promoter (<=1kb)
AK1	Promoter (<=1kb)
AK2	Intron (ENST00000548559.1/204, intron 2 of 4)
AK2	3' UTR
AK2	Intron (ENST00000427524.1/ENST00000427524.1, intron 1 of 1)
AK2	3' UTR
AK3	Intron (ENST00000655730.1/ENST00000655730.1, intron 1 of 1)
AK4	Promoter (1-2kb)
AK4	Intron (ENST00000497030.5/205, intron 2 of 5)
AK4	Distal Intergenic
AK4	Intron (ENST00000497030.5/205, intron 2 of 5)
AK4	Intron (ENST00000497030.5/205, intron 3 of 5)
AK4	Distal Intergenic
AK5	Intron (ENST00000354567.7/26289, intron 6 of 13)
AK7	Exon (ENST00000267584.9/122481, exon 8 of 18)
AK7	Intron (ENST00000267584.9/122481, intron 12 of 17)
AK8	Intron (ENST00000298545.3/158067, intron 10 of 12)
AK8	Intron (ENST00000298545.3/158067, intron 5 of 12)
AK8	Intron (ENST00000298545.3/158067, intron 10 of 12)
AKAIN1	Intron (ENST00000584896.1/ENST00000584896.1, intron 1 of 2)
AKAP1	Intron (ENST00000575322.1/8165, intron 1 of 1)
AKAP1	Distal Intergenic
AKAP1	Distal Intergenic
AKAP1	Distal Intergenic
AKAP10	Promoter (1-2kb)
AKAP10	Distal Intergenic
AKAP11	Intron (ENST00000025301.4/11215, intron 1 of 12)
AKAP12	Intron (ENST00000402676.7/9590, intron 3 of 4)
AKAP12	Intron (ENST00000402676.7/9590, intron 2 of 4)
AKAP12	Downstream (<1kb)
AKAP12	Intron (ENST00000402676.7/9590, intron 2 of 4)
AKAP12	Intron (ENST00000402676.7/9590, intron 2 of 4)
AKAP12	Intron (ENST00000402676.7/9590, intron 2 of 4)
AKAP12	Intron (ENST00000402676.7/9590, intron 2 of 4)
AKAP12	Downstream (2-3kb)
AKAP12	Intron (ENST00000402676.7/9590, intron 2 of 4)
AKAP13	Distal Intergenic
AKAP13	Distal Intergenic
AKAP13	Intron (ENST00000559518.1/ENST00000559518.1, intron 1 of 3)
AKAP13	Intron (ENST00000559518.1/ENST00000559518.1, intron 1 of 3)
AKAP13	Intron (ENST00000559362.5/11214, intron 12 of 14)
AKAP13	Intron (ENST00000559518.1/ENST00000559518.1, intron 1 of 3)
AKAP13	Intron (ENST00000559362.5/11214, intron 1 of 14)
AKAP13	Promoter (2-3kb)
AKAP13	Intron (ENST00000559362.5/11214, intron 1 of 14)
AKAP13	Intron (ENST00000559362.5/11214, intron 1 of 14)
AKAP13	Intron (ENST00000559362.5/11214, intron 1 of 14)
AKAP14	Distal Intergenic
AKAP14	Distal Intergenic
AKAP14	Promoter (<=1kb)
AKAP6	Intron (ENST00000280979.9/9472, intron 2 of 13)
AKAP6	Intron (ENST00000280979.9/9472, intron 2 of 13)
AKAP6	Intron (ENST00000280979.9/9472, intron 2 of 13)
AKAP6	Intron (ENST00000280979.9/9472, intron 1 of 13)
AKAP6	Intron (ENST00000280979.9/9472, intron 5 of 13)
AKAP6	Promoter (<=1kb)
AKAP6	Intron (ENST00000280979.9/9472, intron 2 of 13)
AKAP6	Intron (ENST00000280979.9/9472, intron 1 of 13)
AKAP7	Distal Intergenic
AKAP7	Distal Intergenic
AKAP8	Promoter (<=1kb)
AKAP9	Intron (ENST00000356239.7/10142, intron 8 of 49)
AKIRIN1	Promoter (1-2kb)
AKIRIN1	Distal Intergenic
AKIRIN1	Distal Intergenic
AKIRIN2	Distal Intergenic
AKIRIN2	Distal Intergenic
AKIRIN2	Distal Intergenic
AKNA	Intron (ENST00000265134.10/25861, intron 7 of 11)
AKNA	Intron (ENST00000307564.8/80709, intron 14 of 21)
AKNA	Promoter (2-3kb)
AKNAD1	Intron (ENST00000370001.8/254268, intron 5 of 15)
AKNAD1	Promoter (1-2kb)
AKNAD1	Intron (ENST00000357393.6/254268, intron 1 of 5)
AKR1A1	Distal Intergenic
AKR1A1	Distal Intergenic
AKR1A1	Distal Intergenic
AKR1B1	Distal Intergenic
AKR1B15	Distal Intergenic
AKR1B15	Intron (ENST00000457545.7/441282, intron 2 of 11)
AKR1C1	3' UTR
AKR1C1	3' UTR
AKR1C2	Downstream (2-3kb)
AKR1D1	Exon (ENST00000468877.2/6718, exon 5 of 10)
AKR1E2	Intron (ENST00000533295.5/83592, intron 1 of 5)
AKR1E2	Intron (ENST00000533295.5/83592, intron 1 of 5)
AKT3	Intron (ENST00000336199.9/10000, intron 1 of 13)
AKT3	Distal Intergenic
AKT3	Intron (ENST00000336199.9/10000, intron 7 of 13)
AKT3	Intron (ENST00000336199.9/10000, intron 1 of 13)
AKT3	Intron (ENST00000336199.9/10000, intron 5 of 13)
AKTIP	Distal Intergenic
AKTIP	Distal Intergenic
ALAD	Promoter (<=1kb)
ALB	Distal Intergenic
ALCAM	Distal Intergenic
ALCAM	Distal Intergenic
ALCAM	Intron (ENST00000306107.9/214, intron 1 of 15)
ALCAM	Intron (ENST00000306107.9/214, intron 1 of 15)
ALCAM	Distal Intergenic
ALCAM	Intron (ENST00000306107.9/214, intron 1 of 15)
ALCAM	Distal Intergenic
ALCAM	Distal Intergenic
ALCAM	Distal Intergenic
ALCAM	Distal Intergenic
ALCAM	Distal Intergenic
ALCAM	Intron (ENST00000306107.9/214, intron 14 of 15)
ALCAM	Distal Intergenic
ALDH1A1	Intron (ENST00000419959.5/216, intron 1 of 7)
ALDH1A1	Distal Intergenic
ALDH1A1	Promoter (<=1kb)
ALDH1A2	Intron (ENST00000558231.5/8854, intron 1 of 12)
ALDH1A2	Intron (ENST00000558231.5/8854, intron 1 of 12)
ALDH1A2	Intron (ENST00000558231.5/8854, intron 1 of 12)
ALDH1A2	Intron (ENST00000558239.5/8854, intron 2 of 3)
ALDH1A2	Intron (ENST00000558231.5/8854, intron 1 of 12)
ALDH1A2	Intron (ENST00000558231.5/8854, intron 1 of 12)
ALDH1A2	Intron (ENST00000356113.10/3990, intron 3 of 10)
ALDH1A2	Intron (ENST00000558239.5/8854, intron 2 of 3)
ALDH1A2	Intron (ENST00000558231.5/8854, intron 1 of 12)
ALDH1A2	Intron (ENST00000558239.5/8854, intron 2 of 3)
ALDH1B1	Intron (ENST00000422554.2/ENST00000422554.2, intron 1 of 3)
ALDH1B1	Distal Intergenic
ALDH1B1	Distal Intergenic
ALDH1B1	Distal Intergenic
ALDH1B1	Distal Intergenic
ALDH1L1-AS2	Distal Intergenic
ALDH1L1-AS2	Distal Intergenic
ALDH1L1-AS2	Distal Intergenic
ALDH1L2	Intron (ENST00000258494.14/160428, intron 1 of 22)
ALDH2	Exon (ENST00000548536.1/217, exon 2 of 14)
ALDH2	Promoter (<=1kb)
ALDH2	Intron (ENST00000546840.3/217, intron 2 of 7)
ALDH2	Intron (ENST00000546840.3/217, intron 2 of 7)
ALDH7A1	Distal Intergenic
ALDH8A1	Distal Intergenic
ALDH8A1	Distal Intergenic
ALG10B	Distal Intergenic
ALG10B	Distal Intergenic
ALG14	Exon (ENST00000495856.1/199857, exon 3 of 4)
ALG14	Distal Intergenic
ALG14	3' UTR
ALG1L2	Distal Intergenic
ALG1L2	Promoter (<=1kb)
ALG1L2	Distal Intergenic
ALG1L9P	Promoter (<=1kb)
ALG2	Distal Intergenic
ALK	Distal Intergenic
ALK	Intron (ENST00000389048.8/238, intron 4 of 28)
ALK	Intron (ENST00000389048.8/238, intron 8 of 28)
ALK	Intron (ENST00000389048.8/238, intron 9 of 28)
ALK	Intron (ENST00000389048.8/238, intron 3 of 28)
ALK	Intron (ENST00000389048.8/238, intron 3 of 28)
ALK	Intron (ENST00000389048.8/238, intron 3 of 28)
ALKBH1	Distal Intergenic
ALKBH3-AS1	Promoter (<=1kb)
ALOX12	Exon (ENST00000251535.11/239, exon 9 of 14)
ALOX12	Exon (ENST00000573755.1/ENST00000573755.1, exon 1 of 5)
ALOX15B	Promoter (1-2kb)
ALOX15B	Distal Intergenic
ALOX15B	Exon (ENST00000577807.1/ENST00000577807.1, exon 2 of 2)
ALOX5AP	Promoter (<=1kb)
ALOX5AP	Distal Intergenic
ALOX5AP	Promoter (1-2kb)
ALOX5AP	Distal Intergenic
ALOXE3	Promoter (2-3kb)
ALPG	Exon (ENST00000373592.2/ENST00000373592.2, exon 8 of 9)
ALPG	Promoter (1-2kb)
ALPK2	Promoter (<=1kb)
ALPK2	Exon (ENST00000589794.1/ENST00000589794.1, exon 1 of 2)
ALPK2	Distal Intergenic
ALPK2	Promoter (<=1kb)
ALPK2	Intron (ENST00000361673.4/115701, intron 4 of 12)
ALPK3	Exon (ENST00000258888.5/57538, exon 5 of 14)
ALPK3	Intron (ENST00000258888.5/57538, intron 3 of 13)
ALPK3	Intron (ENST00000258888.5/57538, intron 1 of 13)
ALPL	Promoter (2-3kb)
ALPL	Intron (ENST00000468526.1/249, intron 1 of 4)
ALPL	Intron (ENST00000468526.1/249, intron 1 of 4)
ALPL	Intron (ENST00000468526.1/249, intron 1 of 4)
ALPL	Promoter (2-3kb)
ALPL	Exon (ENST00000457706.1/ENST00000457706.1, exon 1 of 2)
ALPP	Promoter (<=1kb)
ALS2CL	Exon (ENST00000669501.1/ENST00000669501.1, exon 3 of 5)
ALS2CL	Promoter (2-3kb)
ALX1	Exon (ENST00000555596.1/ENST00000555596.1, exon 1 of 3)
ALX3	Promoter (2-3kb)
ALX3	Exon (ENST00000554749.1/ENST00000554749.1, exon 1 of 1)
ALX3	3' UTR
ALX4	Distal Intergenic
ALX4	Distal Intergenic
ALYREF	Promoter (<=1kb)
AMBN	Distal Intergenic
AMBN	Distal Intergenic
AMBP	Downstream (2-3kb)
AMBRA1	Intron (ENST00000314845.7/55626, intron 15 of 18)
AMBRA1	Exon (ENST00000648317.1/ENST00000648317.1, exon 2 of 3)
AMBRA1	Promoter (1-2kb)
AMD1	Distal Intergenic
AMELY	Distal Intergenic
AMER1	Promoter (2-3kb)
AMHR2	3' UTR
AMIGO2	Intron (ENST00000432328.2/91523, intron 1 of 2)
AMMECR1	Intron (ENST00000262844.10/9949, intron 1 of 5)
AMMECR1L	Promoter (<=1kb)
AMN1	Promoter (<=1kb)
AMOT	Intron (ENST00000304758.5/154796, intron 1 of 11)
AMOT	Intron (ENST00000371959.7/154796, intron 4 of 10)
AMOTL1	Intron (ENST00000317829.12/154810, intron 2 of 11)
AMOTL1	Intron (ENST00000536540.5/105369438, intron 2 of 4)
AMOTL1	Intron (ENST00000545958.1/ENST00000545958.1, intron 1 of 1)
AMOTL1	Intron (ENST00000299004.13/154810, intron 3 of 4)
AMOTL2	Distal Intergenic
AMOTL2	Distal Intergenic
AMOTL2	Distal Intergenic
AMOTL2	Intron (ENST00000273411.2/ENST00000273411.2, intron 1 of 1)
AMPD3	Promoter (<=1kb)
AMPD3	Promoter (<=1kb)
AMPH	Intron (ENST00000356264.7/273, intron 4 of 20)
AMZ1	Promoter (1-2kb)
AMZ1	Intron (ENST00000312371.8/155185, intron 1 of 6)
AMZ2P1	Distal Intergenic
ANAPC1	Promoter (<=1kb)
ANAPC1	Intron (ENST00000427997.5/64682, intron 17 of 36)
ANAPC10	Exon (ENST00000410662.1/ENST00000410662.1, exon 1 of 1)
ANAPC13	Intron (ENST00000510994.5/25847, intron 2 of 2)
ANAPC16	Distal Intergenic
ANAPC16	Distal Intergenic
ANAPC4	3' UTR
ANAPC4	Distal Intergenic
ANAPC4	Distal Intergenic
ANGPT1	Promoter (<=1kb)
ANGPT1	Distal Intergenic
ANGPT1	Intron (ENST00000517746.6/284, intron 3 of 8)
ANGPTL2	Intron (ENST00000424082.6/9649, intron 8 of 17)
ANGPTL2	Intron (ENST00000424082.6/9649, intron 8 of 17)
ANGPTL2	Intron (ENST00000424082.6/9649, intron 8 of 17)
ANGPTL2	Intron (ENST00000424082.6/9649, intron 8 of 17)
ANGPTL4	Distal Intergenic
ANGPTL4	Promoter (1-2kb)
ANGPTL7	Intron (ENST00000361445.9/2475, intron 28 of 57)
ANGPTL7	Promoter (<=1kb)
ANGPTL7	Exon (ENST00000361445.9/2475, exon 27 of 58)
ANK1	Intron (ENST00000347528.8/286, intron 2 of 41)
ANK1	Intron (ENST00000347528.8/286, intron 2 of 41)
ANK1	Intron (ENST00000347528.8/286, intron 2 of 41)
ANK1	Exon (ENST00000347528.8/286, exon 16 of 42)
ANK1	Exon (ENST00000347528.8/286, exon 6 of 42)
ANK1	Intron (ENST00000265709.13/286, intron 1 of 42)
ANK1	Intron (ENST00000265709.13/286, intron 1 of 42)
ANK2	Intron (ENST00000672356.1/287, intron 21 of 43)
ANK2	Distal Intergenic
ANK2	Distal Intergenic
ANK2	Intron (ENST00000672356.1/287, intron 1 of 43)
ANK2	Intron (ENST00000672356.1/287, intron 2 of 43)
ANK2	Distal Intergenic
ANK2	Promoter (<=1kb)
ANK2	Promoter (2-3kb)
ANK2	Distal Intergenic
ANK2	Distal Intergenic
ANK2	Intron (ENST00000672356.1/287, intron 2 of 43)
ANK3	Intron (ENST00000280772.7/288, intron 24 of 43)
ANK3	Intron (ENST00000280772.7/288, intron 25 of 43)
ANK3	Downstream (2-3kb)
ANK3	Promoter (2-3kb)
ANK3	Intron (ENST00000373827.6/288, intron 1 of 43)
ANK3	Intron (ENST00000373827.6/288, intron 1 of 43)
ANK3	Intron (ENST00000280772.7/288, intron 6 of 43)
ANK3	Intron (ENST00000373827.6/288, intron 2 of 43)
ANK3	Promoter (<=1kb)
ANKDD1A	Intron (ENST00000502574.1/80301, intron 5 of 5)
ANKDD1B	3' UTR
ANKDD1B	Intron (ENST00000672850.1/728780, intron 1 of 7)
ANKDD1B	Exon (ENST00000601380.3/728780, exon 2 of 14)
ANKEF1	Promoter (2-3kb)
ANKFN1	Intron (ENST00000653862.1/162282, intron 15 of 21)
ANKFN1	Exon (ENST00000624834.1/ENST00000624834.1, exon 1 of 1)
ANKFN1	Intron (ENST00000571972.1/ENST00000571972.1, intron 1 of 2)
ANKFN1	Promoter (2-3kb)
ANKFN1	Intron (ENST00000635860.1/162282, intron 10 of 12)
ANKFN1	Exon (ENST00000635860.1/162282, exon 11 of 13)
ANKFY1	Intron (ENST00000341657.9/51479, intron 1 of 24)
ANKFY1	Intron (ENST00000396981.6/7326, intron 5 of 5)
ANKFY1	Intron (ENST00000341657.9/51479, intron 3 of 24)
ANKFY1	Promoter (<=1kb)
ANKFY1	Promoter (<=1kb)
ANKFY1	Intron (ENST00000573984.1/124936, intron 3 of 3)
ANKH	Promoter (2-3kb)
ANKH	Distal Intergenic
ANKH	Intron (ENST00000284268.8/56172, intron 1 of 11)
ANKH	Distal Intergenic
ANKH	Distal Intergenic
ANKH	Distal Intergenic
ANKH	Distal Intergenic
ANKHD1	Intron (ENST00000616482.4/54882, intron 1 of 9)
ANKK1	Promoter (1-2kb)
ANKK1	Intron (ENST00000393020.5/54970, intron 21 of 21)
ANKLE2	Exon (ENST00000357997.10/23141, exon 2 of 13)
ANKLE2	Promoter (1-2kb)
ANKMY1	Promoter (2-3kb)
ANKMY2	Intron (ENST00000306999.7/57037, intron 1 of 9)
ANKMY2	Distal Intergenic
ANKRD1	3' UTR
ANKRD1	Distal Intergenic
ANKRD10	Intron (ENST00000267339.6/55608, intron 5 of 5)
ANKRD10	Promoter (1-2kb)
ANKRD10	Intron (ENST00000267339.6/55608, intron 4 of 5)
ANKRD11	Intron (ENST00000378330.7/29123, intron 3 of 13)
ANKRD11	Intron (ENST00000378330.7/29123, intron 1 of 13)
ANKRD11	Promoter (1-2kb)
ANKRD11	Promoter (2-3kb)
ANKRD11	Exon (ENST00000644139.1/29123, exon 3 of 5)
ANKRD11	Intron (ENST00000378330.7/29123, intron 3 of 13)
ANKRD11	Intron (ENST00000378330.7/29123, intron 3 of 13)
ANKRD11	Exon (ENST00000562211.2/ENST00000562211.2, exon 2 of 2)
ANKRD11	Intron (ENST00000378330.7/29123, intron 3 of 13)
ANKRD11	Intron (ENST00000378330.7/29123, intron 2 of 13)
ANKRD11	Promoter (<=1kb)
ANKRD13A	Promoter (1-2kb)
ANKRD13A	Promoter (2-3kb)
ANKRD13D	Promoter (<=1kb)
ANKRD17	Intron (ENST00000502790.1/ENST00000502790.1, intron 1 of 4)
ANKRD17	Intron (ENST00000502790.1/ENST00000502790.1, intron 2 of 4)
ANKRD17	Promoter (<=1kb)
ANKRD17	Intron (ENST00000358602.9/26057, intron 1 of 33)
ANKRD2	Intron (ENST00000370664.4/80019, intron 1 of 2)
ANKRD20A2	Promoter (<=1kb)
ANKRD20A8P	Exon (ENST00000424978.2/ENST00000424978.2, exon 1 of 1)
ANKRD23	Promoter (1-2kb)
ANKRD24	Promoter (<=1kb)
ANKRD24	Intron (ENST00000600132.5/170961, intron 2 of 21)
ANKRD24	Promoter (1-2kb)
ANKRD24	Exon (ENST00000600132.5/170961, exon 7 of 22)
ANKRD28	Intron (ENST00000624145.3/23243, intron 2 of 27)
ANKRD28	Promoter (<=1kb)
ANKRD29	Promoter (2-3kb)
ANKRD30A	Distal Intergenic
ANKRD31	Promoter (2-3kb)
ANKRD33	Distal Intergenic
ANKRD33	Promoter (2-3kb)
ANKRD33	Distal Intergenic
ANKRD33B	Intron (ENST00000296657.7/651746, intron 1 of 3)
ANKRD36	Promoter (<=1kb)
ANKRD36B	Promoter (<=1kb)
ANKRD36BP2	Promoter (<=1kb)
ANKRD36C	Promoter (<=1kb)
ANKRD44	3' UTR
ANKRD44	Intron (ENST00000424317.5/91526, intron 10 of 21)
ANKRD46	Distal Intergenic
ANKRD46	Intron (ENST00000665530.1/ENST00000665530.1, intron 1 of 1)
ANKRD46	Exon (ENST00000523784.1/ENST00000523784.1, exon 2 of 2)
ANKRD46	Intron (ENST00000664475.1/ENST00000664475.1, intron 1 of 1)
ANKRD50	Distal Intergenic
ANKRD52	Promoter (<=1kb)
ANKRD54	Promoter (<=1kb)
ANKRD55	Intron (ENST00000645512.1/ENST00000645512.1, intron 2 of 3)
ANKRD55	Intron (ENST00000341048.9/79722, intron 9 of 11)
ANKRD55	Intron (ENST00000645512.1/ENST00000645512.1, intron 2 of 3)
ANKRD55	Distal Intergenic
ANKRD55	Intron (ENST00000645512.1/ENST00000645512.1, intron 2 of 3)
ANKRD55	Distal Intergenic
ANKRD55	Intron (ENST00000645512.1/ENST00000645512.1, intron 2 of 3)
ANKRD55	Intron (ENST00000341048.9/79722, intron 6 of 11)
ANKRD55	Distal Intergenic
ANKRD55	Intron (ENST00000645512.1/ENST00000645512.1, intron 2 of 3)
ANKRD55	Promoter (<=1kb)
ANKRD55	Exon (ENST00000341048.9/79722, exon 4 of 12)
ANKRD55	Intron (ENST00000645512.1/ENST00000645512.1, intron 2 of 3)
ANKRD55	Exon (ENST00000644169.1/ENST00000644169.1, exon 1 of 4)
ANKRD55	Intron (ENST00000645512.1/ENST00000645512.1, intron 2 of 3)
ANKRD55	Intron (ENST00000341048.9/79722, intron 6 of 11)
ANKRD55	Distal Intergenic
ANKRD55	Distal Intergenic
ANKRD6	Promoter (1-2kb)
ANKRD6	Intron (ENST00000339746.9/22881, intron 1 of 15)
ANKRD6	Intron (ENST00000339746.9/22881, intron 1 of 15)
ANKRD6	Intron (ENST00000339746.9/22881, intron 2 of 15)
ANKRD6	Intron (ENST00000339746.9/22881, intron 3 of 15)
ANKRD6	Intron (ENST00000339746.9/22881, intron 2 of 15)
ANKRD6	Promoter (<=1kb)
ANKRD6	Intron (ENST00000339746.9/22881, intron 1 of 15)
ANKRD6	Intron (ENST00000339746.9/22881, intron 2 of 15)
ANKRD6	Promoter (<=1kb)
ANKRD66	Distal Intergenic
ANKRD7	Distal Intergenic
ANKRD7	Promoter (<=1kb)
ANKRD7	Distal Intergenic
ANKS1A	Intron (ENST00000360359.5/23294, intron 10 of 23)
ANKS1A	Intron (ENST00000360359.5/23294, intron 1 of 23)
ANKS1A	Intron (ENST00000360359.5/23294, intron 11 of 23)
ANKS1A	Intron (ENST00000360359.5/23294, intron 9 of 23)
ANKS1A	Intron (ENST00000360359.5/23294, intron 16 of 23)
ANKS1A	Intron (ENST00000360359.5/23294, intron 10 of 23)
ANKS1B	Intron (ENST00000549558.6/56899, intron 3 of 10)
ANKS1B	Intron (ENST00000547776.6/56899, intron 1 of 25)
ANKS6	Promoter (1-2kb)
ANKS6	Promoter (1-2kb)
ANKUB1	Promoter (<=1kb)
ANKUB1	Promoter (2-3kb)
ANKUB1	Intron (ENST00000446160.7/389161, intron 3 of 5)
ANLN	Distal Intergenic
ANLN	Distal Intergenic
ANLN	Intron (ENST00000435254.1/ENST00000435254.1, intron 1 of 3)
ANO10	Intron (ENST00000292246.8/55129, intron 11 of 12)
ANO10	Intron (ENST00000413397.5/55129, intron 1 of 3)
ANO10	Exon (ENST00000486959.1/ENST00000486959.1, exon 1 of 3)
ANO2	Promoter (<=1kb)
ANO2	Intron (ENST00000546188.5/57101, intron 3 of 24)
ANO3	Distal Intergenic
ANO3	Intron (ENST00000672621.1/63982, intron 1 of 27)
ANO4	Distal Intergenic
ANO4	Intron (ENST00000644049.1/121601, intron 16 of 29)
ANO5	Intron (ENST00000664026.1/ENST00000664026.1, intron 1 of 2)
ANO6	Intron (ENST00000426898.2/196527, intron 1 of 17)
ANO6	Intron (ENST00000426898.2/196527, intron 2 of 17)
ANO6	Intron (ENST00000426898.2/196527, intron 1 of 17)
ANO6	Intron (ENST00000426898.2/196527, intron 1 of 17)
ANO6	Intron (ENST00000426898.2/196527, intron 16 of 17)
ANO6	Intron (ENST00000256692.5/51054, intron 1 of 2)
ANO6	Intron (ENST00000426898.2/196527, intron 1 of 17)
ANO7	Promoter (2-3kb)
ANO8	Intron (ENST00000597643.5/57719, intron 16 of 17)
ANOS1	Exon (ENST00000670272.1/ENST00000670272.1, exon 1 of 5)
ANP32A	Distal Intergenic
ANP32AP1	Intron (ENST00000560386.5/89978, intron 3 of 3)
ANP32AP1	Promoter (1-2kb)
ANP32B	Intron (ENST00000339399.5/10541, intron 1 of 6)
ANP32C	Intron (ENST00000503008.5/55016, intron 1 of 7)
ANTXR1	Intron (ENST00000303714.8/84168, intron 1 of 17)
ANTXR2	Intron (ENST00000403729.7/118429, intron 11 of 16)
ANTXR2	Intron (ENST00000403729.7/118429, intron 7 of 16)
ANTXR2	Intron (ENST00000506286.1/118429, intron 2 of 6)
ANTXRL	Promoter (2-3kb)
ANXA1	Distal Intergenic
ANXA1	Promoter (<=1kb)
ANXA1	Promoter (2-3kb)
ANXA1	Distal Intergenic
ANXA1	Distal Intergenic
ANXA10	Distal Intergenic
ANXA11	Promoter (<=1kb)
ANXA11	Intron (ENST00000422982.8/311, intron 1 of 15)
ANXA11	Promoter (<=1kb)
ANXA13	Intron (ENST00000419625.6/312, intron 2 of 10)
ANXA13	Exon (ENST00000419625.6/312, exon 7 of 11)
ANXA2	Intron (ENST00000396024.7/302, intron 4 of 13)
ANXA2	Distal Intergenic
ANXA2	Promoter (2-3kb)
ANXA2	Intron (ENST00000396024.7/302, intron 6 of 13)
ANXA2	Distal Intergenic
ANXA2	Promoter (<=1kb)
ANXA2	Promoter (1-2kb)
ANXA2R	Promoter (1-2kb)
ANXA3	Intron (ENST00000512884.5/306, intron 2 of 11)
ANXA3	Intron (ENST00000512884.5/306, intron 2 of 11)
ANXA3	Promoter (1-2kb)
ANXA3	Intron (ENST00000512884.5/306, intron 2 of 11)
ANXA3	Promoter (2-3kb)
ANXA3	Intron (ENST00000512884.5/306, intron 2 of 11)
ANXA4	Intron (ENST00000418066.2/307, intron 3 of 3)
ANXA4	Intron (ENST00000477632.5/307, intron 3 of 11)
ANXA4	Promoter (1-2kb)
ANXA4	Intron (ENST00000418066.2/307, intron 3 of 3)
ANXA4	Promoter (1-2kb)
ANXA4	Promoter (<=1kb)
ANXA4	Intron (ENST00000418066.2/307, intron 1 of 3)
ANXA4	Intron (ENST00000418066.2/307, intron 1 of 3)
ANXA5	Promoter (2-3kb)
ANXA5	Intron (ENST00000296511.10/308, intron 2 of 12)
ANXA8L1	Promoter (2-3kb)
AOAH-IT1	Promoter (<=1kb)
AOC1	Intron (ENST00000493429.5/26, intron 2 of 6)
AOPEP	Intron (ENST00000297979.9/84909, intron 11 of 14)
AOPEP	Intron (ENST00000297979.9/84909, intron 5 of 14)
AOPEP	Intron (ENST00000277198.6/84909, intron 5 of 7)
AOPEP	Distal Intergenic
AOPEP	Promoter (1-2kb)
AOPEP	Distal Intergenic
AOPEP	Intron (ENST00000277198.6/84909, intron 5 of 7)
AOPEP	Intron (ENST00000277198.6/84909, intron 5 of 7)
AOPEP	Intron (ENST00000277198.6/84909, intron 5 of 7)
AOPEP	Intron (ENST00000277198.6/84909, intron 3 of 7)
AOPEP	Intron (ENST00000277198.6/84909, intron 5 of 7)
AOPEP	Promoter (<=1kb)
AOPEP	Promoter (<=1kb)
AOPEP	Promoter (2-3kb)
AOX1	Intron (ENST00000374700.7/316, intron 25 of 34)
AP1AR	Exon (ENST00000610220.1/ENST00000610220.1, exon 1 of 1)
AP1B1	Intron (ENST00000357586.6/162, intron 11 of 22)
AP1B1	Promoter (2-3kb)
AP1B1	Promoter (2-3kb)
AP1G1	Promoter (2-3kb)
AP1M1	Distal Intergenic
AP1M2	Distal Intergenic
AP1M2	Promoter (<=1kb)
AP1S1	Promoter (1-2kb)
AP1S1	Distal Intergenic
AP1S3	Intron (ENST00000650969.1/130340, intron 12 of 16)
AP1S3	Distal Intergenic
AP1S3	Intron (ENST00000650969.1/130340, intron 1 of 16)
AP2A1	Intron (ENST00000354293.9/160, intron 1 of 22)
AP2A1	Intron (ENST00000354293.9/160, intron 1 of 22)
AP2A2	Promoter (<=1kb)
AP2A2	Intron (ENST00000529818.5/161, intron 1 of 4)
AP2B1	Promoter (2-3kb)
AP2B1	Promoter (2-3kb)
AP2B1	Promoter (<=1kb)
AP2M1	Promoter (2-3kb)
AP2S1	Distal Intergenic
AP2S1	Distal Intergenic
AP2S1	Promoter (1-2kb)
AP3B1	Intron (ENST00000255194.10/8546, intron 11 of 26)
AP3B1	Intron (ENST00000255194.10/8546, intron 2 of 26)
AP3B1	Intron (ENST00000255194.10/8546, intron 2 of 26)
AP3B1	Intron (ENST00000255194.10/8546, intron 2 of 26)
AP3B1	Intron (ENST00000255194.10/8546, intron 7 of 26)
AP3B1	Intron (ENST00000255194.10/8546, intron 22 of 26)
AP3B2	Promoter (<=1kb)
AP3B2	3' UTR
AP3D1	Intron (ENST00000398665.8/84444, intron 1 of 27)
AP3D1	Intron (ENST00000398665.8/84444, intron 3 of 27)
AP3D1	Exon (ENST00000345016.9/8943, exon 4 of 30)
AP3M2	Distal Intergenic
AP3M2	Distal Intergenic
AP3S2	Promoter (<=1kb)
AP3S2	Promoter (<=1kb)
AP4E1	Intron (ENST00000617693.4/ENST00000617693.4, intron 3 of 3)
AP4E1	Intron (ENST00000617693.4/ENST00000617693.4, intron 1 of 3)
AP4E1	Intron (ENST00000617693.4/ENST00000617693.4, intron 2 of 3)
AP4S1	Intron (ENST00000557346.5/11154, intron 1 of 5)
AP4S1	Intron (ENST00000557346.5/11154, intron 1 of 5)
AP4S1	Intron (ENST00000557346.5/11154, intron 1 of 5)
AP4S1	Intron (ENST00000557346.5/11154, intron 1 of 5)
AP4S1	Intron (ENST00000557346.5/11154, intron 3 of 5)
AP4S1	Intron (ENST00000557346.5/11154, intron 1 of 5)
AP5Z1	Downstream (1-2kb)
APBA2	Exon (ENST00000560531.1/ENST00000560531.1, exon 1 of 2)
APBA2	Promoter (<=1kb)
APBB1IP	Distal Intergenic
APBB1IP	Promoter (<=1kb)
APBB1IP	Intron (ENST00000376236.9/54518, intron 2 of 14)
APBB1IP	Intron (ENST00000376236.9/54518, intron 2 of 14)
APBB1IP	Distal Intergenic
APBB1IP	Distal Intergenic
APBB2	Intron (ENST00000508593.6/323, intron 10 of 17)
APBB2	Intron (ENST00000508593.6/323, intron 2 of 17)
APBB2	Intron (ENST00000508593.6/323, intron 4 of 17)
APBB2	Intron (ENST00000508593.6/323, intron 1 of 17)
APBB2	Intron (ENST00000508593.6/323, intron 1 of 17)
APBB2	Promoter (1-2kb)
APBB2	Intron (ENST00000508593.6/323, intron 2 of 17)
APBB2	Intron (ENST00000508593.6/323, intron 1 of 17)
APBB2	Intron (ENST00000508593.6/323, intron 4 of 17)
APBB2	Intron (ENST00000508593.6/323, intron 5 of 17)
APBB2	Intron (ENST00000508593.6/323, intron 2 of 17)
APBB2	Intron (ENST00000508593.6/323, intron 10 of 17)
APC	Intron (ENST00000507379.5/324, intron 5 of 13)
APC	Distal Intergenic
APC2	Promoter (1-2kb)
APCS	Exon (ENST00000289731.2/ENST00000289731.2, exon 1 of 1)
APELA	Distal Intergenic
APH1B	Intron (ENST00000558990.5/51762, intron 5 of 6)
APLN	Distal Intergenic
APLN	Distal Intergenic
APLNR	Downstream (2-3kb)
APLNR	Distal Intergenic
APLNR	Distal Intergenic
APLP2	Distal Intergenic
APLP2	Intron (ENST00000650012.1/334, intron 2 of 18)
APMAP	Promoter (1-2kb)
APOB	Promoter (1-2kb)
APOB	Distal Intergenic
APOBEC1	Intron (ENST00000467171.2/339, intron 1 of 3)
APOBEC1	Promoter (1-2kb)
APOBEC1	Promoter (2-3kb)
APOBEC1	Distal Intergenic
APOBEC1	Distal Intergenic
APOBEC3A	Exon (ENST00000450216.1/ENST00000450216.1, exon 2 of 2)
APOBEC3B-AS1	Promoter (<=1kb)
APOBEC3D	Intron (ENST00000381568.9/140564, intron 4 of 6)
APOBEC3F	Promoter (<=1kb)
APOBEC3F	Exon (ENST00000308521.10/200316, exon 6 of 7)
APOBEC3G	Distal Intergenic
APOBEC3G	Promoter (2-3kb)
APOBEC3H	Distal Intergenic
APOBEC3H	Distal Intergenic
APOC3	Promoter (<=1kb)
APOC3	Promoter (1-2kb)
APOC3	Promoter (2-3kb)
APOD	Downstream (1-2kb)
APOD	Distal Intergenic
APOF	Exon (ENST00000615621.1/ENST00000615621.1, exon 1 of 1)
APOL3	Distal Intergenic
APOL4	Distal Intergenic
APOL6	5' UTR
APOO	Intron (ENST00000633432.1/79135, intron 2 of 3)
APP	Promoter (<=1kb)
APP	Distal Intergenic
APP	Intron (ENST00000354192.7/351, intron 1 of 14)
APP	Distal Intergenic
APPBP2	Intron (ENST00000559739.1/ENST00000559739.1, intron 2 of 4)
APPBP2	Intron (ENST00000083182.8/10513, intron 1 of 12)
APPL2	Intron (ENST00000548458.6/387882, intron 1 of 6)
APRT	Promoter (<=1kb)
AQP1	Promoter (1-2kb)
AQP1	Promoter (<=1kb)
AQP1	Intron (ENST00000458257.5/100526825, intron 11 of 19)
AQP1	Intron (ENST00000509504.2/358, intron 7 of 10)
AQP1	Intron (ENST00000458257.5/100526825, intron 19 of 19)
AQP10	Promoter (<=1kb)
AQP11	Intron (ENST00000526761.5/1207, intron 4 of 5)
AQP11	Intron (ENST00000526761.5/1207, intron 4 of 5)
AQP3	Distal Intergenic
AQP3	Promoter (1-2kb)
AQP3	Distal Intergenic
AQP3	Distal Intergenic
AQP4	3' UTR
AQP4-AS1	Intron (ENST00000582605.5/147429, intron 3 of 5)
AQP4-AS1	Intron (ENST00000668155.1/147429, intron 1 of 2)
AQP4-AS1	Promoter (<=1kb)
AQP4-AS1	Intron (ENST00000580191.5/284252, intron 1 of 4)
AQP4-AS1	Intron (ENST00000582605.5/147429, intron 3 of 5)
AQP4-AS1	Intron (ENST00000668155.1/147429, intron 1 of 2)
AQP4-AS1	Intron (ENST00000668155.1/147429, intron 2 of 2)
AQP4-AS1	Intron (ENST00000582605.5/147429, intron 3 of 5)
AQP4-AS1	Promoter (<=1kb)
AQP4-AS1	Intron (ENST00000582605.5/147429, intron 3 of 5)
AQP6	Intron (ENST00000548961.5/29127, intron 2 of 2)
AQP6	Promoter (1-2kb)
AQP7	Promoter (<=1kb)
AQP7	Promoter (<=1kb)
AQP9	Intron (ENST00000558231.5/8854, intron 1 of 12)
AQR	Intron (ENST00000156471.10/9716, intron 16 of 34)
AQR	Distal Intergenic
AR	Distal Intergenic
AR	Distal Intergenic
ARAF	Distal Intergenic
ARAP1	Intron (ENST00000359373.9/116985, intron 2 of 33)
ARAP2	Distal Intergenic
ARAP2	Intron (ENST00000303965.9/116984, intron 19 of 32)
ARAP2	Intron (ENST00000503225.5/116984, intron 1 of 12)
ARAP2	Promoter (<=1kb)
ARAP3	Promoter (<=1kb)
ARF1	Promoter (<=1kb)
ARF6	Distal Intergenic
ARF6	Distal Intergenic
ARFGEF1	Distal Intergenic
ARFGEF1	Distal Intergenic
ARFGEF1	3' UTR
ARFGEF1	Promoter (<=1kb)
ARFGEF1	Distal Intergenic
ARFGEF1	Distal Intergenic
ARFGEF2	Intron (ENST00000371917.5/10564, intron 14 of 38)
ARFGEF2	Promoter (1-2kb)
ARFIP1	Intron (ENST00000451320.6/27236, intron 2 of 8)
ARFIP1	Intron (ENST00000451320.6/27236, intron 1 of 8)
ARG1	Intron (ENST00000672052.1/383, intron 1 of 4)
ARG1	Intron (ENST00000672052.1/383, intron 1 of 4)
ARG1	Distal Intergenic
ARG2	Intron (ENST00000261783.4/384, intron 2 of 7)
ARG2	Promoter (<=1kb)
ARGFX	Intron (ENST00000334384.5/503582, intron 2 of 4)
ARGFX	Distal Intergenic
ARGFX	Distal Intergenic
ARHGAP1	Promoter (1-2kb)
ARHGAP10	Intron (ENST00000336498.8/79658, intron 13 of 22)
ARHGAP10	Distal Intergenic
ARHGAP10	Intron (ENST00000336498.8/79658, intron 18 of 22)
ARHGAP10	Intron (ENST00000510379.1/79658, intron 3 of 4)
ARHGAP10	Distal Intergenic
ARHGAP10	Intron (ENST00000336498.8/79658, intron 18 of 22)
ARHGAP10	Promoter (<=1kb)
ARHGAP10	Distal Intergenic
ARHGAP10	Intron (ENST00000510379.1/79658, intron 1 of 4)
ARHGAP10	Intron (ENST00000510379.1/79658, intron 1 of 4)
ARHGAP10	Intron (ENST00000510379.1/79658, intron 1 of 4)
ARHGAP10	Intron (ENST00000510379.1/79658, intron 1 of 4)
ARHGAP10	Intron (ENST00000510379.1/79658, intron 1 of 4)
ARHGAP10	Intron (ENST00000336498.8/79658, intron 18 of 22)
ARHGAP12	Distal Intergenic
ARHGAP12	Promoter (<=1kb)
ARHGAP12	Distal Intergenic
ARHGAP12	Distal Intergenic
ARHGAP12	Intron (ENST00000344936.7/94134, intron 1 of 19)
ARHGAP12	Distal Intergenic
ARHGAP12	Intron (ENST00000344936.7/94134, intron 3 of 19)
ARHGAP12	Intron (ENST00000344936.7/94134, intron 13 of 19)
ARHGAP12	Intron (ENST00000344936.7/94134, intron 12 of 19)
ARHGAP12	Distal Intergenic
ARHGAP12	Distal Intergenic
ARHGAP15	Promoter (<=1kb)
ARHGAP17	Intron (ENST00000289968.11/55114, intron 1 of 19)
ARHGAP17	Promoter (1-2kb)
ARHGAP17	Intron (ENST00000289968.11/55114, intron 1 of 19)
ARHGAP18	Intron (ENST00000368149.3/93663, intron 1 of 14)
ARHGAP18	Intron (ENST00000665046.1/ENST00000665046.1, intron 1 of 9)
ARHGAP18	Intron (ENST00000665046.1/ENST00000665046.1, intron 2 of 9)
ARHGAP18	Intron (ENST00000368149.3/93663, intron 2 of 14)
ARHGAP18	Intron (ENST00000368149.3/93663, intron 8 of 14)
ARHGAP18	Intron (ENST00000368149.3/93663, intron 1 of 14)
ARHGAP18	Distal Intergenic
ARHGAP18	Distal Intergenic
ARHGAP18	Distal Intergenic
ARHGAP18	Intron (ENST00000368149.3/93663, intron 1 of 14)
ARHGAP19	Promoter (1-2kb)
ARHGAP19	Intron (ENST00000479633.2/100533184, intron 3 of 14)
ARHGAP19	Promoter (1-2kb)
ARHGAP20	Distal Intergenic
ARHGAP22	Promoter (2-3kb)
ARHGAP22	Promoter (1-2kb)
ARHGAP22	Intron (ENST00000249601.8/58504, intron 3 of 9)
ARHGAP22	Intron (ENST00000249601.8/58504, intron 2 of 9)
ARHGAP22	Intron (ENST00000249601.8/58504, intron 4 of 9)
ARHGAP22	Promoter (<=1kb)
ARHGAP22	Intron (ENST00000249601.8/58504, intron 3 of 9)
ARHGAP23	Intron (ENST00000622683.5/57636, intron 6 of 23)
ARHGAP23	Intron (ENST00000633445.1/57636, intron 1 of 4)
ARHGAP24	Distal Intergenic
ARHGAP24	Distal Intergenic
ARHGAP24	Intron (ENST00000395184.6/83478, intron 5 of 9)
ARHGAP24	Distal Intergenic
ARHGAP24	Promoter (2-3kb)
ARHGAP24	Intron (ENST00000395184.6/83478, intron 5 of 9)
ARHGAP24	Intron (ENST00000395184.6/83478, intron 1 of 9)
ARHGAP24	Promoter (2-3kb)
ARHGAP24	Intron (ENST00000395184.6/83478, intron 5 of 9)
ARHGAP25	Intron (ENST00000463483.5/9938, intron 2 of 7)
ARHGAP25	Intron (ENST00000463483.5/9938, intron 2 of 7)
ARHGAP25	Intron (ENST00000463483.5/9938, intron 2 of 7)
ARHGAP25	Intron (ENST00000655209.1/ENST00000655209.1, intron 3 of 3)
ARHGAP25	Intron (ENST00000463483.5/9938, intron 2 of 7)
ARHGAP26	Intron (ENST00000645722.2/23092, intron 12 of 22)
ARHGAP26	Distal Intergenic
ARHGAP26	3' UTR
ARHGAP26	Intron (ENST00000645722.2/23092, intron 20 of 22)
ARHGAP26	Intron (ENST00000645722.2/23092, intron 17 of 22)
ARHGAP26	Distal Intergenic
ARHGAP26	Promoter (1-2kb)
ARHGAP26	Intron (ENST00000645722.2/23092, intron 11 of 22)
ARHGAP26	Intron (ENST00000645722.2/23092, intron 17 of 22)
ARHGAP26	Promoter (1-2kb)
ARHGAP26	Intron (ENST00000645722.2/23092, intron 17 of 22)
ARHGAP26	Intron (ENST00000645722.2/23092, intron 17 of 22)
ARHGAP27	Promoter (1-2kb)
ARHGAP27P1-BPTFP1-KPNA2P3	Distal Intergenic
ARHGAP28	Intron (ENST00000383472.8/79822, intron 1 of 17)
ARHGAP28	Distal Intergenic
ARHGAP28	Distal Intergenic
ARHGAP28	Intron (ENST00000383472.8/79822, intron 1 of 17)
ARHGAP28	Distal Intergenic
ARHGAP28	Intron (ENST00000383472.8/79822, intron 1 of 17)
ARHGAP28	Distal Intergenic
ARHGAP28	Distal Intergenic
ARHGAP28	Intron (ENST00000383472.8/79822, intron 1 of 17)
ARHGAP28	Intron (ENST00000383472.8/79822, intron 1 of 17)
ARHGAP28	Distal Intergenic
ARHGAP28	Promoter (2-3kb)
ARHGAP29	Intron (ENST00000660441.1/ENST00000660441.1, intron 2 of 3)
ARHGAP29	Intron (ENST00000660441.1/ENST00000660441.1, intron 2 of 3)
ARHGAP29	Promoter (<=1kb)
ARHGAP29	Intron (ENST00000552844.5/9411, intron 12 of 25)
ARHGAP29	Exon (ENST00000660441.1/ENST00000660441.1, exon 4 of 4)
ARHGAP29	Intron (ENST00000660441.1/ENST00000660441.1, intron 2 of 3)
ARHGAP31	Intron (ENST00000264245.9/57514, intron 3 of 11)
ARHGAP31	Intron (ENST00000264245.9/57514, intron 1 of 11)
ARHGAP31	Intron (ENST00000264245.9/57514, intron 1 of 11)
ARHGAP31	Intron (ENST00000264245.9/57514, intron 1 of 11)
ARHGAP31	Intron (ENST00000264245.9/57514, intron 1 of 11)
ARHGAP31-AS1	Intron (ENST00000264245.9/57514, intron 1 of 11)
ARHGAP32	Promoter (1-2kb)
ARHGAP32	Exon (ENST00000531501.2/ENST00000531501.2, exon 1 of 1)
ARHGAP32	Intron (ENST00000310343.13/9743, intron 5 of 21)
ARHGAP32	Distal Intergenic
ARHGAP32	Intron (ENST00000310343.13/9743, intron 5 of 21)
ARHGAP32	Intron (ENST00000310343.13/9743, intron 5 of 21)
ARHGAP35	Intron (ENST00000672722.1/2909, intron 1 of 6)
ARHGAP35	Exon (ENST00000624074.1/ENST00000624074.1, exon 1 of 1)
ARHGAP35	Intron (ENST00000672722.1/2909, intron 1 of 6)
ARHGAP4	Promoter (2-3kb)
ARHGAP40	Distal Intergenic
ARHGAP42	Distal Intergenic
ARHGAP42	Distal Intergenic
ARHGAP42	Intron (ENST00000298815.13/143872, intron 5 of 23)
ARHGAP42	Downstream (2-3kb)
ARHGAP42	Intron (ENST00000298815.13/143872, intron 4 of 23)
ARHGAP42	Intron (ENST00000298815.13/143872, intron 1 of 23)
ARHGAP42	Intron (ENST00000298815.13/143872, intron 1 of 23)
ARHGAP42	Intron (ENST00000298815.13/143872, intron 1 of 23)
ARHGAP42	Promoter (<=1kb)
ARHGAP42	Intron (ENST00000298815.13/143872, intron 4 of 23)
ARHGAP42	Promoter (1-2kb)
ARHGAP44	Intron (ENST00000379672.10/9912, intron 1 of 20)
ARHGAP44	Intron (ENST00000379672.10/9912, intron 1 of 20)
ARHGAP6	Intron (ENST00000495242.5/395, intron 1 of 14)
ARHGAP6	Intron (ENST00000495242.5/395, intron 1 of 14)
ARHGAP6	Intron (ENST00000380736.5/395, intron 1 of 12)
ARHGAP6	Intron (ENST00000495242.5/395, intron 1 of 14)
ARHGAP6	Intron (ENST00000495242.5/395, intron 1 of 14)
ARHGAP8	Exon (ENST00000396103.7/112885, exon 9 of 13)
ARHGAP8	Intron (ENST00000361473.9/553158, intron 4 of 14)
ARHGAP8	Intron (ENST00000361473.9/553158, intron 10 of 14)
ARHGAP8	Intron (ENST00000361473.9/553158, intron 4 of 14)
ARHGAP8	Intron (ENST00000361473.9/553158, intron 4 of 14)
ARHGDIB	Promoter (<=1kb)
ARHGDIB	Promoter (1-2kb)
ARHGDIB	Promoter (<=1kb)
ARHGDIB	Promoter (<=1kb)
ARHGDIB	Intron (ENST00000228945.9/397, intron 1 of 5)
ARHGEF10	Intron (ENST00000635855.1/9639, intron 2 of 29)
ARHGEF10	5' UTR
ARHGEF10	Intron (ENST00000635855.1/9639, intron 26 of 29)
ARHGEF10	Intron (ENST00000635855.1/9639, intron 3 of 29)
ARHGEF10	Intron (ENST00000635855.1/9639, intron 2 of 29)
ARHGEF10L	Intron (ENST00000361221.8/55160, intron 4 of 28)
ARHGEF10L	Promoter (2-3kb)
ARHGEF11	Intron (ENST00000368194.7/9826, intron 1 of 40)
ARHGEF11	Intron (ENST00000368194.7/9826, intron 15 of 40)
ARHGEF11	Intron (ENST00000368194.7/9826, intron 1 of 40)
ARHGEF12	Promoter (2-3kb)
ARHGEF15	Distal Intergenic
ARHGEF18	Intron (ENST00000668164.1/23370, intron 2 of 20)
ARHGEF18	Promoter (2-3kb)
ARHGEF18	Intron (ENST00000668164.1/23370, intron 2 of 20)
ARHGEF18	Intron (ENST00000668164.1/23370, intron 2 of 20)
ARHGEF18	Intron (ENST00000668164.1/23370, intron 2 of 20)
ARHGEF18	Intron (ENST00000668164.1/23370, intron 2 of 20)
ARHGEF18	Intron (ENST00000668164.1/23370, intron 2 of 20)
ARHGEF18	Intron (ENST00000668164.1/23370, intron 2 of 20)
ARHGEF19	Distal Intergenic
ARHGEF2	Intron (ENST00000462460.6/9181, intron 4 of 25)
ARHGEF2	Promoter (2-3kb)
ARHGEF26	Exon (ENST00000356448.8/26084, exon 10 of 15)
ARHGEF26	Intron (ENST00000356448.8/26084, intron 7 of 14)
ARHGEF26	Promoter (2-3kb)
ARHGEF26	Intron (ENST00000356448.8/26084, intron 4 of 14)
ARHGEF26	Intron (ENST00000356448.8/26084, intron 12 of 14)
ARHGEF26	Intron (ENST00000356448.8/26084, intron 4 of 14)
ARHGEF26	Intron (ENST00000356448.8/26084, intron 12 of 14)
ARHGEF26-AS1	Intron (ENST00000491862.6/100507524, intron 2 of 3)
ARHGEF26-AS1	Intron (ENST00000491862.6/100507524, intron 2 of 3)
ARHGEF28	Distal Intergenic
ARHGEF28	Distal Intergenic
ARHGEF28	Intron (ENST00000296794.10/64283, intron 1 of 34)
ARHGEF28	Promoter (<=1kb)
ARHGEF28	Intron (ENST00000296794.10/64283, intron 2 of 34)
ARHGEF28	Intron (ENST00000296794.10/64283, intron 9 of 34)
ARHGEF3	Intron (ENST00000338458.8/50650, intron 4 of 12)
ARHGEF3	Intron (ENST00000338458.8/50650, intron 4 of 12)
ARHGEF3	Distal Intergenic
ARHGEF3	Intron (ENST00000338458.8/50650, intron 2 of 12)
ARHGEF3	Intron (ENST00000338458.8/50650, intron 3 of 12)
ARHGEF3	Intron (ENST00000338458.8/50650, intron 2 of 12)
ARHGEF3	Intron (ENST00000338458.8/50650, intron 3 of 12)
ARHGEF3	Intron (ENST00000338458.8/50650, intron 4 of 12)
ARHGEF3	3' UTR
ARHGEF3	Intron (ENST00000338458.8/50650, intron 2 of 12)
ARHGEF3	Intron (ENST00000338458.8/50650, intron 3 of 12)
ARHGEF3	Intron (ENST00000338458.8/50650, intron 2 of 12)
ARHGEF3	Intron (ENST00000338458.8/50650, intron 2 of 12)
ARHGEF3	Intron (ENST00000338458.8/50650, intron 3 of 12)
ARHGEF3	Intron (ENST00000338458.8/50650, intron 2 of 12)
ARHGEF33	Exon (ENST00000409978.6/100271715, exon 8 of 18)
ARHGEF37	Intron (ENST00000333677.7/389337, intron 3 of 12)
ARHGEF37	Intron (ENST00000505810.5/389337, intron 1 of 2)
ARHGEF37	Promoter (1-2kb)
ARHGEF37	Promoter (<=1kb)
ARHGEF37	Distal Intergenic
ARHGEF37	3' UTR
ARHGEF38	Intron (ENST00000265154.6/54848, intron 3 of 3)
ARHGEF4	Promoter (1-2kb)
ARHGEF4	Promoter (<=1kb)
ARHGEF5	Distal Intergenic
ARHGEF6	Intron (ENST00000370620.5/9459, intron 5 of 20)
ARHGEF6	Promoter (<=1kb)
ARHGEF7	Promoter (2-3kb)
ARHGEF7	Promoter (1-2kb)
ARHGEF7	Promoter (<=1kb)
ARHGEF9	Intron (ENST00000253401.10/23229, intron 4 of 9)
ARID1A	Promoter (<=1kb)
ARID1A	Distal Intergenic
ARID1B	Promoter (<=1kb)
ARID1B	Promoter (1-2kb)
ARID1B	Exon (ENST00000402808.1/ENST00000402808.1, exon 1 of 1)
ARID1B	Distal Intergenic
ARID1B	Intron (ENST00000346085.10/57492, intron 6 of 20)
ARID1B	Intron (ENST00000346085.10/57492, intron 6 of 20)
ARID1B	Distal Intergenic
ARID1B	Distal Intergenic
ARID1B	Promoter (<=1kb)
ARID1B	Distal Intergenic
ARID1B	Exon (ENST00000406202.2/ENST00000406202.2, exon 1 of 2)
ARID1B	Intron (ENST00000346085.10/57492, intron 6 of 20)
ARID1B	Intron (ENST00000346085.10/57492, intron 3 of 20)
ARID1B	Intron (ENST00000346085.10/57492, intron 13 of 20)
ARID1B	Intron (ENST00000346085.10/57492, intron 3 of 20)
ARID1B	Intron (ENST00000346085.10/57492, intron 3 of 20)
ARID1B	Intron (ENST00000346085.10/57492, intron 13 of 20)
ARID1B	Promoter (<=1kb)
ARID2	Exon (ENST00000605379.1/ENST00000605379.1, exon 1 of 1)
ARID2	Intron (ENST00000334344.11/196528, intron 3 of 20)
ARID3A	Intron (ENST00000263620.8/1820, intron 3 of 8)
ARID3A	Promoter (<=1kb)
ARID3A	Exon (ENST00000613285.1/ENST00000613285.1, exon 1 of 2)
ARID3B	Intron (ENST00000346246.9/10620, intron 4 of 8)
ARID3B	Intron (ENST00000346246.9/10620, intron 2 of 8)
ARID3B	Promoter (1-2kb)
ARID3B	Promoter (1-2kb)
ARID4A	Promoter (<=1kb)
ARID5A	Distal Intergenic
ARID5A	Distal Intergenic
ARID5A	Distal Intergenic
ARID5B	Distal Intergenic
ARID5B	Distal Intergenic
ARID5B	Exon (ENST00000279873.12/84159, exon 10 of 10)
ARID5B	Distal Intergenic
ARID5B	Promoter (<=1kb)
ARID5B	Promoter (<=1kb)
ARID5B	Intron (ENST00000644638.1/84159, intron 2 of 4)
ARIH1	Promoter (<=1kb)
ARL10	Promoter (2-3kb)
ARL14	Distal Intergenic
ARL14EP	Downstream (2-3kb)
ARL15	Intron (ENST00000504924.6/54622, intron 1 of 4)
ARL15	Intron (ENST00000504924.6/54622, intron 1 of 4)
ARL15	Intron (ENST00000504924.6/54622, intron 1 of 4)
ARL15	Intron (ENST00000504924.6/54622, intron 1 of 4)
ARL15	Intron (ENST00000504924.6/54622, intron 1 of 4)
ARL15	Intron (ENST00000504924.6/54622, intron 1 of 4)
ARL2	Distal Intergenic
ARL3	Intron (ENST00000260746.6/403, intron 2 of 5)
ARL4A	3' UTR
ARL4A	Distal Intergenic
ARL4A	Intron (ENST00000639998.1/ENST00000639998.1, intron 3 of 7)
ARL4D	Promoter (2-3kb)
ARL4D	Distal Intergenic
ARL5B	Exon (ENST00000654305.1/ENST00000654305.1, exon 2 of 3)
ARL5B	Intron (ENST00000654305.1/ENST00000654305.1, intron 1 of 2)
ARL5C	Promoter (<=1kb)
ARL6IP4	Exon (ENST00000320201.8/57605, exon 21 of 25)
ARL6IP4	Promoter (<=1kb)
ARL6IP5	Promoter (1-2kb)
ARL6IP5	Promoter (<=1kb)
ARL6IP6	Distal Intergenic
ARL6IP6	Distal Intergenic
ARL6IP6	Distal Intergenic
ARL6IP6	Distal Intergenic
ARL6IP6	Distal Intergenic
ARL6IP6	Distal Intergenic
ARL8A	Promoter (<=1kb)
ARL8B	Exon (ENST00000426903.1/ENST00000426903.1, exon 3 of 6)
ARL8B	Intron (ENST00000611208.4/55207, intron 1 of 6)
ARL8B	Intron (ENST00000611208.4/55207, intron 1 of 6)
ARL8B	Distal Intergenic
ARL8B	Distal Intergenic
ARL8B	Promoter (1-2kb)
ARMC2	Intron (ENST00000368972.7/84071, intron 16 of 16)
ARMC3	Distal Intergenic
ARMC3	Intron (ENST00000655837.1/ENST00000655837.1, intron 2 of 4)
ARMC3	Distal Intergenic
ARMC3	Distal Intergenic
ARMC3	Distal Intergenic
ARMC3	Distal Intergenic
ARMC4	Promoter (2-3kb)
ARMC4	Intron (ENST00000673384.1/55130, intron 14 of 17)
ARMC7	Intron (ENST00000580123.5/9121, intron 5 of 6)
ARMC8	Intron (ENST00000538260.5/25852, intron 5 of 20)
ARMC9	3' UTR
ARMC9	Distal Intergenic
ARMC9	Distal Intergenic
ARMC9	Intron (ENST00000349938.8/80210, intron 7 of 20)
ARMCX3	Promoter (<=1kb)
ARMCX4	Intron (ENST00000433011.5/100131755, intron 2 of 15)
ARMCX5	Promoter (<=1kb)
ARMCX5-GPRASP2	Promoter (<=1kb)
ARMCX6	Promoter (<=1kb)
ARMH1	Intron (ENST00000424484.5/339541, intron 4 of 5)
ARMH3	Intron (ENST00000370033.9/79591, intron 19 of 25)
ARMH3	Promoter (2-3kb)
ARMH3	Intron (ENST00000370033.9/79591, intron 23 of 25)
ARMH3	Intron (ENST00000370033.9/79591, intron 20 of 25)
ARMH3	Intron (ENST00000370033.9/79591, intron 23 of 25)
ARMH4	Promoter (<=1kb)
ARMH4	Promoter (2-3kb)
ARMH4	Intron (ENST00000267485.7/145407, intron 5 of 7)
ARMH4	Intron (ENST00000267485.7/145407, intron 5 of 7)
ARMH4	Intron (ENST00000267485.7/145407, intron 4 of 7)
ARNT2	Intron (ENST00000303329.9/9915, intron 5 of 18)
ARNT2	Intron (ENST00000529181.1/9915, intron 3 of 4)
ARNT2	Intron (ENST00000303329.9/9915, intron 8 of 18)
ARNT2	Promoter (<=1kb)
ARNT2	Intron (ENST00000529181.1/9915, intron 2 of 4)
ARNT2	Intron (ENST00000303329.9/9915, intron 5 of 18)
ARNT2	Exon (ENST00000548231.1/ENST00000548231.1, exon 3 of 3)
ARNT2	Intron (ENST00000303329.9/9915, intron 8 of 18)
ARNT2	Intron (ENST00000303329.9/9915, intron 5 of 18)
ARNTL	Distal Intergenic
ARNTL	Distal Intergenic
ARNTL	Promoter (2-3kb)
ARNTL2	Intron (ENST00000544915.5/56938, intron 1 of 15)
ARNTL2	Promoter (<=1kb)
ARPC1A	Promoter (<=1kb)
ARPC1B	Intron (ENST00000640784.1/ENST00000640784.1, intron 1 of 3)
ARPC1B	Promoter (<=1kb)
ARPC1B	Intron (ENST00000638617.1/10095, intron 8 of 16)
ARPC2	Promoter (<=1kb)
ARPC2	Promoter (1-2kb)
ARPC4	Promoter (<=1kb)
ARPC5	3' UTR
ARPC5L	Promoter (<=1kb)
ARPP21	Distal Intergenic
ARPP21	Distal Intergenic
ARPP21	Distal Intergenic
ARRB1	Intron (ENST00000420843.7/408, intron 1 of 15)
ARRB1	Promoter (<=1kb)
ARRB1	Promoter (1-2kb)
ARRB1	Promoter (<=1kb)
ARRB1	Promoter (<=1kb)
ARRB1	Distal Intergenic
ARRB2	Promoter (1-2kb)
ARRDC1	Promoter (<=1kb)
ARRDC1	Promoter (2-3kb)
ARRDC3	Distal Intergenic
ARRDC3	Exon (ENST00000502934.1/ENST00000502934.1, exon 1 of 5)
ARRDC3	Intron (ENST00000625713.2/100129716, intron 1 of 2)
ARSB	Intron (ENST00000264914.10/411, intron 6 of 7)
ARSB	Intron (ENST00000264914.10/411, intron 5 of 7)
ARSD	Promoter (<=1kb)
ARSD	Promoter (1-2kb)
ARSD-AS1	Distal Intergenic
ARSD-AS1	Distal Intergenic
ARSF	Intron (ENST00000381127.6/416, intron 7 of 10)
ARSG	Intron (ENST00000448504.6/22901, intron 8 of 11)
ARSG	Intron (ENST00000448504.6/22901, intron 2 of 11)
ARSG	Intron (ENST00000448504.6/22901, intron 2 of 11)
ARSI	Intron (ENST00000515301.2/340075, intron 1 of 1)
ARSI	Intron (ENST00000515301.2/340075, intron 1 of 1)
ARSI	Promoter (2-3kb)
ARSJ	Distal Intergenic
ARSJ	Intron (ENST00000315366.8/79642, intron 1 of 1)
ARSJ	Distal Intergenic
ARSJ	Intron (ENST00000315366.8/79642, intron 1 of 1)
ARSJ	Distal Intergenic
ART4	Promoter (<=1kb)
ART4	Intron (ENST00000533472.1/144608, intron 1 of 1)
ART4	Promoter (<=1kb)
ARTN	Promoter (1-2kb)
ARVCF	Promoter (<=1kb)
ARX	3' UTR
ASAH1	Promoter (1-2kb)
ASAH2B	Promoter (<=1kb)
ASAP1	Promoter (2-3kb)
ASAP1	Intron (ENST00000524124.5/50807, intron 7 of 23)
ASAP1	Promoter (1-2kb)
ASAP1	Intron (ENST00000518721.6/50807, intron 2 of 29)
ASAP1	Promoter (<=1kb)
ASAP1	Distal Intergenic
ASAP1	Intron (ENST00000518721.6/50807, intron 2 of 29)
ASAP1	Intron (ENST00000518721.6/50807, intron 2 of 29)
ASAP1	Distal Intergenic
ASAP1	Intron (ENST00000518721.6/50807, intron 3 of 29)
ASAP1	Intron (ENST00000518721.6/50807, intron 2 of 29)
ASAP1	Promoter (<=1kb)
ASAP1	Distal Intergenic
ASAP1	Promoter (<=1kb)
ASAP1	Distal Intergenic
ASAP1	Distal Intergenic
ASAP1	Distal Intergenic
ASAP1	Intron (ENST00000518721.6/50807, intron 1 of 29)
ASAP1	Intron (ENST00000518721.6/50807, intron 3 of 29)
ASAP1	Intron (ENST00000518721.6/50807, intron 1 of 29)
ASAP1	Intron (ENST00000518721.6/50807, intron 4 of 29)
ASAP1-IT2	Intron (ENST00000524124.5/50807, intron 21 of 23)
ASAP1-IT2	Intron (ENST00000524124.5/50807, intron 18 of 23)
ASAP1-IT2	Intron (ENST00000524124.5/50807, intron 21 of 23)
ASAP2	Distal Intergenic
ASAP2	Intron (ENST00000315273.4/8853, intron 20 of 26)
ASAP2	Intron (ENST00000315273.4/8853, intron 2 of 26)
ASAP2	Distal Intergenic
ASAP2	Intron (ENST00000315273.4/8853, intron 1 of 26)
ASAP2	Intron (ENST00000492300.2/ENST00000492300.2, intron 1 of 2)
ASAP2	Intron (ENST00000315273.4/8853, intron 1 of 26)
ASAP2	Intron (ENST00000315273.4/8853, intron 3 of 26)
ASAP2	Intron (ENST00000315273.4/8853, intron 7 of 26)
ASAP2	Intron (ENST00000315273.4/8853, intron 7 of 26)
ASAP2	Promoter (<=1kb)
ASAP2	Promoter (<=1kb)
ASAP2	Distal Intergenic
ASAP3	Distal Intergenic
ASAP3	Distal Intergenic
ASB1	Distal Intergenic
ASB13	Promoter (<=1kb)
ASB15	Exon (ENST00000440504.5/102724555, exon 4 of 5)
ASB15	Intron (ENST00000451558.5/142685, intron 1 of 13)
ASB15-AS1	Intron (ENST00000451558.5/142685, intron 13 of 13)
ASB4	Intron (ENST00000257621.4/51666, intron 1 of 1)
ASB4	Intron (ENST00000416593.1/ENST00000416593.1, intron 1 of 1)
ASB5	Intron (ENST00000296525.7/140458, intron 1 of 6)
ASB6	Promoter (2-3kb)
ASB6	Distal Intergenic
ASB7	Distal Intergenic
ASB7	Distal Intergenic
ASCC1	Intron (ENST00000394919.5/51008, intron 5 of 9)
ASCC2	Promoter (<=1kb)
ASCC2	Promoter (<=1kb)
ASCC3	Intron (ENST00000369162.7/10973, intron 36 of 41)
ASCC3	Intron (ENST00000369162.7/10973, intron 10 of 41)
ASCC3	Distal Intergenic
ASCL2	Distal Intergenic
ASCL2	Distal Intergenic
ASCL2	Distal Intergenic
ASGR2	Distal Intergenic
ASGR2	Distal Intergenic
ASH1L	Promoter (<=1kb)
ASH1L	Exon (ENST00000458371.1/ENST00000458371.1, exon 1 of 2)
ASH2L	Promoter (1-2kb)
ASH2L	Intron (ENST00000668779.1/ENST00000668779.1, intron 1 of 2)
ASH2L	Promoter (<=1kb)
ASH2L	Intron (ENST00000668779.1/ENST00000668779.1, intron 1 of 2)
ASH2L	Promoter (<=1kb)
ASH2L	Exon (ENST00000668779.1/ENST00000668779.1, exon 1 of 3)
ASIC1	Promoter (<=1kb)
ASIC2	Promoter (<=1kb)
ASIC2	Intron (ENST00000359872.6/40, intron 1 of 9)
ASIC2	Intron (ENST00000359872.6/40, intron 1 of 9)
ASIC2	Intron (ENST00000359872.6/40, intron 1 of 9)
ASIC2	Intron (ENST00000359872.6/40, intron 1 of 9)
ASIP	Intron (ENST00000568305.5/434, intron 1 of 3)
ASIP	Distal Intergenic
ASIP	Distal Intergenic
ASMT	Distal Intergenic
ASMT	Distal Intergenic
ASMTL	Promoter (1-2kb)
ASNS	Promoter (<=1kb)
ASNSD1	Distal Intergenic
ASNSD1	Promoter (2-3kb)
ASNSD1	Distal Intergenic
ASPH	Promoter (<=1kb)
ASPN	Promoter (1-2kb)
ASPN	Intron (ENST00000375587.8/401541, intron 5 of 7)
ASPN	Intron (ENST00000375587.8/401541, intron 5 of 7)
ASPSCR1	Promoter (<=1kb)
ASRGL1	Promoter (<=1kb)
ASRGL1	Intron (ENST00000415229.6/80150, intron 4 of 6)
ASRGL1	Exon (ENST00000526625.2/ENST00000526625.2, exon 1 of 3)
ASRGL1	3' UTR
ASRGL1	Distal Intergenic
ASTN2	Intron (ENST00000313400.8/23245, intron 17 of 22)
ASTN2	Promoter (2-3kb)
ASTN2	Intron (ENST00000313400.8/23245, intron 22 of 22)
ASTN2	Intron (ENST00000313400.8/23245, intron 19 of 22)
ASTN2	Intron (ENST00000313400.8/23245, intron 2 of 22)
ASTN2-AS1	Intron (ENST00000313400.8/23245, intron 20 of 22)
[truncated: 30,272 more rows]

## Sheet: CO4
SYMBOL	annotation
A2ML1	Intron (ENST00000537288.1/ENST00000537288.1, intron 1 of 1)
AADAC	Promoter (1-2kb)
AAK1	Exon (ENST00000409085.9/22848, exon 13 of 22)
AAR2	Promoter (<=1kb)
AASS	Intron (ENST00000662395.1/ENST00000662395.1, intron 1 of 5)
ABCB10	Downstream (1-2kb)
ABCB11	Intron (ENST00000650372.1/8647, intron 18 of 27)
ABCD2	Promoter (<=1kb)
ABCD3	Distal Intergenic
ABCG1	Promoter (<=1kb)
ABHD12B	Intron (ENST00000557152.1/ENST00000557152.1, intron 1 of 1)
ABHD17C	Intron (ENST00000560609.1/58489, intron 1 of 2)
ABHD4	Distal Intergenic
ABL1	Intron (ENST00000372348.7/25, intron 3 of 10)
ABL1	Intron (ENST00000372348.7/25, intron 1 of 10)
ABLIM1	Promoter (<=1kb)
ABLIM1	Intron (ENST00000392955.7/3983, intron 6 of 22)
ABLIM3	Intron (ENST00000326685.11/22885, intron 3 of 20)
ABLIM3	Intron (ENST00000668914.1/ENST00000668914.1, intron 1 of 2)
ABR	Intron (ENST00000575934.5/29, intron 1 of 3)
ABT1	Distal Intergenic
ABTB2	Promoter (1-2kb)
ACAA2	Distal Intergenic
ACACA	Intron (ENST00000616317.5/31, intron 45 of 55)
ACADS	Exon (ENST00000242592.9/35, exon 5 of 10)
ACAP2	Intron (ENST00000326793.11/23527, intron 2 of 22)
ACER2	Distal Intergenic
ACIN1	Promoter (<=1kb)
ACKR3	Distal Intergenic
ACKR3	Promoter (<=1kb)
ACKR4	Promoter (1-2kb)
ACOT7	Intron (ENST00000608083.5/11332, intron 2 of 8)
ACOX3	Promoter (<=1kb)
ACSF2	Intron (ENST00000510410.5/80221, intron 1 of 13)
ACSF3	Promoter (<=1kb)
ACSL4	Distal Intergenic
ACSL4	Intron (ENST00000469796.7/2182, intron 1 of 15)
ACTA2	Promoter (<=1kb)
ACTB	Distal Intergenic
ACTL7B	Distal Intergenic
ACTL7B	Distal Intergenic
ACTN1-AS1	Distal Intergenic
ACTN4	Exon (ENST00000585999.1/ENST00000585999.1, exon 1 of 2)
ACTN4	Intron (ENST00000588618.5/81, intron 1 of 11)
ACTR2	Distal Intergenic
ACTR3B	Distal Intergenic
ACVR1	Promoter (<=1kb)
ACVR1B	Intron (ENST00000257963.9/91, intron 3 of 8)
ACVR2A	Distal Intergenic
ADA	Intron (ENST00000372874.9/100, intron 1 of 11)
ADAM12	Intron (ENST00000368679.8/8038, intron 3 of 22)
ADAM19	Intron (ENST00000517951.5/8728, intron 3 of 22)
ADAMTS1	Promoter (<=1kb)
ADAMTS12	Intron (ENST00000504830.6/81792, intron 16 of 23)
ADAMTS12	Intron (ENST00000504830.6/81792, intron 3 of 23)
ADAMTS16	Intron (ENST00000274181.7/170690, intron 18 of 22)
ADAMTS18	Promoter (<=1kb)
ADAMTS2	Intron (ENST00000251582.12/9509, intron 2 of 21)
ADAMTS2	Intron (ENST00000251582.12/9509, intron 2 of 21)
ADAMTS6	Distal Intergenic
ADAMTS6	Distal Intergenic
ADAMTS6	Promoter (<=1kb)
ADAMTS9	Intron (ENST00000498707.5/56999, intron 11 of 39)
ADAMTSL4	Promoter (<=1kb)
ADARB1	Intron (ENST00000348831.9/104, intron 2 of 10)
ADARB2	Exon (ENST00000432987.1/ENST00000432987.1, exon 2 of 2)
ADCY5	Intron (ENST00000462833.5/111, intron 1 of 20)
ADCY5	Promoter (1-2kb)
ADCY8	Intron (ENST00000286355.10/114, intron 8 of 17)
ADCYAP1R1	Distal Intergenic
ADGRB2	Downstream (2-3kb)
ADGRB3	Intron (ENST00000370598.6/577, intron 8 of 31)
ADGRD1	Promoter (<=1kb)
ADGRD1	Promoter (1-2kb)
ADGRF1	Distal Intergenic
ADGRF2	Promoter (2-3kb)
ADGRF3	Intron (ENST00000442141.5/85465, intron 4 of 4)
ADGRG7	Distal Intergenic
ADGRL2	Distal Intergenic
ADGRL2	Promoter (2-3kb)
ADGRL3	Intron (ENST00000512091.6/23284, intron 3 of 25)
ADGRV1	Intron (ENST00000508842.5/84059, intron 1 of 3)
ADGRV1	Intron (ENST00000405460.9/84059, intron 85 of 89)
ADGRV1	Intron (ENST00000405460.9/84059, intron 39 of 89)
ADH7	Distal Intergenic
ADHFE1	Promoter (<=1kb)
ADIPOQ-AS1	Distal Intergenic
ADRA1D	Downstream (2-3kb)
AFAP1L1	Intron (ENST00000296721.9/134265, intron 1 of 18)
AFAP1L1	Intron (ENST00000296721.9/134265, intron 14 of 18)
AFF1	Intron (ENST00000504956.5/4299, intron 2 of 2)
AFF1	Intron (ENST00000504956.5/4299, intron 2 of 2)
AFF2	Intron (ENST00000370460.7/2334, intron 1 of 20)
AFF2	Intron (ENST00000370460.7/2334, intron 1 of 20)
AFF3	Intron (ENST00000409236.6/3899, intron 5 of 22)
AFF4	Promoter (<=1kb)
AGAP1	Promoter (2-3kb)
AGAP1	Distal Intergenic
AGAP1	Intron (ENST00000304032.13/116987, intron 6 of 17)
AGAP1	Intron (ENST00000304032.13/116987, intron 1 of 17)
AGBL1-AS1	Intron (ENST00000441037.7/123624, intron 22 of 24)
AGBL4	Intron (ENST00000371839.6/84871, intron 9 of 13)
AGBL4	Intron (ENST00000371839.6/84871, intron 2 of 13)
AGBL4	Intron (ENST00000371839.6/84871, intron 8 of 13)
AGPAT4	Promoter (2-3kb)
AGTPBP1	Intron (ENST00000376083.7/23287, intron 1 of 25)
AGTPBP1	Distal Intergenic
AGTR1	Intron (ENST00000497524.5/185, intron 1 of 1)
AHCYL1	Distal Intergenic
AHCYL2	Intron (ENST00000325006.7/23382, intron 1 of 16)
AHCYL2	Promoter (<=1kb)
AHRR	Intron (ENST00000505113.5/57491, intron 4 of 10)
AJAP1	Distal Intergenic
AKAIN1	Promoter (<=1kb)
AKAP1	Distal Intergenic
AKAP12	Promoter (1-2kb)
AKAP13	Intron (ENST00000559518.1/ENST00000559518.1, intron 1 of 3)
AKAP13	Distal Intergenic
AKAP13	Intron (ENST00000559362.5/11214, intron 1 of 14)
AKAP13	Intron (ENST00000559362.5/11214, intron 1 of 14)
AKAP13	Intron (ENST00000559362.5/11214, intron 5 of 14)
AKAP13	Intron (ENST00000559362.5/11214, intron 1 of 14)
AKAP13	Intron (ENST00000559362.5/11214, intron 10 of 14)
AKAP13	Promoter (<=1kb)
AKAP3	Promoter (<=1kb)
AKAP6	Intron (ENST00000280979.9/9472, intron 1 of 13)
AKAP6	Promoter (<=1kb)
AKIP1	3' UTR
AKR1D1	Intron (ENST00000468877.2/6718, intron 2 of 9)
ALCAM	Distal Intergenic
ALCAM	Distal Intergenic
ALDH1A2	Intron (ENST00000558239.5/8854, intron 2 of 3)
ALDH1A2	Intron (ENST00000558239.5/8854, intron 2 of 3)
ALDH1A2	Promoter (1-2kb)
ALDH1A2	Intron (ENST00000558231.5/8854, intron 1 of 12)
ALDH2	Intron (ENST00000546840.3/217, intron 2 of 7)
ALDH3B1	Promoter (1-2kb)
ALDH7A1	3' UTR
ALG5	Distal Intergenic
ALG9	Promoter (2-3kb)
ALK	Intron (ENST00000389048.8/238, intron 4 of 28)
ALKBH1	Promoter (<=1kb)
ALKBH3-AS1	Promoter (2-3kb)
ALKBH8	Promoter (1-2kb)
AMMECR1	Promoter (2-3kb)
ANAPC1	Promoter (<=1kb)
ANAPC7	Promoter (<=1kb)
ANGEL1	Promoter (1-2kb)
ANK1	Intron (ENST00000347528.8/286, intron 1 of 41)
ANK1	Intron (ENST00000265709.13/286, intron 1 of 42)
ANK2	Intron (ENST00000672356.1/287, intron 1 of 43)
ANK2	Promoter (<=1kb)
ANK2	Intron (ENST00000672356.1/287, intron 1 of 43)
ANK3	Promoter (<=1kb)
ANKDD1B	Promoter (<=1kb)
ANKDD1B	Distal Intergenic
ANKFN1	Intron (ENST00000635860.1/162282, intron 3 of 12)
ANKFN1	Intron (ENST00000635860.1/162282, intron 10 of 12)
ANKFY1	Intron (ENST00000341657.9/51479, intron 3 of 24)
ANKH	Distal Intergenic
ANKH	Distal Intergenic
ANKRD11	Intron (ENST00000378330.7/29123, intron 3 of 13)
ANKRD12	Intron (ENST00000262126.9/23253, intron 10 of 12)
ANKRD18B	Intron (ENST00000290943.10/441459, intron 12 of 15)
ANKRD18DP	Intron (ENST00000455355.5/348840, intron 4 of 9)
ANKRD2	Intron (ENST00000370664.4/80019, intron 1 of 2)
ANKRD22	Intron (ENST00000371930.5/118932, intron 1 of 5)
ANKRD23	Promoter (<=1kb)
ANKRD28	Promoter (<=1kb)
ANKRD33B	Promoter (2-3kb)
ANKRD40CL	Promoter (2-3kb)
ANKRD55	Intron (ENST00000341048.9/79722, intron 2 of 11)
ANKRD55	Distal Intergenic
ANKRD6	Intron (ENST00000339746.9/22881, intron 1 of 15)
ANKRD6	Intron (ENST00000339746.9/22881, intron 1 of 15)
ANKRD6	Promoter (2-3kb)
ANKS1A	Intron (ENST00000360359.5/23294, intron 11 of 23)
ANO2	Intron (ENST00000536751.1/ENST00000536751.1, intron 1 of 2)
ANO2	Intron (ENST00000546188.5/57101, intron 10 of 24)
ANO4	Promoter (2-3kb)
ANO6	Intron (ENST00000426898.2/196527, intron 1 of 17)
ANO6	Intron (ENST00000426898.2/196527, intron 1 of 17)
ANO6	Promoter (2-3kb)
ANO6	Intron (ENST00000426898.2/196527, intron 1 of 17)
ANP32A	Intron (ENST00000560188.1/246777, intron 1 of 1)
ANP32D	Intron (ENST00000548257.1/ENST00000548257.1, intron 3 of 3)
ANXA1	Distal Intergenic
ANXA1	Distal Intergenic
ANXA10	Distal Intergenic
ANXA10	Intron (ENST00000506926.1/ENST00000506926.1, intron 1 of 3)
ANXA4	Intron (ENST00000418066.2/307, intron 3 of 3)
ANXA4	Intron (ENST00000477632.5/307, intron 3 of 11)
ANXA6	Intron (ENST00000354546.10/309, intron 20 of 25)
ANXA6	Promoter (<=1kb)
ANXA8	Distal Intergenic
AOC4P	Promoter (2-3kb)
AP1B1P1	Intron (ENST00000266088.9/6523, intron 14 of 14)
AP1S3	Distal Intergenic
AP2A2	Intron (ENST00000529818.5/161, intron 1 of 4)
AP2B1	Promoter (1-2kb)
AP3B1	Intron (ENST00000255194.10/8546, intron 1 of 26)
AP3B1	Intron (ENST00000255194.10/8546, intron 22 of 26)
APBB1IP	Intron (ENST00000376236.9/54518, intron 8 of 14)
APBB2	Intron (ENST00000508593.6/323, intron 1 of 17)
APELA	Promoter (<=1kb)
APELA	Distal Intergenic
APLN	Distal Intergenic
APLN	Distal Intergenic
APLNR	Promoter (<=1kb)
APOB	Distal Intergenic
APOB	Promoter (<=1kb)
APOBEC1	Distal Intergenic
APOBEC2	Intron (ENST00000482853.5/222643, intron 3 of 4)
APOBEC4	Promoter (2-3kb)
APOL4	3' UTR
APOLD1	Promoter (2-3kb)
APP	Downstream (1-2kb)
APP	Promoter (2-3kb)
APP	Promoter (2-3kb)
ARAP3	Intron (ENST00000653358.1/ENST00000653358.1, intron 1 of 1)
ARHGAP12	Distal Intergenic
ARHGAP21	Promoter (<=1kb)
ARHGAP21	Distal Intergenic
ARHGAP22	Intron (ENST00000249601.8/58504, intron 3 of 9)
ARHGAP22	Promoter (2-3kb)
ARHGAP23	Promoter (2-3kb)
ARHGAP24	Promoter (<=1kb)
ARHGAP26	Intron (ENST00000645722.2/23092, intron 5 of 22)
ARHGAP26	Promoter (1-2kb)
ARHGAP26	Exon (ENST00000461314.5/23092, exon 4 of 5)
ARHGAP26	Intron (ENST00000645722.2/23092, intron 11 of 22)
ARHGAP26	3' UTR
ARHGAP31	Intron (ENST00000470790.1/100874201, intron 3 of 3)
ARHGAP31	Intron (ENST00000264245.9/57514, intron 1 of 11)
ARHGAP31	Intron (ENST00000264245.9/57514, intron 1 of 11)
ARHGAP35	Intron (ENST00000672722.1/2909, intron 3 of 6)
ARHGAP42	Intron (ENST00000298815.13/143872, intron 2 of 23)
ARHGEF10	Promoter (1-2kb)
ARHGEF10L	Intron (ENST00000361221.8/55160, intron 22 of 28)
ARHGEF17	Intron (ENST00000263674.4/9828, intron 2 of 20)
ARHGEF17	Intron (ENST00000263674.4/9828, intron 1 of 20)
ARHGEF26	Intron (ENST00000356448.8/26084, intron 3 of 14)
ARHGEF28	Distal Intergenic
ARHGEF33	Intron (ENST00000409978.6/100271715, intron 10 of 17)
ARHGEF37	Intron (ENST00000333677.7/389337, intron 12 of 12)
ARHGEF37	Distal Intergenic
ARHGEF40	Promoter (1-2kb)
ARID1B	Distal Intergenic
ARID1B	Intron (ENST00000346085.10/57492, intron 6 of 20)
ARID1B	Intron (ENST00000346085.10/57492, intron 6 of 20)
ARID5B	Promoter (1-2kb)
ARL1	Promoter (<=1kb)
ARL15	Intron (ENST00000504924.6/54622, intron 1 of 4)
ARL4A	Intron (ENST00000639998.1/ENST00000639998.1, intron 3 of 7)
ARL6IP5	Intron (ENST00000273258.4/10550, intron 1 of 2)
ARL8B	Intron (ENST00000611208.4/55207, intron 1 of 6)
ARMC8	Intron (ENST00000538260.5/25852, intron 1 of 20)
ARMH3	Exon (ENST00000370033.9/79591, exon 12 of 26)
ARMT1	Promoter (2-3kb)
ARPC2	Promoter (<=1kb)
ARRDC2	Intron (ENST00000222249.13/3780, intron 10 of 10)
ARRDC3	Distal Intergenic
ARSB	Intron (ENST00000264914.10/411, intron 2 of 7)
ARSB	Intron (ENST00000264914.10/411, intron 4 of 7)
ARSI	Intron (ENST00000515301.2/340075, intron 1 of 1)
ARSI	Intron (ENST00000515301.2/340075, intron 1 of 1)
ASAP1	Intron (ENST00000518721.6/50807, intron 1 of 29)
ASAP1	Intron (ENST00000518721.6/50807, intron 3 of 29)
ASAP2	Promoter (<=1kb)
ASB1	Promoter (<=1kb)
ASB4	Intron (ENST00000428113.5/51666, intron 2 of 2)
ASB4	Promoter (1-2kb)
ASB4	Intron (ENST00000428113.5/51666, intron 2 of 2)
ASCL2	Distal Intergenic
ASH2L	Promoter (<=1kb)
ASIP	Promoter (2-3kb)
ASL	Intron (ENST00000411872.1/ENST00000411872.1, intron 1 of 2)
ASRGL1	Promoter (2-3kb)
ASTN2	Intron (ENST00000313400.8/23245, intron 16 of 22)
ASXL2	Distal Intergenic
ASXL3	Intron (ENST00000591558.1/ENST00000591558.1, intron 1 of 1)
ATAD3B	Promoter (<=1kb)
ATE1	Intron (ENST00000224652.10/11101, intron 3 of 11)
ATE1	Distal Intergenic
ATE1	Intron (ENST00000224652.10/11101, intron 10 of 11)
ATF3	Promoter (2-3kb)
ATF6	Promoter (<=1kb)
ATF7IP	Promoter (<=1kb)
ATF7IP	Promoter (<=1kb)
ATF7IP	Promoter (<=1kb)
ATF7IP2	Intron (ENST00000564797.5/80063, intron 1 of 4)
ATG10	Promoter (<=1kb)
ATG13	Promoter (<=1kb)
ATG4C	Distal Intergenic
ATL3	Intron (ENST00000398868.8/25923, intron 1 of 12)
ATOH8	Intron (ENST00000469442.5/84913, intron 2 of 2)
ATP11AUN	Intron (ENST00000623100.2/400165, intron 1 of 2)
ATP11B	Distal Intergenic
ATP11B	Distal Intergenic
ATP11B	Distal Intergenic
ATP13A3	Promoter (<=1kb)
ATP6AP1L	Distal Intergenic
ATP6AP1L	Distal Intergenic
ATP6AP1L	Intron (ENST00000508366.5/92270, intron 4 of 7)
ATP6V0A4	Intron (ENST00000310018.7/50617, intron 15 of 21)
ATP6V1B1-AS1	Promoter (1-2kb)
ATP6V1B1-AS1	Promoter (<=1kb)
ATP6V1C1	3' UTR
ATP8B1	Distal Intergenic
ATRN	Promoter (<=1kb)
AUTS2	Intron (ENST00000644939.1/26053, intron 2 of 18)
AUTS2	Intron (ENST00000644939.1/26053, intron 1 of 18)
AVPR2	Promoter (1-2kb)
AXDND1	Promoter (<=1kb)
AXIN2	Intron (ENST00000577662.1/8313, intron 3 of 6)
AXIN2	Intron (ENST00000577662.1/8313, intron 3 of 6)
B3GALNT1	Intron (ENST00000498165.6/151742, intron 2 of 3)
B3GALT1-AS1	Distal Intergenic
B3GALT1-AS1	Distal Intergenic
B3GNT2	Distal Intergenic
B3GNT2	Distal Intergenic
B3GNT2	Promoter (1-2kb)
B4GALNT3	Intron (ENST00000266383.10/283358, intron 1 of 19)
B4GALT5	Intron (ENST00000371711.4/9334, intron 1 of 8)
BACH1	Promoter (<=1kb)
BACH2	Promoter (1-2kb)
BACH2	Intron (ENST00000257749.9/60468, intron 6 of 8)
BAIAP2	Intron (ENST00000321280.11/10458, intron 1 of 13)
BARD1	Intron (ENST00000260947.9/580, intron 1 of 10)
BARHL1	Intron (ENST00000343036.6/389799, intron 5 of 6)
BARX2	Intron (ENST00000281437.6/8538, intron 2 of 3)
BATF3	Distal Intergenic
BBOX1-AS1	Intron (ENST00000526061.5/103695435, intron 2 of 3)
BBS2	Promoter (<=1kb)
BBX	Promoter (<=1kb)
BCAP31	Promoter (<=1kb)
BCAT1	Intron (ENST00000653796.1/ENST00000653796.1, intron 1 of 4)
BCAT1	Intron (ENST00000261192.12/586, intron 5 of 10)
BCAT1	Promoter (<=1kb)
BCKDHA	Promoter (2-3kb)
BCKDHB	Intron (ENST00000356489.9/594, intron 9 of 10)
BCL2L14	Exon (ENST00000589718.5/79370, exon 4 of 7)
BCL2L14	Distal Intergenic
BCL6	Distal Intergenic
BCL6	Intron (ENST00000449623.5/100131635, intron 1 of 2)
BCL7C	Intron (ENST00000380317.8/9274, intron 5 of 5)
BCL9	Promoter (2-3kb)
BCO2	Intron (ENST00000531169.5/83875, intron 12 of 12)
BCR	Promoter (<=1kb)
BEAN1-AS1	Promoter (<=1kb)
BFSP1	Promoter (2-3kb)
BFSP2-AS1	Promoter (<=1kb)
BHMT	Intron (ENST00000520388.5/29958, intron 1 of 4)
BICRAL	Promoter (<=1kb)
BIK	Distal Intergenic
BIN2	Promoter (2-3kb)
BIRC5	Promoter (<=1kb)
BLK	Distal Intergenic
BMF	Distal Intergenic
BMP2K	Promoter (<=1kb)
BMP3	Distal Intergenic
BMP4	Distal Intergenic
BMP4	Distal Intergenic
BMP7	Distal Intergenic
BMP7	Intron (ENST00000412321.1/ENST00000412321.1, intron 1 of 1)
BMP7	Distal Intergenic
BMS1	Promoter (<=1kb)
BOC	Promoter (<=1kb)
BOD1	Distal Intergenic
BORCS5	Intron (ENST00000314565.9/118426, intron 2 of 3)
BORCS5	Intron (ENST00000314565.9/118426, intron 2 of 3)
BPGM	Distal Intergenic
BRCA2	Promoter (<=1kb)
BRINP1	Intron (ENST00000482797.1/1620, intron 1 of 1)
BRINP1	Intron (ENST00000265922.8/1620, intron 2 of 7)
BRK1	Promoter (<=1kb)
BTBD19	Promoter (<=1kb)
BTC	Distal Intergenic
BTF3	Promoter (1-2kb)
BTLA	Intron (ENST00000334529.10/151888, intron 1 of 4)
BTN3A1	Promoter (<=1kb)
BTN3A2	Promoter (<=1kb)
BUB1	Distal Intergenic
C10orf126	Distal Intergenic
C10orf25	Promoter (<=1kb)
C10orf95	Promoter (2-3kb)
C11orf80	Promoter (<=1kb)
C11orf96	Intron (ENST00000526408.1/ENST00000526408.1, intron 2 of 6)
C12orf74	Distal Intergenic
C12orf75	Distal Intergenic
C12orf75	Distal Intergenic
C16orf54	Distal Intergenic
C16orf72	Distal Intergenic
C16orf72	Distal Intergenic
C17orf102	Distal Intergenic
C17orf102	Promoter (<=1kb)
C17orf67	Distal Intergenic
C17orf75	Promoter (<=1kb)
C18orf54	Distal Intergenic
C1orf100	Distal Intergenic
C1orf127	Promoter (<=1kb)
C1orf21	Distal Intergenic
C1orf232	Promoter (<=1kb)
C1orf87	Distal Intergenic
C1QTNF1	Downstream (<1kb)
C1QTNF1	Promoter (<=1kb)
C1QTNF2	Intron (ENST00000652664.2/114898, intron 1 of 2)
C1QTNF3	Intron (ENST00000382079.3/100534612, intron 1 of 8)
C1QTNF6	Promoter (<=1kb)
C1QTNF7-AS1	Intron (ENST00000502344.5/101929095, intron 2 of 5)
C1QTNF7-AS1	Intron (ENST00000502344.5/101929095, intron 2 of 5)
C1R	Promoter (<=1kb)
C20orf203	Intron (ENST00000642484.1/284805, intron 8 of 9)
C20orf78	Distal Intergenic
C21orf62	Promoter (<=1kb)
C22orf34	Intron (ENST00000414287.5/348645, intron 1 of 4)
C2orf49	Promoter (<=1kb)
C3orf18	Distal Intergenic
C3orf36	Promoter (<=1kb)
C3orf38	Distal Intergenic
C3orf52	Exon (ENST00000431717.6/79669, exon 2 of 4)
C3orf67	Intron (ENST00000493123.1/101929238, intron 1 of 1)
C4orf45	Intron (ENST00000434826.3/152940, intron 1 of 4)
C4orf50	3' UTR
C5orf15	Distal Intergenic
C5orf17	Distal Intergenic
C5orf17	Promoter (<=1kb)
C5orf38	Promoter (<=1kb)
C5orf58	Distal Intergenic
C5orf64-AS1	Distal Intergenic
C5orf66	Intron (ENST00000624272.3/100996485, intron 2 of 5)
C5orf66-AS2	Intron (ENST00000624272.3/100996485, intron 3 of 5)
C5orf66-AS2	Intron (ENST00000624272.3/100996485, intron 3 of 5)
C6	Distal Intergenic
C6orf226	Exon (ENST00000670952.1/ENST00000670952.1, exon 3 of 5)
C6orf52	Distal Intergenic
C7orf50	Intron (ENST00000357429.10/84310, intron 2 of 4)
C7orf69	Intron (ENST00000648482.1/168507, intron 7 of 7)
C8orf31	Intron (ENST00000517653.5/286122, intron 4 of 5)
C8orf86	Promoter (<=1kb)
C9orf57	Distal Intergenic
C9orf92	Distal Intergenic
CA6	Distal Intergenic
CA8	Exon (ENST00000655977.1/ENST00000655977.1, exon 4 of 4)
CA8	Promoter (<=1kb)
CAB39	Promoter (<=1kb)
CABLES1	Promoter (<=1kb)
CACHD1	Intron (ENST00000651257.2/57685, intron 1 of 26)
CACHD1	Promoter (<=1kb)
CACNA1C	Intron (ENST00000327702.12/775, intron 3 of 47)
CACNA1C	Promoter (<=1kb)
CACNA1C-AS1	Exon (ENST00000327702.12/775, exon 44 of 48)
CACNA1C-AS1	Intron (ENST00000327702.12/775, intron 44 of 47)
CACNA1C-IT2	Intron (ENST00000543114.1/775, intron 1 of 1)
CACNB4	Intron (ENST00000539935.6/785, intron 2 of 13)
CACNG4	Intron (ENST00000262138.4/27092, intron 1 of 3)
CADM1	Distal Intergenic
CADPS	Intron (ENST00000612439.4/8618, intron 6 of 27)
CAHM	Distal Intergenic
CALCA	Promoter (1-2kb)
CALD1	Exon (ENST00000489019.6/800, exon 3 of 3)
CALD1	Intron (ENST00000417172.5/800, intron 5 of 13)
CALM2	Exon (ENST00000654272.1/ENST00000654272.1, exon 1 of 2)
CALM2	Exon (ENST00000448713.5/101927043, exon 3 of 3)
CALN1	Distal Intergenic
CAMK2A	Promoter (<=1kb)
CAMK2A	Promoter (<=1kb)
CAMK2G	Promoter (1-2kb)
CAMK4	Exon (ENST00000504090.1/814, exon 3 of 3)
CAMKMT	Intron (ENST00000378494.8/79823, intron 3 of 10)
CAMKMT	Intron (ENST00000378494.8/79823, intron 3 of 10)
CAMSAP1	Intron (ENST00000389532.9/157922, intron 1 of 16)
CAMSAP2	Promoter (<=1kb)
CAPN5	Promoter (<=1kb)
CAPRIN1	Promoter (<=1kb)
CAPS	Promoter (1-2kb)
CARD18	Intron (ENST00000649856.1/59082, intron 2 of 7)
CARD8	Distal Intergenic
CARM1	Exon (ENST00000592854.5/255809, exon 7 of 8)
CARS2	Promoter (<=1kb)
CARTPT	Distal Intergenic
CASC18	Promoter (<=1kb)
CASC9	Intron (ENST00000669950.1/101805492, intron 1 of 1)
CASK	Intron (ENST00000644347.1/8573, intron 11 of 24)
CASQ2	Intron (ENST00000261448.5/845, intron 8 of 10)
CASQ2	Intron (ENST00000261448.5/845, intron 5 of 10)
CAST	Intron (ENST00000505143.5/831, intron 1 of 11)
CAST	Intron (ENST00000505143.5/831, intron 3 of 11)
CAT	Promoter (<=1kb)
CAV2	Intron (ENST00000490906.5/ENST00000490906.5, intron 3 of 5)
CBFA2T2	Distal Intergenic
CBLB	Distal Intergenic
CBLB	Distal Intergenic
CBLB	Distal Intergenic
CBLN1	Intron (ENST00000655430.1/ENST00000655430.1, intron 1 of 2)
CBX4	Distal Intergenic
CBX4	Distal Intergenic
CBX7	Downstream (1-2kb)
CC2D2A	Promoter (<=1kb)
CCDC112	Distal Intergenic
CCDC141	Distal Intergenic
CCDC144NL	Intron (ENST00000539484.1/339184, intron 3 of 4)
CCDC150	Promoter (<=1kb)
CCDC162P	Promoter (<=1kb)
CCDC171	Intron (ENST00000486641.2/203238, intron 8 of 9)
CCDC192	Intron (ENST00000514853.3/728586, intron 6 of 6)
CCDC192	Intron (ENST00000514853.3/728586, intron 5 of 6)
CCDC196	Promoter (<=1kb)
CCDC33	Intron (ENST00000635913.1/80125, intron 2 of 2)
CCDC39	Intron (ENST00000476379.6/339829, intron 14 of 19)
CCDC57	Intron (ENST00000389641.9/284001, intron 16 of 16)
CCDC74A	Promoter (<=1kb)
CCDC8	Promoter (2-3kb)
CCDC80	Distal Intergenic
CCDC81	Distal Intergenic
CCDC85C	Promoter (<=1kb)
CCDC86	Distal Intergenic
CCL2	Promoter (<=1kb)
CCL20	Distal Intergenic
CCL26	Distal Intergenic
CCL26	Distal Intergenic
CCND1	Distal Intergenic
CCNE1	Distal Intergenic
CCNG1	Intron (ENST00000646617.1/ENST00000646617.1, intron 3 of 14)
CCNG1	Intron (ENST00000646617.1/ENST00000646617.1, intron 3 of 14)
CCNL1	Exon (ENST00000460796.1/ENST00000460796.1, exon 2 of 2)
CCNY	Intron (ENST00000490012.6/219771, intron 6 of 9)
CCNY	Intron (ENST00000490012.6/219771, intron 6 of 9)
CCNY	Intron (ENST00000490012.6/219771, intron 7 of 9)
CCNYL1	Promoter (<=1kb)
CCSER2	Promoter (<=1kb)
CCSER2	Intron (ENST00000372088.8/54462, intron 9 of 9)
CD109	Distal Intergenic
CD164	Promoter (<=1kb)
CD180	Exon (ENST00000515077.1/ENST00000515077.1, exon 1 of 3)
CD180	3' UTR
CD2	Distal Intergenic
CD24	Promoter (<=1kb)
CD247	Intron (ENST00000483825.5/919, intron 1 of 6)
CD27-AS1	Promoter (<=1kb)
CD36	Distal Intergenic
CD44	Promoter (2-3kb)
CD5	Distal Intergenic
CD82	Distal Intergenic
CD84	Downstream (<1kb)
CD9	Promoter (2-3kb)
CD9	Intron (ENST00000382518.6/928, intron 2 of 8)
CD9	Distal Intergenic
CD96	Promoter (1-2kb)
CD99L2	Distal Intergenic
CDC23	Distal Intergenic
CDC34	Promoter (2-3kb)
CDC42SE1	Promoter (<=1kb)
CDCP1	Distal Intergenic
CDH1	Promoter (<=1kb)
CDH13	Distal Intergenic
CDH13	Exon (ENST00000268613.14/1012, exon 2 of 15)
CDH17	Distal Intergenic
CDH18	Distal Intergenic
CDH18	Intron (ENST00000504827.1/ENST00000504827.1, intron 1 of 1)
CDH2	Distal Intergenic
CDH2	Distal Intergenic
CDH2	Intron (ENST00000269141.8/1000, intron 2 of 15)
CDH23	Intron (ENST00000224721.12/64072, intron 9 of 69)
CDH23	Intron (ENST00000224721.12/64072, intron 11 of 69)
CDH6	Distal Intergenic
CDHR3	Intron (ENST00000470188.5/222256, intron 3 of 14)
CDK1	Distal Intergenic
CDK11B	Promoter (<=1kb)
CDK20	Distal Intergenic
CDK5RAP2	Intron (ENST00000373930.4/1955, intron 3 of 5)
CDK5RAP2	Promoter (<=1kb)
CDK8	Promoter (<=1kb)
CDKAL1	Distal Intergenic
CDKL4	Promoter (<=1kb)
CDKN2AIP	Distal Intergenic
CDKN2C	Promoter (<=1kb)
CDKN3	Distal Intergenic
CDPF1	Promoter (<=1kb)
CDV3	Distal Intergenic
CDX1	Promoter (1-2kb)
CDYL	Intron (ENST00000328908.9/9425, intron 6 of 8)
CEACAM1	Intron (ENST00000594624.6/100996307, intron 2 of 2)
CEACAM3	Distal Intergenic
CEACAM8	Intron (ENST00000594624.6/100996307, intron 2 of 2)
CEBPE	Promoter (1-2kb)
CELF4	Promoter (<=1kb)
CELF6	Intron (ENST00000570175.1/ENST00000570175.1, intron 1 of 2)
CENPF	Distal Intergenic
CENPM	Promoter (<=1kb)
CENPW	Intron (ENST00000648977.1/60487, intron 22 of 22)
CEP112	Intron (ENST00000535342.7/201134, intron 23 of 26)
CEP128	Intron (ENST00000541158.6/7253, intron 2 of 10)
CEP19	Promoter (<=1kb)
CEP290	Intron (ENST00000309041.11/80184, intron 51 of 52)
CEP295NL	Promoter (1-2kb)
CEP85L	Intron (ENST00000368488.9/387119, intron 1 of 13)
CERCAM	Promoter (2-3kb)
CERS2	Promoter (<=1kb)
CETN2	Distal Intergenic
CFAP161	Intron (ENST00000560091.5/161502, intron 1 of 4)
CFAP221	Promoter (<=1kb)
CFAP74	Promoter (<=1kb)
CFLAR	Promoter (<=1kb)
CGN	Promoter (1-2kb)
CHAT	Distal Intergenic
CHCHD6	Intron (ENST00000503119.5/84303, intron 7 of 7)
CHCHD6	Distal Intergenic
CHCHD6	Intron (ENST00000503119.5/84303, intron 5 of 7)
CHCHD6	Promoter (<=1kb)
CHD2	Promoter (2-3kb)
CHD5	Intron (ENST00000262450.8/26038, intron 2 of 41)
CHD7	Intron (ENST00000526936.5/ENST00000526936.5, intron 1 of 2)
CHD7	Intron (ENST00000423902.7/55636, intron 2 of 37)
CHEK2P2	Distal Intergenic
CHID1	Distal Intergenic
CHM	Promoter (<=1kb)
CHM	Intron (ENST00000357749.7/1121, intron 2 of 14)
CHMP1B	Promoter (1-2kb)
CHMP1B	Intron (ENST00000334049.11/2774, intron 4 of 11)
CHMP6	Promoter (2-3kb)
CHN1	Intron (ENST00000295497.12/1123, intron 1 of 6)
CHODL	Intron (ENST00000400128.5/140578, intron 2 of 6)
CHORDC1	Promoter (<=1kb)
CHRM5	Intron (ENST00000306730.8/57099, intron 2 of 5)
CHRNB3	Intron (ENST00000289957.3/1142, intron 3 of 5)
CHST15	Promoter (2-3kb)
CHSY1	Promoter (<=1kb)
CHSY1	Distal Intergenic
CKMT2	Intron (ENST00000265080.9/5924, intron 17 of 26)
CKMT2-AS1	Promoter (1-2kb)
CLCN2	Promoter (1-2kb)
CLCN5	Promoter (<=1kb)
CLDN11	Intron (ENST00000468232.1/ENST00000468232.1, intron 3 of 3)
CLDN2	Promoter (<=1kb)
CLDN20	Intron (ENST00000367165.3/49861, intron 1 of 1)
CLDN23	Distal Intergenic
CLDN23	Intron (ENST00000522213.5/ENST00000522213.5, intron 3 of 3)
CLDN4	Promoter (2-3kb)
CLEC12B	Promoter (<=1kb)
CLEC16A	Intron (ENST00000409790.6/23274, intron 22 of 23)
CLEC16A	Promoter (<=1kb)
CLEC4A	Intron (ENST00000639368.1/25977, intron 3 of 3)
CLEC4C	Promoter (<=1kb)
CLEC4C	3' UTR
CLIC5	Intron (ENST00000644878.1/53405, intron 4 of 5)
CLINT1	Distal Intergenic
CLINT1	Promoter (<=1kb)
CLINT1	Promoter (1-2kb)
CLK4	Promoter (<=1kb)
CLMAT3	Promoter (<=1kb)
CLMN	Intron (ENST00000298912.9/79789, intron 1 of 12)
CLMP	Distal Intergenic
CLPB	Distal Intergenic
CLVS1	Distal Intergenic
CLYBL	Intron (ENST00000376355.7/171425, intron 1 of 7)
CMBL	Distal Intergenic
CMBL	Distal Intergenic
CMC2	Intron (ENST00000651611.1/100996425, intron 1 of 1)
CMC2	Intron (ENST00000651611.1/100996425, intron 1 of 1)
CMC2	Promoter (1-2kb)
CMIP	Intron (ENST00000537098.7/80790, intron 1 of 20)
CMSS1	Promoter (<=1kb)
CMSS1	Intron (ENST00000463526.1/84319, intron 1 of 3)
CMSS1	Intron (ENST00000452013.5/1295, intron 2 of 3)
CMTM4	Intron (ENST00000330687.8/146223, intron 1 of 4)
CMTM5	Promoter (1-2kb)
CMTM7	Intron (ENST00000458535.6/152189, intron 1 of 2)
CNGA2	Distal Intergenic
CNGA2	Distal Intergenic
CNNM4	Promoter (<=1kb)
CNOT10	Distal Intergenic
CNOT6L	Promoter (<=1kb)
CNTFR-AS1	Intron (ENST00000666375.1/415056, intron 3 of 3)
CNTN3	Intron (ENST00000263665.6/5067, intron 3 of 21)
CNTN4	Promoter (2-3kb)
CNTN4-AS2	Intron (ENST00000422330.5/152330, intron 1 of 4)
CNTN6	Intron (ENST00000397479.6/27255, intron 3 of 21)
CNTNAP2	Intron (ENST00000361727.8/26047, intron 22 of 23)
CNTNAP5	Intron (ENST00000431078.1/129684, intron 3 of 23)
COA8	Intron (ENST00000557172.5/3831, intron 1 of 2)
COBL	Intron (ENST00000265136.12/23242, intron 1 of 12)
COBL	Intron (ENST00000431948.5/23242, intron 6 of 11)
COBL	Intron (ENST00000265136.12/23242, intron 2 of 12)
COG4	Promoter (<=1kb)
COL12A1	Distal Intergenic
COL13A1	Intron (ENST00000645393.1/1305, intron 14 of 40)
COL15A1	Intron (ENST00000610452.1/1306, intron 7 of 42)
COL15A1	Intron (ENST00000471477.1/1306, intron 2 of 2)
COL18A1-AS1	Exon (ENST00000397787.5/378832, exon 3 of 3)
COL19A1	Promoter (<=1kb)
COL19A1	Intron (ENST00000620364.5/1310, intron 37 of 50)
COL1A2	Distal Intergenic
COL22A1	Distal Intergenic
COL23A1	Intron (ENST00000390654.8/91522, intron 4 of 28)
COL23A1	Intron (ENST00000390654.8/91522, intron 5 of 28)
COL23A1	Intron (ENST00000390654.8/91522, intron 2 of 28)
COL23A1	Intron (ENST00000390654.8/91522, intron 2 of 28)
COL23A1	Intron (ENST00000390654.8/91522, intron 2 of 28)
COL24A1	Intron (ENST00000370571.7/255631, intron 18 of 59)
COL26A1	Intron (ENST00000313669.12/136227, intron 4 of 12)
COL26A1	Promoter (<=1kb)
COL3A1	Promoter (1-2kb)
COL4A1	Intron (ENST00000375820.10/1282, intron 1 of 51)
COL4A2	Intron (ENST00000400163.7/1284, intron 4 of 4)
COL4A6	Promoter (<=1kb)
COL4A6	Promoter (<=1kb)
COL4A6	Intron (ENST00000334504.11/1288, intron 3 of 44)
COL4A6	Intron (ENST00000334504.11/1288, intron 8 of 44)
COL5A1	Intron (ENST00000435284.2/ENST00000435284.2, intron 1 of 1)
COL5A1	Intron (ENST00000371817.7/1289, intron 1 of 65)
COL5A2	Promoter (<=1kb)
COL8A1	Distal Intergenic
COL8A1	Intron (ENST00000463753.5/1295, intron 1 of 2)
COL8A1	Intron (ENST00000452013.5/1295, intron 2 of 3)
COLGALT2	Intron (ENST00000304685.8/23179, intron 5 of 18)
COLGALT2	Intron (ENST00000649786.1/23127, intron 1 of 11)
COLGALT2	Intron (ENST00000304685.8/23179, intron 6 of 18)
COPRS	Distal Intergenic
COPRS	Distal Intergenic
COPZ1	Promoter (<=1kb)
COQ10A	Promoter (1-2kb)
CORIN	Intron (ENST00000610355.4/10699, intron 5 of 19)
CORO1C	Promoter (<=1kb)
CORO2B	Intron (ENST00000566799.5/10391, intron 1 of 11)
CORO7	Promoter (<=1kb)
CP	Promoter (2-3kb)
CPA5	Intron (ENST00000463587.5/93979, intron 4 of 4)
CPEB1	Promoter (2-3kb)
CPEB4	Promoter (2-3kb)
CPEB4	Distal Intergenic
CPEB4	Promoter (<=1kb)
CPEB4	Distal Intergenic
CPLANE2	Downstream (1-2kb)
CPLX4	Intron (ENST00000587244.5/339302, intron 2 of 2)
CPN1	Intron (ENST00000370418.8/1369, intron 8 of 8)
CPNE4	Promoter (<=1kb)
CPNE4	Intron (ENST00000512055.5/131034, intron 2 of 19)
CPNE4	Intron (ENST00000429747.5/131034, intron 2 of 15)
CPNE5	Exon (ENST00000244751.7/57699, exon 2 of 21)
CPNE5	Promoter (1-2kb)
CPS1	Distal Intergenic
CPSF1	Promoter (1-2kb)
CPT1B	Promoter (<=1kb)
CPVL	Promoter (<=1kb)
CRACD	Exon (ENST00000541073.5/57482, exon 3 of 10)
CRACR2A	Intron (ENST00000514026.2/84766, intron 1 of 1)
CRADD	Intron (ENST00000549615.5/8738, intron 2 of 3)
CRB1	Exon (ENST00000535699.5/23418, exon 5 of 13)
CREB3L2	Intron (ENST00000330387.11/64764, intron 1 of 11)
CREB3L2-AS1	Promoter (<=1kb)
CREB5	Intron (ENST00000396299.6/9586, intron 4 of 9)
CRELD1	Promoter (1-2kb)
CREM	Promoter (<=1kb)
CREM	3' UTR
CRIM1	Intron (ENST00000280527.7/51232, intron 1 of 16)
CRIP3	Promoter (2-3kb)
CRNN	Exon (ENST00000271835.3/49860, exon 3 of 3)
CRNN	Distal Intergenic
CRPPA	Intron (ENST00000407010.7/729920, intron 6 of 9)
CRTAM	Exon (ENST00000227348.9/56253, exon 4 of 10)
CSK	Promoter (<=1kb)
CSNK1E	Promoter (1-2kb)
CSNK1G3	Distal Intergenic
CSNK1G3	Distal Intergenic
CSNK1G3	Distal Intergenic
CSNK1G3	Promoter (<=1kb)
CSNK2A1	Distal Intergenic
CST3	Distal Intergenic
CSTF2	Promoter (<=1kb)
CT45A1	Distal Intergenic
CT69	Promoter (2-3kb)
CTAGE1	Distal Intergenic
CTAGE1	Distal Intergenic
CTAGE1	Distal Intergenic
CTBP2	Intron (ENST00000337195.9/1488, intron 1 of 10)
CTC-338M12.4	Promoter (<=1kb)
CTCFL	Distal Intergenic
CTD-2194D22.4	Distal Intergenic
CTD-3080P12.3	Distal Intergenic
CTD-3080P12.3	Distal Intergenic
CTDSPL	Promoter (2-3kb)
CTIF	Promoter (1-2kb)
CTIF	Intron (ENST00000256413.8/9811, intron 9 of 11)
CTNNA1	Promoter (<=1kb)
CTNNA1	Promoter (<=1kb)
CTNNA1	Intron (ENST00000517980.5/1495, intron 2 of 5)
CTNNA1	Promoter (<=1kb)
CTNNA1	Promoter (<=1kb)
CTNNA1	Promoter (<=1kb)
CTNNA1	Distal Intergenic
CTNNB1	Promoter (<=1kb)
CTNNB1	Distal Intergenic
CTNNBL1	Promoter (<=1kb)
CTNND2	Intron (ENST00000304623.13/1501, intron 3 of 21)
CTNND2	Intron (ENST00000304623.13/1501, intron 9 of 21)
CTNND2	Distal Intergenic
CTSB	Distal Intergenic
CTSO	Distal Intergenic
CTSO	Distal Intergenic
CUBN	Intron (ENST00000377833.9/8029, intron 27 of 66)
CUEDC1	5' UTR
CUL4A	Intron (ENST00000375441.7/8451, intron 2 of 19)
CUX1	Intron (ENST00000437600.9/1523, intron 1 of 22)
CXCL13	Intron (ENST00000497512.5/901, intron 10 of 11)
CXCR4	Distal Intergenic
CXorf56	Distal Intergenic
CXXC4	Distal Intergenic
CXXC4-AS1	Intron (ENST00000515127.1/ENST00000515127.1, intron 3 of 5)
CXXC5	Intron (ENST00000515296.1/ENST00000515296.1, intron 2 of 5)
CXXC5	Promoter (1-2kb)
CYB5A	Intron (ENST00000580403.1/ENST00000580403.1, intron 1 of 1)
CYGB	Promoter (<=1kb)
CYGB	Promoter (2-3kb)
CYLC1	Distal Intergenic
CYP2W1	Intron (ENST00000357429.10/84310, intron 4 of 4)
CYYR1	Intron (ENST00000414486.5/100996571, intron 1 of 3)
DAB2	Promoter (<=1kb)
DAB2IP	Promoter (<=1kb)
DACT1	Promoter (<=1kb)
DACT2	Distal Intergenic
DAOA	Distal Intergenic
DAPK2	Distal Intergenic
DCAF5	Intron (ENST00000341516.10/8816, intron 5 of 8)
DCAF8L2	Intron (ENST00000578111.5/347442, intron 1 of 5)
DCBLD2	Promoter (<=1kb)
DCBLD2	Promoter (<=1kb)
DCBLD2	Distal Intergenic
DCC	Distal Intergenic
DCHS1	Intron (ENST00000656961.1/ENST00000656961.1, intron 2 of 2)
DCLK2	Intron (ENST00000296550.12/166614, intron 5 of 15)
DCP2	Distal Intergenic
DCP2	Promoter (1-2kb)
DCTD	Distal Intergenic
DCUN1D2	Exon (ENST00000414992.5/ENST00000414992.5, exon 1 of 2)
DDX18	Distal Intergenic
DDX3X	Distal Intergenic
DDX43	Intron (ENST00000370363.5/441161, intron 2 of 3)
DDX47	Distal Intergenic
DDX47	Intron (ENST00000540583.5/81575, intron 2 of 3)
DDX50	Intron (ENST00000298596.11/219736, intron 1 of 3)
DDX50	Intron (ENST00000298596.11/219736, intron 1 of 3)
DDX53	Intron (ENST00000608254.1/100873065, intron 4 of 5)
2021-12-01	Intron (ENST00000649121.1/50514, intron 5 of 6)
DECR2	Promoter (<=1kb)
DEFB136	Distal Intergenic
DEFB136	Distal Intergenic
DENND1A	Intron (ENST00000423942.1/ENST00000423942.1, intron 1 of 1)
DENND2A	Intron (ENST00000649584.1/ENST00000649584.1, intron 4 of 5)
DENND2A	Intron (ENST00000275884.10/27147, intron 1 of 18)
DENND2B	Promoter (<=1kb)
DENND2B	Intron (ENST00000534127.5/6764, intron 2 of 22)
DENND3	Promoter (<=1kb)
DENND5B	Intron (ENST00000389082.10/160518, intron 1 of 20)
DERA	Intron (ENST00000526521.5/51071, intron 4 of 6)
DERA	Intron (ENST00000526521.5/51071, intron 1 of 6)
DERA	Intron (ENST00000526521.5/51071, intron 1 of 6)
DET1	Intron (ENST00000649547.1/55070, intron 2 of 9)
DGCR8	Promoter (<=1kb)
DGKD	Distal Intergenic
DGKG	Exon (ENST00000265022.8/1608, exon 12 of 25)
DGKH	Promoter (<=1kb)
DHRS2	Promoter (1-2kb)
DHRS9	Distal Intergenic
DHRSX	Intron (ENST00000334651.11/207063, intron 4 of 6)
DHX30	Promoter (<=1kb)
DIAPH1	Intron (ENST00000389054.8/1729, intron 1 of 27)
DIAPH2-AS1	Intron (ENST00000373061.7/1730, intron 26 of 26)
DIAPH3	Exon (ENST00000400324.9/81624, exon 26 of 28)
DIAPH3	Distal Intergenic
DIDO1	Promoter (1-2kb)
DIP2B	Intron (ENST00000549620.5/57609, intron 1 of 7)
DIP2B	Promoter (<=1kb)
DIP2C	Intron (ENST00000381496.7/22982, intron 16 of 35)
DIP2C	Intron (ENST00000280886.12/22982, intron 1 of 36)
DIPK1A	Intron (ENST00000615519.4/388650, intron 2 of 4)
DIPK2A	Distal Intergenic
DIS3L2	Intron (ENST00000273009.10/129563, intron 13 of 13)
DISC1-IT1	Intron (ENST00000628350.2/27185, intron 6 of 6)
DKK3	Intron (ENST00000396505.7/27122, intron 4 of 7)
DKK3	Promoter (<=1kb)
DLD	Promoter (<=1kb)
DLEU1	Promoter (2-3kb)
DLEU1-AS1	Promoter (1-2kb)
DLEU7-AS1	Intron (ENST00000470726.6/10301, intron 3 of 4)
DLG1-AS1	Distal Intergenic
DLG1-AS1	Distal Intergenic
DLG2	Promoter (<=1kb)
DLG5	Distal Intergenic
DLGAP1	Intron (ENST00000400147.6/9229, intron 1 of 9)
DLGAP2	Intron (ENST00000637795.1/9228, intron 1 of 14)
DLGAP3	Promoter (<=1kb)
DLGAP4	Intron (ENST00000373913.7/22839, intron 7 of 12)
DLK1	Distal Intergenic
DMAC1	Distal Intergenic
DMD	Promoter (<=1kb)
DMGDH	3' UTR
DMRTB1	Intron (ENST00000312233.4/148979, intron 9 of 9)
DMXL1	Intron (ENST00000509902.5/1657, intron 2 of 4)
DMXL2	Distal Intergenic
DNA2	Promoter (<=1kb)
DNAH12	Intron (ENST00000351747.6/201625, intron 25 of 58)
DNAH14	Intron (ENST00000445597.6/127602, intron 1 of 60)
DNAH6	Intron (ENST00000389394.7/1768, intron 29 of 76)
DNAI2	Promoter (<=1kb)
DNAI2	Intron (ENST00000311014.11/64446, intron 6 of 13)
DNAJC1	Exon (ENST00000376980.8/64215, exon 2 of 12)
DNAJC15	Intron (ENST00000474320.1/29103, intron 3 of 3)
DNAJC18	Promoter (2-3kb)
DNAJC21	Distal Intergenic
DNAJC27-AS1	Intron (ENST00000451291.5/729723, intron 1 of 4)
DNTTIP2	Promoter (<=1kb)
DOCK11	Intron (ENST00000276204.10/139818, intron 1 of 52)
DOCK11	Intron (ENST00000276204.10/139818, intron 1 of 52)
DOCK11	Intron (ENST00000276204.10/139818, intron 40 of 52)
DOCK11	Intron (ENST00000276204.10/139818, intron 23 of 52)
DOCK7	Promoter (<=1kb)
DOCK7	Promoter (1-2kb)
DOCK7	Intron (ENST00000251157.10/85440, intron 12 of 49)
DOK7	Promoter (1-2kb)
DOK7	3' UTR
DOP1B	Intron (ENST00000399151.3/9980, intron 23 of 36)
DPEP1	Downstream (2-3kb)
DPF3	Distal Intergenic
DPF3	Downstream (1-2kb)
DPH6	Intron (ENST00000560386.5/89978, intron 1 of 3)
DPH6	Intron (ENST00000256538.9/89978, intron 5 of 8)
DPM1	Promoter (<=1kb)
DPPA3	Distal Intergenic
DPPA4	Promoter (<=1kb)
DPY19L1	Intron (ENST00000638088.1/23333, intron 1 of 21)
DPYSL2	Distal Intergenic
DPYSL3	Intron (ENST00000343218.10/1809, intron 1 of 13)
DPYSL5	Intron (ENST00000450961.5/56896, intron 3 of 3)
DPYSL5	Intron (ENST00000450961.5/56896, intron 2 of 3)
DRC7	Exon (ENST00000563062.1/ENST00000563062.1, exon 2 of 6)
DRD2	Distal Intergenic
DRD5	Distal Intergenic
DRGX	Downstream (2-3kb)
DRICH1	Intron (ENST00000317749.9/51233, intron 4 of 11)
DSCAML1	Intron (ENST00000651296.2/57453, intron 3 of 32)
DSTNP2	Promoter (<=1kb)
DTNB	Intron (ENST00000398951.6/1838, intron 1 of 17)
DTNBP1	Distal Intergenic
DTNBP1	Intron (ENST00000344537.9/84062, intron 5 of 9)
DUBR	Promoter (<=1kb)
DUBR	Intron (ENST00000663366.1/344595, intron 4 of 4)
DUSP14	Promoter (<=1kb)
DUSP16	Intron (ENST00000298573.9/80824, intron 1 of 6)
DUSP16	Promoter (<=1kb)
DUSP26	Intron (ENST00000523063.5/ENST00000523063.5, intron 2 of 5)
DUSP7	Intron (ENST00000296484.7/25886, intron 10 of 10)
DUSP9	Promoter (<=1kb)
DYNC1I1	Distal Intergenic
DYNC2H1	Distal Intergenic
DYNC2H1	Distal Intergenic
DYSF	Intron (ENST00000409582.7/8291, intron 3 of 55)
EBF1	Intron (ENST00000519890.5/1879, intron 2 of 11)
EBF1	Intron (ENST00000622875.4/1879, intron 4 of 9)
EBF2	Distal Intergenic
EBLN1	Distal Intergenic
ECE1	Intron (ENST00000415912.6/1889, intron 1 of 18)
ECSCR	Promoter (<=1kb)
EDA2R	Distal Intergenic
EDN2	Promoter (1-2kb)
EED	Distal Intergenic
EEF1A1	Downstream (2-3kb)
EEFSEC	Promoter (<=1kb)
EEFSEC	Intron (ENST00000254730.11/60678, intron 5 of 6)
EEFSEC	Promoter (2-3kb)
EEPD1	Promoter (<=1kb)
EFCAB2	Promoter (<=1kb)
EFHD1	Exon (ENST00000415506.6/ENST00000415506.6, exon 1 of 6)
EFNA5	Intron (ENST00000333274.11/1946, intron 1 of 4)
EFNA5	Intron (ENST00000333274.11/1946, intron 1 of 4)
EFNA5	Promoter (<=1kb)
EFNA5	Intron (ENST00000359660.9/64839, intron 8 of 8)
EFNA5	Distal Intergenic
EFNA5	Distal Intergenic
EFR3B	Promoter (<=1kb)
EFS	Promoter (<=1kb)
EGF	Promoter (1-2kb)
EGFL6	Distal Intergenic
EGFR	Promoter (<=1kb)
EGFR	Distal Intergenic
EGFR	Intron (ENST00000275493.7/1956, intron 1 of 27)
EGLN3	Intron (ENST00000250457.8/112399, intron 1 of 4)
EHD1	Promoter (<=1kb)
EHD1	Intron (ENST00000320631.8/10938, intron 2 of 4)
EHD1	Intron (ENST00000320631.8/10938, intron 2 of 4)
EHD1	Intron (ENST00000320631.8/10938, intron 2 of 4)
EHD4-AS1	Exon (ENST00000564168.2/101928363, exon 3 of 4)
EHD4-AS1	Intron (ENST00000220325.9/30844, intron 2 of 5)
EHHADH	Intron (ENST00000465178.1/1962, intron 2 of 2)
EHHADH-AS1	Intron (ENST00000444571.5/339926, intron 1 of 3)
EIF4A2	Exon (ENST00000596632.1/ENST00000596632.1, exon 1 of 3)
EIF4G1	Promoter (<=1kb)
EIF4G3	Distal Intergenic
ELAC2	Distal Intergenic
ELAC2	Distal Intergenic
ELAVL2	Promoter (<=1kb)
ELF4	Distal Intergenic
ELF4	Intron (ENST00000335997.11/2000, intron 1 of 8)
ELF4	Distal Intergenic
ELFN1	Intron (ENST00000424383.4/392617, intron 2 of 2)
ELK3	Promoter (2-3kb)
ELMO1	Promoter (<=1kb)
ELMO1-AS1	Intron (ENST00000310758.8/9844, intron 15 of 21)
ELMSAN1	Promoter (<=1kb)
EML1	Promoter (<=1kb)
EML4	Downstream (<1kb)
EMP1	Distal Intergenic
EMX2OS	Intron (ENST00000549104.1/ENST00000549104.1, intron 2 of 2)
ENAH	Exon (ENST00000632561.1/ENST00000632561.1, exon 1 of 2)
ENKUR	Intron (ENST00000648191.1/101929025, intron 3 of 4)
ENO1	Distal Intergenic
ENOX1	Intron (ENST00000261488.10/55068, intron 13 of 16)
ENOX2	Distal Intergenic
ENOX2	Intron (ENST00000370935.5/10495, intron 2 of 13)
ENTPD1-AS1	Promoter (<=1kb)
ENTPD4	Intron (ENST00000521021.1/ENST00000521021.1, intron 1 of 1)
ENTPD6	Distal Intergenic
ENTR1	Promoter (<=1kb)
EOMES	Distal Intergenic
EPB41L1	Intron (ENST00000202028.9/2036, intron 13 of 19)
EPB41L4A	Intron (ENST00000507810.5/64097, intron 1 of 13)
EPC2	Distal Intergenic
EPHA2	Intron (ENST00000358432.8/1969, intron 3 of 16)
EPHA3	Intron (ENST00000336596.7/2042, intron 2 of 16)
EPHA3	Distal Intergenic
EPHA4	Intron (ENST00000281821.7/2043, intron 3 of 17)
EPHA7	Distal Intergenic
EPHB1	3' UTR
EPHB1	5' UTR
EPHB1	Intron (ENST00000649588.1/ENST00000649588.1, intron 1 of 6)
EPHB1	3' UTR
EPHB2	Promoter (1-2kb)
EPHB2	Intron (ENST00000544305.5/2048, intron 3 of 6)
EPHX4	Intron (ENST00000370383.5/253152, intron 2 of 6)
EPM2A	Distal Intergenic
EPS8	Promoter (2-3kb)
EPS8L3	Distal Intergenic
ERAP2	Intron (ENST00000501338.5/ENST00000501338.5, intron 2 of 3)
ERAP2	Intron (ENST00000501338.5/ENST00000501338.5, intron 2 of 3)
ERBB4	Intron (ENST00000342788.9/2066, intron 1 of 27)
ERBIN	Promoter (<=1kb)
ERC1	Promoter (2-3kb)
ERC2	Intron (ENST00000288221.11/26059, intron 7 of 17)
ERC2	Intron (ENST00000288221.11/26059, intron 6 of 17)
ERC2	Intron (ENST00000288221.11/26059, intron 17 of 17)
ERC2	Intron (ENST00000288221.11/26059, intron 2 of 17)
ERCC6	Intron (ENST00000355832.10/2074, intron 5 of 20)
ERCC6L2	Exon (ENST00000600140.2/ENST00000600140.2, exon 1 of 1)
ERGIC1	Intron (ENST00000393784.8/57222, intron 1 of 9)
ERGIC1	Intron (ENST00000393784.8/57222, intron 1 of 9)
ERI1	Intron (ENST00000522289.1/ENST00000522289.1, intron 1 of 1)
ESM1	Distal Intergenic
ESPNL	Intron (ENST00000343063.8/339768, intron 5 of 8)
ESYT3	Intron (ENST00000486831.5/83850, intron 1 of 21)
ETF1	Intron (ENST00000499810.6/2107, intron 2 of 10)
ETS1	Distal Intergenic
ETS1	Intron (ENST00000535549.5/2113, intron 1 of 3)
ETV5	Intron (ENST00000306376.10/2119, intron 11 of 12)
ETV6	Distal Intergenic
ETV6	Intron (ENST00000396373.8/2120, intron 2 of 7)
ETV6	Promoter (2-3kb)
ETV6	Intron (ENST00000396373.8/2120, intron 5 of 7)
EVA1A	Distal Intergenic
EVC	Promoter (2-3kb)
EVI5L	Promoter (<=1kb)
EVL	Promoter (<=1kb)
EVX1-AS	Distal Intergenic
EXOC2	Promoter (<=1kb)
EXOC6B	Intron (ENST00000272427.10/23233, intron 7 of 21)
EXOSC9	Promoter (<=1kb)
EXT1	Intron (ENST00000409003.5/401474, intron 4 of 4)
EYA1	Intron (ENST00000388742.8/2138, intron 6 of 16)
EYA1	Intron (ENST00000647843.1/389668, intron 3 of 8)
EYA1	Intron (ENST00000647843.1/389668, intron 2 of 8)
EYA4	Promoter (<=1kb)
EYS	Intron (ENST00000503581.6/346007, intron 31 of 42)
EYS	Intron (ENST00000503581.6/346007, intron 2 of 42)
EZH2	Intron (ENST00000409469.5/8454, intron 9 of 21)
F2RL1	Distal Intergenic
F8	Intron (ENST00000360256.9/2157, intron 6 of 25)
F9	Intron (ENST00000218099.6/2158, intron 6 of 7)
FA2H	Downstream (2-3kb)
FAAP20	Promoter (1-2kb)
FABP6	Distal Intergenic
FABP7	Promoter (<=1kb)
FAH	Distal Intergenic
FAHD2A	Promoter (<=1kb)
FAM107B	Promoter (<=1kb)
FAM122C	Promoter (<=1kb)
FAM126A	Intron (ENST00000432176.7/84668, intron 10 of 10)
FAM131C	Distal Intergenic
FAM135A	Promoter (2-3kb)
FAM13B	Distal Intergenic
FAM153CP	Intron (ENST00000651413.2/653316, intron 14 of 14)
FAM163B	Distal Intergenic
FAM168A	Intron (ENST00000064778.8/23201, intron 1 of 8)
FAM169A	Promoter (<=1kb)
FAM170A	Distal Intergenic
FAM171A1	Intron (ENST00000378116.9/221061, intron 1 of 7)
FAM172A	Intron (ENST00000513200.7/285600, intron 19 of 19)
FAM172A	Intron (ENST00000395965.8/83989, intron 4 of 10)
FAM174A	Intron (ENST00000660230.1/ENST00000660230.1, intron 1 of 1)
FAM174B	Exon (ENST00000671695.1/ENST00000671695.1, exon 2 of 2)
FAM184A	Intron (ENST00000518570.2/ENST00000518570.2, intron 3 of 4)
FAM193B	Distal Intergenic
FAM198B-AS1	Promoter (<=1kb)
FAM20A	Intron (ENST00000592554.2/54757, intron 1 of 10)
FAM210A	Promoter (<=1kb)
FAM210B	Distal Intergenic
FAM210B	Promoter (<=1kb)
FAM214A	Distal Intergenic
FAM218A	Promoter (<=1kb)
FAM219B	Promoter (<=1kb)
FAM222B	Promoter (2-3kb)
FAM234B	Promoter (<=1kb)
FAM241A	Distal Intergenic
FAM3B	Distal Intergenic
FAM49B	Distal Intergenic
FAM78B	Promoter (<=1kb)
FAM81A	Intron (ENST00000558348.5/145773, intron 1 of 4)
FAM81B	Intron (ENST00000283357.10/153643, intron 9 of 9)
FAM81B	3' UTR
FAM83F	Intron (ENST00000333407.11/113828, intron 4 of 4)
FAM83F	Promoter (2-3kb)
FAM86C1	Promoter (<=1kb)
FAM8A1	Distal Intergenic
FAM92A	Intron (ENST00000501400.1/642924, intron 1 of 10)
FAN1	Intron (ENST00000667837.1/22909, intron 1 of 15)
FAN1	Promoter (<=1kb)
FANCC	Promoter (2-3kb)
FANCC	Intron (ENST00000289081.8/2176, intron 8 of 14)
FARP1	Intron (ENST00000595437.5/10160, intron 3 of 27)
FASLG	Distal Intergenic
FASLG	Distal Intergenic
FASTK	Promoter (<=1kb)
FAT3	Distal Intergenic
FAT3	Intron (ENST00000409404.6/120114, intron 16 of 24)
FAT4	Promoter (<=1kb)
FAXC	Intron (ENST00000389677.6/84553, intron 3 of 5)
FBLN1	Distal Intergenic
FBLN1	Promoter (<=1kb)
FBLN2	Intron (ENST00000404922.8/2199, intron 2 of 17)
FBN2	Intron (ENST00000262464.9/2201, intron 2 of 64)
FBP1	Distal Intergenic
FBXL17	Intron (ENST00000359660.9/64839, intron 4 of 8)
FBXL17	Distal Intergenic
FBXL17	Intron (ENST00000359660.9/64839, intron 5 of 8)
FBXO10	Promoter (1-2kb)
FBXW11	Intron (ENST00000296933.10/23291, intron 1 of 12)
FBXW11	Distal Intergenic
FBXW7	Distal Intergenic
FCGR1B	Distal Intergenic
FCN1	Distal Intergenic
FDFT1	Promoter (<=1kb)
FECH	Promoter (1-2kb)
FERMT1	Downstream (<1kb)
FEZ1	Promoter (1-2kb)
FEZ1	3' UTR
FEZ2	Distal Intergenic
FGD2	3' UTR
FGD2	Promoter (<=1kb)
FGD3	Promoter (<=1kb)
FGD4	Intron (ENST00000534526.6/121512, intron 1 of 16)
FGD4	Intron (ENST00000534526.6/121512, intron 1 of 16)
FGD6	Promoter (2-3kb)
FGF1	Intron (ENST00000443800.5/101926941, intron 3 of 3)
FGF12	Intron (ENST00000392452.3/151963, intron 1 of 1)
FGF12	Intron (ENST00000392452.3/151963, intron 1 of 1)
FGF13-AS1	Promoter (<=1kb)
FGF13-AS1	Promoter (<=1kb)
FGF14	Intron (ENST00000376131.8/2259, intron 3 of 4)
FGF4	Distal Intergenic
FGF6	Distal Intergenic
FGFR2	Distal Intergenic
FGFR2	Distal Intergenic
FGFR4	Distal Intergenic
FGGY	Intron (ENST00000413489.5/55277, intron 4 of 4)
FGGY	Intron (ENST00000634606.1/55277, intron 4 of 16)
FHAD1	Intron (ENST00000428417.5/55092, intron 1 of 2)
FHL1	Promoter (<=1kb)
FHOD3	Intron (ENST00000257209.8/80206, intron 13 of 24)
FIBIN	Distal Intergenic
FIGNL2	Intron (ENST00000637934.1/ENST00000637934.1, intron 3 of 4)
FILIP1L	Intron (ENST00000463526.1/84319, intron 2 of 3)
FILIP1L	Intron (ENST00000463526.1/84319, intron 2 of 3)
FILIP1L	Intron (ENST00000463526.1/84319, intron 2 of 3)
FILNC1	Intron (ENST00000644936.1/100132735, intron 1 of 2)
FJX1	Distal Intergenic
FKBP5	5' UTR
FKTN	Intron (ENST00000602661.5/2218, intron 3 of 10)
FLACC1	Promoter (<=1kb)
FLJ42393	Promoter (<=1kb)
FLJ42969	Distal Intergenic
FLNB	Promoter (<=1kb)
FLRT3	Intron (ENST00000217246.8/140733, intron 3 of 16)
FLT3	3' UTR
FMN1	Intron (ENST00000616417.4/342184, intron 4 of 20)
FMN1	Distal Intergenic
FMNL2	Exon (ENST00000288670.14/114793, exon 3 of 26)
FMR1-AS1	Promoter (<=1kb)
FNBP1	Promoter (<=1kb)
FNDC3B	Intron (ENST00000415807.7/64778, intron 3 of 25)
FNDC3B	Intron (ENST00000415807.7/64778, intron 3 of 25)
FNDC3B	Intron (ENST00000415807.7/64778, intron 13 of 25)
FNDC3B	Promoter (<=1kb)
FNIP1	Intron (ENST00000514667.1/51735, intron 1 of 28)
FNTA	Promoter (<=1kb)
FNTB	Intron (ENST00000552941.5/100529261, intron 5 of 12)
FOSL2	Distal Intergenic
FOXB1	Distal Intergenic
FOXJ2	Intron (ENST00000162391.8/55810, intron 6 of 10)
FOXK2	Intron (ENST00000473637.6/3607, intron 1 of 9)
FOXL2NB	Promoter (2-3kb)
FOXO1	Promoter (<=1kb)
FOXO1	Intron (ENST00000379561.6/2308, intron 1 of 2)
FOXO3	3' UTR
FOXO6-AS1	Intron (ENST00000372591.1/100132074, intron 1 of 1)
FOXP1	Promoter (<=1kb)
FOXP1	Intron (ENST00000318789.9/27086, intron 3 of 20)
FOXP1	3' UTR
FPR1	Promoter (2-3kb)
FPR2	5' UTR
FRAS1	Distal Intergenic
FRAS1	Intron (ENST00000512123.4/80144, intron 2 of 73)
FRAT1	Promoter (<=1kb)
FRG1CP	Promoter (<=1kb)
FRMD1	Distal Intergenic
FRMD1	Distal Intergenic
FRMD1	Intron (ENST00000646385.1/79981, intron 1 of 13)
FRMD3	Distal Intergenic
FRMD3	Promoter (<=1kb)
FRMD4A	Promoter (2-3kb)
FRMD4A	Intron (ENST00000357447.7/55691, intron 5 of 24)
FRMD4A	Promoter (<=1kb)
FRMD4B	Exon (ENST00000398540.8/23150, exon 21 of 23)
FRMD5	Intron (ENST00000417257.6/84978, intron 1 of 13)
FRMD6	Promoter (<=1kb)
FRMD6-AS2	Intron (ENST00000556137.5/122786, intron 3 of 3)
FRMPD3	Promoter (1-2kb)
FRMPD3	Distal Intergenic
FRRS1	Promoter (1-2kb)
FRY	Intron (ENST00000645780.1/10129, intron 2 of 61)
FRYL	Intron (ENST00000503238.5/285527, intron 1 of 60)
FRYL	Exon (ENST00000503238.5/285527, exon 20 of 61)
FSCN1	Intron (ENST00000425013.6/54476, intron 15 of 16)
FSIP1	Intron (ENST00000558616.1/161835, intron 1 of 2)
FST	Distal Intergenic
FST	Distal Intergenic
FSTL4	Distal Intergenic
FSTL4	Promoter (<=1kb)
FSTL4	Intron (ENST00000265342.12/23105, intron 4 of 15)
FSTL4	Promoter (1-2kb)
FSTL5	Distal Intergenic
FTO	Intron (ENST00000636491.1/79068, intron 8 of 9)
FTO	Intron (ENST00000636992.1/79068, intron 8 of 8)
FTSJ1	Promoter (<=1kb)
FUS	Distal Intergenic
FUT10	Distal Intergenic
FUT10	Distal Intergenic
FUT8	Distal Intergenic
FXR1	Promoter (1-2kb)
FYB1	Intron (ENST00000512982.4/2533, intron 2 of 18)
FYB1	Downstream (<1kb)
FZD1	Promoter (<=1kb)
FZD2	Distal Intergenic
FZD5	Intron (ENST00000427836.8/389072, intron 7 of 7)
G3BP1	Intron (ENST00000274576.8/2741, intron 8 of 8)
G6PD	Distal Intergenic
GAA	Promoter (<=1kb)
GAB3	Promoter (1-2kb)
GABARAPL1	Distal Intergenic
GABBR2	3' UTR
GABRA1	Promoter (<=1kb)
GABRA5	Intron (ENST00000355395.9/2558, intron 5 of 9)
GABRB1	Intron (ENST00000295454.8/2560, intron 4 of 8)
GABRE	Promoter (<=1kb)
GABRG2	Distal Intergenic
GABRG2	Distal Intergenic
GABRG3-AS1	Intron (ENST00000615808.5/2567, intron 3 of 9)
GABRP	Exon (ENST00000518525.5/2568, exon 10 of 11)
GABRR2	Promoter (2-3kb)
GACAT3	Intron (ENST00000420404.2/ENST00000420404.2, intron 3 of 3)
GACAT3	Intron (ENST00000420404.2/ENST00000420404.2, intron 3 of 3)
GADD45A	Distal Intergenic
GALNT10	Intron (ENST00000520327.6/4238, intron 3 of 3)
GALNT10	Promoter (<=1kb)
GALNT10	Intron (ENST00000519325.1/ENST00000519325.1, intron 3 of 4)
GALNT10	Intron (ENST00000425427.6/55568, intron 1 of 6)
GALNT10	Intron (ENST00000425427.6/55568, intron 3 of 6)
GALNT10	Intron (ENST00000425427.6/55568, intron 1 of 6)
GALNT10	Intron (ENST00000520327.6/4238, intron 2 of 3)
GALNT10	Intron (ENST00000520327.6/4238, intron 2 of 3)
GALNT12	Promoter (1-2kb)
GALNT14	Distal Intergenic
GALNT16	Intron (ENST00000554317.5/57452, intron 2 of 2)
GALNT16	Promoter (1-2kb)
GALNT17	Intron (ENST00000333538.10/64409, intron 1 of 10)
GALNT2	Intron (ENST00000494106.1/2590, intron 1 of 6)
GALNT8	Intron (ENST00000648836.1/4704, intron 10 of 14)
GALNTL6	Exon (ENST00000457021.1/442117, exon 6 of 6)
GALNTL6	Intron (ENST00000506823.6/442117, intron 2 of 12)
GAP43	Intron (ENST00000662602.1/ENST00000662602.1, intron 7 of 7)
GAPLINC	Intron (ENST00000400147.6/9229, intron 7 of 9)
GAPVD1	Distal Intergenic
GAS7	Intron (ENST00000323816.8/8522, intron 1 of 14)
GAS7	Promoter (1-2kb)
GAS7	Intron (ENST00000432992.6/8522, intron 1 of 13)
GATA2	Promoter (<=1kb)
GATA4	Distal Intergenic
GATA4	Distal Intergenic
GATA6	Intron (ENST00000269216.9/2627, intron 6 of 6)
GATA6-AS1	Intron (ENST00000584898.1/ENST00000584898.1, intron 1 of 3)
GAU1	Promoter (<=1kb)
GBF1	Intron (ENST00000369983.3/8729, intron 3 of 39)
GCLC	Distal Intergenic
GCLC	Distal Intergenic
GCM1	Distal Intergenic
GCN1	Intron (ENST00000300648.7/10985, intron 5 of 57)
GCNT2	3' UTR
GCOM1	Intron (ENST00000267853.10/100820829, intron 11 of 12)
GCSIR	Downstream (1-2kb)
GDF10	Distal Intergenic
GDF6	Distal Intergenic
GDF7	3' UTR
GDPD5	Distal Intergenic
GDPD5	Intron (ENST00000527820.5/81544, intron 2 of 17)
GEM	Promoter (1-2kb)
GFOD1	Intron (ENST00000379287.4/54438, intron 1 of 1)
GFRA1	Intron (ENST00000369236.5/2674, intron 3 of 8)
GFRA2	Distal Intergenic
GGACT	Intron (ENST00000376250.6/87769, intron 1 of 2)
GGTLC2	5' UTR
GHR	Intron (ENST00000230882.9/2690, intron 3 of 9)
GHR	Promoter (<=1kb)
GHR	Intron (ENST00000230882.9/2690, intron 2 of 9)
GHR	Intron (ENST00000230882.9/2690, intron 1 of 9)
GHRHR	Distal Intergenic
GIP	Promoter (2-3kb)
GIP	Distal Intergenic
GJA5	Distal Intergenic
GLB1	Promoter (1-2kb)
GLCE	Distal Intergenic
GLE1	Promoter (<=1kb)
GLI2	Intron (ENST00000482119.5/2736, intron 1 of 3)
GLI2	Intron (ENST00000482119.5/2736, intron 1 of 3)
GLI3	Intron (ENST00000395925.8/2737, intron 1 of 14)
GLI3	Distal Intergenic
GLI3	Promoter (1-2kb)
GLIS3	Intron (ENST00000381971.8/169792, intron 2 of 10)
GLRA1	Promoter (<=1kb)
GLRA1	Intron (ENST00000274576.8/2741, intron 1 of 8)
GLTP	Intron (ENST00000318348.9/51228, intron 1 of 4)
GLYATL2	Distal Intergenic
GMDS	Intron (ENST00000530927.5/2762, intron 7 of 10)
GMDS	Intron (ENST00000530927.5/2762, intron 9 of 10)
GMNC	Distal Intergenic
GMPR	Exon (ENST00000259727.5/2766, exon 3 of 9)
GMPR	Intron (ENST00000259727.5/2766, intron 5 of 8)
GMPR	Intron (ENST00000244769.8/6310, intron 8 of 8)
GMPR	Intron (ENST00000244769.8/6310, intron 8 of 8)
GNA11	Promoter (<=1kb)
GNA14	Intron (ENST00000341700.7/9630, intron 1 of 6)
GNAI1	Intron (ENST00000649225.1/2770, intron 6 of 12)
GNAO1	Intron (ENST00000262493.12/2775, intron 3 of 8)
GNAQ	Promoter (<=1kb)
GNB1	Promoter (<=1kb)
GNB4	Promoter (<=1kb)
GNG12-AS1	Intron (ENST00000370982.4/55970, intron 1 of 3)
GNGT1	Intron (ENST00000455502.5/2792, intron 1 of 3)
GNPTAB	Exon (ENST00000600133.1/ENST00000600133.1, exon 1 of 1)
GON4L	Intron (ENST00000368331.5/54856, intron 2 of 31)
GP2	Distal Intergenic
GP6	Intron (ENST00000593060.5/ENST00000593060.5, intron 2 of 4)
GP9	Distal Intergenic
GPALPP1	Exon (ENST00000437748.2/26747, exon 2 of 3)
GPAM	Promoter (<=1kb)
GPATCH8	Promoter (<=1kb)
GPBP1	Distal Intergenic
GPC3	Promoter (<=1kb)
GPC3	Distal Intergenic
GPC3	Distal Intergenic
GPC3-AS1	Intron (ENST00000394299.7/2719, intron 2 of 8)
GPC4	Intron (ENST00000370828.4/2239, intron 1 of 8)
GPC4	Distal Intergenic
GPC4	Distal Intergenic
GPCPD1	Intron (ENST00000379019.6/56261, intron 19 of 19)
GPD2	Distal Intergenic
GPD2	Intron (ENST00000637749.1/ENST00000637749.1, intron 3 of 4)
GPR101	Distal Intergenic
GPR101	Distal Intergenic
GPR101	Distal Intergenic
GPR149	Promoter (<=1kb)
GPR26	Exon (ENST00000451295.1/ENST00000451295.1, exon 3 of 3)
GPR37L1	Distal Intergenic
GPR37L1	Distal Intergenic
GPR6	Distal Intergenic
GPR68	Promoter (<=1kb)
GPR75-ASB3	Distal Intergenic
GPR85	Promoter (<=1kb)
GPRIN1	Promoter (1-2kb)
GPRIN1	Intron (ENST00000303991.5/114787, intron 1 of 1)
GPT2	Intron (ENST00000340124.9/84706, intron 5 of 11)
GPX8	Promoter (<=1kb)
GRAMD1B	Promoter (<=1kb)
GRAMD2B	Distal Intergenic
GRAMD2B	Intron (ENST00000651847.1/ENST00000651847.1, intron 1 of 15)
GREB1L	Intron (ENST00000584446.5/80000, intron 1 of 14)
GREB1L	Promoter (<=1kb)
GREB1L	Intron (ENST00000584446.5/80000, intron 1 of 14)
GREM2	Promoter (<=1kb)
GRIA1	Distal Intergenic
GRIA2	Promoter (<=1kb)
GRIA3	Intron (ENST00000622768.4/2892, intron 2 of 15)
GRIA3	Distal Intergenic
GRIA3	Intron (ENST00000622768.4/2892, intron 4 of 15)
GRID1	Intron (ENST00000327946.12/2894, intron 4 of 15)
GRID2	Intron (ENST00000282020.9/2895, intron 2 of 15)
GRID2	Intron (ENST00000282020.9/2895, intron 1 of 15)
GRIFIN	Distal Intergenic
GRIK2	Intron (ENST00000421544.6/2898, intron 13 of 18)
GRIK3	Distal Intergenic
GRIK4	Exon (ENST00000527524.7/2900, exon 4 of 21)
GRIK4	Intron (ENST00000527524.7/2900, intron 3 of 20)
GRIN2A	Promoter (<=1kb)
GRIP1	Promoter (<=1kb)
GRIP2	Distal Intergenic
GRIP2	Intron (ENST00000637182.1/80852, intron 1 of 23)
GRK5	Intron (ENST00000392870.3/2869, intron 1 of 15)
GRK5	Distal Intergenic
GRK5	Intron (ENST00000392870.3/2869, intron 1 of 15)
GSC	Distal Intergenic
GSE1	Intron (ENST00000637419.1/23199, intron 2 of 2)
GSE1	Intron (ENST00000637419.1/23199, intron 2 of 2)
GSG1	Intron (ENST00000537625.1/57613, intron 8 of 8)
GSK3B	Intron (ENST00000484076.1/ENST00000484076.1, intron 3 of 5)
GSK3B	Distal Intergenic
GSN	Promoter (<=1kb)
GSTM3	Promoter (<=1kb)
GUCA2A	Downstream (2-3kb)
GUCY1A2	Intron (ENST00000526355.6/2977, intron 3 of 7)
GUCY1A2	Intron (ENST00000526355.6/2977, intron 3 of 7)
GUCY2C	Intron (ENST00000501178.2/ENST00000501178.2, intron 3 of 4)
GUCY2D	Promoter (2-3kb)
GULP1	Promoter (1-2kb)
GUSB	Distal Intergenic
GUSBP1	Promoter (<=1kb)
GUSBP1	Promoter (<=1kb)
GXYLT1	Intron (ENST00000666044.1/ENST00000666044.1, intron 3 of 4)
GYG1	Intron (ENST00000666418.1/ENST00000666418.1, intron 3 of 3)
GYG2P1	Promoter (<=1kb)
GYPA	Intron (ENST00000641741.2/101927636, intron 11 of 12)
GYPA	Intron (ENST00000650526.1/2993, intron 3 of 14)
H2AW	Distal Intergenic
H2BC3	Promoter (<=1kb)
H3-5	Distal Intergenic
H4-16	Intron (ENST00000501178.2/ENST00000501178.2, intron 4 of 4)
H4C11	Promoter (1-2kb)
H4C11	Promoter (<=1kb)
HACD1	Intron (ENST00000361271.8/9200, intron 1 of 6)
HAND1	Distal Intergenic
HAND1	Exon (ENST00000518984.1/ENST00000518984.1, exon 2 of 2)
HAPLN1	Distal Intergenic
HAPLN2	Distal Intergenic
HAUS7	Intron (ENST00000330912.6/55559, intron 4 of 12)
HBEGF	Intron (ENST00000520443.1/ENST00000520443.1, intron 1 of 1)
HBEGF	Distal Intergenic
HCCS	Intron (ENST00000669054.1/ENST00000669054.1, intron 4 of 5)
HDAC2-AS2	Intron (ENST00000519104.5/101927768, intron 5 of 9)
HDAC4	Intron (ENST00000345617.7/9759, intron 3 of 26)
HDAC4	Intron (ENST00000345617.7/9759, intron 2 of 26)
HDAC8	Promoter (<=1kb)
HDAC9	Intron (ENST00000417496.6/9734, intron 4 of 12)
HDGFL1	Intron (ENST00000420572.2/ENST00000420572.2, intron 2 of 2)
HEATR3	Intron (ENST00000566770.1/ENST00000566770.1, intron 1 of 2)
HEATR3	Promoter (1-2kb)
HECTD1	Distal Intergenic
HECW1	Intron (ENST00000490954.2/23072, intron 1 of 1)
HEG1	Promoter (2-3kb)
HEG1	Promoter (<=1kb)
HERPUD2	Intron (ENST00000311350.8/64224, intron 5 of 8)
HHIPL1	Intron (ENST00000502101.2/84439, intron 1 of 1)
HHIPL1	Promoter (<=1kb)
HHIPL1	Intron (ENST00000502101.2/84439, intron 1 of 1)
HHIPL2	Exon (ENST00000455363.2/ENST00000455363.2, exon 1 of 3)
HIF1A-AS1	Promoter (<=1kb)
HINT1	Distal Intergenic
HIP1	Intron (ENST00000336926.11/3092, intron 1 of 30)
HK1	Promoter (2-3kb)
HK2	Distal Intergenic
HLA-DOA	Distal Intergenic
HLX	Distal Intergenic
HM13	Promoter (<=1kb)
HM13-AS1	Distal Intergenic
HMBOX1	Downstream (<1kb)
HMBOX1	Intron (ENST00000524189.6/23303, intron 38 of 39)
HMCN1	Promoter (1-2kb)
HMGB1	Intron (ENST00000405805.5/3146, intron 1 of 4)
HMGCR	Intron (ENST00000501886.2/ENST00000501886.2, intron 2 of 2)
HMHB1	Distal Intergenic
HNF4G	Distal Intergenic
HNMT	Promoter (<=1kb)
HNMT	Distal Intergenic
HNRNPA3	Intron (ENST00000668465.1/ENST00000668465.1, intron 2 of 2)
HNRNPKP3	Distal Intergenic
HOXA6	Promoter (<=1kb)
HOXA7	Downstream (<1kb)
HOXB7	Intron (ENST00000628006.2/ENST00000628006.2, intron 3 of 5)
HPF1	Exon (ENST00000511479.1/ENST00000511479.1, exon 1 of 1)
HPGD	Promoter (<=1kb)
HPGDS	Intron (ENST00000667612.1/ENST00000667612.1, intron 1 of 1)
HPRT1	Promoter (<=1kb)
HRG	Promoter (1-2kb)
HRH1	Promoter (<=1kb)
HS3ST3A1	Distal Intergenic
HS6ST1	Distal Intergenic
HS6ST2	Distal Intergenic
HS6ST2	Intron (ENST00000370836.6/90161, intron 3 of 3)
HS6ST2-AS1	Distal Intergenic
HS6ST2-AS1	Distal Intergenic
HS6ST2-AS1	Intron (ENST00000370836.6/90161, intron 3 of 3)
HSD17B12	Promoter (2-3kb)
HSD17B3	Distal Intergenic
HSPA4	Intron (ENST00000655591.1/ENST00000655591.1, intron 1 of 1)
HSPA4	Promoter (<=1kb)
HSPA9	Promoter (2-3kb)
HSPB3	Distal Intergenic
HSPB8	Promoter (<=1kb)
HSPBAP1	Exon (ENST00000463266.1/79663, exon 2 of 2)
HSPG2	Intron (ENST00000374695.8/3339, intron 1 of 96)
HTATSF1	Promoter (<=1kb)
HTR1A	Distal Intergenic
HTR1A	Distal Intergenic
HTR1B	Intron (ENST00000669724.1/ENST00000669724.1, intron 2 of 3)
ICAM1	Promoter (1-2kb)
ICE1	Distal Intergenic
ICOS	Distal Intergenic
IDNK	Intron (ENST00000454393.5/414328, intron 3 of 4)
IDS	Intron (ENST00000651111.1/3423, intron 8 of 13)
IFFO2	Distal Intergenic
IFI16	Promoter (<=1kb)
IFIT2	Promoter (<=1kb)
IFNGR1	Distal Intergenic
IFRD1	Promoter (<=1kb)
IFRD1	Promoter (2-3kb)
IFRD1	Promoter (<=1kb)
IFT122	Promoter (<=1kb)
IFT122	Intron (ENST00000431818.6/55764, intron 3 of 30)
IFT27	Promoter (2-3kb)
IFT27	Promoter (2-3kb)
IGDCC4	Intron (ENST00000352385.3/57722, intron 1 of 19)
IGF1R	Promoter (<=1kb)
IGF1R	Promoter (<=1kb)
IGF2BP1	Intron (ENST00000290341.8/10642, intron 5 of 14)
IGF2BP2	Distal Intergenic
IGF2BP2	Promoter (1-2kb)
IGF2BP2	Intron (ENST00000382199.6/10644, intron 4 of 15)
IGF2BP2	Intron (ENST00000382199.6/10644, intron 2 of 15)
IGF2BP2	Promoter (<=1kb)
IGFBP3	Promoter (<=1kb)
IGFN1	Distal Intergenic
IGLL1	Distal Intergenic
IGLL5	Distal Intergenic
IGLL5	Distal Intergenic
IGSF1	Intron (ENST00000370904.6/3547, intron 6 of 26)
IGSF1	Distal Intergenic
IGSF10	Intron (ENST00000474524.5/116931, intron 42 of 42)
IGSF10	Promoter (<=1kb)
IGSF11	Intron (ENST00000393775.7/152404, intron 1 of 6)
IKZF2	Intron (ENST00000451136.6/22807, intron 4 of 7)
IL12A-AS1	Promoter (2-3kb)
IL17B	Intron (ENST00000505432.1/27190, intron 1 of 2)
IL1F10	Distal Intergenic
IL1R1	Promoter (1-2kb)
IL1RAP	Intron (ENST00000072516.7/3556, intron 2 of 10)
IL1RL1	Intron (ENST00000404917.6/9173, intron 1 of 6)
IL1RL2	Intron (ENST00000481806.1/8808, intron 7 of 9)
IL20RB	Distal Intergenic
IL20RB	Distal Intergenic
IL31RA	5' UTR
IL6R	Promoter (1-2kb)
IL6ST	3' UTR
ILDR2	Promoter (<=1kb)
ILDR2	Intron (ENST00000271417.8/387597, intron 3 of 9)
IMMP2L	Intron (ENST00000405709.6/83943, intron 3 of 5)
IMPG1	Promoter (<=1kb)
INAFM2	Downstream (2-3kb)
ING2	Distal Intergenic
INO80D	Distal Intergenic
INPP5A	Intron (ENST00000368594.8/3632, intron 8 of 15)
INPP5A	Distal Intergenic
INPP5D	Promoter (1-2kb)
INSC	Distal Intergenic
INSIG1	Distal Intergenic
INSR	Intron (ENST00000341500.9/3643, intron 1 of 20)
INSYN2B	Intron (ENST00000520908.6/1794, intron 27 of 51)
INTU	Distal Intergenic
IPMK	Distal Intergenic
IPMK	Distal Intergenic
IPO5	Distal Intergenic
IQCG	Promoter (1-2kb)
IQCJ-SCHIP1	Exon (ENST00000657094.1/ENST00000657094.1, exon 4 of 4)
IQGAP1	Intron (ENST00000268182.10/8826, intron 2 of 37)
IQGAP2	Distal Intergenic
IQSEC3	Intron (ENST00000538872.6/440073, intron 2 of 13)
IRF1	Intron (ENST00000638452.2/10111, intron 3 of 26)
IRF1-AS1	Promoter (2-3kb)
IRF2BP2	Distal Intergenic
IRF2BP2	Distal Intergenic
IRF2BP2	Downstream (1-2kb)
IRF2BP2	Distal Intergenic
IRF4	3' UTR
IRX1	Distal Intergenic
ISG15	Intron (ENST00000624697.4/9636, intron 1 of 2)
ITFG1	Promoter (<=1kb)
ITGA1	3' UTR
ITGA2	Promoter (<=1kb)
ITGA6	Exon (ENST00000442417.5/ENST00000442417.5, exon 4 of 4)
ITGA6-AS1	Promoter (<=1kb)
ITGB5	Intron (ENST00000296181.9/3693, intron 10 of 14)
ITGB5	Promoter (<=1kb)
ITGB5	Intron (ENST00000296181.9/3693, intron 5 of 14)
ITGB8	Intron (ENST00000537992.5/3696, intron 13 of 14)
ITM2C	Promoter (<=1kb)
ITPK1	Distal Intergenic
ITPK1	Promoter (1-2kb)
ITPKB	Intron (ENST00000272117.7/3707, intron 1 of 6)
ITPR2	Distal Intergenic
ITPR3	Distal Intergenic
ITPR3	Distal Intergenic
ITSN1	Intron (ENST00000381285.8/6453, intron 27 of 37)
ITSN1	Intron (ENST00000399353.5/6453, intron 1 of 28)
JADE1	Distal Intergenic
JADE1	Promoter (<=1kb)
JADE3	Intron (ENST00000424392.5/9767, intron 1 of 5)
JAG1	Promoter (<=1kb)
JAG1	Exon (ENST00000254958.10/182, exon 5 of 26)
JAG1	Promoter (1-2kb)
JAKMIP1	Promoter (<=1kb)
JAKMIP2-AS1	Intron (ENST00000626945.2/153469, intron 1 of 3)
JAM3	Promoter (<=1kb)
JARID2	Intron (ENST00000341776.7/3720, intron 3 of 17)
JMJD1C	Promoter (<=1kb)
JMJD1C	Intron (ENST00000399262.7/221037, intron 2 of 25)
JMJD1C	Promoter (<=1kb)
JRK	Promoter (<=1kb)
JUP	Promoter (1-2kb)
KALRN	Intron (ENST00000448253.5/8997, intron 2 of 5)
KALRN	Intron (ENST00000460856.5/8997, intron 25 of 33)
KALRN	Intron (ENST00000360013.7/8997, intron 34 of 59)
KALRN	Promoter (1-2kb)
KALRN	Intron (ENST00000460856.5/8997, intron 10 of 33)
KANSL1	Intron (ENST00000432791.6/284058, intron 4 of 14)
KAZN	Intron (ENST00000636203.1/23254, intron 3 of 16)
KAZN	Intron (ENST00000636203.1/23254, intron 3 of 16)
KAZN	Intron (ENST00000636203.1/23254, intron 4 of 16)
KAZN-AS1	Intron (ENST00000636203.1/23254, intron 2 of 16)
KCNA1	Exon (ENST00000640161.1/ENST00000640161.1, exon 1 of 3)
KCNA1	Exon (ENST00000640161.1/ENST00000640161.1, exon 2 of 3)
KCNAB2	Intron (ENST00000655548.1/8514, intron 3 of 9)
KCNE2	Promoter (1-2kb)
KCNG1	Distal Intergenic
KCNG1	Distal Intergenic
KCNH5	Distal Intergenic
KCNH8	Intron (ENST00000670571.1/ENST00000670571.1, intron 3 of 5)
KCNIP1	Intron (ENST00000377360.8/30820, intron 1 of 7)
KCNIP1	Intron (ENST00000377360.8/30820, intron 1 of 7)
KCNIP1	Intron (ENST00000377360.8/30820, intron 1 of 7)
KCNIP1	Intron (ENST00000377360.8/30820, intron 1 of 7)
KCNJ1	3' UTR
KCNK10	Intron (ENST00000340700.9/54207, intron 5 of 6)
KCNMB1	Intron (ENST00000518527.1/30820, intron 1 of 1)
KCNMB2	Intron (ENST00000437510.5/10242, intron 1 of 3)
KCNMB3	Promoter (1-2kb)
KCNN2	Distal Intergenic
KCNN3	Intron (ENST00000271915.9/3782, intron 3 of 7)
KCNN3	Intron (ENST00000271915.9/3782, intron 2 of 7)
KCNN4	Intron (ENST00000651184.1/284348, intron 5 of 5)
KCNQ1	Intron (ENST00000155840.11/3784, intron 15 of 15)
KCNU1	Distal Intergenic
KCTD1	Intron (ENST00000580059.7/284252, intron 3 of 4)
KCTD10	Promoter (1-2kb)
KCTD12	Promoter (<=1kb)
KCTD12	Intron (ENST00000648060.1/ENST00000648060.1, intron 3 of 4)
KCTD15	Intron (ENST00000650847.1/64377, intron 3 of 4)
KCTD15	Distal Intergenic
KCTD2	Promoter (<=1kb)
KCTD3	Promoter (<=1kb)
KDM1A	Intron (ENST00000418342.5/7798, intron 2 of 3)
KDM2B	Intron (ENST00000541574.1/ENST00000541574.1, intron 1 of 1)
KDM2B	Promoter (1-2kb)
KDM4C	Intron (ENST00000536108.5/23081, intron 5 of 17)
KDM4C	Distal Intergenic
KDM4C	Intron (ENST00000536108.5/23081, intron 4 of 17)
KDM5D	Promoter (<=1kb)
KDR	Distal Intergenic
KIAA0408	Promoter (<=1kb)
KIAA0930	3' UTR
KIAA1217	Distal Intergenic
KIAA1217	Intron (ENST00000376462.5/56243, intron 2 of 18)
KIAA1217	Promoter (<=1kb)
KIAA1324	Intron (ENST00000533147.5/57535, intron 2 of 2)
KIAA1324L	Intron (ENST00000450689.7/222223, intron 1 of 21)
KIAA1586	Promoter (<=1kb)
KIAA1614	3' UTR
KIAA1671	Exon (ENST00000623888.1/ENST00000623888.1, exon 1 of 1)
KIAA2012	Distal Intergenic
KIF1B	Promoter (<=1kb)
KIF2A	Distal Intergenic
KIF2B	Intron (ENST00000650577.1/ENST00000650577.1, intron 3 of 6)
KIFC3	Intron (ENST00000565684.5/3801, intron 1 of 4)
KIRREL1	Promoter (<=1kb)
KIRREL1	Promoter (<=1kb)
KL	Promoter (<=1kb)
KLF13	Distal Intergenic
KLF9	Intron (ENST00000377110.7/80036, intron 19 of 24)
KLHDC8A	Intron (ENST00000539253.5/55220, intron 2 of 7)
KLHL1	Distal Intergenic
KLHL31	Distal Intergenic
KLHL35	Promoter (1-2kb)
KLHL38	Intron (ENST00000652905.1/ENST00000652905.1, intron 2 of 2)
KLHL6	Distal Intergenic
KLRB1	Exon (ENST00000229402.4/3820, exon 2 of 6)
KLRC4-KLRK1	Promoter (<=1kb)
KMT5B	Promoter (<=1kb)
KNCN	Promoter (1-2kb)
KPNA3	Distal Intergenic
KRCC1	Intron (ENST00000672766.1/51315, intron 1 of 1)
KREMEN1	Intron (ENST00000400335.8/83999, intron 2 of 8)
KRT85	Distal Intergenic
KSR2	Intron (ENST00000425217.5/283455, intron 13 of 19)
KTN1-AS1	Intron (ENST00000557267.1/3895, intron 1 of 1)
KU-MEL-3	Intron (ENST00000642310.1/ENST00000642310.1, intron 1 of 4)
KY	Intron (ENST00000467708.2/ENST00000467708.2, intron 2 of 3)
L3MBTL3	Promoter (<=1kb)
LAIR2	Distal Intergenic
LAMA2	Intron (ENST00000617695.4/3908, intron 56 of 62)
LAMA2	Exon (ENST00000617695.4/3908, exon 43 of 63)
LAMA2	Distal Intergenic
LAMC1	Intron (ENST00000258341.5/3915, intron 1 of 27)
LAMC1-AS1	Distal Intergenic
LAMP2	Distal Intergenic
LAMP2	Distal Intergenic
LAMP3	Intron (ENST00000265598.8/27074, intron 3 of 5)
LAMP5	Intron (ENST00000378473.7/5332, intron 33 of 37)
LAPTM5	Distal Intergenic
LARGE1	Intron (ENST00000354992.6/9215, intron 7 of 15)
LARP1	Intron (ENST00000336314.9/23367, intron 1 of 18)
LASP1	Intron (ENST00000433206.6/3927, intron 3 of 5)
LAX1	Distal Intergenic
LCLAT1	Distal Intergenic
LCORL	Intron (ENST00000652661.1/ENST00000652661.1, intron 8 of 8)
LCP1	Promoter (<=1kb)
LDAH	Intron (ENST00000435420.6/60526, intron 4 of 5)
LDLRAD3	Intron (ENST00000524419.5/143458, intron 1 of 5)
LDLRAD4	Exon (ENST00000589045.1/ENST00000589045.1, exon 1 of 2)
LDLRAD4	Exon (ENST00000624889.1/ENST00000624889.1, exon 1 of 1)
LDLRAD4	Intron (ENST00000587905.5/753, intron 4 of 4)
LDLRAP1	Distal Intergenic
LDLRAP1	Distal Intergenic
LEF1	Intron (ENST00000379951.6/51176, intron 3 of 9)
LEMD3	Promoter (<=1kb)
LGR4	Exon (ENST00000389858.4/55366, exon 2 of 17)
LHFPL1	Intron (ENST00000371968.8/340596, intron 3 of 3)
LHFPL2	Exon (ENST00000514587.1/10184, exon 3 of 4)
LHFPL2	Promoter (<=1kb)
LHFPL2	Intron (ENST00000380345.7/10184, intron 2 of 4)
LHFPL3-AS2	Intron (ENST00000401970.2/375612, intron 3 of 3)
LHFPL3-AS2	Intron (ENST00000631061.2/723809, intron 1 of 3)
LHFPL6	Intron (ENST00000648377.1/10186, intron 3 of 13)
LHFPL6	Intron (ENST00000648377.1/10186, intron 2 of 13)
LHX1-DT	Intron (ENST00000616341.1/102723471, intron 1 of 2)
LHX1-DT	Intron (ENST00000616341.1/102723471, intron 1 of 2)
LHX2	Distal Intergenic
LHX8	Promoter (<=1kb)
LIAS	Promoter (<=1kb)
LIF-AS1	Distal Intergenic
LIMA1	Promoter (<=1kb)
LIMCH1	Intron (ENST00000513024.5/22998, intron 1 of 25)
LIMCH1	Promoter (<=1kb)
LIMK1	Promoter (<=1kb)
LIMK2	Intron (ENST00000462625.1/3985, intron 2 of 2)
LIMS1	Promoter (<=1kb)
LIMS1	Intron (ENST00000544547.5/3987, intron 1 of 9)
LIN28A	Intron (ENST00000254231.4/79727, intron 2 of 4)
LINC-ROR	Intron (ENST00000589935.1/23335, intron 1 of 1)
LINC00052	Intron (ENST00000665121.1/ENST00000665121.1, intron 4 of 4)
LINC00092	Promoter (<=1kb)
LINC00113	Distal Intergenic
LINC00114	Exon (ENST00000663481.1/400866, exon 4 of 4)
LINC00115	Promoter (<=1kb)
LINC00222	Distal Intergenic
LINC00290	Distal Intergenic
LINC00299	Intron (ENST00000663636.1/339788, intron 1 of 5)
LINC00316	Distal Intergenic
LINC00347	Distal Intergenic
LINC00364	Intron (ENST00000662515.1/ENST00000662515.1, intron 3 of 4)
LINC00365	Distal Intergenic
LINC00365	Exon (ENST00000585222.1/ENST00000585222.1, exon 1 of 1)
LINC00367	Distal Intergenic
LINC00376	Intron (ENST00000666997.1/ENST00000666997.1, intron 1 of 1)
LINC00398	Distal Intergenic
LINC00399	Intron (ENST00000650264.1/ENST00000650264.1, intron 3 of 3)
LINC00410	Distal Intergenic
LINC00443	Distal Intergenic
LINC00458	Distal Intergenic
LINC00460	Intron (ENST00000669705.1/ENST00000669705.1, intron 1 of 2)
LINC00460	Distal Intergenic
LINC00460	Exon (ENST00000647525.1/728192, exon 5 of 7)
LINC00486	Promoter (<=1kb)
LINC00486	Intron (ENST00000648808.2/285045, intron 1 of 6)
LINC00491	Intron (ENST00000654003.1/ENST00000654003.1, intron 3 of 4)
LINC00501	Intron (ENST00000457125.1/ENST00000457125.1, intron 1 of 2)
LINC00501	Distal Intergenic
LINC00504	Intron (ENST00000505089.6/201853, intron 5 of 6)
LINC00507	Distal Intergenic
LINC00533	Distal Intergenic
LINC00533	Exon (ENST00000653030.1/ENST00000653030.1, exon 1 of 2)
LINC00533	Distal Intergenic
LINC00545	Distal Intergenic
LINC00562	Intron (ENST00000643584.1/8803, intron 13 of 13)
LINC00578	Intron (ENST00000657906.1/100505566, intron 1 of 2)
LINC00581	Distal Intergenic
LINC00583	Distal Intergenic
LINC00589	Promoter (1-2kb)
LINC00595	Promoter (<=1kb)
LINC00595	Intron (ENST00000634930.1/ENST00000634930.1, intron 1 of 3)
LINC00595	Intron (ENST00000634930.1/ENST00000634930.1, intron 1 of 3)
LINC00595	Intron (ENST00000634930.1/ENST00000634930.1, intron 1 of 3)
LINC00595	Intron (ENST00000634930.1/ENST00000634930.1, intron 1 of 3)
LINC00595	Intron (ENST00000421324.4/ENST00000421324.4, intron 2 of 2)
LINC00607	Intron (ENST00000422353.5/ENST00000422353.5, intron 1 of 2)
LINC00607	Distal Intergenic
LINC00609	Intron (ENST00000546508.1/101101773, intron 1 of 2)
LINC00632	Promoter (<=1kb)
LINC00644	Distal Intergenic
LINC00648	Distal Intergenic
LINC00659	Distal Intergenic
LINC00673	Intron (ENST00000648631.1/100499467, intron 1 of 5)
LINC00680-GUSBP4	Promoter (<=1kb)
LINC00703	Distal Intergenic
LINC00710	Intron (ENST00000637215.1/10659, intron 1 of 14)
LINC00836	Exon (ENST00000655478.1/101929052, exon 3 of 6)
LINC00838	Promoter (<=1kb)
LINC00861	Intron (ENST00000652177.1/ENST00000652177.1, intron 1 of 1)
LINC00861	Intron (ENST00000651999.1/ENST00000651999.1, intron 4 of 7)
LINC00867	Distal Intergenic
LINC00877	Distal Intergenic
LINC00880	Intron (ENST00000665438.1/100498859, intron 2 of 3)
LINC00880	Distal Intergenic
LINC00885	Distal Intergenic
LINC00886	Promoter (<=1kb)
LINC00886	Distal Intergenic
LINC00886	Distal Intergenic
LINC00887	Distal Intergenic
LINC00887	Downstream (2-3kb)
LINC00887	Promoter (<=1kb)
LINC00888	Promoter (1-2kb)
LINC00894	Promoter (1-2kb)
LINC00905	Exon (ENST00000664035.1/148231, exon 5 of 5)
LINC00908	Intron (ENST00000583578.6/284276, intron 2 of 3)
LINC00940	Distal Intergenic
LINC00942	Intron (ENST00000543086.7/23085, intron 17 of 17)
LINC00968	Distal Intergenic
LINC00968	Distal Intergenic
LINC00971	Distal Intergenic
LINC00971	Intron (ENST00000484892.5/440970, intron 11 of 20)
LINC00972	Distal Intergenic
LINC01006	Exon (ENST00000664734.1/ENST00000664734.1, exon 2 of 2)
LINC01010	Promoter (1-2kb)
LINC01012	Distal Intergenic
LINC01023	Distal Intergenic
LINC01030	Intron (ENST00000655523.1/100874052, intron 2 of 2)
LINC01031	Intron (ENST00000420807.1/101929184, intron 1 of 3)
LINC01063	Exon (ENST00000663848.1/ENST00000663848.1, exon 1 of 3)
LINC01095	Distal Intergenic
LINC01098	Distal Intergenic
LINC01099	Promoter (<=1kb)
LINC01137	Intron (ENST00000668045.1/728431, intron 1 of 1)
LINC01139	Intron (ENST00000665394.1/ENST00000665394.1, intron 4 of 4)
LINC01139	Promoter (<=1kb)
LINC01159	Promoter (<=1kb)
LINC01162	Promoter (<=1kb)
LINC01169	Intron (ENST00000558797.1/102723165, intron 1 of 4)
LINC01169	Intron (ENST00000558797.1/102723165, intron 1 of 4)
LINC01182	Promoter (1-2kb)
LINC01203	Intron (ENST00000661545.1/100133123, intron 8 of 8)
LINC01204	Promoter (1-2kb)
LINC01206	Distal Intergenic
LINC01206	Distal Intergenic
LINC01206	Promoter (1-2kb)
LINC01213	Intron (ENST00000474444.1/ENST00000474444.1, intron 4 of 5)
LINC01213	Intron (ENST00000474444.1/ENST00000474444.1, intron 3 of 5)
LINC01213	Distal Intergenic
LINC01238	Exon (ENST00000430555.5/101927289, exon 4 of 4)
LINC01243	Distal Intergenic
LINC01252	Intron (ENST00000536492.1/ENST00000536492.1, intron 1 of 1)
LINC01252	Promoter (<=1kb)
LINC01254	Distal Intergenic
LINC01266	Intron (ENST00000661103.1/101927215, intron 3 of 3)
LINC01267	Distal Intergenic
LINC01278	Promoter (<=1kb)
LINC01285	Promoter (<=1kb)
LINC01285	Promoter (1-2kb)
LINC01303	Intron (ENST00000556347.1/5583, intron 3 of 3)
LINC01307	Distal Intergenic
LINC01315	Intron (ENST00000329021.9/150372, intron 3 of 5)
LINC01331	Intron (ENST00000663633.1/104310351, intron 1 of 2)
LINC01337	Intron (ENST00000515871.1/103689917, intron 1 of 1)
LINC01343	Distal Intergenic
LINC01350	Distal Intergenic
LINC01359	Promoter (2-3kb)
LINC01359	Intron (ENST00000672434.1/3716, intron 2 of 26)
LINC01360	Distal Intergenic
LINC01361	Distal Intergenic
LINC01372	Distal Intergenic
LINC01387	Intron (ENST00000584361.1/100130480, intron 2 of 5)
LINC01392	Promoter (<=1kb)
LINC01399	Promoter (<=1kb)
LINC01399	Intron (ENST00000423311.1/104310353, intron 4 of 5)
LINC01411	Intron (ENST00000515513.5/101928176, intron 2 of 4)
LINC01411	Distal Intergenic
LINC01411	Distal Intergenic
LINC01411	Intron (ENST00000515513.5/101928176, intron 1 of 4)
LINC01411	Distal Intergenic
LINC01428	Intron (ENST00000425900.1/ENST00000425900.1, intron 1 of 1)
LINC01429	Distal Intergenic
LINC01446	Exon (ENST00000670902.1/401337, exon 3 of 3)
LINC01447	Intron (ENST00000668284.1/101929086, intron 2 of 2)
LINC01448	Distal Intergenic
LINC01451	Distal Intergenic
LINC01460	Downstream (1-2kb)
LINC01484	Intron (ENST00000517733.1/101928136, intron 1 of 2)
LINC01485	Distal Intergenic
LINC01500	Intron (ENST00000666814.1/102723742, intron 3 of 3)
LINC01500	Intron (ENST00000648996.1/102723742, intron 10 of 13)
LINC01504	Promoter (<=1kb)
LINC01505	Distal Intergenic
LINC01516	Intron (ENST00000320152.11/56952, intron 3 of 8)
LINC01537	Downstream (1-2kb)
LINC01555	Promoter (1-2kb)
LINC01572	Intron (ENST00000624829.4/101927957, intron 7 of 13)
LINC01572	Intron (ENST00000624829.4/101927957, intron 7 of 13)
LINC01581	Distal Intergenic
LINC01605	Promoter (<=1kb)
LINC01605	Intron (ENST00000517714.1/ENST00000517714.1, intron 1 of 4)
LINC01605	Intron (ENST00000519738.5/100507420, intron 1 of 5)
LINC01619	Distal Intergenic
LINC01622	Intron (ENST00000655659.1/285768, intron 1 of 3)
LINC01623	Distal Intergenic
LINC01623	Distal Intergenic
LINC01638	Distal Intergenic
LINC01639	Distal Intergenic
LINC01648	Distal Intergenic
LINC01648	Distal Intergenic
LINC01654	Intron (ENST00000641892.1/ENST00000641892.1, intron 3 of 3)
LINC01659	Promoter (1-2kb)
LINC01686	Distal Intergenic
LINC01687	Promoter (2-3kb)
LINC01692	Intron (ENST00000441009.1/339622, intron 3 of 3)
LINC01693	Distal Intergenic
LINC01693	Promoter (<=1kb)
LINC01693	Promoter (2-3kb)
LINC01704	Distal Intergenic
LINC01707	Intron (ENST00000643361.1/ENST00000643361.1, intron 4 of 6)
LINC01707	Intron (ENST00000643361.1/ENST00000643361.1, intron 2 of 6)
LINC01708	Promoter (<=1kb)
LINC01714	Exon (ENST00000445300.1/ENST00000445300.1, exon 3 of 3)
LINC01714	Intron (ENST00000445300.1/ENST00000445300.1, intron 2 of 2)
LINC01717	Distal Intergenic
LINC01721	Intron (ENST00000669143.1/400839, intron 2 of 4)
LINC01750	Promoter (<=1kb)
LINC01751	Distal Intergenic
LINC01756	Distal Intergenic
LINC01757	Distal Intergenic
LINC01762	Distal Intergenic
LINC01762	Exon (ENST00000456414.2/ENST00000456414.2, exon 2 of 2)
LINC01774	Distal Intergenic
LINC01776	Promoter (<=1kb)
LINC01787	Distal Intergenic
LINC01797	Promoter (2-3kb)
LINC01798	Promoter (<=1kb)
LINC01804	Distal Intergenic
LINC01814	Intron (ENST00000670008.1/101929567, intron 3 of 3)
LINC01821	Distal Intergenic
LINC01829	Distal Intergenic
LINC01831	Exon (ENST00000658233.1/ENST00000658233.1, exon 2 of 4)
LINC01845	Intron (ENST00000636261.1/ENST00000636261.1, intron 2 of 2)
LINC01845	Promoter (1-2kb)
LINC01845	Exon (ENST00000635333.1/285626, exon 7 of 8)
LINC01861	Downstream (2-3kb)
LINC01878	Intron (ENST00000415387.1/ENST00000415387.1, intron 4 of 4)
LINC01886	Exon (ENST00000422203.2/ENST00000422203.2, exon 1 of 3)
LINC01895	Intron (ENST00000664706.1/105371964, intron 3 of 5)
LINC01898	Distal Intergenic
[truncated: 2,333 more rows]

## Sheet: CO5
SYMBOL	annotation
AADAC	Intron (ENST00000483843.6/101928142, intron 2 of 4)
ABALON	Intron (ENST00000412972.1/ENST00000412972.1, intron 1 of 1)
ABALON	Promoter (<=1kb)
ABCA1	Intron (ENST00000661986.1/ENST00000661986.1, intron 3 of 3)
ABCA1	Intron (ENST00000666856.1/ENST00000666856.1, intron 7 of 7)
ABCA4	Intron (ENST00000370225.4/24, intron 1 of 49)
ABCC1	5' UTR
ABCC12	Exon (ENST00000667168.1/ENST00000667168.1, exon 2 of 2)
ABCC3	Promoter (2-3kb)
ABCG2	Intron (ENST00000650821.1/9429, intron 2 of 16)
ABI3BP	Distal Intergenic
ABLIM2	Exon (ENST00000361737.9/84448, exon 12 of 17)
ABLIM3	Intron (ENST00000668914.1/ENST00000668914.1, intron 1 of 2)
ABLIM3	Intron (ENST00000326685.11/22885, intron 8 of 20)
ACAD9	Exon (ENST00000653122.1/ENST00000653122.1, exon 1 of 2)
ACAD9	Promoter (<=1kb)
ACKR3	Intron (ENST00000447924.1/57007, intron 1 of 1)
ACSF3	Promoter (<=1kb)
ACSL3	Promoter (2-3kb)
ACSL4	Distal Intergenic
ACTB	Distal Intergenic
ACTL7B	Distal Intergenic
ACTL7B	Distal Intergenic
ACTN1	Intron (ENST00000193403.10/87, intron 1 of 20)
ACTN4	Distal Intergenic
ACTN4	Intron (ENST00000588618.5/81, intron 1 of 11)
ACTR8	Promoter (1-2kb)
ACTRT1	Distal Intergenic
ACTRT1	Distal Intergenic
ADAM18	Promoter (2-3kb)
ADAM19	Intron (ENST00000517951.5/8728, intron 1 of 22)
ADAMTS12	Intron (ENST00000504830.6/81792, intron 2 of 23)
ADAMTS18	Promoter (<=1kb)
ADAMTS3	Intron (ENST00000286657.10/9508, intron 18 of 21)
ADAMTS9	Promoter (2-3kb)
ADAMTS9	Intron (ENST00000650103.1/100507098, intron 4 of 11)
ADAMTSL4	Intron (ENST00000617352.1/574406, intron 3 of 3)
ADAP1	Promoter (<=1kb)
ADD3	Intron (ENST00000627565.2/100505933, intron 3 of 5)
ADGRA2	Intron (ENST00000428068.5/25960, intron 1 of 5)
ADGRB2	Promoter (<=1kb)
ADGRB3	Promoter (<=1kb)
ADGRF1	Distal Intergenic
ADGRL2	Promoter (<=1kb)
ADGRL2	Intron (ENST00000473719.5/23266, intron 1 of 4)
ADGRL2	Intron (ENST00000473719.5/23266, intron 3 of 4)
ADGRL2	Intron (ENST00000473719.5/23266, intron 3 of 4)
ADGRL4	Distal Intergenic
ADGRV1	Intron (ENST00000405460.9/84059, intron 89 of 89)
ADGRV1	Intron (ENST00000405460.9/84059, intron 85 of 89)
ADIPOQ	Promoter (2-3kb)
ADORA1	Intron (ENST00000309502.7/134, intron 5 of 5)
ADRA2A	Distal Intergenic
ADRB2	Distal Intergenic
ADTRP	Distal Intergenic
AFAP1	Intron (ENST00000358461.6/60312, intron 1 of 16)
AFAP1L1	Promoter (1-2kb)
AFAP1L1	Promoter (2-3kb)
AFAP1L2	Intron (ENST00000304129.9/84632, intron 1 of 18)
AFAP1L2	Intron (ENST00000304129.9/84632, intron 1 of 18)
AFF1	Intron (ENST00000504956.5/4299, intron 2 of 2)
AFF1	Intron (ENST00000504956.5/4299, intron 2 of 2)
AGBL1	Promoter (2-3kb)
AGK	Intron (ENST00000565468.6/100507421, intron 2 of 3)
AGPAT4	Intron (ENST00000320285.9/56895, intron 1 of 8)
AGTRAP	Intron (ENST00000471765.1/57085, intron 3 of 3)
AHNAK	Intron (ENST00000530124.5/79026, intron 2 of 2)
AHRR	Intron (ENST00000505113.5/57491, intron 4 of 10)
AHSG	Intron (ENST00000630178.2/ENST00000630178.2, intron 2 of 2)
AICDA	Distal Intergenic
AICDA	Distal Intergenic
AIM2	Promoter (1-2kb)
AKAP7	3' UTR
AKNA	Downstream (<1kb)
ALCAM	Distal Intergenic
ALCAM	Promoter (1-2kb)
ALCAM	Intron (ENST00000306107.9/214, intron 1 of 15)
ALCAM	Distal Intergenic
ALDH1A1	Promoter (<=1kb)
ALDH1A2	Intron (ENST00000356113.10/3990, intron 3 of 10)
ALDH1L1-AS2	Exon (ENST00000666921.1/ENST00000666921.1, exon 1 of 2)
ALDH7A1	Distal Intergenic
ALG10B	Distal Intergenic
ALG14	Distal Intergenic
ALPG	Distal Intergenic
ALPK2	Promoter (<=1kb)
ALPK2	Intron (ENST00000361673.4/115701, intron 3 of 12)
AMOT	Intron (ENST00000304758.5/154796, intron 1 of 11)
ANGPT1	Distal Intergenic
ANKH	Intron (ENST00000284268.8/56172, intron 8 of 11)
ANKRD1	Promoter (<=1kb)
ANKRD11	Intron (ENST00000378330.7/29123, intron 3 of 13)
ANKRD20A8P	Exon (ENST00000426492.1/ENST00000426492.1, exon 2 of 3)
ANKRD27	Promoter (<=1kb)
ANKRD33	Distal Intergenic
ANKRD33B	Distal Intergenic
ANKRD44-AS1	Intron (ENST00000282272.15/91526, intron 1 of 27)
ANKRD55	Intron (ENST00000341048.9/79722, intron 2 of 11)
ANKRD55	Promoter (2-3kb)
ANO2	Intron (ENST00000536751.1/ENST00000536751.1, intron 1 of 2)
ANXA2	Promoter (<=1kb)
ANXA6	Distal Intergenic
ANXA6	Promoter (1-2kb)
AOAH	Promoter (1-2kb)
AOX1	Promoter (<=1kb)
AP3M2	Distal Intergenic
APAF1	Promoter (<=1kb)
APBA2	Intron (ENST00000561069.5/321, intron 2 of 14)
APLN	Distal Intergenic
APLNR	Distal Intergenic
APLNR	Distal Intergenic
APLNR	Distal Intergenic
APP	Intron (ENST00000354192.7/351, intron 1 of 14)
AQP4-AS1	Exon (ENST00000666726.1/ENST00000666726.1, exon 1 of 3)
ARAP1	Promoter (<=1kb)
ARAP3	Distal Intergenic
ARFIP2	Promoter (2-3kb)
ARHGAP10	Intron (ENST00000510379.1/79658, intron 1 of 4)
ARHGAP12	Intron (ENST00000344936.7/94134, intron 3 of 19)
ARHGAP22	Intron (ENST00000249601.8/58504, intron 2 of 9)
ARHGAP23	Promoter (1-2kb)
ARHGAP24	Intron (ENST00000395184.6/83478, intron 1 of 9)
ARHGAP24	Distal Intergenic
ARHGAP26	Intron (ENST00000645722.2/23092, intron 17 of 22)
ARHGAP26-AS1	Intron (ENST00000645722.2/23092, intron 1 of 22)
ARHGAP28	Intron (ENST00000383472.8/79822, intron 1 of 17)
ARHGAP28	Promoter (<=1kb)
ARHGAP31-AS1	Intron (ENST00000264245.9/57514, intron 1 of 11)
ARHGAP32	Intron (ENST00000525234.1/9743, intron 1 of 6)
ARHGAP4	Promoter (1-2kb)
ARHGAP42	Intron (ENST00000298815.13/143872, intron 3 of 23)
ARHGEF10L	Intron (ENST00000361221.8/55160, intron 26 of 28)
ARHGEF16	Intron (ENST00000378378.9/27237, intron 1 of 14)
ARHGEF26	Promoter (1-2kb)
ARHGEF4	Distal Intergenic
ARHGEF4	Distal Intergenic
ARID1B	Intron (ENST00000346085.10/57492, intron 14 of 20)
ARID3B	Promoter (2-3kb)
ARID3B	Intron (ENST00000346246.9/10620, intron 4 of 8)
ARL15	Intron (ENST00000504924.6/54622, intron 1 of 4)
ARL6IP6	Distal Intergenic
ARMC3	Intron (ENST00000655837.1/ENST00000655837.1, intron 2 of 4)
ARPC1B	Promoter (1-2kb)
ARPC1B	Intron (ENST00000638617.1/10095, intron 8 of 16)
ARRB1	Promoter (1-2kb)
ARSG	Intron (ENST00000448504.6/22901, intron 2 of 11)
ARSI	Intron (ENST00000515301.2/340075, intron 1 of 1)
ARSI	Promoter (1-2kb)
ARSI	Intron (ENST00000515301.2/340075, intron 1 of 1)
ARSI	Intron (ENST00000515301.2/340075, intron 1 of 1)
ART4	Intron (ENST00000533472.1/144608, intron 1 of 1)
ASAP1	Intron (ENST00000518721.6/50807, intron 2 of 29)
ASAP1	Intron (ENST00000518721.6/50807, intron 3 of 29)
ASAP1	Distal Intergenic
ASAP2	Intron (ENST00000315273.4/8853, intron 3 of 26)
ASAP2	Intron (ENST00000315273.4/8853, intron 1 of 26)
ASB15-AS1	3' UTR
ASMT	Distal Intergenic
ASTN2	Intron (ENST00000313400.8/23245, intron 16 of 22)
ATF7IP	Distal Intergenic
ATF7IP	Distal Intergenic
ATF7IP	Promoter (<=1kb)
ATF7IP	Distal Intergenic
ATG9B	Promoter (1-2kb)
ATP10B	Intron (ENST00000327245.10/23120, intron 2 of 25)
ATP1A4	Promoter (<=1kb)
ATP2B1	Intron (ENST00000359142.7/490, intron 1 of 20)
ATP2B1	Intron (ENST00000552778.2/ENST00000552778.2, intron 1 of 1)
ATP2B1	Intron (ENST00000651272.1/ENST00000651272.1, intron 3 of 6)
ATP2B3	Intron (ENST00000349466.6/492, intron 2 of 20)
ATP6V0A4	Promoter (<=1kb)
ATP6V0A4	Promoter (1-2kb)
ATP6V0A4	Promoter (2-3kb)
ATP6V0D1	Promoter (<=1kb)
ATP6V1C2	Exon (ENST00000648362.1/245973, exon 9 of 12)
ATP6V1G3	Distal Intergenic
ATP6V1G3	Intron (ENST00000660823.1/ENST00000660823.1, intron 1 of 1)
ATP8B1	Intron (ENST00000648908.1/5205, intron 1 of 27)
ATPSCKMT	Distal Intergenic
AUTS2	Intron (ENST00000644939.1/26053, intron 2 of 18)
AUTS2	Intron (ENST00000644939.1/26053, intron 1 of 18)
AUTS2	Intron (ENST00000644939.1/26053, intron 1 of 18)
AUTS2	Intron (ENST00000644939.1/26053, intron 1 of 18)
AXIN2	Intron (ENST00000307078.10/8313, intron 2 of 10)
AXIN2	Intron (ENST00000307078.10/8313, intron 10 of 10)
B3GALNT1	Intron (ENST00000498165.6/151742, intron 2 of 3)
B3GAT2	Intron (ENST00000230053.11/135152, intron 2 of 3)
B4GALNT3	Promoter (<=1kb)
B4GALNT3	Promoter (2-3kb)
B4GALNT3	Intron (ENST00000266383.10/283358, intron 1 of 19)
B4GALNT3	Intron (ENST00000266383.10/283358, intron 1 of 19)
BARX2	Distal Intergenic
BASP1	Exon (ENST00000665920.1/285696, exon 3 of 3)
BASP1	Promoter (1-2kb)
BASP1	Intron (ENST00000606445.1/10409, intron 3 of 3)
BASP1-AS1	Intron (ENST00000606445.1/10409, intron 2 of 3)
BATF3	Distal Intergenic
BBX	Promoter (<=1kb)
BBX	Promoter (<=1kb)
BCAR1	Distal Intergenic
BCAR3	Exon (ENST00000260502.11/8412, exon 8 of 12)
BCAS3	Intron (ENST00000589222.5/54828, intron 22 of 25)
BCL2	Distal Intergenic
BCL6	Distal Intergenic
BCOR	Distal Intergenic
BEAN1	Promoter (1-2kb)
BEST3	Promoter (<=1kb)
BET1	Distal Intergenic
BFSP2	Promoter (<=1kb)
BFSP2-AS1	Promoter (2-3kb)
BGN	Promoter (1-2kb)
BGN	Promoter (<=1kb)
BHLHE40-AS1	Distal Intergenic
BHLHE40-AS1	Distal Intergenic
BICD2	Intron (ENST00000375512.3/23299, intron 2 of 7)
BICRA	Intron (ENST00000599924.1/ENST00000599924.1, intron 1 of 2)
BIK	Distal Intergenic
BIN1	Distal Intergenic
BIN1	Intron (ENST00000376113.6/274, intron 1 of 13)
BLCAP	Distal Intergenic
BLM	Distal Intergenic
BLNK	Promoter (1-2kb)
BMF	Intron (ENST00000354670.9/90427, intron 4 of 4)
BMP2	Distal Intergenic
BMP4	Distal Intergenic
BMP7	Distal Intergenic
BMP7	Intron (ENST00000395863.8/655, intron 1 of 6)
BMPER	Intron (ENST00000672453.1/27241, intron 20 of 22)
BNC2	Intron (ENST00000380672.9/54796, intron 3 of 6)
BNC2	Intron (ENST00000380672.9/54796, intron 5 of 6)
BNC2	Intron (ENST00000380672.9/54796, intron 1 of 6)
BNC2	Distal Intergenic
BOC	Promoter (1-2kb)
BOC	Distal Intergenic
BPIFA2	Intron (ENST00000253362.6/140683, intron 6 of 8)
BRI3	Intron (ENST00000456357.6/25798, intron 1 of 2)
BSN-DT	Distal Intergenic
C11orf44	Intron (ENST00000317019.2/283171, intron 1 of 2)
C11orf49	Intron (ENST00000528488.5/79096, intron 5 of 9)
C15orf54	Intron (ENST00000560484.1/ENST00000560484.1, intron 1 of 3)
C18orf25	Distal Intergenic
C1orf100	Distal Intergenic
C1orf100	Intron (ENST00000366537.5/200159, intron 1 of 4)
C1orf105	Intron (ENST00000367727.9/92346, intron 1 of 6)
C1orf143	Distal Intergenic
C1orf198	Intron (ENST00000366663.9/84886, intron 2 of 3)
C1QTNF3	Promoter (<=1kb)
C1S	Intron (ENST00000607161.5/10436, intron 7 of 7)
C2orf91	Distal Intergenic
C3orf36	Intron (ENST00000310926.10/6578, intron 11 of 13)
C3orf52	3' UTR
C5	Intron (ENST00000223642.2/727, intron 8 of 40)
C5orf47	Distal Intergenic
C5orf47	Distal Intergenic
C5orf58	Distal Intergenic
C5orf60	Distal Intergenic
C5orf66	Exon (ENST00000509530.1/ENST00000509530.1, exon 2 of 2)
C5orf66	Intron (ENST00000624272.3/100996485, intron 3 of 5)
C5orf66	Intron (ENST00000624272.3/100996485, intron 3 of 5)
C5orf67	Distal Intergenic
C8orf31	Promoter (<=1kb)
C8orf37-AS1	Promoter (1-2kb)
C9orf92	Downstream (<1kb)
C9orf92	Intron (ENST00000380685.5/100129385, intron 1 of 3)
CA1	Distal Intergenic
CA4	Distal Intergenic
CA8	Intron (ENST00000317995.5/767, intron 3 of 8)
CAAP1	Intron (ENST00000523363.1/ENST00000523363.1, intron 3 of 3)
CABP7	Intron (ENST00000416352.1/ENST00000416352.1, intron 1 of 2)
CACHD1	Promoter (2-3kb)
CACNA1C	Intron (ENST00000327702.12/775, intron 29 of 47)
CACNA1C-AS4	Intron (ENST00000327702.12/775, intron 3 of 47)
CACNA2D3-AS1	3' UTR
CADM2-AS2	Distal Intergenic
CALD1	Distal Intergenic
CALM2	Intron (ENST00000654272.1/ENST00000654272.1, intron 1 of 1)
CAMK2A	Intron (ENST00000524041.1/6534, intron 15 of 15)
CAMK2A	Promoter (<=1kb)
CAMK2A	Exon (ENST00000671881.1/815, exon 5 of 19)
CAMK2A	Promoter (2-3kb)
CAMK2B	Promoter (1-2kb)
CAMK2G	Promoter (2-3kb)
CAMKK2	Intron (ENST00000652382.1/10645, intron 16 of 18)
CAMTA1	Intron (ENST00000303635.12/23261, intron 9 of 22)
CAP2	Promoter (<=1kb)
CARD10	Promoter (<=1kb)
CASC11	Distal Intergenic
CASC18	Distal Intergenic
CASC23	Distal Intergenic
CASTOR2	Intron (ENST00000616305.2/729438, intron 1 of 8)
CAVIN2	Intron (ENST00000424116.6/ENST00000424116.6, intron 1 of 2)
CBLB	Promoter (<=1kb)
CCBE1	Intron (ENST00000439986.9/147372, intron 2 of 10)
CCBE1	Intron (ENST00000439986.9/147372, intron 2 of 10)
CCDC170	Intron (ENST00000239374.8/80129, intron 10 of 10)
CCDC177	3' UTR
CCDC192	Intron (ENST00000499346.7/644873, intron 3 of 3)
CCDC192	Intron (ENST00000514853.3/728586, intron 3 of 6)
CCDC192	Intron (ENST00000514853.3/728586, intron 3 of 6)
CCDC26	Intron (ENST00000646849.1/ENST00000646849.1, intron 1 of 7)
CCDC26	Intron (ENST00000644557.1/137196, intron 1 of 3)
CCDC32	3' UTR
CCDC42	Distal Intergenic
CCDC50	Exon (ENST00000392456.4/152137, exon 2 of 11)
CCDC57	Promoter (1-2kb)
CCDC71L	Intron (ENST00000490856.5/ENST00000490856.5, intron 2 of 4)
CCDC80	Promoter (<=1kb)
CCDC80	Promoter (1-2kb)
CCDC85C	Promoter (<=1kb)
CCDC88C	Promoter (1-2kb)
CCND2-AS1	Intron (ENST00000393388.3/ENST00000393388.3, intron 1 of 1)
CCNE1	Exon (ENST00000657512.1/ENST00000657512.1, exon 1 of 2)
CCNE1	Distal Intergenic
CCNG2	Intron (ENST00000497512.5/901, intron 7 of 11)
CCNJL	Exon (ENST00000377503.6/79616, exon 4 of 8)
CCNJL	Intron (ENST00000644926.1/79616, intron 2 of 6)
CCNJL	Intron (ENST00000644926.1/79616, intron 3 of 6)
CCNL1	Intron (ENST00000654819.1/ENST00000654819.1, intron 2 of 2)
CCNQ	Promoter (<=1kb)
CCR7	Intron (ENST00000246657.2/1236, intron 2 of 2)
CCSER1	Intron (ENST00000505073.5/401145, intron 1 of 9)
CD109	Intron (ENST00000422508.6/135228, intron 14 of 31)
CD180	Intron (ENST00000256447.5/4064, intron 1 of 2)
CD36	Promoter (<=1kb)
CD36	Intron (ENST00000435819.5/948, intron 4 of 16)
CD4	Promoter (2-3kb)
CD40LG	Intron (ENST00000370620.5/9459, intron 9 of 20)
CD40LG	3' UTR
CD47	Promoter (<=1kb)
CD47	Distal Intergenic
CD6	Distal Intergenic
CD86	Intron (ENST00000330540.7/942, intron 2 of 6)
CD8B2	Intron (ENST00000416057.2/927, intron 5 of 5)
CD9	Intron (ENST00000382518.6/928, intron 2 of 8)
CD9	Distal Intergenic
CD9	Promoter (1-2kb)
CD96	Intron (ENST00000438817.6/10225, intron 3 of 7)
CD99	Intron (ENST00000611428.5/4267, intron 1 of 10)
CDC42EP4	Intron (ENST00000335793.4/23580, intron 1 of 1)
CDC7	Distal Intergenic
CDCA7L	Promoter (2-3kb)
CDH10	Distal Intergenic
CDH10	Distal Intergenic
CDH11	Promoter (<=1kb)
CDH17	Distal Intergenic
CDH2	Intron (ENST00000269141.8/1000, intron 2 of 15)
CDH20	Intron (ENST00000590199.5/ENST00000590199.5, intron 3 of 3)
CDH20	Intron (ENST00000587138.5/ENST00000587138.5, intron 1 of 2)
CDH23	Intron (ENST00000224721.12/64072, intron 11 of 69)
CDH3	Intron (ENST00000429102.6/1001, intron 2 of 15)
CDH4	Exon (ENST00000659635.1/ENST00000659635.1, exon 3 of 3)
CDH5	Promoter (<=1kb)
CDH6	Intron (ENST00000523584.1/ENST00000523584.1, intron 1 of 4)
CDH8	Intron (ENST00000577730.5/1006, intron 3 of 11)
CDH9	Intron (ENST00000513289.5/1007, intron 1 of 2)
CDK1	Distal Intergenic
CDK14	Intron (ENST00000449528.5/5218, intron 6 of 7)
CDK15	Distal Intergenic
CDK18	Promoter (<=1kb)
CDK6	Promoter (1-2kb)
CDKL1	Promoter (2-3kb)
CDKL4	Intron (ENST00000451199.5/344387, intron 2 of 3)
CDKN2B-AS1	Promoter (<=1kb)
CDX1	Promoter (<=1kb)
CDX1	Promoter (2-3kb)
CDYL	Exon (ENST00000491864.1/9425, exon 2 of 4)
CEBPA	Distal Intergenic
CELF4	Promoter (<=1kb)
CELSR1	Intron (ENST00000262738.7/9620, intron 2 of 34)
CEP120	Distal Intergenic
CEP162	Distal Intergenic
CERCAM	Distal Intergenic
CFAP206	Exon (ENST00000401760.1/ENST00000401760.1, exon 1 of 1)
CGGBP1	Distal Intergenic
CHAT	Distal Intergenic
CHCHD6	Intron (ENST00000503119.5/84303, intron 4 of 7)
CHD1	Distal Intergenic
CHD4	Promoter (<=1kb)
CHD6	Distal Intergenic
CHD6	Distal Intergenic
CHD6	Distal Intergenic
CHEK2P2	Exon (ENST00000557528.1/ENST00000557528.1, exon 2 of 2)
CHEK2P2	Intron (ENST00000556397.1/ENST00000556397.1, intron 1 of 1)
CHEK2P2	Intron (ENST00000557586.1/ENST00000557586.1, intron 1 of 12)
CHMP6	Distal Intergenic
CHN1	Intron (ENST00000295497.12/1123, intron 1 of 6)
CHN2	Intron (ENST00000644824.1/1124, intron 10 of 16)
CHRDL1	Distal Intergenic
CHRM3-AS2	Intron (ENST00000468573.5/1131, intron 6 of 8)
CHRM5	Exon (ENST00000670947.1/ENST00000670947.1, exon 1 of 2)
CHSY3	Exon (ENST00000511877.1/ENST00000511877.1, exon 1 of 1)
CKMT2	Intron (ENST00000265080.9/5924, intron 17 of 26)
CLDN23	Distal Intergenic
CLDN23	Distal Intergenic
CLDND1	Promoter (<=1kb)
CLEC16A	Intron (ENST00000409790.6/23274, intron 19 of 23)
CLEC16A	Intron (ENST00000409790.6/23274, intron 11 of 23)
CLEC16A	Intron (ENST00000409790.6/23274, intron 10 of 23)
CLEC1A	Promoter (<=1kb)
CLEC3A	Intron (ENST00000302536.3/57687, intron 8 of 8)
CLEC4D	Promoter (<=1kb)
CLIC5	Distal Intergenic
CLINT1	Distal Intergenic
CLINT1	Distal Intergenic
CLINT1	Distal Intergenic
CLINT1	Distal Intergenic
CLINT1	Distal Intergenic
CLINT1	Distal Intergenic
CLIP1	Promoter (<=1kb)
CLIP3	Promoter (2-3kb)
CLMP	Intron (ENST00000531681.2/ENST00000531681.2, intron 3 of 4)
CLMP	Intron (ENST00000531681.2/ENST00000531681.2, intron 3 of 4)
CLNK	Intron (ENST00000226951.11/116449, intron 2 of 18)
CLPB	Exon (ENST00000544959.1/ENST00000544959.1, exon 2 of 2)
CLSTN2	Distal Intergenic
CLSTN2	Intron (ENST00000458420.7/64084, intron 1 of 16)
CLSTN2-AS1	Intron (ENST00000458420.7/64084, intron 8 of 16)
CLTB	Promoter (<=1kb)
CLU	Promoter (2-3kb)
CLYBL	3' UTR
CMIP	Intron (ENST00000537098.7/80790, intron 1 of 20)
CMKLR1	Intron (ENST00000412676.5/1240, intron 1 of 2)
CMTM7	Intron (ENST00000458535.6/152189, intron 1 of 2)
CNKSR3	Distal Intergenic
CNOT6L	Distal Intergenic
CNTN1	Intron (ENST00000551295.7/1272, intron 23 of 23)
CNTN3	Promoter (<=1kb)
CNTN4	Intron (ENST00000422330.5/152330, intron 2 of 4)
CNTN4	Intron (ENST00000427741.5/152330, intron 6 of 20)
CNTN6	Promoter (<=1kb)
CNTNAP2	Intron (ENST00000625365.2/26047, intron 2 of 3)
CNTNAP2	Distal Intergenic
CNTNAP5	Intron (ENST00000431078.1/129684, intron 11 of 23)
COBL	Distal Intergenic
COL13A1	Intron (ENST00000645393.1/1305, intron 2 of 40)
COL18A1	Distal Intergenic
COL22A1	Distal Intergenic
COL22A1	Distal Intergenic
COL23A1	Intron (ENST00000390654.8/91522, intron 2 of 28)
COL26A1	Intron (ENST00000313669.12/136227, intron 1 of 12)
COL26A1	Intron (ENST00000313669.12/136227, intron 1 of 12)
COL27A1	Intron (ENST00000356083.8/85301, intron 14 of 60)
COL27A1	3' UTR
COL27A1	Intron (ENST00000356083.8/85301, intron 4 of 60)
COL2A1	Distal Intergenic
COL4A2-AS1	Intron (ENST00000267328.5/55647, intron 1 of 1)
COL4A6	Intron (ENST00000334504.11/1288, intron 2 of 44)
COL6A4P1	Promoter (1-2kb)
COL6A6	Distal Intergenic
COLGALT2	Intron (ENST00000649786.1/23127, intron 10 of 11)
COMMD9	Promoter (2-3kb)
COP1	Intron (ENST00000461830.6/64326, intron 1 of 8)
COPZ2	Distal Intergenic
CORO1C	Promoter (2-3kb)
CORO2B	Distal Intergenic
COX11	Promoter (2-3kb)
COX16	Intron (ENST00000655620.1/ENST00000655620.1, intron 3 of 3)
COX4I1	Distal Intergenic
CPA5	Intron (ENST00000463587.5/93979, intron 4 of 4)
CPA6	Intron (ENST00000639508.1/57094, intron 2 of 2)
CPA6	Intron (ENST00000297770.10/57094, intron 1 of 10)
CPB1	Promoter (1-2kb)
CPE	Promoter (2-3kb)
CPEB3	Promoter (1-2kb)
CPEB4	Distal Intergenic
CPLX2	Promoter (<=1kb)
CPNE4	Intron (ENST00000512055.5/131034, intron 2 of 19)
CPSF4	Promoter (<=1kb)
CPZ	Promoter (1-2kb)
CR1L	Intron (ENST00000400960.7/1378, intron 38 of 38)
CRACR2A	Intron (ENST00000333750.9/84766, intron 1 of 14)
CRADD	Promoter (2-3kb)
CREBL2	Promoter (2-3kb)
CRISPLD1	Promoter (<=1kb)
CRTC1	Distal Intergenic
CRYBG2	Promoter (1-2kb)
CSF1R	3' UTR
CSF1R	Promoter (<=1kb)
CSF1R	Intron (ENST00000286301.7/1436, intron 1 of 21)
CSMD3	Intron (ENST00000343508.7/114788, intron 13 of 71)
CSMD3	Intron (ENST00000343508.7/114788, intron 17 of 71)
CSNK1A1	Distal Intergenic
CSNK1G3	Intron (ENST00000345990.8/1456, intron 1 of 12)
CSNK1G3	Distal Intergenic
CSNK1G3	Distal Intergenic
CSRNP3	Intron (ENST00000421875.5/80034, intron 4 of 6)
CSRP1	Intron (ENST00000340006.7/1465, intron 1 of 5)
CT66	Distal Intergenic
CTD-2201I18.1	Distal Intergenic
CTDSPL	Promoter (<=1kb)
CTNNA1	Intron (ENST00000517980.5/1495, intron 1 of 5)
CTNNA1	Promoter (<=1kb)
CTNNA2	Intron (ENST00000466387.5/1496, intron 6 of 21)
CTNNA2	Intron (ENST00000466387.5/1496, intron 13 of 21)
CTNNA2	Intron (ENST00000466387.5/1496, intron 13 of 21)
CTNNA3	Intron (ENST00000433211.7/29119, intron 12 of 17)
CTNNB1	Distal Intergenic
CTNNB1	Distal Intergenic
CTNNB1	Distal Intergenic
CTNNBIP1	Promoter (2-3kb)
CTNNBL1	5' UTR
CTNND2	Distal Intergenic
CTNND2	Intron (ENST00000304623.13/1501, intron 2 of 21)
CTNND2	Intron (ENST00000304623.13/1501, intron 1 of 21)
CTSO	Distal Intergenic
CUEDC1	Intron (ENST00000577830.6/404093, intron 1 of 10)
CUX1	Promoter (<=1kb)
CWC22	Distal Intergenic
CXXC4-AS1	Promoter (1-2kb)
CXXC5	Intron (ENST00000515296.1/ENST00000515296.1, intron 2 of 5)
CYB5B	Distal Intergenic
CYCSP52	Intron (ENST00000368192.9/2117, intron 4 of 4)
CYFIP2	Promoter (<=1kb)
CYP26B1	Distal Intergenic
CYP2C8	Distal Intergenic
CYSTM1	Intron (ENST00000509589.5/84418, intron 1 of 3)
D2HGDH	Intron (ENST00000403782.5/728294, intron 8 of 8)
DAAM2	Promoter (<=1kb)
DAB2	Intron (ENST00000483232.6/735, intron 1 of 5)
DANT2	Distal Intergenic
DAOA	Distal Intergenic
DAP	Distal Intergenic
DBN1	Promoter (2-3kb)
DBP	Promoter (1-2kb)
DCANP1	Downstream (<1kb)
DCBLD2	Intron (ENST00000474798.1/ENST00000474798.1, intron 2 of 3)
DCC	Intron (ENST00000442544.7/1630, intron 1 of 28)
DCC	Intron (ENST00000442544.7/1630, intron 1 of 28)
DCC	Intron (ENST00000442544.7/1630, intron 21 of 28)
DDHD1	Distal Intergenic
DDR2	Intron (ENST00000446985.6/4921, intron 2 of 17)
DDX18	Distal Intergenic
DELE1	Distal Intergenic
DENND1B	Intron (ENST00000620048.6/163486, intron 11 of 22)
DENND2B	Intron (ENST00000534127.5/6764, intron 3 of 22)
DENND2B	Promoter (<=1kb)
DEPTOR	Intron (ENST00000523492.5/64798, intron 2 of 6)
DERA	Promoter (<=1kb)
DGKG	Promoter (1-2kb)
DGKG	Intron (ENST00000265022.8/1608, intron 21 of 24)
DGLUCY	Promoter (<=1kb)
DHFR2	Distal Intergenic
DHRS11	Promoter (<=1kb)
DIAPH1	3' UTR
DIAPH3	Intron (ENST00000400324.9/81624, intron 27 of 27)
DIPK1C	Intron (ENST00000343998.7/125704, intron 1 of 3)
DIPK2A	Distal Intergenic
DIS3L2	3' UTR
DISC1FP1	Intron (ENST00000649150.1/101929222, intron 2 of 7)
DKK2	Promoter (<=1kb)
DLC1	Distal Intergenic
DLC1	Distal Intergenic
DLC1	Intron (ENST00000276297.9/10395, intron 4 of 17)
DLC1	Promoter (<=1kb)
DLGAP1	Intron (ENST00000315677.8/9229, intron 2 of 12)
DLX2-DT	Intron (ENST00000667725.1/ENST00000667725.1, intron 2 of 4)
DLX5	Promoter (2-3kb)
DMRT3	Intron (ENST00000382276.8/1761, intron 4 of 4)
DMRTB1	Intron (ENST00000312233.4/148979, intron 9 of 9)
DNAH11	Intron (ENST00000409508.8/8701, intron 28 of 81)
DNAH5	Distal Intergenic
DNAJB8-AS1	Distal Intergenic
DNAJB8-AS1	Distal Intergenic
DNAJC15	Intron (ENST00000474320.1/29103, intron 1 of 3)
DNM3	Intron (ENST00000627582.3/26052, intron 17 of 20)
DNM3-IT1	Intron (ENST00000367733.6/26052, intron 1 of 14)
DOCK10	Distal Intergenic
DOCK2	Intron (ENST00000648741.1/1794, intron 1 of 1)
DOCK9	Promoter (<=1kb)
DOP1B	Intron (ENST00000399151.3/9980, intron 15 of 36)
DPPA2	Distal Intergenic
DPT	Promoter (<=1kb)
DPYSL3	Intron (ENST00000343218.10/1809, intron 1 of 13)
DPYSL3	Intron (ENST00000343218.10/1809, intron 1 of 13)
DRAM1	Intron (ENST00000549066.1/55332, intron 2 of 2)
DSC1	Distal Intergenic
DSCAML1	Intron (ENST00000651296.2/57453, intron 3 of 32)
DSEL	Intron (ENST00000583687.1/643542, intron 1 of 4)
DSG1	Distal Intergenic
DTNA	Promoter (<=1kb)
DTNBP1	Distal Intergenic
DUSP10	Distal Intergenic
DUSP5	Intron (ENST00000609514.1/ENST00000609514.1, intron 1 of 3)
DVL3	Promoter (<=1kb)
DYNC1I1	Distal Intergenic
DYNC1LI2	Downstream (2-3kb)
DZIP1L	Promoter (1-2kb)
EDIL3	Distal Intergenic
EDN1	Distal Intergenic
EDN3	Distal Intergenic
EED	Distal Intergenic
EEPD1	Intron (ENST00000242108.9/80820, intron 2 of 7)
EFNA1	Exon (ENST00000365157.1/ENST00000365157.1, exon 1 of 1)
EFNA5	Intron (ENST00000333274.11/1946, intron 1 of 4)
EFNA5	Promoter (<=1kb)
EFNA5	Intron (ENST00000359660.9/64839, intron 8 of 8)
EFNA5	Intron (ENST00000333274.11/1946, intron 1 of 4)
EFNB2	Intron (ENST00000646441.1/1948, intron 1 of 4)
EFNB2	Intron (ENST00000646441.1/1948, intron 1 of 4)
EFNB2	Distal Intergenic
EGFLAM	Intron (ENST00000354891.7/133584, intron 1 of 22)
EGFLAM	Promoter (<=1kb)
EGFLAM-AS2	Intron (ENST00000354891.7/133584, intron 6 of 22)
EGLN1	Promoter (<=1kb)
EGLN3	Intron (ENST00000551935.5/ENST00000551935.5, intron 1 of 4)
EGR1	Distal Intergenic
EGR2	Intron (ENST00000493899.2/1959, intron 3 of 7)
EHD4	Intron (ENST00000220325.9/30844, intron 2 of 5)
EIF2AK1	Distal Intergenic
EIF4E1B	Promoter (<=1kb)
EIF4EBP1	Promoter (<=1kb)
ELAVL2	Distal Intergenic
ELF3	Distal Intergenic
ELF4	Intron (ENST00000218147.11/63035, intron 12 of 12)
ELL2	Promoter (1-2kb)
ELMSAN1	Intron (ENST00000394071.6/91748, intron 1 of 11)
ELMSAN1	Intron (ENST00000394071.6/91748, intron 1 of 11)
ELN	Intron (ENST00000445912.5/2006, intron 1 of 31)
EML4	Distal Intergenic
EMP1	Distal Intergenic
EMP1	Promoter (2-3kb)
EMP1	Promoter (<=1kb)
EMP1	Distal Intergenic
EMP1	Promoter (<=1kb)
EN2	Downstream (<1kb)
ENAH	Intron (ENST00000632561.1/ENST00000632561.1, intron 1 of 1)
ENC1	Downstream (2-3kb)
ENKUR	Intron (ENST00000648191.1/101929025, intron 3 of 4)
ENOX1	Intron (ENST00000261488.10/55068, intron 2 of 16)
ENPP6	Intron (ENST00000296741.7/133121, intron 1 of 7)
ENTPD4	Promoter (2-3kb)
EPB41	Exon (ENST00000418471.1/ENST00000418471.1, exon 2 of 3)
EPB41L2	Intron (ENST00000528282.5/2037, intron 1 of 16)
EPB41L2	Intron (ENST00000528282.5/2037, intron 3 of 16)
EPB41L4A	Intron (ENST00000504004.1/101927023, intron 1 of 3)
EPB41L4A	Intron (ENST00000504004.1/101927023, intron 1 of 3)
EPHA3	Intron (ENST00000336596.7/2042, intron 3 of 16)
EPHA3	Intron (ENST00000336596.7/2042, intron 3 of 16)
EPHA3	Distal Intergenic
EPHA7	Distal Intergenic
EPHB1	Exon (ENST00000649588.1/ENST00000649588.1, exon 1 of 7)
EPHB1	Intron (ENST00000460895.5/2047, intron 2 of 3)
EPHB3	Distal Intergenic
EPHB3	Distal Intergenic
EPHX1	Promoter (2-3kb)
EPS8L3	Distal Intergenic
ERBB4	Distal Intergenic
ERC1	Intron (ENST00000543086.7/23085, intron 2 of 17)
ERC1	Intron (ENST00000545318.2/23085, intron 1 of 1)
ERG	Promoter (<=1kb)
ERICH1	3' UTR
ERLIN2	Exon (ENST00000523507.1/101929622, exon 2 of 3)
ESRRB	Intron (ENST00000512784.6/2103, intron 3 of 6)
ESRRB	Intron (ENST00000554926.1/ENST00000554926.1, intron 2 of 3)
ESRRG	Promoter (<=1kb)
ESRRG	Intron (ENST00000361525.7/2104, intron 2 of 8)
ETDC	Intron (ENST00000494295.1/7626, intron 1 of 3)
ETF1	Intron (ENST00000499810.6/2107, intron 9 of 10)
ETS1-AS1	Intron (ENST00000392668.8/2113, intron 3 of 9)
ETV1	Intron (ENST00000430479.6/2115, intron 9 of 13)
ETV3	Distal Intergenic
ETV3L	Distal Intergenic
ETV4	3' UTR
ETV6	Intron (ENST00000396373.8/2120, intron 2 of 7)
ETV6	Intron (ENST00000396373.8/2120, intron 1 of 7)
ETV6	Intron (ENST00000396373.8/2120, intron 2 of 7)
ETV6	Promoter (<=1kb)
ETV6	Promoter (<=1kb)
ETV6	Promoter (<=1kb)
ETV6	Intron (ENST00000396373.8/2120, intron 4 of 7)
EVA1A	Distal Intergenic
EVA1A	Distal Intergenic
EVA1C	Promoter (<=1kb)
EXT1	Intron (ENST00000378204.6/2131, intron 1 of 10)
EXT2	Promoter (1-2kb)
EYA2	Intron (ENST00000357410.7/2139, intron 5 of 13)
F12	Promoter (<=1kb)
F2RL1	Distal Intergenic
F3	Distal Intergenic
FABP6	Distal Intergenic
FAM102A	Distal Intergenic
FAM107B	Exon (ENST00000647862.1/ENST00000647862.1, exon 2 of 5)
FAM124B	Distal Intergenic
FAM13B	Promoter (2-3kb)
FAM153CP	Intron (ENST00000651413.2/653316, intron 14 of 14)
FAM172A	Intron (ENST00000395965.8/83989, intron 6 of 10)
FAM178B	Intron (ENST00000393526.6/51252, intron 2 of 4)
FAM180A	Distal Intergenic
FAM193B	Intron (ENST00000514747.6/54540, intron 1 of 8)
FAM207A	Promoter (<=1kb)
FAM214A	Promoter (<=1kb)
FAM3C	Distal Intergenic
FAM49A	Intron (ENST00000420404.2/ENST00000420404.2, intron 3 of 3)
FAM50B	Distal Intergenic
FAM76B	Intron (ENST00000648353.1/ENST00000648353.1, intron 3 of 4)
FAM83B	Intron (ENST00000306858.8/222584, intron 1 of 4)
FAM86C2P	Intron (ENST00000642027.2/ENST00000642027.2, intron 2 of 6)
FAM86DP	Intron (ENST00000497543.5/692099, intron 3 of 4)
FAM86DP	Distal Intergenic
FAM98B	Exon (ENST00000397609.6/283742, exon 6 of 8)
FAM98B	Distal Intergenic
FANCF	Intron (ENST00000528582.5/2620, intron 1 of 5)
FARP1	Intron (ENST00000595437.5/10160, intron 2 of 27)
FASLG	Distal Intergenic
FAT1	Distal Intergenic
FAT2	Distal Intergenic
FAT2	Distal Intergenic
FBLIM1	Promoter (<=1kb)
FBLN2	Distal Intergenic
FBLN2	Intron (ENST00000404922.8/2199, intron 1 of 17)
FBXL14	Intron (ENST00000539198.5/81029, intron 1 of 3)
FBXL17	Intron (ENST00000359660.9/64839, intron 4 of 8)
FBXO15	Intron (ENST00000583443.5/201456, intron 8 of 9)
FBXO7	Distal Intergenic
FEM1C	Promoter (<=1kb)
FER1L6-AS1	Intron (ENST00000522917.5/654463, intron 32 of 40)
FER1L6-AS2	Intron (ENST00000523703.1/101927588, intron 2 of 2)
FEZ1	Intron (ENST00000530517.5/63876, intron 9 of 11)
FGD6	Intron (ENST00000343958.9/55785, intron 20 of 20)
FGF1	Intron (ENST00000443800.5/101926941, intron 3 of 3)
FGF1	Intron (ENST00000443800.5/101926941, intron 3 of 3)
FGF10-AS1	Distal Intergenic
FGF12	Distal Intergenic
FGF14	Promoter (2-3kb)
FGF18	Distal Intergenic
FGF2	Distal Intergenic
FGF8	Distal Intergenic
FGFBP3	Distal Intergenic
FGFR1	Distal Intergenic
FGFR2	Distal Intergenic
FGFR2	Distal Intergenic
FGFR3	Distal Intergenic
FHAD1	5' UTR
FILNC1	Intron (ENST00000647815.1/ENST00000647815.1, intron 2 of 2)
FILNC1	Exon (ENST00000648888.1/ENST00000648888.1, exon 11 of 12)
FLJ42393	Intron (ENST00000448637.5/4026, intron 1 of 6)
FLJ46284	Intron (ENST00000664548.1/ENST00000664548.1, intron 2 of 3)
FLNB	Intron (ENST00000490882.5/2317, intron 1 of 46)
FLRT1	Intron (ENST00000537170.1/ENST00000537170.1, intron 1 of 1)
FLRT2	Intron (ENST00000330753.6/23768, intron 1 of 1)
FLRT3	Intron (ENST00000217246.8/140733, intron 3 of 16)
FMN1	Intron (ENST00000616417.4/342184, intron 17 of 20)
FNIP1	Intron (ENST00000442687.6/728637, intron 11 of 12)
FOXI1	Distal Intergenic
FOXI1	Distal Intergenic
FOXI1	Distal Intergenic
FOXJ2	Distal Intergenic
FOXK1	Distal Intergenic
FOXK2	Intron (ENST00000473637.6/3607, intron 1 of 9)
FOXN3	Distal Intergenic
FOXN3-AS1	Intron (ENST00000345097.8/1112, intron 1 of 6)
FOXO6	Exon (ENST00000662236.1/ENST00000662236.1, exon 1 of 2)
FOXP2	Intron (ENST00000412402.5/93986, intron 6 of 19)
FREM1	Promoter (<=1kb)
FRMD1	Intron (ENST00000646385.1/79981, intron 1 of 13)
FRMD3	Intron (ENST00000376434.5/257019, intron 1 of 9)
FRMD4A	Promoter (2-3kb)
FRMD4A	Intron (ENST00000357447.7/55691, intron 2 of 24)
FRMD4B	Promoter (<=1kb)
FRMD7	Intron (ENST00000298542.8/90167, intron 1 of 11)
FRMPD3	Distal Intergenic
FRMPD3	Distal Intergenic
FRMPD3-AS1	Intron (ENST00000276185.8/84443, intron 13 of 15)
FRS2	Intron (ENST00000547219.5/10818, intron 1 of 6)
FRS3	Downstream (2-3kb)
FRY	Intron (ENST00000645780.1/10129, intron 2 of 61)
FSCB	Distal Intergenic
FSHR	Intron (ENST00000634588.1/ENST00000634588.1, intron 1 of 4)
FSTL1	Promoter (1-2kb)
FSTL1	Intron (ENST00000295633.8/11167, intron 2 of 10)
FSTL4	Intron (ENST00000265342.12/23105, intron 6 of 15)
FSTL4	Intron (ENST00000508950.5/ENST00000508950.5, intron 1 of 1)
FSTL4	Intron (ENST00000265342.12/23105, intron 4 of 15)
FTMT	Distal Intergenic
FTMT	Distal Intergenic
FTMT	Promoter (1-2kb)
FUNDC2	Promoter (<=1kb)
FYB1	Intron (ENST00000512982.4/2533, intron 2 of 18)
FZD2	Distal Intergenic
FZD5	Distal Intergenic
G2E3-AS1	Distal Intergenic
GAB1	Promoter (1-2kb)
GABARAPL1	Promoter (1-2kb)
GABRB2	Promoter (1-2kb)
GABRB3	Intron (ENST00000628124.2/2562, intron 1 of 6)
GACAT3	Intron (ENST00000420404.2/ENST00000420404.2, intron 3 of 3)
GACAT3	Distal Intergenic
GADD45A	Distal Intergenic
GADD45B	Intron (ENST00000382159.8/2788, intron 3 of 4)
GALNT10	Intron (ENST00000519325.1/ENST00000519325.1, intron 3 of 4)
GALNT10	Intron (ENST00000425427.6/55568, intron 4 of 6)
GALNT2	Intron (ENST00000366672.5/2590, intron 8 of 15)
GAP43	Intron (ENST00000662602.1/ENST00000662602.1, intron 7 of 7)
GAREM1	Intron (ENST00000399218.8/64762, intron 2 of 5)
GASK1B	Promoter (1-2kb)
GATAD2A	Promoter (<=1kb)
GBA3	Intron (ENST00000659942.1/ENST00000659942.1, intron 2 of 6)
GBP2	Promoter (<=1kb)
GFRA3	Distal Intergenic
GFRA3	Distal Intergenic
GFRAL	Exon (ENST00000615358.4/3062, exon 6 of 8)
GHR	Intron (ENST00000230882.9/2690, intron 1 of 9)
GHRHR	Intron (ENST00000473133.1/ENST00000473133.1, intron 1 of 1)
GJB5	Intron (ENST00000426886.1/113444, intron 2 of 4)
GLI2	Intron (ENST00000482119.5/2736, intron 2 of 3)
GM2A	Promoter (1-2kb)
GMDS	Intron (ENST00000530927.5/2762, intron 7 of 10)
GMDS	Intron (ENST00000530927.5/2762, intron 7 of 10)
GNA12	Intron (ENST00000275364.8/2768, intron 1 of 3)
GNAO1	Intron (ENST00000262493.12/2775, intron 2 of 8)
GNAQ	Intron (ENST00000286548.9/2776, intron 1 of 6)
GNG12-AS1	Promoter (2-3kb)
GNG4	Intron (ENST00000389793.6/1130, intron 50 of 52)
GNPDA1	Distal Intergenic
GOLIM4	Distal Intergenic
GOT2	Distal Intergenic
GOT2	Intron (ENST00000568134.6/ENST00000568134.6, intron 3 of 3)
GPA33	Intron (ENST00000527955.5/10223, intron 3 of 6)
GPAM	Distal Intergenic
GPC3-AS1	Intron (ENST00000394299.7/2719, intron 2 of 8)
GPC3-AS1	Intron (ENST00000394299.7/2719, intron 2 of 8)
GPC4	Promoter (2-3kb)
GPI	Intron (ENST00000415930.8/2821, intron 10 of 18)
GPR149	Distal Intergenic
GPR19	Distal Intergenic
GPR19	Promoter (2-3kb)
GPR26	Intron (ENST00000448347.5/ENST00000448347.5, intron 4 of 4)
GPR39	Intron (ENST00000329321.4/2863, intron 1 of 1)
GPR75-ASB3	Distal Intergenic
GPR75-ASB3	Distal Intergenic
GPR82	Intron (ENST00000644347.1/8573, intron 5 of 24)
GPRC5D-AS1	Promoter (<=1kb)
GPSM1	Intron (ENST00000616132.4/26086, intron 7 of 8)
GPT2	Exon (ENST00000340124.9/84706, exon 8 of 12)
GRAMD2A	Promoter (<=1kb)
GRAMD2B	Intron (ENST00000651847.1/ENST00000651847.1, intron 1 of 15)
GRAMD2B	3' UTR
GRB2	Intron (ENST00000585081.1/ENST00000585081.1, intron 1 of 1)
GREB1L	Promoter (1-2kb)
GRHL2	Intron (ENST00000646743.1/79977, intron 1 of 15)
GRIA1	Intron (ENST00000481559.6/2890, intron 5 of 10)
GRIA1	Intron (ENST00000481559.6/2890, intron 2 of 10)
GRIA1	Distal Intergenic
GRIA1	Intron (ENST00000481559.6/2890, intron 2 of 10)
GRIA3	Promoter (<=1kb)
GRID1	Intron (ENST00000474115.2/ENST00000474115.2, intron 1 of 1)
GRID1-AS1	Distal Intergenic
GRIK4	Intron (ENST00000527524.7/2900, intron 4 of 20)
GRIN2B	Intron (ENST00000609686.3/2904, intron 4 of 12)
GRIN2B	Intron (ENST00000609686.3/2904, intron 3 of 12)
GRIN3A	Distal Intergenic
GRK6	Intron (ENST00000355472.10/2870, intron 13 of 15)
GRK7	Intron (ENST00000648835.1/131890, intron 1 of 2)
GRM4	Intron (ENST00000374177.7/2914, intron 1 of 8)
GRM8	Intron (ENST00000339582.6/2918, intron 8 of 10)
GSE1	Promoter (1-2kb)
GSE1	Intron (ENST00000637419.1/23199, intron 1 of 2)
GSG1	Intron (ENST00000537625.1/57613, intron 8 of 8)
GSG1	Promoter (2-3kb)
GSTK1	Intron (ENST00000436038.5/373156, intron 1 of 4)
GSTM4	Distal Intergenic
GUCY1A1	Intron (ENST00000506455.5/2982, intron 4 of 9)
GUCY1A1	Intron (ENST00000506455.5/2982, intron 2 of 9)
GUCY1B2	Intron (ENST00000493639.6/2974, intron 2 of 16)
GUCY2F	Exon (ENST00000218006.3/2986, exon 2 of 20)
GULP1	Intron (ENST00000431708.1/ENST00000431708.1, intron 4 of 7)
GXYLT1	Intron (ENST00000398675.8/283464, intron 1 of 7)
GXYLT2	Intron (ENST00000389617.9/727936, intron 1 of 6)
GXYLT2	Promoter (<=1kb)
GYG1	Promoter (<=1kb)
GYG1	Exon (ENST00000666418.1/ENST00000666418.1, exon 4 of 4)
GYPA	Intron (ENST00000649263.1/10393, intron 4 of 8)
H6PD	Intron (ENST00000377403.6/9563, intron 3 of 4)
HACE1	Intron (ENST00000654628.1/ENST00000654628.1, intron 1 of 2)
HAND1	Distal Intergenic
HAND1	Distal Intergenic
HAPLN1	Distal Intergenic
HAS2	Intron (ENST00000648171.1/594842, intron 6 of 8)
HAUS7	Promoter (2-3kb)
HCRTR2	Promoter (1-2kb)
HDAC11	3' UTR
HDAC2-AS2	Intron (ENST00000519104.5/101927768, intron 6 of 9)
HDAC7	Promoter (<=1kb)
HEBP1	Promoter (<=1kb)
HEG1	Exon (ENST00000660549.1/ENST00000660549.1, exon 2 of 2)
HEG1	Intron (ENST00000311127.9/57493, intron 1 of 16)
HES1	Distal Intergenic
HEY1	Promoter (2-3kb)
HEYL	Distal Intergenic
HHAT	Distal Intergenic
HHAT	Distal Intergenic
HHIP	Promoter (1-2kb)
HHLA2	Promoter (1-2kb)
HIF1A	Downstream (1-2kb)
HINT1	Intron (ENST00000661392.1/ENST00000661392.1, intron 1 of 5)
HINT1	Distal Intergenic
HINT1	Intron (ENST00000661392.1/ENST00000661392.1, intron 1 of 5)
HIPK3	Intron (ENST00000525975.5/10114, intron 2 of 15)
HIVEP2	Intron (ENST00000012134.7/3097, intron 8 of 8)
HIVEP2	Intron (ENST00000012134.7/3097, intron 1 of 8)
HK2	Exon (ENST00000290573.6/3099, exon 11 of 18)
HLA-DRB1	Distal Intergenic
HM13	Promoter (<=1kb)
HMGA2	Promoter (<=1kb)
HMGA2-AS1	Exon (ENST00000536648.5/100129940, exon 2 of 3)
HMGB3	Distal Intergenic
HMGCS1	Intron (ENST00000325110.11/3157, intron 2 of 10)
HMX1	Distal Intergenic
HNRNPF	Promoter (2-3kb)
HNRNPKP3	Intron (ENST00000533565.1/399881, intron 1 of 2)
HOXA1	Distal Intergenic
HPD	Promoter (<=1kb)
HPS1	Intron (ENST00000404542.5/60495, intron 6 of 8)
HRAT17	Exon (ENST00000668658.1/101928036, exon 2 of 5)
HRH2	Distal Intergenic
HS1BP3	3' UTR
HS1BP3-IT1	Intron (ENST00000446825.1/64342, intron 5 of 5)
HS1BP3-IT1	Intron (ENST00000446825.1/64342, intron 5 of 5)
HS1BP3-IT1	Intron (ENST00000446825.1/64342, intron 5 of 5)
HS6ST1	Distal Intergenic
HS6ST1	Distal Intergenic
HS6ST1	Distal Intergenic
HS6ST1	Distal Intergenic
HS6ST2	Intron (ENST00000370836.6/90161, intron 3 of 3)
HS6ST2-AS1	Intron (ENST00000370836.6/90161, intron 3 of 3)
HS6ST2-AS1	Intron (ENST00000370836.6/90161, intron 3 of 3)
HSBP1L1	Exon (ENST00000655769.1/ENST00000655769.1, exon 2 of 2)
HSD52	Intron (ENST00000625548.1/ENST00000625548.1, intron 2 of 4)
HSPB1	Promoter (2-3kb)
HSPB3	Promoter (1-2kb)
HSPG2	Intron (ENST00000374695.8/3339, intron 1 of 96)
HSPH1	Intron (ENST00000425638.2/ENST00000425638.2, intron 6 of 15)
HUNK	Intron (ENST00000270112.7/30811, intron 2 of 10)
HYAL2	Downstream (<1kb)
ICE1	Distal Intergenic
IDH2	Promoter (2-3kb)
IDS	Distal Intergenic
IER5	Distal Intergenic
IFFO2	Distal Intergenic
IFFO2	Distal Intergenic
IFNG	Intron (ENST00000536914.1/100885789, intron 5 of 5)
IFT122	Promoter (1-2kb)
IGDCC3	Promoter (<=1kb)
IGDCC3	Intron (ENST00000327987.9/9543, intron 2 of 13)
IGF1R	Intron (ENST00000649865.1/3480, intron 1 of 20)
IGF2R	Promoter (1-2kb)
IGFBP3	Exon (ENST00000446539.1/ENST00000446539.1, exon 1 of 1)
IGFBP3	Exon (ENST00000664963.1/ENST00000664963.1, exon 3 of 5)
IGFL3	Intron (ENST00000597989.1/ENST00000597989.1, intron 1 of 3)
IGSF11-AS1	Intron (ENST00000393775.7/152404, intron 1 of 6)
IGSF5	Promoter (2-3kb)
IGSF9	Intron (ENST00000476102.1/57549, intron 3 of 19)
IKZF2	Intron (ENST00000451136.6/22807, intron 4 of 7)
IL12A-AS1	Intron (ENST00000497452.5/101928376, intron 3 of 9)
IL17B	Intron (ENST00000505432.1/27190, intron 1 of 2)
IL1RAPL2	Intron (ENST00000372582.6/26280, intron 8 of 10)
IL20RB	Distal Intergenic
IL6ST	Distal Intergenic
IMPA2	Promoter (<=1kb)
INAFM2	Promoter (2-3kb)
INO80C	Distal Intergenic
INPP4B	Promoter (<=1kb)
INSYN2B	Intron (ENST00000520908.6/1794, intron 27 of 51)
IP6K2	Intron (ENST00000433104.2/51447, intron 3 of 8)
IP6K3	Promoter (<=1kb)
IQCG	Promoter (<=1kb)
IQCJ-SCHIP1	Intron (ENST00000639147.1/100505385, intron 3 of 3)
IQGAP2	Distal Intergenic
IQSEC1	Promoter (<=1kb)
IQSEC1	Promoter (2-3kb)
IRF1	Intron (ENST00000638452.2/10111, intron 3 of 26)
IRF1	Intron (ENST00000378953.8/441108, intron 3 of 3)
IRF1-AS1	Promoter (<=1kb)
IRS1	Intron (ENST00000305123.5/3667, intron 1 of 1)
ISL1	Intron (ENST00000666280.1/ENST00000666280.1, intron 1 of 3)
ITGA1	Intron (ENST00000282588.7/3672, intron 6 of 28)
ITGA6	Intron (ENST00000667725.1/ENST00000667725.1, intron 2 of 4)
ITGA9	Promoter (1-2kb)
ITGB1	Intron (ENST00000659846.1/ENST00000659846.1, intron 1 of 1)
ITGB3	Exon (ENST00000619646.1/ENST00000619646.1, exon 1 of 1)
ITGB5	Promoter (<=1kb)
ITGB5	Downstream (<1kb)
ITIH2	Distal Intergenic
ITIH6	Intron (ENST00000218436.7/347365, intron 5 of 12)
ITM2C	Promoter (1-2kb)
ITPKB	Intron (ENST00000272117.7/3707, intron 1 of 6)
ITPR1	Exon (ENST00000496600.5/ENST00000496600.5, exon 1 of 4)
ITPR1	Intron (ENST00000357086.10/3708, intron 57 of 58)
ITPRIP	Promoter (<=1kb)
ITPRIP	Promoter (<=1kb)
JADE2	Intron (ENST00000282605.8/23338, intron 9 of 11)
JAKMIP2-AS1	Promoter (<=1kb)
JCAD	Distal Intergenic
JPH2	Exon (ENST00000668835.1/ENST00000668835.1, exon 1 of 2)
JPH2	Promoter (<=1kb)
KALRN	Promoter (1-2kb)
KANK4	3' UTR
KANK4	Intron (ENST00000371153.9/163782, intron 1 of 9)
KANK4	Distal Intergenic
KAZN	Intron (ENST00000636203.1/23254, intron 4 of 16)
KC6	Distal Intergenic
KCNAB1	Promoter (<=1kb)
KCNAB1	Promoter (<=1kb)
KCNAB1	Intron (ENST00000478609.5/7881, intron 2 of 3)
KCNAB1	Intron (ENST00000449668.1/ENST00000449668.1, intron 1 of 4)
KCNAB1-AS1	Intron (ENST00000478609.5/7881, intron 2 of 3)
KCNC4	Promoter (<=1kb)
KCNE2	Intron (ENST00000362077.4/64968, intron 5 of 5)
KCNH7	Intron (ENST00000332142.10/90134, intron 2 of 15)
KCNH7	Distal Intergenic
KCNIP1	Intron (ENST00000377360.8/30820, intron 1 of 7)
KCNIP3	Intron (ENST00000295225.10/30818, intron 2 of 8)
KCNJ15	Intron (ENST00000472602.1/84677, intron 4 of 4)
KCNK5	Intron (ENST00000359534.4/8645, intron 4 of 4)
KCNK9	Distal Intergenic
KCNMA1	Intron (ENST00000639601.1/3778, intron 1 of 27)
KCNQ4	Intron (ENST00000347132.10/9132, intron 9 of 13)
KCNU1	Intron (ENST00000656455.1/ENST00000656455.1, intron 3 of 5)
KCNU1	Distal Intergenic
KCNV2	Intron (ENST00000490444.2/9933, intron 3 of 3)
KCTD16	Exon (ENST00000649345.1/ENST00000649345.1, exon 1 of 5)
KCTD16	Distal Intergenic
KCTD16	Intron (ENST00000512467.6/57528, intron 3 of 3)
KCTD16	Distal Intergenic
KCTD3	Intron (ENST00000259154.9/51133, intron 8 of 17)
KDM7A	Intron (ENST00000397560.7/80853, intron 1 of 19)
KDR	Distal Intergenic
KHDRBS3	Intron (ENST00000355849.10/10656, intron 1 of 8)
KIAA0513	Promoter (2-3kb)
KIAA1191	5' UTR
KIAA1217	Intron (ENST00000376462.5/56243, intron 3 of 18)
KIAA1217	Intron (ENST00000376462.5/56243, intron 4 of 18)
KIAA1614	Intron (ENST00000367588.9/57710, intron 2 of 8)
KIAA1671	Intron (ENST00000406486.8/85379, intron 1 of 13)
KIAA1671-AS1	Intron (ENST00000406486.8/85379, intron 7 of 13)
KIF13B	Distal Intergenic
KIF16B	Intron (ENST00000354981.6/55614, intron 1 of 25)
KIF26B	Promoter (<=1kb)
KIF26B	Intron (ENST00000407071.7/55083, intron 2 of 14)
KIF26B-AS1	Promoter (<=1kb)
KIF2A	Distal Intergenic
KIF4B	Distal Intergenic
KIF4B	Exon (ENST00000660390.1/ENST00000660390.1, exon 1 of 2)
KIFC3	Intron (ENST00000563028.1/3801, intron 1 of 2)
KIRREL1	Intron (ENST00000360089.8/55243, intron 1 of 12)
KIT	Exon (ENST00000412167.6/3815, exon 8 of 21)
KLF12	Distal Intergenic
KLF5	Promoter (1-2kb)
KLF6	Promoter (<=1kb)
KLF7	Intron (ENST00000309446.11/8609, intron 1 of 3)
KLHL29	Intron (ENST00000486442.6/114818, intron 2 of 13)
KLRG2	Exon (ENST00000520729.1/ENST00000520729.1, exon 1 of 1)
KRT1	Downstream (2-3kb)
KRT8	Distal Intergenic
KRT80	Intron (ENST00000640420.1/283404, intron 2 of 2)
KRT84	Intron (ENST00000547174.1/ENST00000547174.1, intron 1 of 1)
KRTAP5-6	Distal Intergenic
KY	Promoter (2-3kb)
KYAT1	Promoter (<=1kb)
L1CAM	Promoter (<=1kb)
L1CAM	Promoter (<=1kb)
LAMB1	Intron (ENST00000222399.11/3912, intron 4 of 33)
LARP1	Intron (ENST00000336314.9/23367, intron 1 of 18)
LASP1	Promoter (1-2kb)
LCLAT1	Distal Intergenic
LCORL	Distal Intergenic
LCORL	Intron (ENST00000652661.1/ENST00000652661.1, intron 2 of 8)
LCORL	Distal Intergenic
LCORL	Distal Intergenic
LCORL	Distal Intergenic
LCP2	3' UTR
LDHB	Intron (ENST00000647960.1/2998, intron 3 of 22)
LDLRAD1	Promoter (1-2kb)
LEF1-AS1	Distal Intergenic
LEPR	Intron (ENST00000371059.7/3953, intron 2 of 19)
LGI1	Exon (ENST00000630034.1/ENST00000630034.1, exon 1 of 2)
LGR4	Intron (ENST00000389858.4/55366, intron 1 of 16)
LHFPL2	Intron (ENST00000380345.7/10184, intron 2 of 4)
LHFPL2	Intron (ENST00000380345.7/10184, intron 1 of 4)
LHFPL2	Intron (ENST00000515007.6/10184, intron 1 of 2)
LHFPL2	Intron (ENST00000380345.7/10184, intron 2 of 4)
LHFPL2	Intron (ENST00000515007.6/10184, intron 2 of 2)
LHFPL3-AS2	Intron (ENST00000653259.1/ENST00000653259.1, intron 1 of 1)
LHPP	Intron (ENST00000494792.1/9679, intron 9 of 9)
LIFR	Promoter (<=1kb)
LIMCH1	Exon (ENST00000503057.6/22998, exon 11 of 32)
LINC00052	Intron (ENST00000665121.1/ENST00000665121.1, intron 1 of 4)
LINC00290	Distal Intergenic
LINC00293	Distal Intergenic
LINC00316	Distal Intergenic
LINC00316	Distal Intergenic
LINC00347	Distal Intergenic
LINC00355	Distal Intergenic
LINC00358	Distal Intergenic
LINC00396	Intron (ENST00000670698.1/ENST00000670698.1, intron 1 of 1)
LINC00396	Intron (ENST00000614099.1/ENST00000614099.1, intron 2 of 2)
LINC00397	Distal Intergenic
LINC00399	Distal Intergenic
LINC00410	Distal Intergenic
LINC00443	Distal Intergenic
LINC00445	Distal Intergenic
LINC00456	Distal Intergenic
LINC00460	Distal Intergenic
LINC00460	Distal Intergenic
LINC00460	Distal Intergenic
LINC00460	Distal Intergenic
LINC00506	Distal Intergenic
LINC00506	Distal Intergenic
LINC00517	Intron (ENST00000554687.1/ENST00000554687.1, intron 2 of 4)
LINC00540	Distal Intergenic
LINC00548	Intron (ENST00000638084.1/646982, intron 2 of 5)
LINC00562	Intron (ENST00000643584.1/8803, intron 13 of 13)
LINC00570	Promoter (<=1kb)
LINC00578	Intron (ENST00000442937.6/100505566, intron 2 of 3)
LINC00578	Intron (ENST00000442937.6/100505566, intron 3 of 3)
LINC00578	Intron (ENST00000442937.6/100505566, intron 2 of 3)
LINC00589	Distal Intergenic
LINC00593	Intron (ENST00000647319.1/104472713, intron 10 of 11)
LINC00632	Promoter (<=1kb)
LINC00632	Promoter (<=1kb)
LINC00636	Distal Intergenic
LINC00670	Distal Intergenic
LINC00676	Distal Intergenic
LINC00687	Distal Intergenic
LINC00689	Promoter (1-2kb)
LINC00698	Intron (ENST00000475886.5/285401, intron 4 of 6)
LINC00707	Intron (ENST00000664549.1/ENST00000664549.1, intron 1 of 4)
LINC00850	Intron (ENST00000629221.1/101241891, intron 1 of 2)
LINC00856	Intron (ENST00000634930.1/ENST00000634930.1, intron 1 of 3)
LINC00862	Intron (ENST00000636153.1/554279, intron 4 of 4)
LINC00862	Intron (ENST00000636153.1/554279, intron 4 of 4)
LINC00877	Promoter (<=1kb)
LINC00877	Distal Intergenic
LINC00879	Distal Intergenic
LINC00879	Intron (ENST00000665896.1/255025, intron 1 of 3)
LINC00879	Distal Intergenic
LINC00885	Distal Intergenic
LINC00887	Promoter (<=1kb)
LINC00894	Intron (ENST00000449111.5/100272228, intron 11 of 14)
LINC00911	Intron (ENST00000557547.1/ENST00000557547.1, intron 1 of 4)
LINC00922	Intron (ENST00000663911.1/283867, intron 2 of 7)
LINC00922	Distal Intergenic
LINC00954	Distal Intergenic
LINC00967	Promoter (<=1kb)
LINC00971	Distal Intergenic
LINC00971	Intron (ENST00000484892.5/440970, intron 8 of 20)
LINC00971	Intron (ENST00000655435.1/ENST00000655435.1, intron 1 of 1)
LINC00971	Intron (ENST00000670186.1/ENST00000670186.1, intron 2 of 2)
LINC00974	Distal Intergenic
LINC00976	Intron (ENST00000643616.1/106144608, intron 2 of 3)
LINC01003	Distal Intergenic
LINC01014	Intron (ENST00000437510.5/10242, intron 1 of 3)
LINC01018	Distal Intergenic
LINC01023	Distal Intergenic
LINC01031	Intron (ENST00000656143.1/ENST00000656143.1, intron 1 of 5)
LINC01038	Distal Intergenic
LINC01038	Distal Intergenic
LINC01082	Promoter (<=1kb)
LINC01090	Intron (ENST00000434418.2/104355152, intron 3 of 3)
LINC01091	Distal Intergenic
LINC01098	Exon (ENST00000654463.1/ENST00000654463.1, exon 3 of 5)
LINC01122	Intron (ENST00000422723.5/400955, intron 2 of 5)
LINC01132	Promoter (1-2kb)
LINC01143	Distal Intergenic
LINC01152	Distal Intergenic
LINC01163	Distal Intergenic
LINC01179	Distal Intergenic
LINC01195	Distal Intergenic
LINC01201	Distal Intergenic
LINC01205	Intron (ENST00000497996.1/401082, intron 2 of 4)
LINC01205	Intron (ENST00000497996.1/401082, intron 2 of 4)
LINC01210	Distal Intergenic
LINC01210	Promoter (2-3kb)
LINC01213	Intron (ENST00000487840.5/105374313, intron 2 of 2)
LINC01235	Intron (ENST00000664438.1/ENST00000664438.1, intron 1 of 2)
LINC01235	Distal Intergenic
LINC01235	Intron (ENST00000664438.1/ENST00000664438.1, intron 2 of 2)
LINC01243	Distal Intergenic
LINC01243	Distal Intergenic
LINC01249	Distal Intergenic
LINC01258	Promoter (<=1kb)
LINC01260	Promoter (2-3kb)
LINC01265	Intron (ENST00000662290.1/101929768, intron 2 of 4)
LINC01267	Distal Intergenic
LINC01290	Intron (ENST00000566787.1/106144584, intron 1 of 1)
LINC01298	Intron (ENST00000517655.1/100616530, intron 2 of 2)
LINC01299	Exon (ENST00000520902.2/286186, exon 2 of 5)
LINC01310	Distal Intergenic
LINC01331	Intron (ENST00000663633.1/104310351, intron 1 of 2)
LINC01339	Distal Intergenic
LINC01350	Distal Intergenic
LINC01354	Distal Intergenic
LINC01354	Distal Intergenic
LINC01362	Intron (ENST00000653483.1/ENST00000653483.1, intron 3 of 4)
LINC01365	Distal Intergenic
LINC01366	Promoter (<=1kb)
LINC01377	Distal Intergenic
LINC01381	Distal Intergenic
LINC01387	Exon (ENST00000582386.1/ENST00000582386.1, exon 1 of 2)
LINC01393	3' UTR
LINC01411	Distal Intergenic
LINC01411	Promoter (<=1kb)
LINC01411	Intron (ENST00000515513.5/101928176, intron 1 of 4)
LINC01411	Intron (ENST00000515513.5/101928176, intron 1 of 4)
LINC01414	Intron (ENST00000523191.5/102724623, intron 4 of 5)
LINC01419	Distal Intergenic
LINC01451	Distal Intergenic
LINC01467	Distal Intergenic
LINC01471	Distal Intergenic
LINC01471	Distal Intergenic
LINC01484	Promoter (<=1kb)
LINC01484	Intron (ENST00000517733.1/101928136, intron 1 of 2)
LINC01484	Promoter (<=1kb)
LINC01485	Distal Intergenic
LINC01485	Promoter (1-2kb)
LINC01499	Intron (ENST00000526179.1/ENST00000526179.1, intron 1 of 1)
LINC01516	Intron (ENST00000320152.11/56952, intron 3 of 8)
LINC01519	Distal Intergenic
LINC01519	Distal Intergenic
LINC01535	Promoter (<=1kb)
LINC01554	Promoter (<=1kb)
LINC01555	Promoter (<=1kb)
LINC01559	Downstream (1-2kb)
LINC01559	Distal Intergenic
LINC01559	Distal Intergenic
LINC01568	Intron (ENST00000641206.2/463, intron 3 of 17)
LINC01568	Intron (ENST00000641206.2/463, intron 4 of 17)
LINC01596	Intron (ENST00000660244.1/728339, intron 3 of 3)
LINC01605	Promoter (1-2kb)
LINC01605	Distal Intergenic
LINC01607	Exon (ENST00000607754.2/101927067, exon 2 of 3)
LINC01611	Intron (ENST00000454981.5/105377880, intron 3 of 3)
LINC01622	Promoter (2-3kb)
LINC01623	Distal Intergenic
LINC01625	Intron (ENST00000647815.1/ENST00000647815.1, intron 1 of 2)
LINC01628	Intron (ENST00000426260.5/101060019, intron 4 of 4)
LINC01629	Intron (ENST00000647580.1/ENST00000647580.1, intron 1 of 1)
LINC01684	Exon (ENST00000447405.2/ENST00000447405.2, exon 1 of 3)
LINC01718	Distal Intergenic
LINC01730	Promoter (<=1kb)
LINC01751	Exon (ENST00000569178.1/101929288, exon 2 of 2)
LINC01767	Intron (ENST00000641494.1/8613, intron 3 of 5)
LINC01793	Intron (ENST00000606382.1/ENST00000606382.1, intron 2 of 3)
LINC01807	Intron (ENST00000665053.1/101928765, intron 2 of 5)
LINC01822	Intron (ENST00000435237.1/ENST00000435237.1, intron 3 of 5)
LINC01826	Distal Intergenic
LINC01845	Intron (ENST00000636261.1/ENST00000636261.1, intron 2 of 2)
LINC01891	Exon (ENST00000668838.1/ENST00000668838.1, exon 1 of 2)
LINC01891	Distal Intergenic
LINC01891	Intron (ENST00000418025.1/ENST00000418025.1, intron 1 of 2)
LINC01891	Distal Intergenic
LINC01891	Distal Intergenic
LINC01894	Intron (ENST00000361524.8/25925, intron 7 of 7)
LINC01895	Promoter (<=1kb)
LINC01933	Intron (ENST00000524295.5/101927115, intron 3 of 6)
LINC01933	Intron (ENST00000524295.5/101927115, intron 3 of 6)
LINC01947	Distal Intergenic
LINC01947	Distal Intergenic
LINC01947	Distal Intergenic
LINC01947	Distal Intergenic
LINC01951	Distal Intergenic
LINC01999	Intron (ENST00000592917.1/388406, intron 2 of 3)
LINC02000	Intron (ENST00000484106.3/6259, intron 4 of 6)
LINC02000	Promoter (<=1kb)
LINC02004	Distal Intergenic
LINC02015	Distal Intergenic
LINC02015	Distal Intergenic
LINC02016	Distal Intergenic
LINC02024	Exon (ENST00000656192.1/ENST00000656192.1, exon 4 of 5)
LINC02024	Intron (ENST00000484092.1/ENST00000484092.1, intron 1 of 1)
LINC02024	Intron (ENST00000656192.1/ENST00000656192.1, intron 3 of 4)
LINC02029	3' UTR
LINC02032	Promoter (<=1kb)
LINC02039	Intron (ENST00000651847.1/ENST00000651847.1, intron 2 of 15)
LINC02056	Intron (ENST00000512573.5/102477328, intron 1 of 2)
LINC02056	Intron (ENST00000512573.5/102477328, intron 1 of 2)
LINC02064	Distal Intergenic
LINC02070	Distal Intergenic
LINC02070	Distal Intergenic
LINC02075	Intron (ENST00000576461.1/102724596, intron 2 of 2)
LINC02090	Distal Intergenic
LINC02103	Distal Intergenic
LINC02103	Distal Intergenic
LINC02103	Distal Intergenic
LINC02111	Exon (ENST00000653016.1/ENST00000653016.1, exon 1 of 3)
LINC02114	Intron (ENST00000507435.1/ENST00000507435.1, intron 3 of 5)
LINC02115	Intron (ENST00000412514.2/ENST00000412514.2, intron 5 of 9)
LINC02115	Intron (ENST00000602846.5/ENST00000602846.5, intron 2 of 4)
LINC02116	Distal Intergenic
LINC02118	Distal Intergenic
LINC02145	Distal Intergenic
LINC02159	Distal Intergenic
LINC02171	Distal Intergenic
LINC02172	Promoter (<=1kb)
LINC02172	Exon (ENST00000507365.1/105377443, exon 2 of 2)
LINC02201	Distal Intergenic
LINC02205	Promoter (1-2kb)
LINC02205	Distal Intergenic
LINC02215	Distal Intergenic
LINC02217	Intron (ENST00000659183.1/101929544, intron 1 of 1)
LINC02219	Distal Intergenic
LINC02225	Downstream (<1kb)
LINC02227	Intron (ENST00000619068.1/101927697, intron 3 of 6)
LINC02227	Distal Intergenic
LINC02240	Intron (ENST00000651847.1/ENST00000651847.1, intron 6 of 15)
LINC02240	Intron (ENST00000651847.1/ENST00000651847.1, intron 10 of 15)
LINC02240	Intron (ENST00000651847.1/ENST00000651847.1, intron 10 of 15)
LINC02257	Intron (ENST00000433576.5/105372950, intron 3 of 4)
LINC02261	Distal Intergenic
LINC02265	Exon (ENST00000515422.1/ENST00000515422.1, exon 1 of 2)
LINC02289	Exon (ENST00000658879.1/ENST00000658879.1, exon 1 of 2)
LINC02324	Intron (ENST00000555736.1/ENST00000555736.1, intron 3 of 3)
LINC02337	Intron (ENST00000375713.1/ENST00000375713.1, intron 3 of 3)
LINC02353	Distal Intergenic
LINC02387	Downstream (<1kb)
LINC02392	Distal Intergenic
LINC02398	Intron (ENST00000535764.1/ENST00000535764.1, intron 3 of 4)
LINC02429	Exon (ENST00000652799.1/ENST00000652799.1, exon 2 of 3)
LINC02436	Intron (ENST00000656493.1/101928877, intron 2 of 2)
LINC02443	Distal Intergenic
LINC02444	Distal Intergenic
LINC02450	Distal Intergenic
LINC02450	Distal Intergenic
LINC02453	Distal Intergenic
LINC02458	Distal Intergenic
LINC02487	Distal Intergenic
LINC02490	Distal Intergenic
LINC02501	Intron (ENST00000658339.1/105374565, intron 2 of 2)
LINC02508	Intron (ENST00000514966.1/ENST00000514966.1, intron 1 of 1)
LINC02509	Intron (ENST00000670563.1/105377556, intron 3 of 4)
LINC02511	Distal Intergenic
LINC02511	Distal Intergenic
LINC02516	Distal Intergenic
LINC02523	Distal Intergenic
LINC02565	Distal Intergenic
LINC02572	Distal Intergenic
LINC02606	Distal Intergenic
LINC02615	Promoter (1-2kb)
LINC02639	Distal Intergenic
LINC02643	Distal Intergenic
LINC02643	Distal Intergenic
LINC02657	Distal Intergenic
LINC02670	Intron (ENST00000647601.1/ENST00000647601.1, intron 1 of 2)
LINC02709	Promoter (1-2kb)
LINC02714	Distal Intergenic
LINC02720	Distal Intergenic
LINC02720	Distal Intergenic
LINC02720	Distal Intergenic
LINC02735	Distal Intergenic
LINC02760	Distal Intergenic
LINC02790	Exon (ENST00000603401.1/ENST00000603401.1, exon 1 of 2)
LINC02817	Promoter (<=1kb)
LMCD1-AS1	Promoter (<=1kb)
LMCD1-AS1	Intron (ENST00000439407.1/100288428, intron 2 of 3)
LMLN-AS1	3' UTR
LMNB1	Promoter (2-3kb)
LMNB1-DT	Distal Intergenic
LMX1B	Intron (ENST00000526117.5/4010, intron 2 of 7)
LNCSRLR	Distal Intergenic
LNX1	Intron (ENST00000507166.5/5156, intron 12 of 23)
LOC100129138	Distal Intergenic
LOC100129878	Distal Intergenic
LOC100130449	Promoter (<=1kb)
LOC100134391	Distal Intergenic
LOC100291105	Distal Intergenic
LOC100505774	Distal Intergenic
LOC100505841	Distal Intergenic
LOC100506098	Distal Intergenic
LOC100506178	Intron (ENST00000439708.1/256227, intron 1 of 3)
LOC100507291	Intron (ENST00000653359.1/100507291, intron 3 of 3)
LOC100507373	Promoter (2-3kb)
LOC100507477	Intron (ENST00000456896.6/100507477, intron 1 of 3)
LOC101927151	Intron (ENST00000592806.1/101927151, intron 4 of 5)
LOC101927502	Distal Intergenic
LOC101927557	Intron (ENST00000416426.6/124540, intron 6 of 13)
LOC101927630	Exon (ENST00000448898.1/ENST00000448898.1, exon 1 of 2)
LOC101927690	Intron (ENST00000556810.5/54916, intron 2 of 3)
LOC101927798	Distal Intergenic
LOC101927822	Distal Intergenic
LOC101927851	Exon (ENST00000423963.1/ENST00000423963.1, exon 1 of 2)
LOC101927851	Distal Intergenic
LOC101927851	Intron (ENST00000651370.1/ENST00000651370.1, intron 1 of 1)
LOC101927908	Distal Intergenic
LOC101927964	Intron (ENST00000455199.1/101927964, intron 1 of 3)
LOC101928107	Distal Intergenic
LOC101928168	Promoter (2-3kb)
LOC101928174	Promoter (2-3kb)
LOC101928251	Intron (ENST00000392650.8/54549, intron 1 of 44)
LOC101928475	Distal Intergenic
LOC101928565	Intron (ENST00000636459.1/100505918, intron 4 of 8)
LOC101928622	Intron (ENST00000505326.6/ENST00000505326.6, intron 2 of 2)
LOC101928696	Intron (ENST00000251507.8/9910, intron 19 of 20)
LOC101928858	Intron (ENST00000503106.5/ENST00000503106.5, intron 1 of 3)
LOC101928858	Distal Intergenic
LOC101928858	Intron (ENST00000503106.5/ENST00000503106.5, intron 1 of 3)
LOC101928858	Distal Intergenic
LOC101929341	Intron (ENST00000276480.11/9705, intron 10 of 25)
LOC101929457	Distal Intergenic
LOC101929470	Distal Intergenic
LOC101929528	Distal Intergenic
LOC102546299	Distal Intergenic
LOC102723427	Distal Intergenic
LOC102725191	Intron (ENST00000641054.1/102725191, intron 1 of 6)
LOC105369187	Intron (ENST00000537250.5/100507065, intron 2 of 3)
LOC105370401	Promoter (<=1kb)
LOC105370954	Intron (ENST00000441037.7/123624, intron 23 of 24)
LOC105371485	Intron (ENST00000331238.7/146760, intron 1 of 1)
LOC105371485	Intron (ENST00000574520.3/ENST00000574520.3, intron 1 of 2)
LOC105372672	Distal Intergenic
LOC105373159	Distal Intergenic
LOC105373764	Intron (ENST00000286063.11/50940, intron 10 of 19)
LOC105377448	Intron (ENST00000511951.1/105377448, intron 2 of 2)
LOC158434	Distal Intergenic
LOC284788	Intron (ENST00000634280.1/284788, intron 2 of 4)
LOC284898	Exon (ENST00000623027.1/ENST00000623027.1, exon 1 of 1)
LOC339059	Intron (ENST00000301015.14/9780, intron 1 of 50)
LOC388282	Exon (ENST00000335616.3/388282, exon 4 of 4)
LOC643201	Promoter (2-3kb)
LOC646588	Promoter (1-2kb)
LOXL1	Promoter (1-2kb)
LOXL2	Promoter (1-2kb)
LPAL2	Intron (ENST00000316300.9/4018, intron 37 of 38)
LPAR5	Promoter (<=1kb)
LPCAT1	Promoter (2-3kb)
LPCAT2	Intron (ENST00000570308.5/4313, intron 12 of 13)
LPP	Intron (ENST00000448637.5/4026, intron 1 of 6)
LPP	Intron (ENST00000448637.5/4026, intron 1 of 6)
LPP	Promoter (<=1kb)
LRATD2	Exon (ENST00000519880.5/ENST00000519880.5, exon 2 of 5)
LRBA	Intron (ENST00000651943.1/987, intron 47 of 56)
LRMDA	Intron (ENST00000611255.5/83938, intron 2 of 6)
LRMDA	Intron (ENST00000611255.5/83938, intron 5 of 6)
LRP1B	Intron (ENST00000389484.7/53353, intron 2 of 90)
LRP5	Intron (ENST00000294304.12/4041, intron 2 of 22)
LRP6	Distal Intergenic
LRP6	Distal Intergenic
LRP6	Distal Intergenic
LRRC1	3' UTR
LRRC10B	Downstream (<1kb)
LRRC3B	Distal Intergenic
LRRC7	Exon (ENST00000651989.1/57554, exon 21 of 27)
LRRC70	Intron (ENST00000424533.5/51194, intron 27 of 28)
LRRTM1	Intron (ENST00000466387.5/1496, intron 11 of 21)
LRRTM4-AS1	Intron (ENST00000665445.1/ENST00000665445.1, intron 2 of 2)
LSAMP	Intron (ENST00000539563.5/4045, intron 2 of 5)
LSAMP	Intron (ENST00000474851.1/4045, intron 1 of 4)
LSAMP	Distal Intergenic
LSINCT5	Promoter (1-2kb)
LSM3	Distal Intergenic
LTBP2	Distal Intergenic
LTO1	Exon (ENST00000542515.5/ENST00000542515.5, exon 1 of 3)
LUCAT1	Distal Intergenic
LY86	Intron (ENST00000379953.6/9450, intron 2 of 5)
LY86-AS1	Distal Intergenic
LYPD6	Distal Intergenic
LYST	Distal Intergenic
LYZL1	Distal Intergenic
MACC1-AS1	Promoter (<=1kb)
MAF	Distal Intergenic
MAFK	Distal Intergenic
MAGEF1	Distal Intergenic
MAGEF1	Distal Intergenic
MAGEF1	Distal Intergenic
MAGEL2	Promoter (<=1kb)
MAGEL2	Downstream (<1kb)
MAGI2	Intron (ENST00000354212.9/9863, intron 3 of 21)
MAGOHB	Promoter (<=1kb)
MAL	Promoter (2-3kb)
MALRD1	Intron (ENST00000454679.7/340895, intron 36 of 39)
MALRD1	Intron (ENST00000454679.7/340895, intron 36 of 39)
MAML1	Intron (ENST00000292599.4/9794, intron 1 of 4)
MAML2	Intron (ENST00000524717.6/84441, intron 2 of 4)
MAN1C1	3' UTR
MAN1C1	Promoter (1-2kb)
MAN2A1	Promoter (1-2kb)
MAN2A1	Intron (ENST00000261483.4/4124, intron 4 of 21)
MANEA	Distal Intergenic
MANSC1	Intron (ENST00000535902.6/54682, intron 3 of 3)
MAP1B	5' UTR
MAP1B	Distal Intergenic
MAP1B	Distal Intergenic
MAP2K3	Distal Intergenic
MAP3K6	Promoter (<=1kb)
MAP3K7	Distal Intergenic
MAP3K8	Distal Intergenic
MAP4K3-DT	Intron (ENST00000659562.1/728730, intron 3 of 5)
MAPK10	Promoter (1-2kb)
MAPK10	Intron (ENST00000641051.1/5602, intron 1 of 14)
MAPK12	Promoter (<=1kb)
MAPK9	Intron (ENST00000253778.13/9945, intron 17 of 18)
MARCHF1	Distal Intergenic
MARCHF10-DT	Distal Intergenic
MARCHF10-DT	Distal Intergenic
MARK1	Distal Intergenic
MARS1	Promoter (<=1kb)
MAST4	Exon (ENST00000403625.6/375449, exon 7 of 29)
MAST4	3' UTR
MB21D2	Intron (ENST00000392452.3/151963, intron 1 of 1)
MB21D2	Intron (ENST00000392452.3/151963, intron 1 of 1)
MBD2	Distal Intergenic
MBNL1	Distal Intergenic
MBNL1	Intron (ENST00000282486.10/4154, intron 7 of 9)
MBNL3	Intron (ENST00000370857.7/55796, intron 1 of 6)
MC2R	Downstream (2-3kb)
MCC	Intron (ENST00000302475.8/4163, intron 12 of 16)
MCC	Exon (ENST00000302475.8/4163, exon 7 of 17)
MCF2L2	Intron (ENST00000328913.7/23101, intron 2 of 29)
MCF2L2	Distal Intergenic
MCHR1	Distal Intergenic
MCTS1	Promoter (<=1kb)
MCUR1	Distal Intergenic
MDFI	Promoter (1-2kb)
MDFI	Distal Intergenic
MEAK7	Intron (ENST00000565079.5/57707, intron 1 of 3)
MED12L	Intron (ENST00000469768.1/116931, intron 1 of 2)
MED13L	Distal Intergenic
MED30	Distal Intergenic
MEF2C	Promoter (2-3kb)
MEG3	Promoter (<=1kb)
MEG3	Promoter (<=1kb)
MEGF10	Distal Intergenic
MEIS1	Promoter (<=1kb)
MEOX1	Distal Intergenic
METTL21EP	Distal Intergenic
METTL24	Promoter (1-2kb)
METTL2B	Distal Intergenic
MEX3C	Distal Intergenic
MFAP2	Intron (ENST00000446261.1/ENST00000446261.1, intron 1 of 1)
MFAP3	Intron (ENST00000520327.6/4238, intron 1 of 3)
MFAP5	Promoter (<=1kb)
MFAP5	Promoter (<=1kb)
MGAT1	Promoter (<=1kb)
MGAT3	Promoter (<=1kb)
MGC32805	Distal Intergenic
MGST1	Intron (ENST00000539036.5/4257, intron 4 of 4)
MICAL3	Promoter (2-3kb)
MID1	Intron (ENST00000380785.5/4281, intron 1 of 10)
MINAR2	Exon (ENST00000661736.1/ENST00000661736.1, exon 3 of 3)
MINDY4	Intron (ENST00000458257.5/100526825, intron 17 of 19)
MIR106A	Distal Intergenic
MIR1249	Promoter (<=1kb)
MIR1263	Distal Intergenic
MIR1268A	Distal Intergenic
MIR1268A	Promoter (1-2kb)
MIR1269A	Distal Intergenic
MIR1294	3' UTR
MIR1297	Intron (ENST00000663979.1/ENST00000663979.1, intron 2 of 2)
MIR1302-7	Distal Intergenic
MIR133A1HG	Exon (ENST00000584898.1/ENST00000584898.1, exon 1 of 4)
MIR137HG	Distal Intergenic
MIR138-2	Promoter (2-3kb)
MIR145	Distal Intergenic
MIR145	Distal Intergenic
MIR1469	Exon (ENST00000617440.1/ENST00000617440.1, exon 2 of 2)
MIR181A2HG	Promoter (1-2kb)
MIR181A2HG	Promoter (<=1kb)
MIR2054	Intron (ENST00000507203.1/ENST00000507203.1, intron 1 of 1)
MIR2117HG	Distal Intergenic
MIR219A2	Promoter (<=1kb)
MIR2277	Intron (ENST00000395965.8/83989, intron 10 of 10)
MIR302F	Distal Intergenic
MIR3074	Distal Intergenic
MIR3126	Promoter (<=1kb)
MIR3135A	Intron (ENST00000263754.5/8850, intron 13 of 17)
MIR3141	Distal Intergenic
MIR3141	Distal Intergenic
MIR3144	Distal Intergenic
MIR3144	Distal Intergenic
MIR3170	Intron (ENST00000595437.5/10160, intron 1 of 27)
MIR31HG	Distal Intergenic
MIR325HG	Distal Intergenic
MIR3612	Intron (ENST00000435159.2/92293, intron 1 of 8)
MIR3622A	Intron (ENST00000337221.8/51435, intron 5 of 5)
MIR3648-1	Distal Intergenic
MIR3648-1	Distal Intergenic
MIR3648-1	Promoter (2-3kb)
MIR3648-1	Promoter (1-2kb)
MIR3660	Distal Intergenic
MIR3668	Distal Intergenic
MIR3668	Distal Intergenic
MIR3672	Intron (ENST00000651788.1/ENST00000651788.1, intron 5 of 5)
MIR3692	Intron (ENST00000414563.6/79683, intron 1 of 8)
MIR378C	Distal Intergenic
MIR378C	Distal Intergenic
MIR3907	Exon (ENST00000476631.5/155051, exon 4 of 4)
MIR3921	Intron (ENST00000463526.1/84319, intron 1 of 3)
MIR3934	Exon (ENST00000374316.9/3710, exon 19 of 59)
MIR3942	Intron (ENST00000560386.5/89978, intron 3 of 3)
MIR422A	Distal Intergenic
MIR4255	Distal Intergenic
MIR4261	Distal Intergenic
MIR4275	Distal Intergenic
MIR4275	Intron (ENST00000509416.1/ENST00000509416.1, intron 2 of 3)
MIR4276	Distal Intergenic
MIR4276	Distal Intergenic
MIR4276	Distal Intergenic
MIR4289	Distal Intergenic
MIR4289	Distal Intergenic
MIR4296	Intron (ENST00000337195.9/1488, intron 2 of 10)
MIR4300HG	Intron (ENST00000532217.1/101928989, intron 2 of 4)
MIR4319	Intron (ENST00000649279.2/26040, intron 3 of 5)
MIR4329	Intron (ENST00000371959.7/154796, intron 5 of 10)
MIR4418	Promoter (<=1kb)
MIR4425	Promoter (<=1kb)
MIR4426	Distal Intergenic
MIR4436A	Distal Intergenic
MIR4444-1	Distal Intergenic
MIR4447	Intron (ENST00000474851.1/4045, intron 2 of 4)
MIR4458HG	Promoter (<=1kb)
MIR4462	Promoter (1-2kb)
MIR4464	Distal Intergenic
MIR4464	Distal Intergenic
MIR4465	Distal Intergenic
MIR4472-2	Intron (ENST00000548506.1/ENST00000548506.1, intron 2 of 4)
MIR4472-2	Distal Intergenic
MIR4495	Promoter (1-2kb)
MIR450B	Promoter (2-3kb)
MIR4533	Intron (ENST00000668055.1/284757, intron 3 of 4)
MIR4632	Intron (ENST00000376259.7/7133, intron 1 of 9)
MIR4636	Intron (ENST00000382496.10/9037, intron 11 of 22)
MIR4641	Distal Intergenic
MIR4642	Distal Intergenic
MIR4642	Distal Intergenic
MIR466	Distal Intergenic
MIR466	Distal Intergenic
MIR4668	Distal Intergenic
MIR4683	Promoter (<=1kb)
MIR4689	Distal Intergenic
MIR4697	Promoter (2-3kb)
MIR4714	Promoter (1-2kb)
MIR4768	Intron (ENST00000380060.7/4810, intron 1 of 7)
MIR4774	Intron (ENST00000305747.10/253782, intron 1 of 9)
MIR4778	Intron (ENST00000606978.5/ENST00000606978.5, intron 9 of 9)
MIR4778	Distal Intergenic
MIR4783	Intron (ENST00000412979.1/55677, intron 3 of 3)
MIR4789	Intron (ENST00000454872.6/254827, intron 5 of 13)
MIR4790	Distal Intergenic
MIR483	Distal Intergenic
MIR486-2	Promoter (<=1kb)
MIR5003	Promoter (1-2kb)
MIR504	Distal Intergenic
MIR5093	Intron (ENST00000637419.1/23199, intron 1 of 2)
MIR5191	Promoter (<=1kb)
MIR548A1	Intron (ENST00000637804.1/105374956, intron 4 of 5)
MIR548AB	Distal Intergenic
MIR548AB	Distal Intergenic
MIR548AE1	Distal Intergenic
MIR548AG1	Distal Intergenic
MIR548AO	Distal Intergenic
MIR548AS	Intron (ENST00000377067.9/2262, intron 7 of 7)
MIR548P	Distal Intergenic
MIR551B	Intron (ENST00000431685.2/93556, intron 4 of 11)
MIR5681A	Distal Intergenic
MIR5692C1	Intron (ENST00000646290.1/153328, intron 3 of 10)
MIR5702	Distal Intergenic
MIR5702	Distal Intergenic
MIR5702	Distal Intergenic
MIR572	Promoter (1-2kb)
MIR577	Distal Intergenic
MIR585	Intron (ENST00000519560.5/6586, intron 4 of 35)
MIR585	Intron (ENST00000519560.5/6586, intron 4 of 35)
MIR588	Intron (ENST00000651326.1/ENST00000651326.1, intron 3 of 6)
MIR605	Exon (ENST00000435271.1/ENST00000435271.1, exon 3 of 3)
MIR6072	Distal Intergenic
MIR6072	Distal Intergenic
MIR6074	Distal Intergenic
MIR6078	Distal Intergenic
MIR6078	Promoter (1-2kb)
MIR6131	Distal Intergenic
MIR619	Intron (ENST00000326495.10/54434, intron 2 of 14)
MIR6730	Distal Intergenic
MIR6775	Distal Intergenic
MIR708	Intron (ENST00000278550.12/26011, intron 1 of 33)
MIR7107	Intron (ENST00000377071.9/84678, intron 12 of 22)
MIR7973-2	Promoter (<=1kb)
MIR8073	Intron (ENST00000400163.7/1284, intron 3 of 4)
MIR8080	Intron (ENST00000466387.5/1496, intron 11 of 21)
MIR8081	Exon (ENST00000665119.1/ENST00000665119.1, exon 4 of 5)
MIR8081	Intron (ENST00000637185.1/100996590, intron 1 of 7)
MIR938	Intron (ENST00000375400.7/6840, intron 3 of 35)
MIR99AHG	Promoter (<=1kb)
MIR99AHG	Promoter (<=1kb)
MIRLET7C	Intron (ENST00000653129.1/388815, intron 8 of 10)
MLLT3	Distal Intergenic
MME	Intron (ENST00000492661.5/4311, intron 1 of 22)
MMP11	Promoter (1-2kb)
MMP20	Intron (ENST00000260228.3/9313, intron 6 of 9)
MMP28	Promoter (2-3kb)
MORC4	Intron (ENST00000604604.1/79710, intron 1 of 1)
MPPED2	Distal Intergenic
MPRIP	Promoter (1-2kb)
MRO	Distal Intergenic
MRPL33	Intron (ENST00000448427.1/9577, intron 3 of 5)
MRPS31	Distal Intergenic
MSANTD3	Promoter (1-2kb)
MSR1	Promoter (<=1kb)
MSX2	Distal Intergenic
MSX2	Distal Intergenic
MTBP	Intron (ENST00000395601.7/6641, intron 4 of 7)
MTCL1	Distal Intergenic
MTHFD1	Intron (ENST00000545908.6/4522, intron 2 of 26)
MTHFD1L	Distal Intergenic
MTM1	Promoter (2-3kb)
MTMR1	Promoter (1-2kb)
MTMR12	Downstream (2-3kb)
MTMR7	Distal Intergenic
MTRNR2L5	Intron (ENST00000613346.4/65217, intron 2 of 5)
MTRNR2L6	Distal Intergenic
MTRNR2L6	Distal Intergenic
MTURN	Distal Intergenic
MTUS1	Intron (ENST00000381869.5/57509, intron 3 of 13)
MTUS2	Intron (ENST00000612955.5/23281, intron 8 of 15)
MUC20	Promoter (<=1kb)
MUC4	Promoter (2-3kb)
MUSTN1	Promoter (<=1kb)
MVK	Distal Intergenic
MXRA7	Intron (ENST00000355797.7/439921, intron 1 of 3)
MXRA8	Promoter (2-3kb)
MXRA8	Promoter (<=1kb)
MYCNUT	Distal Intergenic
MYCNUT	Distal Intergenic
MYEOV	Intron (ENST00000544008.1/26579, intron 1 of 1)
MYH15	Promoter (1-2kb)
MYH9	Distal Intergenic
MYL10	Intron (ENST00000223167.5/93408, intron 5 of 7)
MYLK	Promoter (1-2kb)
MYLK	Intron (ENST00000360772.7/4638, intron 14 of 33)
MYLK	Promoter (<=1kb)
MYLK	Intron (ENST00000360772.7/4638, intron 2 of 33)
MYLK	Promoter (<=1kb)
MYLK	Promoter (1-2kb)
MYLK3	Promoter (<=1kb)
MYLK4	Promoter (2-3kb)
MYO1B	Intron (ENST00000418908.5/4430, intron 1 of 5)
MYO1B	Distal Intergenic
MYOF	Intron (ENST00000359263.9/26509, intron 1 of 53)
MYT1L	Promoter (<=1kb)
MYZAP	Distal Intergenic
MZT1	Distal Intergenic
N4BP3	Distal Intergenic
NAA20	Intron (ENST00000648440.1/54453, intron 8 of 11)
NAB1	Intron (ENST00000411949.5/ENST00000411949.5, intron 2 of 2)
NAMA	Intron (ENST00000652827.1/101928438, intron 4 of 5)
NANOS1	Intron (ENST00000663084.1/ENST00000663084.1, intron 2 of 3)
NAV1	Intron (ENST00000367302.5/89796, intron 5 of 29)
NAV2	Intron (ENST00000360655.8/89797, intron 7 of 37)
NCALD	Intron (ENST00000220931.11/83988, intron 1 of 3)
NCALD	Promoter (<=1kb)
NCAN	Promoter (2-3kb)
NCAPD2	Promoter (<=1kb)
NCK2	Intron (ENST00000233154.9/8440, intron 3 of 4)
NCOA2	Promoter (<=1kb)
NCOR2	Distal Intergenic
NCOR2	Promoter (<=1kb)
NDFIP1	Distal Intergenic
NDFIP1	Distal Intergenic
NDST1	Distal Intergenic
NEBL	Promoter (2-3kb)
NECTIN3	Intron (ENST00000460744.1/ENST00000460744.1, intron 1 of 4)
NEDD1	Distal Intergenic
NEDD9	Promoter (1-2kb)
NEDD9	Intron (ENST00000448183.6/4739, intron 3 of 9)
NEIL3	Intron (ENST00000656694.1/ENST00000656694.1, intron 1 of 4)
NEK6	Promoter (1-2kb)
NEK7	Distal Intergenic
NELL1	Intron (ENST00000325319.9/4745, intron 14 of 18)
NEURL1	Promoter (1-2kb)
NEUROD1	Distal Intergenic
NEUROD6	Distal Intergenic
NEUROG1	Distal Intergenic
NEUROG1	Distal Intergenic
NFATC2	Intron (ENST00000396009.7/4773, intron 9 of 9)
NFATC2	Promoter (<=1kb)
NFIA	Intron (ENST00000371191.5/4774, intron 3 of 10)
NFIL3	Distal Intergenic
NFIX	Intron (ENST00000397661.6/4784, intron 2 of 9)
NFKB1	Intron (ENST00000394820.8/4790, intron 5 of 23)
NFKBIA	Distal Intergenic
[truncated: 973 more rows]

## Sheet: OC1
SYMBOL	annotation
[truncated: 481 more rows]

[truncated: 6 more sheets: OC2, OC3, OC4, OC5, PC, PO]
