# Supplementary material for: Cell fate roadmap of human primed-to-naive transition reveals preimplantation cell lineage signatures
Source: Nat Commun. 2022 Jun 7;13:3147. doi: 10.1038/s41467-022-30924-1 (PMC9174176; doi:10.1038/s41467-022-30924-1)
Supplement: Supplementary file 7 — Supplementary Data 5 [file 41467_2022_30924_MOESM7_ESM.xlsx]

## Sheet: TSinduction_FPKM
	primed_TSC_p10	d8_AposOneg_iTS_5d	d8_AposOneg_iTS_7d	d8_AposOneg_iTS_9d	d8_AposOneg_iTS_11d	d8_AnegOneg_iTS_5d	d8_AnegOneg_iTS_7d	d8_AnegOneg_iTS_9d	d8_AnegOneg_iTS_11d	d8_AposOneg_iTS_p2	d8_AposOneg_iTS_p4	d8_AposOneg_iTS_p6	d8_AnegOneg_iTSp2	d8_AnegOneg_iTSp4	d8_AnegOneg_iTSp6
A1BG	3.46849	2.22871	0.98269	1.21158	1.08919	1.33208	1.45942	3.29093	1.92727	1.99418	2.73415	0.935565	0.417092	0.937545	2.33019
A1BG-AS1	3.86647	0.801349	1.07277	1.23263	1.56374	1.40207	1.57181	2.05176	1.33961	1.96019	1.35846	2.03974	0.627453	2.13995	2.69314
A1CF	0	0.0025485	0.007243	0.008453	0.006797	0	0	0	0	0.0036165	0	0.004964	0	0.014005	0
A2M	91.8984	0.0190135	0.0248475	0.019413	0.017469	0.452333	0.798733	0.874448	0.203341	0	0.158082	0.417438	0.082471	2.73742	4.63542
A2M-AS1	0.174584	0	0.087443	0.100899	0.075599	0	0	0.0345935	0.0724115	0.129242	0.03381	0.01022	0.047914	0.0863565	0.107092
A2ML1	0	1.64213	2.60699	4.2131	4.40896	0.727151	1.13572	2.37003	3.16462	3.61193	5.18453	7.20207	5.78689	3.10343	3.88835
A2MP1	0.0084415	0	0.0034075	0.0110195	0.0255155	0	0	0.0262315	0	0	0	0	0	0	0
A3GALT2	0	0	0	0	0	0	0	0	0	0.0080325	0.0251165	0.0152865	0	0	0
A4GALT	0.040559	65.7245	61.0118	34.2636	24.1309	5.05473	4.2968	4.56408	6.50572	7.82436	12.7169	20.9994	20.0236	12.1728	17.2851
A4GNT	0.0163035	0	0.007032	0.021572	0	0	0	0.049124	0.0340305	0	0	0	0	0	0
AA06	0	0	0	0	0	0	0	0	0	0	0	0	0	0	0
AAAS	21.0859	23.0458	24.5189	24.5712	21.0872	6.08567	8.82128	11.783	15.9819	20.2047	16.4452	17.6124	12.5338	13.1213	14.3169
AACS	9.70707	15.4179	20.1288	21.7772	17.7459	2.56994	4.35921	7.46402	12.018	13.0081	11.3454	14.2552	8.54043	7.18709	8.5164
AACSP1	0	0.161825	0.107885	0.040599	0	0	0	0	0.282668	0.431764	0.131687	0.048038	0.288432	0.172742	0.188459
AADAC	0	0.0756335	0.0286685	0.005011	0.178795	0	0	0.0186375	0.351241	0	0.182443	0.042972	0	0	0
AADACL2	0	0.035884	0	0.018464	0.073941	0	0	0	0.026475	0.044084	0.092111	0.0104835	0.0315475	0.092897	0.05832
AADACL3	0	0.557336	0.998452	1.38373	1.63962	0.015048	0.024996	0	0.131899	0.025442	0.023174	0.045892	0.684235	0.715166	1.17792
AADACL4	0	0	0	0	0	0	0	0	0	0	0	0	0	0	0
AADACP1	0	0	0.0777395	0	0.0949545	0	0	0	0.136999	0.098707	0.0245445	0.0658895	0	0.016474	0
AADAT	7.58855	4.62093	5.48234	4.85532	6.72651	1.8072	3.18548	2.80865	4.07936	3.3501	3.96265	6.94969	6.70662	4.63945	4.51881
AAGAB	14.6758	14.8414	14.9598	16.1031	15.5808	5.99931	8.65815	10.7191	12.8843	17.7929	15.8895	15.2325	14.033	13.8092	16.0777
AAK1	6.30502	8.93272	5.45976	5.10377	8.70838	8.51907	10.1792	6.49419	8.20856	6.66391	8.92885	15.7482	14.6279	15.1892	13.1383
AAMDC	17.944	9.72095	12.6004	11.1172	11.8486	12.6435	8.63364	11.8688	11.6032	10.5183	11.6679	11.0349	10.5115	12.2973	12.0455
AAMP	26.769	52.3062	53.3379	54.6319	53.5846	23.7695	28.8347	38.3075	47.5775	53.6689	51.0839	55.1154	54.3395	49.9028	54.9368
AANAT	0.033227	0	0.0387615	0.0152245	0.058597	0	0	0	0	0.044697	0	0.0974375	0.004359	0	0.148496
AAR2	8.41835	10.5248	10.0434	10.0556	8.40844	4.23941	5.66138	6.8459	7.77243	8.27085	9.55654	8.99914	8.54906	8.07272	8.90267
AARD	0.812387	0.597265	0.522582	0.683067	0.622382	0.199935	0.599897	0.818674	0.606567	0.618587	0.853116	0.314306	0.0737505	0.202094	0.466121
AARS1	29.8692	76.9498	74.4304	78.645	77.2665	21.8253	23.267	30.9492	46.5154	42.2102	43.9194	58.5611	47.9487	40.0529	44.5572
AARS2	7.7946	15.3905	16.1895	14.3314	13.2784	2.58784	3.5491	5.83516	8.29813	9.45662	8.38217	9.39335	7.17266	7.33715	7.87964
AARSD1	15.9422	27.2501	27.6726	23.6946	20.2992	6.35328	11.7037	13.1437	17.8173	17.8749	15.6873	14.7903	13.6009	13.5487	13.8977
AASDH	2.83525	3.99598	4.02009	3.373	3.83412	1.15449	1.59976	2.21286	2.39498	2.69387	2.4528	2.23028	2.36291	2.91892	2.89714
AASDHPPT	18.4981	8.90989	8.24238	7.93696	9.08718	5.47548	8.11503	10.7581	12.0151	14.6969	13.9829	12.753	12.5892	13.4635	14.3555
AASS	22.1064	36.8269	76.4259	89.3761	56.6666	3.01671	5.44067	8.50625	15.1761	12.3215	10.3987	11.7574	11.1954	12.748	12.9496
AATBC	0.302724	0.920209	0.478888	0.276	0.488191	0.182613	0.181089	0.230923	0.379459	0.359293	0.472726	0.424909	0.401388	0.396845	0.433385
AATF	15.4878	21.6177	19.9713	20.0742	22.7639	9.02476	9.68431	15.2614	16.8312	19.1024	21.4469	22.9706	22.1114	21.0713	20.839
AATK	0.271704	0.267854	0.173349	0.271143	0.534274	0.0977005	0.162406	0.327946	0.39586	0.433262	0.405677	0.58336	0.674922	0.653618	0.822967
ABALON	1.32431	1.68091	1.85768	1.82337	1.16763	0.681635	1.31434	1.94749	1.91279	2.53948	1.43606	1.40854	1.28539	1.46061	1.81454
ABAT	4.84653	0.650626	0.717669	0.916331	1.23921	3.26741	4.00824	4.33571	2.89018	2.0614	2.08427	2.91392	1.98579	2.68659	3.18622
ABCA1	0.426557	3.14569	4.11974	4.14857	3.41466	7.23718	3.71908	2.55319	1.99692	0.673976	1.21832	0.520529	1.5983	1.518	0.660891
ABCA10	0.234389	0	0	0	0	0	0	0	0.035841	0.0235935	0.0091075	0.038456	0.014956	0.034738	0.006056
ABCA11P	3.19164	1.11676	1.72062	1.89524	2.0237	0.260728	1.10193	0.89925	1.24012	1.67139	1.58701	1.45315	1.70877	0.926548	2.02307
ABCA12	0.119201	0.0401415	0.0111515	0.0476085	0.119484	0.0679405	0.22375	0.323817	0.393421	0.984819	2.53445	1.62675	1.77279	1.77739	1.67497
ABCA13	0	0.965812	1.49674	1.49202	1.6485	0.008081	0.041136	0.0786705	0.203498	0.317584	0.304851	0.179537	0.249956	0.105759	0.126927
ABCA17P	0.063903	0.796988	0.353278	0.210249	0.0365805	0	0.048283	0.037911	0.0090645	0	0	0.017552	0.005262	0	0
ABCA2	7.54764	0.883982	1.7436	2.76469	3.27713	1.77883	1.81692	2.00848	2.30345	1.1918	1.45405	1.33219	0.981903	1.17016	1.6956
ABCA3	0.155228	2.85197	2.7086	2.49914	2.61786	0.757987	0.841744	1.17793	0.731782	1.87756	1.01965	0.499213	0.255354	0.17456	0.240145
ABCA4	1.08207	0.37929	0.687905	1.55364	3.49922	0.203212	1.30415	2.50175	6.93265	5.71762	5.33249	7.08642	4.74528	2.75107	3.87806
ABCA5	4.033	0.424501	0.429742	0.686942	1.34443	1.46641	1.74954	2.33754	2.41918	2.20692	2.00972	2.95924	2.29082	3.51574	2.15148
ABCA6	0.110002	0	0	0	0	0	0	0	0	0	0.014226	0.002776	0	0.000165	0
ABCA7	0.984262	5.54105	4.41671	6.8576	9.66528	2.72986	2.03326	5.16463	7.53798	5.58488	6.1179	9.28928	6.81219	7.18158	6.78092
ABCA8	0.064175	0.420041	0.023776	0.0143885	0.0303675	0.108225	0.036752	0.077768	0.047284	0.087812	0.289301	0.130144	0.172669	0.349006	0.233468
ABCA9	1.58879	0	0	0	0	0	0.0213345	0	0.004743	0	0.0135955	0.01397	0.0357525	0	0.008311
ABCA9-AS1	0.097696	0.193105	0.114163	0.551408	0.659845	0	0.0878965	0.118335	0	0.622815	0.288805	0.369157	0	0.288326	0.417318
ABCB1	0.0349015	0.344145	0.308024	0.281835	0.37432	0.464574	0.844236	1.05217	0.447854	0.216692	0.327645	0.173228	0.068309	0.13205	0.0795235
ABCB10	3.54674	3.57006	3.58208	3.20303	3.24198	1.13655	2.02069	2.79776	2.53145	3.29639	3.53511	3.95643	4.28272	3.96167	4.55181
ABCB11	0	0	0	0	0.0059315	0	0	0.0148145	0.017639	0	0.005512	0.0050485	0	0	0.023442
ABCB4	5.7298	0.129125	0.264257	0.252554	0.295874	0.309484	0.764559	0.503467	0.408471	0.452	0.39173	0.255588	0.193043	0.34285	0.191422
ABCB5	0.0408395	0	0	0	0	0	0.007465	0	0.0183775	0	0.0133525	0	0	0.025157	0.0592535
ABCB6	20.276	6.13939	4.40689	6.20747	7.98815	2.66579	3.52863	6.27174	8.69734	4.80943	7.00731	10.199	6.57699	5.93357	6.10705
ABCB7	4.35883	8.56823	7.88928	7.9324	7.79551	6.00846	6.30817	5.72812	6.95292	7.60933	5.73507	5.61374	5.3007	5.68655	5.35538
ABCB8	8.13176	16.8932	11.231	12.8229	13.1588	3.33019	5.20056	6.31098	6.90131	6.81091	7.42532	7.31313	5.36268	7.15767	7.52981
ABCB9	4.20883	1.73976	1.7021	1.65134	2.59018	4.37518	4.09402	3.1326	3.99915	2.78487	3.27005	3.53756	3.92753	4.67695	4.23806
ABCC1	11.0397	8.51728	8.63945	9.25566	10.4404	4.12407	5.21883	7.68698	9.50388	10.0136	8.64925	10.0489	7.98839	8.47719	8.22774
ABCC10	5.36089	8.31113	8.1279	7.90099	8.24648	2.31063	3.06866	4.88845	5.8587	5.63706	4.99212	5.67779	5.5803	5.674	6.45051
ABCC11	0.003897	0	0	0.0287085	0.011762	0	0	0	0.001871	0.008227	0.021754	0	0.001559	0.01598	0.026853
ABCC12	0.0276445	0.267095	0.395446	0.408857	0.463138	0	0	0	0.020641	0.0829655	0.0412395	0.102315	0.0631305	0.0101495	0.0268655
ABCC13	0	0.717376	0.623731	0.5592	0.704485	0	0.0360945	0	0	0.0333025	0.0211675	0	0	0	0
ABCC2	0.247251	0.317352	0.248117	0.223489	0.353112	0.105199	0.479499	0.468342	0.288753	0.651708	3.51705	4.68267	4.21037	5.62738	4.86023
ABCC3	0.089512	0	0.069537	0.093563	0.278129	0.067016	0.101136	0.216107	0.524396	0.43515	0.0967825	0.294984	0.162349	0.150947	0.118766
ABCC4	6.19045	3.77381	3.14038	3.11867	3.41581	1.43729	1.3633	1.87376	2.38334	3.35262	2.83282	2.4531	1.38973	2.32458	2.58626
ABCC5	10.9315	33.5362	30.0685	36.9629	40.5193	31.0382	28.9757	33.2062	38.3534	26.9318	27.3265	30.5638	27.9725	25.5294	26.1791
ABCC5-AS1	0.067936	0.436769	0.044916	0	0.0889655	0	0	0.118503	0	0	0.0975565	0.124277	0.120079	0.106994	0
ABCC6	0.370686	0.439895	0.248254	0.553319	0.215778	0.234595	0.19082	0.267987	0.313958	0.493678	0.340814	0.45372	0.257879	0.471927	0.328911
ABCC6P1	0	0.419528	0.138933	0.188303	0.154337	0.091739	0	0	0.159748	0.25179	0.154	0.0989175	0	0.0170265	0.196532
ABCC6P2	0.175674	0.456474	0.122304	0.037115	0.045792	0	0	0.0758265	0.126668	0.412228	0.102268	0.157847	0	0	0.133851
ABCC8	0.0202455	0.083712	0.163524	0.278592	0.281359	0	0.040503	0.0160355	0.017952	0.0057335	0.0104055	0	0	0.008756	0
ABCC9	0.306434	0.0637845	0.0258585	0.058464	0.189864	0.0373625	0.194822	0.162335	0.472826	0.695499	0.490248	0.319881	0	1.74382	2.43194
ABCD1	2.00103	1.5703	1.88064	2.26656	2.90928	1.89224	1.90417	1.91867	1.58499	2.27672	3.80005	4.21483	4.43382	4.14252	5.04971
ABCD2	0.505521	0.0455505	0.039253	0.0222075	0.062771	0.368511	0.227572	0.156211	0.19794	0.062008	0.0330455	0.024103	0.096387	0.139694	0.10995
ABCD3	21.8341	14.1751	13.9189	16.0704	21.4389	15.8552	20.5683	20.7384	23.0809	28.1139	27.0121	26.6044	28.3906	25.567	25.6105
ABCD4	14.8487	19.6594	17.0283	16.4949	18.9947	11.1519	14.6121	12.7383	14.9471	12.0919	10.9008	11.5736	10.1559	14.7491	14.027
ABCE1	26.0247	32.8913	34.9121	32.1132	25.9986	40.1369	43.1902	36.3738	32.7309	31.2156	31.7712	23.7664	32.3306	31.1292	28.9061
ABCF1	33.1868	46.7525	62.9918	58.089	53.5108	13.9353	20.4615	25.7892	31.5468	35.6635	39.1344	38.4945	36.9929	34.0057	37.489
ABCF2	11.5275	20.6308	23.7306	22.9421	18.2105	26.0543	25.0955	21.467	21.6906	17.45	18.4128	15.5668	16.8346	15.715	15.5456
ABCF3	13.2267	30.8761	31.2044	29.1646	28.0904	11.6513	12.703	13.6788	18.5276	21.3477	22.0448	21.0691	22.5801	22.6128	23.9174
ABCG1	0.100468	0.326808	0.374341	0.521194	0.429594	1.25889	0.371362	0.441717	0.487386	0.261974	0.733231	0.333157	0.111733	0.18327	0.056447
ABCG2	2.96457	7.34882	7.50403	12.4096	15.8459	5.37128	11.1248	24.5341	31.3991	32.28	27.7227	36.057	28.6366	25.2766	40.205
ABCG4	1.45637	0.416701	0.333687	0.590919	0.565578	0.54007	0.353779	0.248313	0.211802	0.118609	0.161532	0.139379	0.023594	0.237715	0.0326825
ABCG5	0.0356955	0	0.010358	0.0142395	0	0	0.01147	0	0.0141345	0	0.0061475	0	0	0.008063	0
ABCG8	0.0256555	0	0.0101755	0.0066885	0.0159595	0	0	0	0.011342	0	0	0	0	0	0.0050485
ABHD1	0.083709	0.0829595	0.25501	0.16541	0.434391	0.025161	0.021261	0.0600865	0.0680925	0.19774	0.108818	0.0966665	0.110756	0.0774715	0.255582
ABHD10	8.30477	13.4163	13.1418	11.5716	14.7581	3.94841	5.90342	7.68201	8.92126	11.0176	10.9774	10.1661	12.1668	12.0787	13.8846
ABHD11	5.23298	5.11589	7.08122	8.01936	9.48577	3.92767	4.82652	9.23322	10.5916	11.8855	15.665	16.6082	12.4138	12.3297	12.4756
ABHD12	13.3999	22.0213	20.1104	22.6861	22.2824	11.1545	14.4657	20.0977	22.4024	20.6558	20.6619	26.9324	24.2725	21.514	25.0869
ABHD12B	0.358491	232.482	278.497	224.39	176.199	6.24902	10.0961	2.39549	10.4639	14.4522	4.81113	0.295488	0.709786	0.533823	0.356152
ABHD13	4.04666	2.46403	2.69057	2.92152	3.25915	1.22617	2.54901	2.50174	3.23928	4.71512	4.56036	3.49394	3.40256	4.57846	4.35256
ABHD14A	5.21237	1.33753	1.21511	1.61715	1.22714	0.623399	1.4226	1.06647	1.31919	1.36538	1.54483	1.2568	0.480793	2.18416	1.59628
ABHD14A-ACY1	0.448736	0.296563	0.0998035	0.0928905	0.109715	0.473007	0	0.403961	0.259614	0.130379	0.0347865	0.0210785	0.450836	0.603389	0.287461
ABHD14B	7.5377	4.93537	4.0258	4.28109	4.24437	1.43997	1.22936	2.37499	2.83343	3.48313	4.23747	3.86418	2.57435	3.71455	4.92435
ABHD15	1.71892	0.677392	0.411189	0.388576	0.779465	0.462603	0.480165	0.693975	0.442244	0.652657	0.681044	0.911161	0.855877	1.05591	1.12045
ABHD16A	10.1849	10.6358	9.71266	8.86461	10.0275	19.8511	18.8932	13.8445	12.4696	9.28731	9.23281	9.55459	9.15746	10.5929	10.0829
ABHD16B	0	0	0	0	0	0	0	0	0	0	0	0	0	0	0
ABHD17A	19.8493	23.4997	22.821	21.4186	23.2697	8.22473	8.97801	15.4997	19.3472	20.6855	20.0561	21.195	15.3271	19.3321	20.6812
ABHD17B	7.13283	13.3547	10.7834	9.7716	9.67691	11.4218	11.6838	9.50202	10.111	9.43934	7.78469	7.24607	9.01424	8.50457	9.4089
ABHD17C	2.08939	6.46061	4.16265	4.36706	5.43224	15.3545	15.3377	11.7959	11.3441	5.65682	7.12772	6.49758	9.30452	7.08697	6.59531
ABHD18	2.05432	4.81824	4.73382	4.34129	4.92528	1.57496	1.61448	2.52456	4.29876	4.17521	2.95901	4.98007	4.40867	5.10172	4.38995
ABHD2	16.9368	4.14959	2.95682	3.28717	3.13119	7.97623	7.31436	5.97257	5.56958	5.64023	5.88473	5.13863	6.67619	8.54732	8.49821
ABHD3	3.86324	8.93261	5.82585	5.41761	9.75679	1.93612	2.37959	3.79387	7.78424	5.02715	6.06033	10.0417	6.69267	7.9665	9.10599
ABHD4	5.30816	8.59789	4.78048	4.85231	4.94195	23.743	19.7993	16.4544	12.1992	5.44618	7.47008	9.14195	9.07025	9.1487	8.17614
ABHD5	0.822716	3.49594	4.51676	5.20033	6.6315	2.20086	2.61368	3.93671	5.19395	4.32846	6.07908	6.51649	5.92158	6.0729	4.60668
ABHD6	2.82731	4.50733	3.33647	3.24448	3.61898	1.26475	1.00295	1.39357	1.8744	1.94924	2.02938	2.33423	1.86949	2.64622	2.97931
ABHD8	7.77121	1.27133	1.45276	2.10203	4.07416	2.39866	3.43759	5.74758	6.43969	4.37658	4.53949	6.41634	6.51263	7.15424	8.57189
ABI1	10.9351	14.0819	12.4604	12.4011	13.258	60.0899	47.0091	33.7168	22.41	14.7261	15.5526	14.804	21.5408	23.6818	18.8733
ABI2	21.8101	12.1349	12.6319	11.1668	11.169	10.9564	13.0283	11.347	10.0691	13.7634	8.38946	8.67753	8.51153	9.72838	11.5036
ABI3	0	0.194894	0.451529	0.335217	0.180126	0	0	0.0623675	0.008586	0.0817955	0.141073	0	0.192599	0.088535	0
ABI3BP	0.411849	0.257963	0.11872	0.104318	0.133977	2.96473	3.42017	3.20259	1.78755	0.585139	0.495351	0.284859	0.917462	1.06573	0.774019
ABITRAM	7.0363	3.35391	3.4207	3.42007	4.43444	2.49338	3.96162	5.50678	5.617	7.66541	5.83347	6.65298	5.66082	6.91818	6.90505
ABL1	30.5203	14.9407	13.4589	12.142	13.2823	15.3428	16.6563	15.1649	15.3605	12.6105	10.7936	10.3021	7.85689	12.1828	12.0748
ABL2	5.17967	4.65552	4.36037	4.02894	4.02626	6.19131	6.20674	5.32511	4.33771	4.79713	4.52243	4.16039	5.33576	7.16631	7.19183
ABLIM1	14.6455	13.3074	12.6095	12.5001	10.7687	6.49597	11.0652	13.796	13.2394	18.9829	17.0904	11.9994	16.964	12.2437	15.1724
ABLIM2	0.229222	0.213039	0.240841	0.297624	0.239838	0.164138	0.0713975	0.120459	0.088478	0.056193	0.364973	0.504309	0.222242	0.130447	0.115242
ABLIM3	0.294283	0.737967	0.785323	1.03442	2.52291	0.975858	0.877022	0.755961	1.2231	1.55697	1.96578	2.72881	3.36813	2.74922	3.15213
ABO	0.0054375	0.040182	0.16887	0.216228	0.2011	0.182415	0.169122	0.230568	0.0459325	0.139525	0.438277	0.089165	0.034782	0.027934	0.030388
ABR	21.5488	35.1224	28.1047	26.2982	23.1536	22.9247	18.1614	14.8139	18.4129	17.2138	20.0364	20.7781	17.7123	14.083	13.2458
ABRA	0.046692	0	0	0	0.0105195	0	0	0	0.0465715	0	0	0	0	0	0
ABRACL	13.9096	43.694	46.7973	48.5004	51.843	13.7835	21.7155	36.6026	50.5529	50.5951	48.9289	45.3173	36.9545	30.339	35.2833
ABRAXAS1	9.54115	7.66399	5.67696	6.06126	7.22106	2.30323	3.21394	4.86674	5.81472	6.24659	5.70655	4.55698	4.36282	6.12244	7.10937
ABRAXAS2	4.98881	8.42884	6.85567	6.48025	6.58186	12.656	11.5908	8.37848	7.76329	6.48342	6.3346	5.76577	8.21497	7.18179	6.8263
ABT1	8.42323	15.6592	15.8943	14.6283	12.9407	3.22737	5.15259	7.57566	9.15492	10.8921	11.3704	10.7381	9.69131	8.42092	10.1618
ABTB1	1.14114	4.85816	4.08416	3.20404	2.5587	1.08567	0.882435	1.47591	0.736012	0.941491	1.03893	1.34334	0.889231	1.14215	1.7387
ABTB2	2.26788	1.90264	2.10794	2.77841	4.69426	4.95615	2.37939	2.75933	3.32508	1.48778	5.3886	6.73889	9.13676	6.72871	6.6673
ACAA1	13.8448	13.4352	11.6352	12.0464	15.4061	6.90628	8.83972	12.1452	14.8504	13.2444	16.0245	18.8973	14.6768	13.4007	16.7263
ACAA2	30.8017	31.8039	30.1299	32.0887	29.7088	8.64878	9.74616	13.7809	17.9358	17.8312	19.7861	18.9795	21.0431	21.8651	25.2095
ACACA	22.6141	14.4055	15.9573	17.3672	13.2986	13.4302	13.5064	12.927	11.9835	14.6815	12.2133	18.008	10.2383	9.70236	11.0193
ACACB	3.41506	1.56158	1.46761	1.63805	1.46173	0.42824	0.759862	1.00118	1.23864	0.836422	1.02227	0.951374	0.693589	0.789651	1.10329
ACAD10	7.07873	8.69993	7.88786	7.65629	9.91042	2.42524	3.25353	4.56931	6.60707	5.95504	5.92208	5.66245	6.44042	6.01251	5.48967
ACAD11	11.2029	41.2462	52.3208	55.0536	53.3366	5.74813	12.3381	20.7152	39.1927	41.9067	34.3951	27.7512	18.0569	37.5449	35.4073
ACAD8	6.27555	14.6718	16.4188	15.6442	13.0309	8.51728	7.27944	7.16976	8.35413	6.85959	5.6103	5.43913	6.4306	6.11959	6.48752
ACAD9	12.1036	18.7836	19.036	20.989	23.1617	7.27141	12.1362	16.2483	19.9587	24.4864	21.9761	20.5266	20.0921	17.256	19.5181
ACADL	0.115677	0.224984	0.061268	0.052978	0.172131	0	0.0710905	0.488513	0.472887	0.389997	0.274842	0.260877	0.349965	0.395628	0.499926
ACADM	12.7415	14.0974	14.3789	15.7462	14.6557	3.76209	5.72874	8.20545	10.5965	10.7457	10.0842	7.94113	7.30045	8.91537	9.26688
ACADS	1.08187	2.59457	2.37535	1.88525	1.57078	0.49741	0.486581	0.652873	0.972791	0.924878	1.11	2.12087	1.51228	1.00557	1.78963
ACADSB	3.72275	1.88977	1.7155	2.52304	2.60047	0.77984	1.56968	1.71527	2.15221	3.22838	2.82482	2.11701	1.79573	2.36522	2.04847
ACADVL	95.8602	54.1413	57.0483	60.0115	83.0032	37.6939	49.4089	63.6333	73.5563	55.4563	60.1377	63.049	67.9956	94.5365	80.9177
ACAN	0.003829	0.51037	0.724572	0.706715	0.946621	0	0.0349595	0.139083	0.500444	0.433663	0.409496	0.254815	0.026803	0.0890425	0.053416
ACAP1	1.36915	2.73633	2.98336	4.13343	2.99618	0.740745	0.996148	3.20657	1.99547	1.48015	1.98868	1.21018	1.4581	1.9366	1.78238
ACAP2	15.2455	11.6681	9.44379	10.5354	12.6565	10.1732	10.0284	13.109	14.0151	18.3775	16.911	18.4546	19.5964	19.7995	20.8282
ACAP3	24.248	9.85789	7.86238	9.51902	15.039	9.97774	8.6227	12.2101	18.2186	12.2567	11.72	15.1545	11.0732	16.1826	18.9917
ACAT1	24.0465	17.8049	12.5007	12.3227	14.6999	45.5522	33.357	28.1119	17.2147	10.5142	12.7008	11.7023	20.2008	20.5856	17.7907
ACAT2	83.0871	24.7368	29.8748	33.8737	39.6789	7.68955	17.7558	33.9301	39.3484	68.5305	58.8941	90.3189	53.9199	40.0118	57.5012
ACBD3	14.0525	17.4314	15.0963	16.675	19.9902	12.104	12.7731	15.8162	15.2577	18.3868	20.281	19.1883	21.0998	20.9701	20.4154
ACBD3-AS1	0.298675	0.298712	0.315783	0.406976	0.405353	0.26476	0.02892	0.190541	0.372532	0.257689	0.493484	0.341597	0.223894	0.417077	0.436812
ACBD4	2.06951	3.93349	1.7085	3.44714	4.06873	5.74178	6.7161	4.40074	5.00099	3.27778	2.45866	3.2299	3.70889	3.8934	3.25605
ACBD5	4.57091	4.05664	3.2008	3.40729	4.02663	4.51748	5.47766	4.78758	4.48479	4.25275	4.30743	4.98165	5.43654	5.63661	6.05165
ACBD6	23.6432	16.2643	22.579	19.6349	23.3308	12.8558	20.0283	21.4275	23.0543	39.1051	37.6474	33.3338	29.8845	25.3346	28.8161
ACBD7	0.924184	3.49707	3.89042	4.78742	3.44065	0.332435	0.281716	0.573379	0.737898	0.959777	0.56485	0.387958	0.243591	0.51247	0.417131
ACCS	3.20481	2.96089	3.07415	3.46451	4.1723	1.72707	2.90071	3.19809	4.03655	4.50212	4.15911	4.47807	3.07412	2.98386	3.92946
ACCSL	0	0	0	0	0	0	0	0	0	0	0	0	0	0	0
ACD	9.91781	12.6212	10.9557	10.3823	10.1303	3.50005	3.77988	6.28295	9.33041	8.43919	9.30612	9.38681	6.96517	7.32351	7.9204
ACE	0.012753	1.4107	2.31566	1.19875	1.40331	5.97022	1.63181	0.584447	0.623638	0.315037	0.753533	0.184215	0.513401	0.429871	0.12064
ACE2	0	0	0	0	0	0	0.122374	0	0	0	0.134475	0.0837815	0.188568	0.464286	0.043478
ACER1	0	0	0	0	0	0	0	0	0	0	0.070808	0.203613	0	0	0
ACER2	0.968078	5.64296	5.52117	4.21316	4.65795	1.69035	1.80693	2.5789	2.91573	3.40218	6.51359	7.45288	10.1861	8.91788	9.97302
ACER3	4.54144	1.7333	1.94672	2.61813	4.03875	2.11233	4.81182	4.39177	4.9871	5.66964	6.12318	9.04458	7.7647	8.16812	8.24792
ACHE	2.67783	6.39537	5.22986	5.21315	6.15968	2.36642	2.77253	4.67578	5.47689	4.83082	8.96177	12.1985	18.1988	15.8766	18.8029
ACIN1	80.8741	95.1412	88.3751	91.4453	100.365	98.588	96.4977	88.8597	87.6819	84.4705	77.2786	82.899	82.1377	84.6503	80.7501
ACKR1	0	0.054441	0.0550635	0	0.110196	0	0.210617	0.17917	0	0.0600215	0.327777	0.0366495	0	0	0.035949
ACKR2	0	0.15464	0.231849	0.879604	2.26785	3.74198	1.15376	2.94211	2.35928	1.30267	6.59316	7.39975	11.0912	9.85773	11.8393
ACKR3	5.46408	2.22942	4.19562	6.88667	10.1602	11.7366	14.4223	16.4301	17.4927	16.0524	17.432	12.6614	11.876	9.81825	6.75313
ACKR4	0.383833	2.10785	3.22324	2.7034	2.21429	0.179387	0.357577	0.645759	0.93323	1.1903	1.36925	0.992424	0.566052	1.16466	0.971723
ACLY	80.9702	59.7045	63.3672	70.3063	63.1401	41.8214	50.0989	55.4437	57.9309	75.9417	68.7289	84.2282	52.7447	50.7297	58.9033
ACMSD	0.124369	0.152799	0.40073	0.318871	0.297958	0.0381655	0.114278	0.276536	0.300354	0.184756	0.198945	0.141604	0.152777	0.217726	0.095885
ACO1	11.2743	2.53437	3.6845	5.51659	5.64944	2.9381	3.01528	3.66344	4.07146	3.505	3.67908	4.03471	4.23247	4.64313	6.88906
ACO2	23.3668	51.2339	46.6281	44.1078	35.5752	24.4823	23.644	25.9576	24.0766	28.423	30.1575	29.9241	22.5978	25.1435	27.019
ACOD1	0	0	0	0	0	0	0	0	0	0	0	0	0	0	0.0904925
ACOT1	1.27262	0.192671	0.433468	0.341945	0.2624	0.190384	0.169004	0.328148	0.25627	0.153931	0.434291	0.611143	0.579769	0.305697	0.515975
ACOT11	0.421765	3.93663	4.12997	4.30907	3.86768	0.0491815	0.481162	0.450709	1.14318	0.5092	0.473047	0.946366	0.422362	0.245707	0.398848
ACOT12	0	0.0616565	0.0198995	0.044733	0.0254135	0	0.057361	0	0	0	0	0	0	0	0.0210755
ACOT13	3.9782	5.96391	7.21106	6.58881	6.85495	2.77972	3.16726	4.17713	4.48164	5.26957	4.69901	5.06815	3.77964	3.86661	4.04515
ACOT2	3.28304	0.966352	1.30397	1.49455	1.18288	1.07467	0.976894	1.47329	0.803585	0.769048	1.69874	1.2654	1.25866	1.12652	2.27005
ACOT4	0.210668	0.557099	0.47472	0.503146	0.474602	0.116122	0.055004	0.008802	0.134689	0.323939	0.600791	0.42455	0.521822	0.279081	0.279097
ACOT6	0	0.109066	0.156891	0.116037	0.119728	0	0	0	0.0224315	0.038601	0	0	0	0	0.039599
ACOT7	35.4464	61.6376	62.0309	55.6384	42.4646	12.2159	17.2493	25.6121	32.4594	35.6428	39.4125	37.5641	33.2581	30.5962	36.1472
ACOT8	7.27795	15.2672	17.0762	16.0606	12.4399	2.95932	5.42726	6.1208	8.09461	6.92639	7.02615	8.68817	6.4685	7.80219	7.6242
ACOT9	8.92508	7.15124	10.1155	10.7656	9.23702	2.70764	4.23103	6.11767	7.92675	8.52563	6.86419	7.98423	8.27647	9.0167	12.1716
ACOX1	3.86552	9.0792	7.54043	6.95286	6.74763	3.18552	3.30044	4.41338	4.27681	3.94904	6.22887	6.18978	9.66798	10.1562	9.0557
ACOX2	0.200705	0.123405	0.413786	0.176548	0.143658	0.454854	0.4716	0.416306	0.234528	0.17026	0.235612	0.199021	0	0.346326	0.246753
ACOX3	4.96145	1.72474	2.35142	2.586	2.79246	1.90714	2.27442	2.70203	3.39412	3.32922	4.39362	4.91968	4.79855	4.93054	5.73221
ACOXL	0.0270805	12.7603	11.2248	9.31143	5.76427	0.509992	0.334057	0.515196	0.380186	0.593088	0.368937	0.567554	0.584017	0.79283	1.02243
ACOXL-AS1	0.033971	1.17711	0.897481	0.906427	0.653246	0.140022	0.075037	0.0602895	0.0479505	0.075241	0.02439	0.05687	0.060813	0.026124	0.138867
ACP1	48.6272	40.2064	43.0866	45.415	50.2418	25.4471	29.1869	40.4067	40.7652	49.3697	49.0577	47.5215	50.7937	51.5077	54.5275
ACP2	10.5146	5.88005	6.53214	6.95561	6.56191	6.46079	6.51383	9.08641	8.61615	9.03427	9.28041	10.4891	8.58943	8.78077	9.48236
ACP4	0.306619	0.170154	0.469697	0.234962	0.266715	0.401931	0.272998	0.641326	0.531948	0.261086	0.503117	0.533458	0.348091	0.432312	0.296121
ACP5	0.472311	8.7346	8.2697	6.92357	4.7449	1.01224	0.412553	0.0354515	0.972096	1.89943	2.35606	1.53668	1.72982	1.30593	1.48386
ACP6	1.7094	2.95404	2.59578	3.23046	3.48751	0.469433	0.992763	1.45416	1.28057	1.67426	1.52172	1.21859	1.61809	1.45446	2.20929
ACP7	0	0	0.050272	0.020234	0.0931075	0	0	0	0	0.0484515	0	0.0418225	0.060467	0.027946	0
ACPP	0.151838	2.00874	3.24672	2.75989	3.69541	0.064358	0.0859245	1.7598	4.10082	1.55912	1.37061	2.0652	0.764385	1.0909	1.20728
ACR	0.137833	0	0.019962	0	0	0	0	0	0	0	0	0.065465	0	0	0
ACRBP	0.275579	0.114601	0.330264	0.191091	0.392518	0.0403265	0.0981355	0.103249	0.444431	0.0493305	0.132593	0.122712	0.349608	0.279577	0.480138
ACRV1	0.395834	0.404062	0.507204	0.289143	0.424674	0	0.0608655	0.217624	0.18956	0.215262	0.24295	0.234168	0.08994	0.246853	0.114061
ACSBG1	0.0171345	0.228675	0.568428	0.786869	0.307186	0.0132065	0.0867485	0.007877	0.0112765	0	0.023128	0.0259595	0	0.0293215	0.026327
ACSBG2	0.122099	0.29892	0.387188	0.386571	0.203834	0	0.036971	0.121553	0.181481	0.154272	0.197342	0.11405	0.118175	0.120944	0.256076
ACSF2	17.2146	7.7434	6.20209	6.54328	11.4852	5.57529	7.4632	11.2496	13.2016	15.474	14.0612	18.0538	15.7559	15.2793	17.3488
ACSF3	3.51966	5.89027	5.77967	5.34749	6.59954	1.46519	2.17803	4.62102	5.10443	5.06301	4.65549	5.05159	3.45996	3.59542	3.739
ACSL1	9.54561	2.39995	3.06285	4.13998	7.50874	3.24501	3.68966	6.67817	7.92914	7.51941	10.3944	17.8273	17.694	14.4225	17.4645
ACSL3	31.3542	22.9353	19.0361	20.6717	25.2154	7.74107	10.304	15.5344	18.0464	28.5702	24.3212	33.5291	27.0597	24.7881	29.5865
ACSL4	8.90451	32.3566	33.2854	30.2313	26.4006	23.1623	24.6913	23.2412	20.5439	26.2358	26.202	28.7011	35.2308	31.0151	34.8102
ACSL5	0.0672265	0.009674	0.025406	0	0.045903	0	0.0181665	0	0.0316855	0.0477985	0.0156555	0.0087535	0.187273	0.117963	0.142097
ACSL6	0	0.31108	0.802293	0.826545	0.216547	0	0	0.0465615	0.083267	0.092126	0.287829	0.16995	0.0075695	0.0282175	0.0150165
ACSM1	0.059771	0	0.011312	0.030251	0.0415705	0.0696055	0	0.046182	0.0162315	0.0252575	0.0324595	0.0200115	0.0739655	0.0270785	0
ACSM2A	0	0	0	0	0	0	0	0	0	0	0.024986	0	0	0	0
ACSM2B	0	0	0	0	0	0	0	0	0	0	0	0	0	0	0
ACSM3	0.224967	0.643593	0.904293	0.820163	0.804163	0.039394	0.129284	0.370991	0.330604	0.403761	0.289682	0.125586	0.314823	0.146231	0.256945
ACSM4	0	0	0	0	0.009656	0	0	0.0564425	0	0	0	0	0.034481	0	0.0141765
ACSM5	0	0	0	0	0	0	0	0	0	0	0	0	0	0	0
ACSM6	0	0.216452	0.347708	0.307225	0.096211	0	0.023209	0	0.0310375	0	0.0348655	0.0279685	0.055424	0.0178185	0.014276
ACSS1	2.98139	0.705897	0.825607	0.90179	0.749947	0.549641	0.399207	0.270392	0.37441	0.10059	2.31148	1.43791	2.27055	1.33567	1.62364
ACSS2	30.992	8.66166	5.92748	6.96027	13.7183	20.4953	14.6308	12.4176	16.2595	12.4532	11.1953	19.724	9.25142	10.0004	9.70059
ACSS3	3.85605	3.04296	2.93849	4.51078	7.68689	2.90183	3.39023	4.55191	10.2954	7.33582	8.24365	12.0917	4.37022	3.94228	3.97155
ACTA1	0.451419	3.47622	3.3519	3.80577	2.44397	3.57176	3.06315	2.1371	0.618413	0.535203	0.63157	0.172658	0.222367	0.184935	0.224887
ACTA2	181.767	16.2425	8.02509	10.9823	16.4591	137.411	166.896	138.368	50.6784	67.9399	63.2819	61.6903	44.1678	72.7458	57.8373
ACTA2-AS1	0.569299	0	0	0.0386855	0	0.075092	0.147957	0.229821	0.05901	0.12468	0.176371	0.291085	0.042992	0.080626	0.073984
ACTB	2841.7	1769.67	1844.51	1787.18	1518.02	1254.75	1658.03	1888.22	1563.43	1815.31	1872.3	1854.26	1996.45	2132.94	2089.95
ACTBL2	0	0.031342	0.0032375	0	0.0219915	0.344124	0.163829	0.145758	0.020614	0.0332655	0.117736	0.0814155	0.19608	0.488717	0.448903
ACTC1	56.9496	35.8235	176.591	360.913	663.143	68.975	176.644	513.605	1302.43	785.095	1055.95	1605.69	1013.4	576.992	623.051
ACTG1	2358.91	1069.34	1103.19	1041.38	943.248	736.952	917.623	1047.58	841.334	1043.83	929.035	905.751	1140.4	1285.34	1283.53
ACTG1P17	0.033516	0.258166	0.376236	0.633369	0.549544	0.349799	0.0078625	0.362042	0.556231	0.264394	0.473757	0.64981	0.100223	0.243952	0.449892
ACTG2	23.4191	8.61734	1.06102	0.585268	0.136825	40.9085	53.9458	41.2581	2.49847	0.56589	0.78032	1.06784	2.50368	4.29426	1.81609
ACTL10	0.287701	0.267242	0.196234	0.358703	0.308779	0.151891	0.0673565	0.233803	0.220162	0.29135	0.21892	0.431401	0.166811	0.146351	0.222901
ACTL6A	25.4433	38.8816	41.8943	42.7317	36.9529	17.0105	23.569	27.7064	30.4881	34.207	36.108	29.1557	32.1642	31.8921	32.9081
ACTL6B	0.0171135	0	0.194175	0.120802	0	0.102924	0	0	0	0	0	0	0	0	0
ACTL7A	0.0285565	0	0	0.022212	0	0.042512	0	0	0	0.0300315	0.0434895	0	0	0	0
ACTL7B	0.0192005	0	0	0	0.028879	0	0	0	0	0	0	0.020343	0	0	0
ACTL8	0	0.026797	0	0	0	0	0	0	0	0	0	0	0	0	0
ACTL9	0	0	0	0.014209	0	0	0	0	0	0	0	0	0	0	0
ACTN1	147.241	82.1806	82.7047	80.364	78.3391	146.308	170.598	160.589	116.635	108.842	121.436	116.004	155.895	149.805	141.099
ACTN1-AS1	0.154585	0.186513	0.237586	0.247741	0.162427	0	0	0.481258	0.030531	0.24558	0.211351	0.0947075	0.150884	0	0
ACTN2	3.31102	1.25701	1.20408	1.53388	2.20938	0.60945	0.658404	0.483322	1.91367	0.832748	1.71876	2.1084	1.85802	0.854042	0.794197
ACTN3	0.51283	0.158391	0.320526	0.500797	0.267979	0.70171	0.487783	0.40016	0.379856	0.15007	0	0	0.398433	0.511694	0.194429
ACTN4	85.4575	122.476	107.875	93.9164	84.1258	114.743	116.934	114.187	87.4239	89.1209	96.6882	99.0568	119.939	117.931	116.628
ACTR10	29.0448	24.4477	20.6033	20.357	22.4215	30.5063	30.2331	30.555	29.1614	29.8305	30.5536	27.6056	25.0947	28.8753	29.0696
ACTR1A	43.346	37.5921	38.2722	36.5987	39.6157	33.0156	37.0813	38.842	40.4729	47.2845	43.1766	42.3741	38.4552	41.731	43.6991
ACTR1B	14.4443	9.89938	10.6627	12.1764	12.8445	8.23719	9.66749	10.4735	14.7184	15.2639	12.7083	13.5012	12.1245	13.5533	14.4871
ACTR2	86.6049	51.8566	49.8797	53.5166	55.6557	49.847	56.4546	59.6233	53.4537	62.1537	63.6138	60.3582	71.8527	70.1238	74.2705
ACTR3	31.2475	25.1847	24.1204	21.3936	20.2085	50.0082	55.37	42.0707	28.1426	20.821	24.8807	22.449	33.7267	31.7838	29.9165
ACTR3B	5.80732	5.86409	6.25843	7.03429	5.01105	1.45083	2.18158	2.73567	2.81263	2.89872	2.26769	1.85736	2.16894	1.94884	2.73907
ACTR3C	0.314763	0.275637	0.71586	0.92574	0.749501	0.378474	0.967499	1.40261	0.840518	1.19204	0.77788	0.890029	1.21317	0.889885	0.421741
ACTR5	3.07374	6.40812	5.21537	4.16262	4.33461	0.479211	1.23068	1.55209	2.27938	2.82357	2.4254	2.1326	2.71121	2.36267	2.43
ACTR6	7.95028	15.6255	16.2739	15.3184	14.2085	3.2762	5.21462	7.35599	10.281	14.0215	15.7777	18.3833	11.9845	11.0008	13.9424
ACTR8	5.04326	5.17369	5.85435	5.03752	4.82741	4.31111	4.00604	4.72268	4.39877	5.01646	4.74988	4.35798	4.4399	5.66455	5.5156
ACTRT1	0	0.0769875	0	0.029431	0	0	0	0	0	0.0141715	0.01304	0.019805	0	0	0
ACTRT2	0	0	0	0	0	0	0	0	0	0	0	0	0	0	0
ACTRT3	0.369466	2.00532	3.66679	3.49145	2.32363	0.139843	0.130054	0.313679	0.77833	0.766993	0.790922	0.454024	0.438971	0.354745	0.367206
ACVR1	8.08937	9.84846	5.60673	4.85168	5.90999	10.9488	8.78413	7.07165	6.78959	5.6864	5.8479	5.91541	6.92581	7.87301	6.83883
ACVR1B	5.44303	6.47942	4.09613	4.57203	5.52197	8.05538	6.84577	6.12249	7.14584	7.73039	5.66437	5.08801	5.46075	5.39143	5.68564
ACVR1C	0.0039865	0.422776	0.506459	0.536289	0.698722	0	0.0726425	0.090291	0.153254	0.266819	0.13691	0.184191	0.123497	0.0700915	0.114677
ACVR2A	11.1807	4.03607	2.65438	2.42423	2.8654	17.6241	16.4334	12.2005	7.18606	3.85747	3.38878	2.87446	6.23854	5.83526	4.47862
ACVR2B	2.62899	9.92579	11.4483	10.3783	8.90023	2.15084	3.73058	4.92268	6.44149	8.07455	6.45305	6.91152	5.15266	5.21164	5.94904
ACVR2B-AS1	0.327263	0.262479	0.358004	0.747189	0.377947	0.0240125	0.2564	0.403709	0.227489	0.391259	0.294691	0.351135	0.217653	0.534097	0.338149
ACVRL1	0.422725	0.0880835	0.172924	0.154458	0.136452	0.0542225	0.084596	0.027345	0.097864	0.148129	1.10851	0.525135	0.040422	0.313435	0.089176
ACY1	4.01983	5.16584	5.97606	6.66229	4.57188	1.64385	3.39004	4.56622	4.3288	4.46343	3.2906	2.77551	1.9663	2.45945	2.86976
ACY3	0	0.272529	0.383947	0.334137	0.195034	0	0	0	0.0243205	0	0	0	0	0	0
ACYP1	12.1502	6.93057	5.35613	5.75175	8.55293	5.06868	4.57184	5.49848	9.01402	10.5185	9.93321	11.5722	6.81867	9.59705	10.3318
ACYP2	1.65009	1.04337	0.905816	1.05558	1.18469	0.530497	1.04255	1.13399	1.42478	1.49333	1.55744	1.61023	0.906313	1.51222	1.53893
ADA	7.01559	2.40791	3.68905	4.03393	5.71172	4.1156	4.19255	5.69717	6.45777	4.44704	5.67471	8.58803	8.67755	9.32471	8.09307
ADA2	0.831136	8.74628	9.43298	7.9603	5.253	0.933549	1.10159	2.61052	2.73941	3.65747	3.69442	5.09739	4.32058	2.87701	3.62095
ADAD1	0	0.029706	0.030085	0.033304	0.070429	0	0	0	0	0	0	0	0	0	0
ADAD2	0	0.106857	0.540897	0.498341	0.472517	0	0	0	0.0387665	0	0	0	0	0	0.0227015
ADAL	3.26204	4.89808	4.11188	3.95899	3.73802	1.67225	2.3367	3.33607	3.62851	4.23701	3.66166	2.57929	2.29736	3.41153	3.52917
ADAM10	13.0539	17.08	14.8943	16.1243	17.4427	39.1869	34.5648	29.6458	28.4803	26.7056	26.5395	23.4689	36.9944	35.5319	36.4183
ADAM11	0.549657	0.272045	0.306918	0.386313	0.340426	0.239652	0.315738	0.411846	0.300947	0.297432	0.174366	0.157601	0.074253	0.134392	0.238544
ADAM12	4.41182	0.0483425	0.021938	0.0936425	0.136358	5.74859	4.81819	3.25539	0.693474	0.648706	2.92635	1.63569	0.40846	4.18479	3.6239
ADAM15	16.8456	6.16595	5.44333	7.46916	10.6096	6.81319	8.05968	9.1491	11.2565	13.0431	14.9983	17.3911	21.5924	20.027	25.7664
ADAM17	9.93521	12.1417	11.3934	13.2586	14.8603	9.67257	10.5936	12.6496	14.6417	20.5125	16.5617	14.7097	17.5805	17.8007	16.9699
ADAM18	0	0.864758	1.56728	2.00975	3.43502	0	0.51703	0.879414	3.51289	4.83154	6.60783	8.64602	6.89759	3.98114	3.84621
ADAM19	11.0724	4.61981	3.92141	6.32364	11.4623	18.1462	19.5462	21.8588	20.3194	18.0482	17.7757	17.62	31.0008	34.7603	39.7943
ADAM2	0.007991	0	0	0	0	0	0	0.095031	0	0	0.010897	0.010977	0.027994	0.0131635	0
ADAM20	0.021207	0.041923	0.010839	0.044131	0.096211	0	0.016773	0.01442	0.046434	0.03402	0.030234	0.006594	0.017002	0.0401005	0.110291
ADAM20P1	0.075613	0.239336	0.214014	0.196372	0.570187	0	0	0.045742	0.214926	0.23257	0.164197	0.144886	0.17061	0.0402515	0.102151
ADAM21	0	0	0	0.0370275	0.0871635	0.00988	0	0.0823315	0.0583725	0.027354	0.029639	0.0605815	0.0076505	0.054824	0.0310605
ADAM21P1	0	0	0.016075	0.0367615	0.028409	0	0	0.02419	0	0.017436	0.0074345	0.0045155	0.028724	0	0
ADAM22	6.75099	3.07544	2.70804	1.89418	1.9895	5.20293	4.24625	3.96719	3.141	1.66432	1.49753	0.50749	0.69867	1.9283	1.95717
ADAM23	2.24516	2.64593	2.85478	2.78392	1.8788	7.19778	7.46478	5.3673	4.03433	1.47646	1.91839	0.813069	1.87831	2.00943	1.1791
ADAM28	0.0040915	0.0783755	0.393334	0.443237	1.34261	0.040032	0.288355	0.592565	1.38073	0.414619	1.34143	0.66608	0.56194	0.378899	0.474071
ADAM29	0	0.0252445	0	0.0357785	0	0	0	0	0	0.020399	0	0.0275295	0	0	0
ADAM30	0	0	0	0	0	0	0	0	0	0	0	0	0	0	0
ADAM32	0.363644	0.0864535	0.046844	0.0352455	0.0907435	0.032404	0.054736	0.246797	0.071009	0.176893	0.182232	0.17993	0.211712	0.183642	0.169735
ADAM33	4.52697	1.36412	1.99432	2.13813	3.99767	1.52235	1.83551	2.82874	4.44515	2.62201	2.18489	2.87827	0.433837	0.851704	1.45408
ADAM3A	0	0	0	0	0	0	0	0.0758225	0	0	0	0	0.038696	0	0
ADAM3B	0.111088	0.066168	0.0682365	0.0105225	0.0658935	0	0	0	0	0	0	0	0	0.022896	0
ADAM5	0	0	0	0	0	0	0	0	0	0.025153	0	0	0	0	0
ADAM6	0	0	0	0	0	0	0	0	0	0	0	0	0	0	0
ADAM7	0.021796	0	0	0	0.005248	0	0	0.0273205	0	0.0081705	0.0147205	0.0066525	0	0	0
ADAM8	0.437886	2.20402	2.38481	3.97799	6.98654	4.27338	1.89163	2.14304	1.56747	1.53599	9.32109	8.29153	14.5164	12.2612	17.5984
ADAM9	26.7021	6.55253	7.77073	12.2058	26.3211	27.462	31.2776	38.9079	36.3657	31.7714	39.6371	47.9345	58.9027	52.5994	61.6044
ADAMDEC1	0	0	0	0	0	0	0	0	0	0	0	0	0	0	0
ADAMTS1	10.5118	2.61384	3.51951	5.18388	9.53549	6.67523	6.40343	8.01973	11.6849	9.52354	24.424	36.9307	24.2273	20.4559	19.7839
ADAMTS10	17.6664	0.409849	0.762077	0.674129	0.786085	4.12009	3.68762	2.60868	1.61594	0.931473	0.951788	0.345681	0.651177	3.01725	3.43736
ADAMTS12	11.8357	4.50707	4.44882	4.91438	4.66042	4.50001	4.99425	5.55477	3.8636	5.78798	6.22449	4.40006	1.81246	8.43447	7.21742
ADAMTS13	2.71	1.25718	1.32555	1.62426	2.32477	0.322541	0.523925	0.684179	1.31646	1.19727	0.866126	0.856122	0.269039	0.65505	0.707288
ADAMTS14	0.354783	0.035992	0.043185	0.144543	0.130112	0	0.0718775	0	0.0139825	0.011401	0.0075955	0.01329	0	0.064343	0.0747505
ADAMTS15	2.02767	0.97904	0.931294	1.04259	0.949595	2.27396	1.66489	1.83599	0.685672	0.292473	1.054	0.402469	0.195466	1.12654	1.00049
ADAMTS16	0.604406	0.820478	3.70661	4.87046	3.20442	0.594448	0.688527	0.942437	0.222802	0.0320265	0.0241645	0.028891	0	0	0.028462
ADAMTS17	0.410997	0.776201	0.797519	0.589978	0.626006	0.234562	0.525911	0.377847	0.264207	0.893558	0.448844	0.105291	0.013455	0.0539335	0.0417535
ADAMTS18	0	0.363	2.41859	6.12823	10.749	2.65544	6.40072	15.125	25.112	35.8509	23.7658	25.7866	12.6964	8.8179	7.86423
ADAMTS19	0.0373335	1.69853	1.77678	2.15998	5.01361	5.44645	10.6607	14.0429	2.94122	11.0216	13.7577	6.6249	2.2736	1.04194	0.630134
ADAMTS19-AS1	0.0137675	0.392234	0.634655	0.709273	0.750014	0.882784	1.24704	2.55688	0.293863	1.8153	1.61424	1.09111	0.0650335	0.02896	0.157093
ADAMTS2	0.376235	1.65865	2.09255	2.58471	3.02356	2.49671	1.73909	2.24183	2.97069	0.7058	0.370264	0.840557	0.208391	0.274959	0.500331
ADAMTS20	3.47411	1.32147	2.08283	4.25224	4.37735	1.15132	2.883	5.11491	5.02455	3.09311	4.59251	2.91658	3.43253	2.85457	2.87722
ADAMTS3	4.70912	0.902552	0.649587	0.787157	1.47007	1.10308	1.09375	1.11251	1.50839	1.09042	1.22394	1.19143	1.11865	1.11737	1.48023
ADAMTS4	3.90814	0.207631	0.319147	0.317131	0.258166	0.175642	0.13481	0.064184	0.127607	0.0747195	0.218825	0.0922635	0.028471	0.185672	0.185327
ADAMTS5	0.180566	0.239632	0.13156	0.0719785	0.029137	1.80457	2.78366	2.33865	0.59693	0.119612	0.294328	0.296628	0.504628	0.832663	0.685425
ADAMTS6	0.743149	1.0667	0.915489	1.83831	2.48958	4.72572	4.62439	4.63245	3.38288	4.92155	3.74923	2.23097	2.34145	2.36336	2.18005
ADAMTS7	21.9495	2.97464	3.96001	4.79146	3.99585	2.67609	3.4688	4.06475	3.11314	3.9031	2.85012	2.24018	1.70024	4.45807	5.14705
ADAMTS7P1	0.492992	0.160785	0.138945	0.16578	0.141822	0.0493025	0.0676295	0.0383855	0.122595	0.070876	0.0525115	0.011181	0.0701045	0.0649505	0.190567
ADAMTS8	0.016858	0.397691	0.423934	0.658913	0.338612	0.085298	0.0990815	0.100641	0	0	0.177124	0.019219	0	0.0312625	0
ADAMTS9	21.3617	0.730956	1.07318	3.31982	14.011	21.0503	14.7853	13.9149	12.4805	18.9361	40.6161	14.8407	16.1735	24.3789	21.6815
ADAMTS9-AS1	0.922454	0.132522	0.484525	1.05145	3.69207	1.9708	1.54833	1.54239	2.41815	5.32838	12.7195	3.30466	3.34708	4.78102	4.21881
ADAMTS9-AS2	0.429893	0.043834	0.035902	0.118723	0.18807	0.0750775	0.0708615	0.310269	0.231292	0.306622	0.206246	0.289052	0.279415	0.197818	0.297528
ADAMTSL1	8.04479	1.22392	0.269825	0.209898	0.113581	15.0746	14.5613	8.05808	3.1396	0.145887	0.520752	0.088692	4.0576	3.17743	2.18667
ADAMTSL2	0	1.14544	0.517259	0.358725	0.933927	0.0668255	0.118567	0.291637	0.316487	0.168288	0.0610325	0.011086	0	0	0
ADAMTSL3	0.20007	0.410446	0.502099	0.423152	0.844265	0.200066	0.205516	0.62129	0.28338	0.738838	0.639413	0.19299	0.218686	0.152791	0.165334
ADAMTSL4	0.454828	1.93576	2.71922	3.08706	4.70831	3.19554	4.29863	5.62608	4.90055	3.07455	8.29139	10.4045	20.2859	18.8812	28.7406
ADAMTSL4-AS1	0.540428	0.682907	0.813489	1.0444	0.380935	0.299597	0.564157	0.912392	0.256159	0.264055	0.824528	0.947067	1.13406	0.977197	0.645825
ADAMTSL5	0.298569	6.56733	3.82376	2.45828	4.31445	1.19322	0.924851	1.5722	2.53732	2.05697	1.68117	2.86706	1.75762	2.7103	2.10053
ADAP1	0.125096	0.513248	0.524579	0.508715	0.354129	0.291262	0.057305	0.481521	0.510421	0.429086	0.445925	0.558632	0.210303	0.295571	0.294449
ADAP2	0.327703	1.83522	1.34945	2.0271	1.80564	0.60555	0.457247	0.839658	0.955838	1.89012	2.8168	3.08559	2.75281	1.57331	2.17749
ADAR	41.6759	33.2546	37.5985	37.0135	29.818	13.2539	20.3644	28.651	26.3963	34.082	32.7684	33.9256	28.5388	30.7045	33.5631
ADARB1	4.78419	2.7595	3.27973	3.36472	4.68091	1.95254	2.26292	3.71023	4.9262	3.36124	2.77776	2.02217	1.61865	1.98887	2.13724
ADARB2	0	0.0046265	0.0324175	0	0.0046425	0.0476465	0.05131	0	0.058342	0.12796	0.087031	0	0	0.046103	0
ADARB2-AS1	0	0	0	0	0	0	0	0	0	0	0	0	0	0	0
ADAT1	21.4818	13.6416	16.3976	17.4083	16.8528	5.10481	11.5679	13.4961	16.048	19.6168	20.0765	15.3379	11.7373	15.8757	18.1381
ADAT2	2.42062	2.69756	2.88206	3.74261	1.95851	0.879788	0.753021	1.46664	1.36631	2.59711	2.14168	1.69436	1.77175	2.7133	1.63042
ADAT3	2.32649	4.63259	4.56841	1.77781	4.81608	1.33322	2.14608	1.39169	2.60866	3.88461	3.23756	4.03737	3.34406	1.54905	2.83638
ADCK1	1.46464	3.92178	4.07162	3.59068	2.57482	0.82087	1.07638	0.81938	1.53102	0.885139	0.850483	0.874227	0.876756	0.737665	1.09768
ADCK2	2.42066	4.14845	3.12543	3.21994	4.86558	1.34718	1.33882	2.04225	3.58159	3.1434	4.43143	4.74331	6.8055	4.0344	5.34283
ADCK5	2.09345	5.70576	4.32091	4.80792	4.51004	0.989193	1.32489	2.6699	3.06724	3.93597	3.0374	3.30328	2.96129	2.88173	3.87878
ADCY1	0.452495	0.963234	1.27656	1.60208	1.27612	0.470883	0.352311	0.475525	0.579077	0.919846	0.692506	0.489965	0.435141	0.307403	0.182963
ADCY10	0	0.187413	0.375849	1.11837	1.48184	0.400894	0.558434	1.67033	2.13195	2.76048	1.97001	3.30167	1.73811	1.12558	1.61353
ADCY10P1	0.842928	0.396074	0.071955	0.142649	0.438885	0.259407	0.254777	0.444665	0.56085	0.375646	0.426165	0.631219	0.640458	0.93762	0.893409
ADCY2	0.076809	0.382445	0.279407	0.212888	0.265363	1.77326	1.75869	1.11002	0.599623	0.202543	0.3163	0.053499	0.323638	0.331013	0.384228
ADCY3	14.4946	7.96577	11.0563	9.19332	7.84103	6.10963	6.31197	7.01955	9.5043	8.74029	8.09585	9.06266	5.50905	5.74629	6.90015
ADCY4	0.305578	0.087263	0.049175	0.043521	0.056335	0.283987	0.150509	0.0470105	0.186803	0.06713	0.08005	0.140064	0.168914	0.0963495	0.318932
ADCY5	1.14147	3.04129	5.21308	5.09115	4.88019	1.72952	1.47075	1.18278	1.16802	0.504641	1.05297	0.621654	0.828773	0.467915	0.539034
ADCY6	11.8801	2.32654	1.46617	1.87903	2.47868	13.2464	12.2053	10.6287	8.3854	6.44257	5.57707	6.84244	7.99879	10.6452	11.63
ADCY6-DT	0	0	0	0	0	0	0	0	0	0	0.093157	0	0	0.0593135	0
ADCY7	2.0998	1.04333	0.726469	0.759042	1.57349	0.32951	0.603433	0.805505	1.70414	1.48306	1.13932	1.44623	0.924055	1.10217	1.24654
ADCY8	0	0	0.018839	0.0513495	0.00898	0.188316	0.219829	0.199583	0	0	0.0068915	0.0111795	0	0	0
ADCY9	7.83913	1.97605	2.02903	2.91697	4.68624	2.54363	2.49963	4.75642	6.01816	3.99024	3.80552	4.99893	4.49928	5.17192	5.10164
ADCYAP1	1.3237	0	0.015499	0	0.008259	0.215253	0.465549	0.605966	0.036003	0.0170125	0.048206	0	0.0161415	0.781501	0.319443
ADCYAP1R1	0.229997	0.549442	1.32893	2.47443	2.41659	0.138845	0.127191	0.102488	0.30567	0.0602055	0.054163	0.016271	0	0.029792	0.038298
ADD1	61.7912	39.2723	33.6102	33.544	42.4871	63.7513	63.519	59.6639	50.9845	50.1399	50.0196	53.8699	52.542	56.767	54.3552
ADD2	4.95546	16.2953	19.861	16.2641	8.28171	1.47061	1.8097	1.38689	1.2713	1.66174	1.36076	0.31215	0.058142	0.124201	0.0568655
ADD3	39.1212	15.2259	12.8423	13.4269	16.438	8.06	10.8657	14.4845	15.8168	18.0608	17.5035	20.8018	16.9338	19.0747	20.0231
ADD3-AS1	0.501645	0.0208915	0.023811	0.005306	0.109628	0	0.026358	0.156621	0.020639	0.04057	0	0.077947	0.010769	0.010008	0.018315
ADGB	0.334421	0	0.060526	0.003895	0	0	0.0051315	0	0.001224	0	0	0.023971	0	0	0
ADGRA1	0.0307775	0.100787	0.133448	0.102438	0.0993485	0	0	0	0.043324	0	0	0.002149	0	0	0
ADGRA2	55.6428	3.19729	3.7839	4.39602	6.05113	5.20134	5.57418	6.55708	9.28398	5.58561	7.71962	4.47898	1.97286	9.34227	9.56486
ADGRA3	17.7967	18.5252	18.8493	17.9218	15.1314	5.57618	9.6622	10.5979	11.6928	14.6896	11.3006	10.6135	12.0115	11.7881	11.6996
ADGRB1	0.436848	0.44014	0.421735	0.498843	0.362705	0.120547	0.098722	0.0895845	0.131455	0.0844095	0.0892375	0.052133	0.012917	0	0.0091155
ADGRB2	22.1091	1.65372	1.56879	1.89738	3.67783	10.0536	6.75572	7.06783	6.2987	5.85616	6.37487	8.4202	7.62025	8.97732	10.9405
ADGRB3	0.367978	0.0876335	0.172123	0.119923	0.150158	0.273707	0.125284	0.226092	0.311864	0.0639245	0.040153	0.0027585	0.0739995	0.223017	0.351165
ADGRD1	0.40682	0.0735665	0.099609	0.069333	0.055232	0.0180415	0.086676	0.076512	0.078445	0.0254855	0.0179865	0.006623	0	0.050087	0.0191185
ADGRD2	0.032921	0.0166805	0.168373	0.182613	0.119254	0.004249	0	0.019778	0	0.008943	0.025421	0	0	0.024368	0
ADGRE1	0	0.02154	0.0809585	0.0193705	0.028411	0	0	0	0	0	0	0	0	0	0
ADGRE2	0.051547	2.02875	3.33554	2.60143	3.91624	0.155602	0.267692	0.53834	0.812692	2.11313	2.03082	2.4605	0.965409	0.634679	1.03289
ADGRE3	0.011039	0	0	0	0	0	0	0	0	0.009872	0.0115705	0.0137645	0	0	0.0259055
ADGRE4P	0	0	0	0	0	0	0	0	0	0	0	0	0	0.0186665	0
ADGRE5	2.20034	9.74014	6.90927	4.85389	4.62967	1.06431	1.91621	2.74882	4.86968	6.72245	7.39694	7.03344	7.21881	7.2942	9.62266
ADGRF1	0.035439	0	0	0	0	0	0.08128	0.0937815	0.036518	0.0432865	0.150413	0.135742	0.162069	0.183454	0.126614
ADGRF2	0	0	0	0	0	0	0	0	0	0.0236005	0.007438	0	0.0292435	0	0
ADGRF3	0.066338	0.324597	0.266035	0.0494615	0.058347	0.0282125	0.083908	0.163009	0.177152	0.086095	0.063015	0.108538	0.127089	0	0.039762
ADGRF4	0	0	0	0	0.0134055	0	0.0683215	0.0306575	0.040956	0.077434	0.343109	0.239935	0.61684	0.646254	0.570392
ADGRF5	0.644571	0	0	0	0.0307135	0.0151315	0	0	0	0.120864	0.455765	0.850934	2.3463	3.80443	3.71367
ADGRG1	0.315242	1.37659	2.70717	4.52361	9.01922	5.72597	9.73616	16.483	17.269	16.032	22.4789	23.1449	22.0052	18.6911	19.7873
ADGRG2	0.326682	1.02443	1.34692	1.7425	1.04281	0.71284	0.562654	0.361692	0.404407	0.208181	0.302316	0.100533	0.23125	0.19402	0.121193
ADGRG3	0	0	0	0	0	0	0	0	0	0	0.01849	0.0301385	0	0	0
ADGRG4	0	0	0	0	0	0	0	0.018445	0	0	0	0	0	0	0
ADGRG5	0	1.58653	1.68272	2.20094	2.25183	0.371546	1.09812	1.58573	4.57991	2.78317	1.69955	0.929589	1.54627	1.15214	1.05125
ADGRG6	0.657193	0.950322	1.41275	1.85744	2.38276	3.33345	5.05038	8.12063	4.53304	10.4134	12.7095	18.6715	24.5422	30.3473	36.1586
ADGRG7	0	0	0	0.0290005	0.0005225	0	0.0167155	0	0	0	0.0130485	0	0	0	0
ADGRL1	31.441	24.96	22.3411	21.4098	21.5172	25.1801	24.3477	19.3393	19.3087	16.358	10.6006	7.6118	8.21378	9.63837	8.18926
ADGRL2	46.9514	32.1044	39.4004	37.3948	37.3788	27.057	36.1662	45.7005	49.4575	57.0508	33.9592	27.8406	27.4043	27.0492	26.304
ADGRL3	0.918274	1.38305	0.785871	2.1381	4.22567	8.07041	10.3736	7.22555	2.51814	1.22736	9.50192	12.293	15.9044	10.7859	12.0635
ADGRL4	0.282249	0	0	0	0	0.196649	0.417331	0.208346	0.0436445	0.023448	0.0354645	0.010498	0.110326	0.067328	0.159068
ADGRV1	0.983036	3.08665	3.39433	4.24153	4.1884	1.0823	1.4479	1.59139	1.21921	2.38021	1.62856	1.97351	1.08722	1.08752	1.70475
ADH1A	0.119127	0	0	0	0.088175	0	0.063362	0.219423	0.045384	0.050182	0.0398875	0.020134	0.010378	0.0328675	0.0374805
ADH1B	0	0	0	0	0	0	0.0022425	0.0060805	0.0019195	0	0.012576	0	0	0	0.0061545
ADH1C	0.0441215	0.006519	0	0	0	0.0622765	0.013553	0.0096125	0.0082965	0	0.0033815	0	0	0.0026455	0.004572
ADH4	0.058359	0	0.0159145	0.007274	0	0	0	0.051409	0.0329885	0	0.117413	0.213115	0.0418135	0.0441375	0.044988
ADH5	57.4124	62.8616	62.7751	67.2379	57.5771	23.1793	32.814	42.5055	52.8424	69.8904	67.2104	68.7719	67.3221	62.2248	72.115
ADH6	0.696451	0.312837	0.218477	0.121791	0.115627	0.0245935	0.0991755	0.109921	0.307982	0.557218	0.160397	0.332361	0.184332	0.18913	0.211527
ADH7	0	0	0	0	0	0	0	0	0	0	0	0	0	0	0
ADHFE1	0.132836	0.658817	0.958422	1.67414	2.64122	1.0064	1.44721	2.94872	5.20346	5.22943	3.69168	4.7706	1.79035	2.04517	2.22614
ADI1	5.33266	13.2125	11.6143	11.462	11.5006	5.28853	7.53377	11.1612	9.98796	11.5244	14.4578	16.6313	14.8167	13.5102	16.6173
ADIG	0	0	0	0	0	0	0	0	0	0	0	0	0	0	0
ADIPOQ	0	0	0.0546435	0.0161785	0	0	0	0	0	0	0	0	0	0	0
ADIPOQ-AS1	0	0	0	0	0	0	0	0	0	0	0	0	0	0	0
ADIPOR1	19.4189	44.1128	39.7186	41.6639	35.8629	61.421	59.6011	48.8452	47.7114	40.9111	42.8048	40.4943	45.0182	46.609	42.5164
ADIPOR2	19.7793	25.0858	20.7072	25.242	26.8173	15.3126	15.9367	22.2747	26.7315	29.4222	26.0664	30.2957	29.591	29.6917	31.7979
ADIRF	0	0	0.230274	0.336464	0.661416	0	0.113836	0	0.31485	0	1.36745	0.300229	0.043173	0.328253	0.377443
ADK	15.3765	13.6541	15.8165	13.8377	15.9873	36.3833	49.9705	31.2362	23.8828	19.9117	20.8081	18.1299	33.5159	28.6606	30.7521
ADM	46.7152	3.23221	5.00474	9.03878	20.0568	10.51	10.2164	10.5181	11.7397	10.6717	26.3124	34.6048	30.0291	24.7431	25.9462
ADM2	1.64736	2.77007	2.40628	2.76062	3.00348	2.60782	1.91061	1.98114	3.23953	2.62219	3.18087	6.13692	2.1682	2.00212	2.72639
ADM5	1.43717	2.14206	1.93164	1.80907	1.28399	0.127516	0.199548	1.31906	0.965819	0.83439	1.39527	1.23305	0.841071	0.78373	1.06151
ADNP	25.2269	22.5897	22.6266	21.0166	18.0798	40.567	36.1537	31.0868	25.112	21.6643	25.6106	20.5965	24.9088	26.4021	21.4311
ADNP-AS1	0.712214	0.838279	1.08448	1.01214	1.2897	0.417343	0.652094	0.453824	0.665218	0.705078	0.77669	0.704147	0.477847	0.693028	0.614082
ADNP2	9.0788	12.0229	13.5903	13.178	10.1207	3.531	6.3822	6.95241	8.36421	8.1998	10.809	9.21482	7.81802	7.05388	7.11976
ADO	8.2796	6.98513	7.07959	6.53599	6.62994	3.72436	3.43112	4.46235	5.83132	5.67383	5.55926	5.52401	5.85284	5.7707	6.16962
ADORA1	0.8518	1.42639	1.09255	1.20724	1.11479	0.40701	0.37919	1.11022	0.628699	1.33929	2.11738	0.897985	0.602514	1.5074	0.966702
ADORA2A	1.22876	6.89547	0.895264	3.31384	2.6202	0.307318	0.309835	0.929217	1.95247	0.657894	0.590893	1.58037	0.890064	1.70914	1.42421
ADORA2A-AS1	0.159674	0.134077	0.238376	0.265719	0.379435	0.0410245	0.0366555	0.172568	0.322626	0.152437	0.122922	0.327849	0.244514	0.2085	0.249477
ADORA2B	4.19364	5.54014	6.10599	5.40036	6.03298	2.86116	2.54769	2.9125	7.27528	6.73871	7.80764	10.6639	5.78488	5.103	5.71877
ADORA3	0	0.101249	0	0	0.047558	0	0	0	0	0	0	0	0	0	0
ADPGK	15.6156	19.9302	18.1398	19.6979	15.592	19.3427	18.1395	18.8042	17.5001	17.57	16.3082	13.4868	17.2558	19.3932	17.6071
ADPGK-AS1	0.0925385	0.139852	0.17503	0.068221	0.020192	0	0.0712015	0.174274	0.0668425	0.02794	0.109883	0.076273	0.0708055	0.129945	0.016246
ADPRH	0.021212	0.244061	0.632031	0.609166	0.469954	0.11306	0.38515	0.357737	0.398799	0.214147	0.434544	0.82514	0.82146	0.599011	0.603303
ADPRHL1	0.826705	0.50842	0.294355	0.292307	1.26727	0.264512	0.22668	0.336639	0.18499	0.481714	0.65882	0.735008	0.206899	0.36786	0.804702
ADPRHL2	12.6671	10.7924	9.34732	10.5129	11.2439	4.34079	6.13355	9.56774	10.3409	12.1889	12.3209	12.7778	12.4489	11.6578	13.0388
ADPRM	2.09646	1.57686	1.87297	1.43675	1.59371	1.13993	1.15481	1.59875	1.2456	1.83317	1.70655	1.50982	1.60142	2.65364	1.53849
ADRA1A	0	0.025829	0.054969	0.112596	0.136891	0	0	0.0092965	0.0141075	0	0.007382	0	0	0	0
ADRA1B	0.014533	0.764017	0.197995	0.0484465	0.206041	1.98649	2.06874	2.04988	0.260813	0.0639	0.232704	0.0082115	0.791591	0.875375	0.43152
ADRA1D	1.14167	0	0.021145	0.038826	0.115778	0.268645	0.297005	0.436536	0.321719	0.140659	0.293527	0.110295	0.0953585	1.06285	1.39464
ADRA2A	0.027055	0.0831705	0.113201	0.190135	0.531751	0.631435	0.699854	0.446302	0.298401	0.451951	1.78543	0.68011	0.289401	2.43997	2.39056
ADRA2B	0.0470855	0.946786	0.629893	0.806338	1.94474	0.23743	0.146332	0.223409	0.701523	0.580851	2.07998	5.86053	2.54481	0.723551	0.807967
ADRA2C	0.059409	5.4354	3.60965	2.53683	2.45874	0.181472	0.677821	0.673646	0.592161	1.48583	1.08026	1.11055	0.436855	0.16033	0.380422
ADRB1	0.506162	0.0818375	0.046362	0.0898945	0.136116	0.605816	0.665838	0.658162	0.232304	0.493552	0.758938	0.517497	0.654745	0.605892	0.360347
ADRB2	0.14401	0.240491	0.167982	0.137442	0.325178	0.1616	0.102358	0.214203	0.169741	0.218806	0.185539	0.0653325	0.121738	0.125162	0.177617
ADRB3	0.0137435	0	0.020068	0.0790915	0.0176115	0.0674445	0.032285	0	0	0	0	0	0.031787	0.0157975	0.035283
ADRM1	38.9424	94.484	101.789	91.5941	78.5556	26.4354	30.0876	39.6988	44.7215	53.9554	58.2306	68.1777	47.0384	45.6714	48.3239
ADSL	23.1278	29.512	33.5125	37.1364	25.167	10.84	12.6549	18.6464	23.7994	25.9772	22.52	19.6727	16.969	18.7113	19.1714
ADSS1	1.12912	0.22888	0.31189	0.276436	0.213593	2.06173	1.23699	0.828004	0.942829	0.29848	0.54093	0.264679	0.560991	0.25844	0.160953
ADSS2	11.2054	24.1721	23.6127	24.2622	23.0243	36.5777	40.2081	25.6617	20.572	17.9456	18.6071	16.2154	23.8953	20.9303	18.8844
ADTRP	0.027215	0.1271	0	0	0.068933	0.164499	0.05354	0.025869	0.210471	0.0965785	0.113875	0.049312	0	0.068136	0.100695
AEBP1	55.4481	13.6424	8.48655	8.22087	8.30165	62.0454	50.4099	34.3771	28.9675	9.92896	12.2881	7.71758	11.798	17.6738	15.3243
AEBP2	6.80694	14.2471	15.1598	15.4555	13.9798	27.1804	27.8362	16.0656	16.3648	14.1398	15.6224	16.3891	18.3277	17.1338	15.4643
AEN	16.9326	62.1569	71.0631	68.0721	53.0291	11.6482	16.0337	20.2826	30.4778	29.1681	28.8392	26.5145	24.957	26.8142	28.4674
AFAP1	21.8449	12.403	12.1212	11.9584	8.97499	4.08805	5.91062	8.59481	8.30913	8.66745	7.31994	9.09466	9.65745	9.79553	11.6299
AFAP1-AS1	0.279488	0.12516	0.138838	0.267645	0.109331	0.0548015	0.0549145	0.092364	0.104629	0.0747285	0.061882	0.0771345	0.0823635	0.0645175	0.10481
AFAP1L1	0.586834	3.78251	2.79716	2.93504	3.34163	2.16195	1.26996	1.82702	0.747898	2.18681	2.95564	2.76533	3.46136	2.92131	3.53029
AFAP1L2	1.54503	3.62322	5.95812	7.28127	10.2945	5.36664	6.65568	9.12488	14.2085	14.3024	15.2815	17.2608	18.0291	15.0887	16.1856
AFDN	14.8078	58.0102	56.7557	67.5214	76.8032	30.3627	31.0647	43.6649	57.1902	50.8273	51.8415	56.2725	47.6109	44.9773	48.2952
AFDN-DT	0	0.636691	0.73687	0.897074	1.80171	0.208329	0.390132	0.564689	0.827549	0.950471	0.655661	0.748718	0.459406	0.31652	0.639008
AFF1	20.7739	18.1969	18.0064	16.1203	17.8424	5.3477	6.31262	7.18509	7.17118	7.31919	7.40974	8.52819	12.4702	13.8714	13.0684
AFF2	4.85856	5.57151	4.38191	4.00294	3.85109	2.67597	3.70566	3.05052	4.73745	4.68739	3.09106	1.24124	1.41754	2.84865	3.46963
AFF3	9.85179	0.287657	0.637323	0.934657	1.32177	1.11084	2.8469	4.95257	3.73965	4.83878	3.34312	2.1881	1.27493	2.49066	2.70424
AFF4	25.4477	22.7357	18.8805	19.5818	22.8704	41.1111	40.7735	36.649	25.7199	27.7463	30.4885	26.8138	30.63	30.038	28.5744
AFG1L	0.820222	2.02191	1.80794	1.64055	1.24489	1.41306	1.25123	1.24797	0.808764	0.877307	0.784119	1.02981	0.643908	0.958334	0.915987
AFG3L1P	6.28122	9.43927	10.4221	10.8728	8.89554	2.94196	5.35801	8.40537	7.61415	9.10262	7.76692	7.43764	8.78333	7.61991	6.56869
AFG3L2	12.5188	31.1718	33.159	31.1823	22.2209	11.4236	12.9771	14.7087	12.8112	13.1714	14.5674	15.1122	16.9903	13.6312	14.9593
AFM	0	0	0	0	0	0	0	0	0	0	0	0	0	0	0
AFMID	6.69127	21.1448	16.343	14.9065	17.3833	2.2688	3.19444	6.84116	10.1524	11.6815	10.2966	9.1299	7.31174	8.18177	8.3418
AFP	0	0.0249355	0.117929	0.473911	0.237758	0.0279075	0.490889	1.2655	2.34653	2.33709	2.9957	1.48445	0.169908	0.056071	0.174416
AFTPH	6.08151	6.71109	6.26413	7.09542	9.07192	7.50973	6.6752	7.22382	8.81785	7.21717	8.72871	9.27288	11.3151	9.85368	9.42789
AGA	3.02041	3.08295	3.54976	3.64709	3.24834	1.67098	2.77941	2.73862	3.06741	3.74942	3.88731	3.22205	2.86939	3.2769	3.64277
AGAP1	7.8072	7.54285	7.78083	7.37974	7.39666	6.64995	5.8568	6.69765	5.99783	8.50831	9.30577	7.68478	7.74609	7.50159	7.28525
AGAP1-IT1	0.402737	0.518305	0.469311	0.591845	0.16832	0	0.191458	0.180102	0.145871	0.075706	0.335215	0.464662	0.053351	0.0885705	0.512379
AGAP11	0.012113	0.0619895	0	0.0599855	0.097873	0	0	0	0	0	0.111944	0.067903	0.203269	0	0.0452025
AGAP12P	0.91459	1.42239	1.486	1.6336	1.53528	0.430117	0.585012	0.899597	1.35465	1.45515	1.00723	1.32999	1.01795	1.02758	1.19476
AGAP2	28.421	1.16441	1.01913	0.979038	0.794381	2.95294	2.82461	1.26229	0.823452	0.357388	0.562379	0.133185	0.550014	0.636129	0.524778
AGAP2-AS1	0.354807	0.881714	0.807431	1.07097	0.70292	0.126583	0.237387	0.314184	0.114195	0.514964	0.488532	0.60316	0.288252	0.61857	0.691393
AGAP3	25.2202	10.9737	8.06975	7.05267	12.2804	32.8401	30.7219	25.9696	20.643	18.2091	20.2979	19.9457	25.1108	24.041	22.9276
AGAP4	4.63897	8.51029	7.52465	7.55579	6.82764	1.43415	3.03917	4.25863	4.45899	5.36101	3.70525	3.74234	3.5933	4.72585	4.53837
AGAP5	1.77537	2.02472	1.17672	2.20771	2.71055	1.05849	0.824746	1.26768	2.35051	2.12122	1.33174	1.57079	1.77643	1.81096	1.58508
AGAP6	3.49601	5.50447	5.86523	4.93069	5.09073	1.49076	2.64037	3.16999	3.43673	3.43203	3.25915	2.67281	1.43776	3.33978	1.99322
AGAP9	2.38666	2.9896	3.33124	3.4125	3.18513	1.05234	1.75801	2.41643	2.74074	2.85171	3.01127	3.10234	2.41532	2.62967	2.96866
AGBL1	0	0.038706	0.0034905	0.017318	0.016533	0	0	0	0	0	0.0019395	0	0	0	0
AGBL1-AS1	0	0.0317505	0.023757	0	0	0	0	0	0	0	0	0	0	0	0
AGBL2	0.0374525	0.129341	0.112116	0.10021	0.301251	0	0	0	0.0301225	0.055838	0.049216	0.42923	0.294625	0.0280605	0.106394
AGBL3	0.65719	0.55934	1.29111	0.479141	0.703546	0.421451	0.548613	0.460706	1.04862	0.648292	1.36045	0.522002	1.11189	0.825255	1.02883
AGBL4	0	0.128999	0.352826	0.257887	0.198776	0.149206	0.164389	0.173364	0.076232	0.273672	0.158965	0.111176	0.037455	0.144714	0.108536
AGBL4-AS1	0	0	0	0	0	0	0	0	0	0	0	0	0	0	0
AGBL4-IT1	0	0	0	0	0	0	0	0	0	0	0	0	0	0	0
AGBL5	25.0564	16.7286	15.5228	17.4974	18.9429	18.8274	19.8429	28.5812	27.4019	37.1109	30.3913	29.2809	25.1047	27.13	28.9765
AGBL5-AS1	0.216609	0	0	0.178898	0.09831	0	0	0	0.216623	0	0.318153	0.314311	0	0	0.0628135
AGER	4.92045	1.06684	1.14836	1.55962	2.09906	0.717139	1.44844	2.27827	2.84025	3.01858	2.20545	2.46834	1.79327	2.15256	2.6908
AGFG1	10.1992	20.6706	30.5703	20.6356	19.9878	28.9763	23.6635	17.9599	17.0023	18.3813	16.7077	15.975	22.3663	17.4103	16.0241
AGFG2	3.46312	2.26929	1.65756	2.09913	2.68036	1.78503	1.74751	1.99944	1.97775	1.83135	1.97062	2.30593	2.14513	2.28796	2.40644
AGGF1	8.69394	7.00628	7.40854	7.38357	7.55234	3.07607	3.87423	4.71931	4.78454	8.94406	7.6093	6.50059	5.62611	6.64683	7.06173
AGK	9.3904	9.73842	7.60757	7.71311	8.16108	4.30643	6.12063	8.10429	9.13363	10.1665	10.1189	9.55113	7.91172	8.10283	9.69955
AGL	4.69124	21.7934	20.106	18.5783	13.9317	3.90373	4.53547	6.03329	9.26933	12.7385	11.258	11.2622	11.8968	9.48447	10.4885
AGMAT	0.164525	0.597629	0.745804	0.492356	0.406238	0.076171	0.173276	0.16876	0.291614	0.330267	0.15813	0.138214	0.101066	0.128368	0.142441
AGMO	1.37125	0	0.035507	0.068957	0.042285	0	0.071639	0	0.0560385	0	0.153984	0.148725	0.0896885	0.099214	0.268565
AGO1	6.63915	14.0658	11.7576	11.8175	10.4867	17.2425	20.1545	11.9861	12.8918	11.2386	10.5074	10.1854	13.3464	12.8994	11.6419
AGO2	8.25322	8.67072	7.05952	6.01945	7.27038	11.3593	9.4604	9.55289	7.73533	7.5277	7.94078	8.20801	9.77055	9.90741	9.14455
AGO3	2.92969	1.91082	2.27588	2.54586	2.61148	3.52117	2.94502	3.10118	2.76242	3.05082	2.14432	2.45502	3.21696	3.37722	3.52197
AGO4	3.65387	1.74909	1.70185	1.92941	2.05438	1.28269	1.73373	2.08217	2.61931	2.9159	2.31467	2.55985	2.54252	2.62563	2.9946
AGPAT1	30.6598	38.846	35.432	35.7619	40.3892	23.0279	27.4186	41.5252	47.934	51.2407	44.5417	48.6104	35.2335	34.1878	37.6165
AGPAT2	8.87218	25.5873	20.3403	13.9773	10.2528	2.70613	3.02206	3.28946	3.966	2.46431	3.10134	2.65732	2.16877	2.72266	4.2997
AGPAT3	11.3208	0.884977	0.81492	1.00077	1.92193	2.99738	3.52224	5.43809	3.55721	4.22283	6.15671	5.20912	4.21506	6.35086	6.27511
AGPAT4	6.10116	3.35805	3.64175	4.47568	4.82936	2.84712	3.5162	4.52679	4.5305	6.0827	4.54717	4.82394	4.91788	4.88955	5.03777
AGPAT5	13.6175	9.62706	11.2025	13.6166	13.8736	6.41189	6.5996	9.32978	12.2149	15.6299	14.0061	11.2176	13.6516	12.9078	14.4085
AGPS	5.9347	12.4514	12.4889	12.0136	10.7383	8.77378	9.21639	9.77569	11.1339	12.1583	10.4419	8.91902	11.8632	14.3587	16.0561
AGR2	0	0	0.0312845	0	0	0	0	0	0	0	0.0214285	0.0088325	0	0	0
AGR3	0	0	0	0	0	0	0	0.025286	0	0	0	0.0223515	0	0	0
AGRN	19.2783	29.7805	27.9765	29.1712	40.3988	23.6117	35.7762	55.9545	63.0442	76.927	68.0055	79.245	66.2638	58.1634	67.548
AGRP	0	0	0	0.0243325	0.0454435	0	0.0565925	0	0	0.100851	0	0	0.066877	0.175163	0
AGT	0.150435	0	0	0	0.163112	0	0.0571365	0	0.129945	0.100517	0.11032	0.128558	0	0	0.0294955
AGTPBP1	10.3741	13.4425	16.9534	17.7277	15.5056	5.06126	5.06497	6.9236	8.09067	10.508	8.70684	7.4562	6.60203	7.27198	7.47241
AGTR1	3.46176	0	0.078529	0.030648	0.024276	0	0.0286645	0	0	0	0	0	0	0.0615915	0.0149605
AGTR2	1.3674	13.3496	4.34316	1.67073	0.743942	79.5446	69.7498	33.0414	34.6082	3.97083	4.43726	0.218166	18.8738	14.9755	5.42458
AGTRAP	9.99254	19.597	20.7349	23.1452	23.3281	4.86165	7.67205	11.9649	18.1607	16.4677	15.393	15.462	10.3757	10.24	12.378
AGXT	0	0	0	0	0	0	0	0.0144725	0	0	0	0.0083955	0	0	0
AGXT2	0	0	0	0	0	0	0	0	0	0	0	0.0128315	0	0.0133195	0.015032
AHCTF1	10.4319	11.5852	10.8366	11.5954	11.6539	4.44906	5.90351	7.47475	8.27338	12.509	12.3879	12.2513	14.2761	12.6697	13.7182
AHCY	94.9053	123.458	125.028	121.12	96.5963	42.1228	53.0563	69.3755	78.3204	97.7552	83.7775	86.6201	72.9436	70.327	85.1634
AHCYL1	40.2413	44.9349	38.2805	38.4172	53.2512	97.5641	96.326	78.2501	66.9989	43.0103	48.6559	53.3268	53.1146	46.1065	43.9892
AHCYL2	4.98814	8.31481	6.61671	7.03174	5.77557	5.91444	5.20233	4.49904	3.97614	3.31788	2.76237	2.62928	3.22532	3.09403	3.41035
AHDC1	19.174	9.5577	6.45517	6.92172	11.8441	35.8	26.4027	26.6582	24.9657	21.9757	16.6255	23.6468	19.6208	20.8465	17.6625
AHI1	5.27206	1.65562	1.41228	2.37144	2.20634	2.67317	3.40659	3.78718	2.57426	3.73933	2.82039	1.68498	2.25188	3.2454	2.99589
AHNAK	52.3953	33.2115	28.451	42.9305	60.5476	57.3597	75.0239	121.001	107.204	132.304	115.471	157.737	171.604	126.789	156.464
AHNAK2	1.35472	0.451073	0.320359	0.457406	0.533793	0.396148	0.249085	0.307337	0.388533	0.621297	0.755692	0.66755	0.925147	0.798879	1.1956
AHR	9.11158	1.73576	1.42148	1.76715	2.56752	2.14599	1.99735	2.81377	2.20658	1.75107	3.88171	4.62563	4.60615	4.05404	3.81483
AHRR	2.45511	0.312995	0.616915	0.754732	0.763375	0.399225	0.274116	0.405265	0.742003	0.63476	0.720861	0.413235	1.1421	0.783752	0.729002
AHSA1	43.3738	125.571	91.8176	81.115	91.3568	89.2509	75.5354	73.8705	83.9592	61.4153	65.8921	68.2849	79.0485	73.318	65.3699
AHSA2P	8.77519	4.92144	4.89975	6.70193	7.64313	6.22228	6.29448	9.05525	9.49064	9.48717	9.52592	7.48571	7.61966	9.77576	10.4059
AHSG	0.016158	0.0347645	0.098686	0.021513	0.016608	0	0	0.0012175	0.0268235	0.012257	0.057554	0	0	0	0
AHSP	0	0.394663	0.659254	0.667925	0.47726	0	0	0	0.0944605	0	0	0	0	0	0
AICDA	0	0.166253	0.297671	0.303485	0.433266	0.0922815	0.0567385	0.0420225	0.0300955	0.022263	0.109538	0.0466215	0	0.04697	0
AIDA	24.278	33.2096	30.9915	29.9548	26.3919	35.3286	29.2066	24.7975	28.6692	24.546	22.5769	20.9865	27.3761	25.7646	24.5413
AIF1	0.49502	0	0	0	0.116232	0	0	0	0	0	0	0	0	0	0.120181
AIF1L	5.97639	21.7164	23.2253	24.7223	25.4643	11.2372	11.0601	13.9336	14.793	16.6478	19.2158	28.8332	14.8881	7.10909	9.84277
AIFM1	12.7559	40.2949	35.8963	36.6695	36.5734	33.2026	34.8537	34.5493	37.0635	36.4244	32.0732	26.4614	28.0778	27.2177	26.1013
AIFM2	0.947744	3.93211	3.68415	2.7056	1.78721	0.710418	1.15838	1.22833	0.950547	0.896091	0.994073	0.978827	1.56295	1.44706	1.39854
AIFM3	0.106783	0.12073	0.089143	0.102534	0.264567	0	0.0438365	0	0.0281805	0	0.129161	0.167336	0.055992	0.046257	0.137276
AIG1	3.94743	5.13904	10.2996	13.8873	16.1197	3.6381	5.22779	12.7612	21.715	12.4506	10.7339	12.7446	9.5813	10.0112	11.7072
AIM2	1.16968	0.080535	0.06081	0.2702	0.179054	0.269827	0.130479	0.0565045	0.108906	0.0625345	0.100192	0.0560875	0	0	0
AIMP1	12.0429	15.8775	14.8508	13.6927	15.5689	4.566	8.71638	11.2175	13.0399	15.2454	14.6835	14.132	15.45	13.2783	13.7805
AIMP2	6.68625	22.0688	23.4168	18.67	16.8297	5.10605	9.10545	12.2274	15.1587	15.0376	15.9319	14.3473	11.7638	11.2447	12.2023
AIP	19.409	13.8201	12.2663	11.1753	12.5504	23.578	23.7032	18.8417	17.6737	11.7841	13.4265	12.7711	12.6577	12.1493	14.0997
AIPL1	0	1.13935	1.47565	1.3275	0.596544	0.0216805	0.0287885	0	0.060787	0.195187	0.0406055	0	0	0	0
AIRE	0	2.44859	3.26585	1.31524	0.965658	0.092821	0.050964	0	0.138709	0.256956	0.0844895	0	0	0	0.0265635
AIRN	0.005161	0.0126085	0.0260095	0.07423	0.0644335	0.024375	0	0	0.029278	0.0259365	0.0069655	0.016902	0.0084885	0	0.0135005
AJAP1	0.022474	1.16541	1.25921	1.4109	1.33171	0.171751	0.306129	0.314321	0.190376	0.154028	0.0912765	0.0342935	0.0045975	0.0386155	0.005415
AJM1	3.00446	0.792906	0.679771	0.993785	1.35702	0.907648	1.06489	1.77555	1.75679	1.11581	0.990672	1.65017	1.75631	2.75772	2.62049
AJUBA	11.1278	4.74544	4.95553	5.34742	6.7773	9.71614	15.514	22.1833	15.5172	21.6704	19.6352	16.8794	21.252	19.433	21.211
AK1	5.60685	2.47773	3.4145	3.38122	5.13589	2.28487	2.72603	3.56868	5.38692	5.06324	5.74591	6.37289	3.1517	5.57498	5.15362
AK2	23.9651	30.926	29.6266	29.0338	25.4	7.80487	11.3224	17.143	15.0796	20.2292	19.8287	18.0832	19.4582	20.6484	23.4099
AK3	9.248	3.97814	5.16698	5.55337	5.52438	3.83611	4.78322	7.25398	5.61603	7.10371	7.42007	7.75699	8.3381	8.51152	8.6915
AK4	14.6235	31.9891	36.6477	23.2413	6.9809	2.34863	3.5304	4.06034	3.11491	9.23481	6.77687	7.90714	14.5332	12.2791	13.2839
AK5	1.71158	0.89727	1.87416	1.17142	1.35912	0.173639	0.38198	0.477839	0.363281	1.45792	1.52727	0.795767	0.616332	1.60163	0.551747
AK6	7.74811	16.7057	16.5708	17.5549	17.1804	9.20181	10.4124	11.0609	10.8136	16.9795	15.7303	13.1682	11.8528	11.7383	12.4646
AK7	1.76313	0.45362	0.30993	0.894818	1.78254	0.266078	0.344876	0.897483	1.23423	1.05666	1.54366	2.39154	1.35644	0.916311	0.62056
AK8	0.182144	0	0.059544	0.145682	0.099022	0.184968	0.106031	0.172605	0.106036	0.212679	0.189673	0.22119	0	0.128893	0.116529
AK9	2.10358	0.465753	0.745387	0.671832	0.578621	0.473079	1.06049	1.69041	0.743178	1.58549	0.785023	0.729224	0.875003	1.53468	1.55076
AKAIN1	0.009929	0	0.008386	0	0.0111665	0	0	0	0	0	0	0	0	0	0
AKAP1	5.55913	31.9808	29.9773	23.9464	17.932	4.11262	4.64381	5.18431	6.91773	8.58597	6.70732	6.62424	7.05763	5.73155	6.32691
AKAP10	7.97539	9.81272	6.44118	6.45394	7.01222	12.6348	10.5361	9.15645	7.77654	6.88653	6.84506	7.1247	7.97822	8.55179	7.62336
AKAP11	8.49783	4.5304	4.20812	4.25875	4.69457	4.98503	5.05829	5.84545	4.88357	5.00888	5.49462	5.15731	5.74992	7.12267	7.59969
AKAP12	23.313	97.7777	85.8273	72.3268	67.2485	15.3001	23.482	35.4019	50.427	45.0619	36.3406	28.7542	25.9979	29.8802	37.6466
AKAP13	13.8826	7.60687	7.13096	9.36536	12.3285	8.10373	10.5516	10.5974	10.5551	15.863	13.9721	13.1779	10.3566	13.3082	13.3572
AKAP14	0	0	0.084462	0.339585	0.597593	0	0	0.311018	0.029866	0.237423	0.276207	0.182245	1.66269	0.146387	0.105203
AKAP17A	20.8925	25.8157	22.8412	23.6594	26.9755	10.0069	9.7385	11.6702	15.0192	16.3711	17.779	24.2266	15.6443	15.9146	16.0312
AKAP3	0.128859	5.67419	5.23534	4.52675	3.96391	0.284724	0.313617	0.400176	0.569199	0.399294	0.28749	0.196258	0.210043	0.116071	0.0663865
AKAP4	0	0.044514	0.379608	0.935579	1.72183	0.159142	0.211157	0.699099	3.89028	2.25243	2.6309	0.705532	0.137965	0.405814	0.441686
AKAP5	3.06157	1.09943	1.0681	1.234	1.38467	0.902892	1.11552	1.6166	1.78902	1.59928	1.40672	1.1065	1.39985	1.65281	1.62017
AKAP6	1.03847	0.069329	0.181755	0.271006	0.89995	0.385323	0.506587	1.60706	1.78834	2.17043	2.14039	1.10132	0.432605	0.780436	0.915749
AKAP7	3.41732	1.81165	2.03857	2.17816	1.34624	0.320423	0.594	0.891269	0.595993	0.651786	0.846342	0.485846	0.394946	0.409638	0.880715
AKAP8	7.54189	13.4389	16.8782	15.4632	12.7014	7.3096	8.95923	11.9571	9.14517	10.4133	12.986	12.7085	11.2669	10.462	9.77615
AKAP8L	31.995	36.1635	39.9052	38.5439	40.773	58.0651	45.836	42.1718	41.6403	32.1875	29.1943	33.2403	33.5555	31.5514	27.2653
AKAP9	11.1075	9.8504	8.85247	9.39716	8.9972	6.42767	6.56848	8.0778	11.4185	13.3641	11.1646	10.0857	13.0574	10.2707	9.13797
AKIP1	8.33652	8.18439	7.39215	7.39175	8.82957	4.48864	6.17268	8.1863	8.51345	10.5549	11.2036	11.0612	7.8477	9.44418	10.8774
AKIRIN1	30.2441	84.2445	100.871	102.253	71.5743	35.6019	42.4687	47.1923	48.3921	42.9267	43.8848	46.8165	41.7514	38.2681	36.4043
AKIRIN2	18.9862	35.6369	34.4204	29.7345	25.1764	56.8636	52.0968	39.9408	32.9455	21.3923	23.5071	22.1956	29.0808	25.5498	19.5835
AKNA	3.87224	8.28356	6.68561	5.6714	5.91357	2.07789	2.71047	4.2459	4.82942	4.84655	5.25239	8.59695	7.16168	6.35148	5.93972
AKNAD1	1.27574	0.321559	0.352299	0.484992	0.572103	0.0055085	0.035356	0.048257	0.125341	0.300582	0.153933	0.135505	0.216434	0.0145795	0.223508
AKR1A1	28.7698	37.7608	42.0613	44.418	47.4841	12.1961	18.329	21.9021	35.6186	35.9063	31.3335	31.3713	22.9119	24.7319	28.7526
AKR1B1	38.6356	47.623	47.9248	50.4465	49.0644	32.9331	32.859	47.4348	40.0893	52.239	74.7805	72.4263	109.488	120.88	143.845
AKR1B10	0	0	0	0	0	0	0.178533	0	0	0	0.0912175	0.056292	0	0.032341	0
AKR1B15	0	0	0	0	0	0.104855	0.0858145	0.07188	0	0	0.121306	0.017552	0	0	0.0223875
AKR1C1	1.47351	0.511339	0.124175	0.197106	0.753989	0.078387	0.373835	0.239378	0.54205	0.450834	0.459393	0.706323	0.208398	0.408051	0.88976
AKR1C2	1.98999	0.0311445	0.0935555	0.175567	0.330256	0.0659475	0.339771	0.63827	0.72877	0.561729	0.76376	1.28624	0.202463	0.252472	0.49712
AKR1C3	3.17833	0.761782	1.76494	1.05135	1.71146	0.384401	0.539245	0.793091	0.659122	0.813004	0.616843	1.27351	0.447703	1.28881	1.02692
AKR1C4	0	0	0	0	0	0.0619725	0	0	0.019822	0	0	0	0	0	0
AKR1C8P	0	0	0	0	0	0	0	0	0	0	0	0	0	0	0
AKR1D1	0.0158565	0.0402035	0.0483325	0.0077345	0.0319005	0	0.0919745	0.040343	0.101081	0.0586465	0.114363	0.149663	0.050087	0.0457735	0.026652
AKR1E2	0.671252	1.3519	0.98646	1.06915	1.82284	0.473126	0.384513	0.798535	1.41012	2.84836	1.9952	1.91399	2.85272	1.97361	2.34589
AKR7A2	23.8647	7.99078	8.52208	10.7653	14.4684	9.64524	9.51474	14.9222	18.4924	16.7375	24.8458	26.8623	23.7474	22.1537	28.6307
AKR7A3	0.780064	0.135109	0.330904	0.556422	0.415098	0	0.389443	0.548834	0.714619	0.419586	0.890238	0.478547	0.611635	0.462436	0.52079
AKR7L	0.192461	0.0470545	0.194904	0.353868	0.274668	0.442292	0.226386	0.418552	0.145115	0.268415	0.552272	0.345585	0.375722	0.362228	0.284031
AKT1	49.1477	14.4874	9.28733	8.77259	12.3665	65.9466	52.2959	35.9676	29.6337	16.0102	20.1479	18.9206	21.8942	21.7388	18.4808
AKT1S1	16.6644	18.3066	18.9155	22.3136	17.6488	6.67239	7.72626	16.1773	13.8425	16.2062	19.3352	20.1186	16.6165	18.1204	18.753
AKT2	32.9529	39.4298	34.7058	37.74	40.0108	26.2332	29.4346	40.2293	46.9857	39.3675	39.6552	39.9371	31.1191	41.3461	35.1908
AKT3	10.3127	4.77765	3.10445	2.83404	4.2547	17.7303	15.4208	12.1164	8.68171	5.40957	6.60273	5.22848	9.57786	10.7154	10.4391
AKTIP	5.62771	9.56595	9.66653	9.0892	8.8563	13.6937	12.8096	13.1433	13.1551	12.6462	11.6299	12.4157	13.4031	9.8967	10.768
ALAD	9.07869	9.1911	6.93387	7.89845	13.1894	6.24502	5.69684	10.0567	12.6428	10.9915	15.3944	18.1709	18.4585	15.4352	17.5201
ALAS1	16.5665	17.6498	16.4283	18.9132	23.1447	14.9694	10.6842	12.9745	15.3487	15.238	27.6696	38.9604	34.839	23.8941	26.5863
ALAS2	0	0	0.0363415	0.123633	0.069016	0	0	0.0257835	0.084352	0.0467145	0.078703	0.046015	0	0	0
ALB	0	0	0.0232015	0	0	0.03214	0	0	0	0.14817	0	0.0264795	0	0	0
ALCAM	18.3848	7.57022	4.72332	5.73832	12.0424	42.3576	40.3768	37.5613	22.9146	19.2444	27.7596	16.3894	21.4761	27.96	24.2098
ALDH16A1	2.99361	6.75875	7.19565	6.9601	5.49285	1.15425	1.7716	2.83853	3.61721	3.03277	2.65514	2.70309	2.02818	2.41116	2.69203
ALDH18A1	36.327	21.1195	22.0793	25.4311	24.8024	11.1365	14.8368	20.4123	23.3763	23.8987	23.7886	19.1371	23.3723	25.4023	24.7884
ALDH1A1	0.44883	0.0947735	0.107186	0.206402	3.93759	0.0731635	0.400906	1.09896	2.18809	2.66014	4.56506	7.32757	0.868072	2.03318	4.0769
ALDH1A2	38.0003	0.588418	0.278338	0.19702	0.560965	1.57516	2.3455	2.06183	1.42937	0.606255	0.804728	0.3701	0.596688	2.47105	3.55794
ALDH1A3	0.0878845	2.42779	2.74905	2.59313	2.09637	0.118061	0.16912	0.090952	0.660563	0.593876	0.544978	1.38723	0.341127	0.55609	0.591581
ALDH1B1	12.3158	10.7393	9.45115	11.363	10.5683	3.45868	4.89549	6.77823	7.84097	8.42515	8.25952	7.62063	8.37264	7.37624	8.6903
ALDH1L1	0.0201595	0.239103	0.543396	1.37512	4.76938	0.391944	0.360558	1.70921	4.18118	2.94693	1.16832	1.20312	0.364011	0.19229	0.160192
ALDH1L1-AS1	0	0	0	0	0.0340085	0	0	0	0	0	0	0	0	0	0
ALDH1L1-AS2	0	0.0794695	0.0048785	0	0.041796	0	0	0.0607585	0.122536	0	0.0102755	0.043855	0	0	0
ALDH1L2	3.92757	3.78213	3.36419	4.20092	2.96387	1.84225	2.00784	1.98979	2.68026	2.25201	3.34921	4.37719	1.60752	3.36785	3.15052
ALDH2	5.10041	3.32473	4.15821	3.69864	5.05922	2.26095	3.42304	4.58491	9.60743	7.54174	5.84875	5.67345	3.20268	3.49926	4.62067
ALDH3A1	0.034233	0	0.0568505	0.208713	0.0978325	0.146568	0	0.287471	0.0553395	0	0	0.026232	0.0195015	0	0
ALDH3A2	21.0034	60.9522	48.1336	45.8281	36.1297	9.36491	7.92751	9.91159	13.2592	11.8742	10.9603	9.14388	10.4997	10.8697	10.6994
ALDH3B1	0.038344	0.070224	0.160784	0.455823	0.494448	0.230198	0.311197	0.227922	0.240913	0.18512	0.239098	0.683133	0.289197	0.437866	0.6663
ALDH3B2	0	0.0365965	0.090587	0.282396	1.18732	0.877994	0.791319	1.519	0.767464	0.909247	2.15071	2.4731	1.86116	1.21878	1.68777
ALDH4A1	2.04725	10.1377	7.37927	8.90481	8.22133	2.24173	2.41406	4.17191	4.19095	3.93653	6.82503	8.63582	9.33151	9.16953	12.8241
ALDH5A1	3.86646	0.94301	1.25978	2.14103	1.7754	0.889047	1.24887	1.10675	1.60367	1.51823	2.82785	2.53336	2.64415	2.78595	3.74787
ALDH6A1	3.57574	3.8462	2.98727	3.35429	4.77027	5.45818	5.40207	5.3837	5.74967	4.44129	4.10447	4.07397	4.13974	2.99208	3.18315
ALDH7A1	25.5431	31.995	50.5324	77.7691	51.7964	15.2987	31.3598	48.5005	38.2469	53.8844	54.2191	38.3162	26.4459	23.3008	33.4848
ALDH8A1	0.246253	0.0187035	0.0311575	0.103082	0.130544	0.056647	0	0.0590895	0.306679	0.283201	0.0726615	0.106691	0	0.065233	0.0138465
ALDH9A1	14.4898	18.8657	18.5258	18.3908	16.1394	5.21319	7.4188	9.77387	12.5722	16.6113	14.4541	14.5679	10.7596	11.6244	13.6112
ALDOA	666.089	440.064	426.949	448.902	395.769	452.274	458.758	425.464	374.82	319.021	303.304	346.276	453.708	422.227	404.742
ALDOB	0.158267	0	0.0128765	0	0.021166	0	0	0	0	0.014763	0.0162145	0.014588	0	0.015561	0
ALDOC	61.9597	6.92713	7.85037	11.5801	10.2005	0.866958	1.01913	3.11072	2.75885	3.68601	2.54363	3.46203	3.41898	3.63535	3.33049
ALG1	5.50851	10.5586	11.0486	12.0914	11.2869	4.23402	5.12695	5.78144	8.19029	7.50572	7.50875	6.64673	6.24019	6.48924	6.96638
ALG10	2.15421	2.80903	2.22936	2.64007	2.80625	0.750992	2.01205	2.50769	3.40322	3.8584	3.65287	3.46678	3.63206	3.52504	4.03499
ALG10B	0.90643	1.32402	1.03165	1.17921	1.55656	1.17642	1.40356	1.55851	1.84829	2.16995	2.07226	1.62855	2.86081	2.23475	2.48122
ALG11	8.26517	11.0454	10.686	12.2811	10.692	4.47419	6.37353	8.87833	9.81608	10.4538	10.0139	9.43177	9.78308	11.8196	10.7683
ALG12	5.45936	3.80363	2.70405	2.90913	3.6162	1.88017	2.06621	3.00342	3.50346	3.1026	3.74066	4.25237	4.06853	3.71488	4.28757
ALG13	5.49894	15.5764	15.0491	16.5058	17.3582	6.35501	7.41364	11.9753	10.7999	9.93939	11.4201	11.1764	12.4498	10.8441	11.6355
ALG14	0.509184	0.221202	0.478748	0.356056	0.527945	0.17043	0.325696	0.55089	0.243104	0.457533	0.446437	0.494517	0.175493	0.53598	0.356272
ALG14-AS1	0	0	0	0.078708	0	0	0	0	0	0	0	0	0	0.108004	0
ALG1L	0	1.70021	1.93906	1.68564	1.97815	0.431737	0.303254	0	1.11096	1.67289	1.15394	0.819673	1.1004	0.581893	1.03337
ALG1L2	0.11822	0.439518	0.618787	0.861024	0.96189	0.0765735	0.689044	0.558972	0.965832	0.790347	1.14418	1.05172	0.723456	0.794101	0.981453
ALG1L9P	0.561979	1.03664	1.1594	1.45221	1.22611	0.132201	0.312812	0.607584	0.52131	0.808354	0.43291	0.429835	0.350121	0.293677	0.505859
ALG2	6.48372	12.1095	10.7808	11.6349	11.7472	5.2027	3.95538	6.21123	8.10524	8.865	9.49512	10.4646	9.45841	8.48524	9.32447
ALG3	10.9689	33.2945	35.6791	34.9867	34.8667	13.5003	17.2353	24.1416	25.5787	23.1584	21.428	21.0026	18.6705	18.6035	23.1441
ALG5	9.7133	11.1409	12.8993	12.8243	11.604	6.90245	6.8514	10.0732	9.75228	10.8483	11.954	12.4337	9.7567	9.5688	10.0291
ALG6	5.15089	6.96372	7.83145	8.16822	6.95247	1.56949	2.84079	3.75012	4.35155	4.38006	5.10078	4.76159	5.0583	5.29111	6.27837
ALG8	15.6698	22.0033	20.3928	23.0795	21.0258	10.6977	11.638	16.389	21.0534	20.0911	18.4139	18.4236	16.9924	15.7848	18.5033
ALG9	13.5961	5.50008	5.28201	8.23622	6.50381	3.12928	4.10055	6.53327	5.52356	7.41907	8.32267	6.38417	6.59286	6.8965	5.79137
ALK	0.372937	0.0358705	0.004775	0.0472175	0.170433	0.098774	0.143055	0.149608	0.0780005	0.168412	0.405585	0.086184	0.047309	0.069133	0.0105805
ALKAL1	0.230022	0	0.109238	0.279321	0.226259	0	0	0	0.069684	0.0519185	0	0.201942	0.0522485	0.0342015	0.0238995
ALKAL2	0.290067	0.06398	0.22272	0.15819	0.046615	0.353584	0	0.169459	0	0	0	0.0584335	0.154573	0.688312	0.537313
ALKBH1	2.72443	7.94032	7.2657	6.71517	6.52571	2.43254	2.45659	3.97737	4.19073	5.11511	4.03543	4.55917	4.2744	3.78511	4.54098
ALKBH2	10.0621	9.13093	10.3235	9.75545	17.7175	4.59908	5.82169	6.5981	14.1201	15.7106	13.6365	12.0939	8.89101	7.42744	7.44623
ALKBH3	2.33071	5.91273	7.14151	7.03626	4.3643	3.54924	4.36431	5.0385	4.94327	8.02502	8.13478	6.69099	5.40689	4.82384	5.90473
ALKBH3-AS1	0.054318	0	0.075637	0.0709565	0.0737175	0	0.0997285	0.143665	0.07171	0.060918	0.042368	0.0804475	0.174031	0.139359	0.114173
ALKBH4	3.69009	6.17258	6.55806	6.47915	4.70572	1.405	2.3376	2.99783	4.00399	4.39145	4.11235	4.02835	3.16977	3.19174	3.2756
ALKBH5	41.6606	30.6601	25.235	25.1539	29.6666	29.0974	25.3397	25.0296	26.6473	24.2534	20.0201	24.6229	21.7557	21.7769	21.16
ALKBH6	5.99936	5.94881	7.72083	6.96764	6.04318	2.20892	4.47934	6.20052	7.91076	7.06149	6.34375	7.58485	9.37792	6.56461	7.46634
ALKBH7	7.86425	18.6474	19.0939	17.1266	16.1449	5.95015	7.90843	9.90902	11.3957	10.5704	9.37514	11.3837	7.39883	7.5134	9.27894
ALKBH8	2.76956	3.66939	3.97419	3.72469	3.61927	1.06765	1.31889	1.66256	2.03188	2.38598	2.17247	2.17191	2.53307	3.08007	3.33184
ALLC	0	0	0	0	0	0	0	0.040235	0	0	0	0	0	0	0
ALMS1	5.30545	6.96689	7.31381	7.41645	6.10004	1.5049	2.27774	3.12127	3.62311	4.64059	3.74336	2.87564	2.81666	2.95423	3.03015
ALMS1-IT1	0.564951	0.804643	2.29076	1.9487	1.18338	0.140829	0.530998	0.412056	0.717135	1.09189	1.11894	0.641302	0.307266	0.480374	0.479661
ALMS1P1	0.038271	0.0457825	0.0635925	0.0290875	0.0793305	0	0	0.101862	0.0218335	0.014036	0	0.017464	0	0	0
ALOX12	0.411471	1.16149	1.33952	1.30161	0.997858	0.202205	0.537925	0.697518	0.940453	0.678516	0.537024	0.430127	0.428034	0.526097	0.593217
ALOX12-AS1	1.97716	1.99626	1.68957	2.25563	3.50664	1.71855	1.78182	3.60642	3.28334	2.61952	2.46753	2.75058	2.87131	3.10811	2.91003
ALOX12B	0.0913195	0.20261	0.334506	0.418486	0.430268	0	0	0.008784	0.183003	0.136861	0.204445	0.230688	0.0590505	0.0592595	0.0498245
ALOX12P2	0.030576	2.43577	2.6338	1.76431	1.71054	0.200278	0.058625	0.506309	0.364604	1.54825	1.00999	0.781366	0.492647	0.430728	0.437372
ALOX15	0.218836	0.0651865	0.50649	0.62954	0.231249	0.054274	0.182673	0.141347	0.446476	0.422062	0.256064	0.583891	0.170103	0.044841	0.116084
ALOX15B	0.452033	0.382304	0.214185	0.188897	0.386051	0	0	0	0.045977	0.095029	0.113032	0.188918	0	0	0.0153955
ALOX5	0	1.00819	1.06706	1.19905	1.88953	0.49005	0.398355	0.497877	1.62612	0.725048	0.789099	0.390665	0.332535	0.483814	0.463838
ALOX5AP	0.0270565	0	0	0	0.0324355	0	0.0645635	0.254141	0.147208	0.0758895	0.189006	0	0	0.229353	0.029006
ALOXE3	0.157076	0.183827	0.13375	0.316118	0.508084	0.115871	0.0755815	0.164793	0.153349	0.189189	0.33295	0.51117	0.424799	0.290799	0.504293
ALPG	0	98.8972	75.7084	65.2024	80.2388	2.61959	2.55418	1.63256	7.02355	8.2727	2.47836	1.37633	0.788518	1.1084	0.836558
ALPI	0	0.0416235	0.04558	0	0	0	0	0	0	0	0.0157425	0	0	0	0
ALPK1	2.61275	0.0481055	0.075866	0.0655265	0.024909	0.624106	0.637932	0.458446	0.19502	0.134279	0.32095	0.2827	0.253978	0.874162	0.79508
ALPK2	0.738908	0.210952	0.331844	0.510112	1.37381	2.30458	2.23665	2.38639	1.86614	0.971685	1.25881	4.4911	1.65612	2.52854	2.20005
ALPK3	0.104756	0.858922	1.60512	1.56616	1.3839	0.438358	0.629417	0.972961	1.12686	0.69504	0.567279	0.476145	0.841441	0.292009	0.461234
ALPL	1.92523	81.8904	84.7758	79.1223	47.677	4.40041	5.66823	5.33039	12.3195	14.6789	9.42615	11.9825	4.59958	2.26674	3.02742
ALPP	0	23.9259	17.4066	13.355	15.566	0.883629	0.878649	0.730372	1.91502	2.05096	1.04696	0.838608	0.857434	1.03189	1.19623
ALS2	12.83	6.10133	5.59288	6.55435	7.32586	4.24495	5.22309	6.24602	6.43435	7.43657	6.75292	7.04755	6.25802	7.7094	7.62569
ALS2CL	0.710684	1.52501	1.72752	2.49478	2.36818	0.293204	0.329699	0.797514	1.27892	1.08268	2.05038	3.4894	6.88543	5.16246	7.16038
ALX1	1.01178	1.93866	0.95294	1.34907	2.06337	0.845353	1.93094	1.01088	1.83654	1.46134	1.82803	1.8082	0.927922	2.07309	2.27636
ALX3	0	0	0	0.003808	0.0607325	0.114154	0.245366	0	0.166254	0	0.006676	0	0	0	0
ALX4	12.7055	0.0873835	0.0906275	0.132793	0.164184	0.315573	0.358447	0.346135	0.108832	1.02769	1.61134	0.425727	0.152547	0.130213	0.226886
ALYREF	59.0284	88.4333	86.6636	78.6955	68.4933	42.3906	48.0233	57.3852	60.1173	70.4781	79.5751	76.3586	65.6515	66.4627	59.5922
AMACR	1.69108	1.54218	2.1242	1.66253	1.77127	0.581925	1.82012	1.88404	1.48043	3.04428	2.94557	2.55268	1.51401	2.20868	2.08681
AMBN	0.096563	0.0229935	0.0341915	0	0.274502	0	0	0	0.159081	0.267831	0.244109	0.0595375	0	0.028509	0.0249025
AMBP	0.166674	0	0.0884045	0.253657	0.055762	0	0.0329405	0	0	0	0	0	0	0	0.016437
AMBRA1	7.96986	15.6482	13.2958	11.1492	9.23198	25.1874	20.7509	17.1887	12.6924	8.47339	7.84153	6.53977	9.80162	10.0239	8.91863
AMD1	17.4911	48.0259	42.2859	41.8387	32.0748	71.1561	56.9096	37.3875	38.6009	24.5	28.1107	19.1893	36.584	27.4438	23.6317
AMDHD1	0.0930065	0.101418	0.625347	0.37809	0.427965	0	0.039127	0.110025	0.162083	0.264502	0.210376	0.135658	0.022655	0.139851	0.134409
AMDHD2	5.49589	12.2008	11.457	14.4654	18.7366	8.88581	6.44699	8.74981	13.0208	12.1326	15.2968	15.7232	12.685	11.7491	13.5827
AMELX	0	0	0	0	0.045991	0	0	0	0	0	0	0	0	0	0
AMELY	0	0	0	0	0.0719325	0	0.0231055	0	0	0	0	0	0	0	0
AMER1	2.82918	2.27272	1.67892	1.62256	2.27711	1.28684	1.44876	1.65933	1.74183	1.98517	1.73353	1.44159	1.44473	1.9292	1.84597
AMER2	0	0.113967	0.150372	0.169787	0.162529	0.181543	0.225342	0.171199	0	0.0301335	0.026325	0.0828485	0.164231	0.0622395	0.079643
AMER3	0	0.247175	0.153961	0.153429	0.137268	0	0	0	0	0	0	0	0	0	0
AMFR	7.59291	7.9655	6.25574	6.5836	8.65673	11.7285	12.9807	13.369	12.7885	10.6979	11.1589	11.0589	10.2419	10.2862	11.7714
AMH	0.59181	0.31635	0.325594	0.81543	1.02755	0.277594	0.631188	0.302761	0.624506	0.479978	0.359976	0.580871	0.801423	1.37452	0.806186
AMHR2	0	0	0.113662	0.161238	0.399773	0	0	0	0.201195	0.0537085	0.349094	0.327082	0.601098	0	0.030171
AMIGO1	0.511845	0.224555	0.383772	0.357331	0.260093	0.28606	0.121423	0.19464	0.15974	0.13142	0.065935	0.052808	0.124245	0.208866	0.119113
AMIGO2	1.63298	0.578714	0.530833	0.87566	1.62948	1.44271	1.92562	1.98685	2.20026	2.28578	3.15089	1.41091	0.764222	1.89624	1.81043
AMIGO3	0.615532	0.477934	0.741077	0.89372	0.639788	0.573767	0.484864	0.603425	0.591766	0.604042	0.842274	0.956441	2.39077	1.23476	1.31387
AMMECR1	2.75562	11.5171	12.5441	11.7846	7.9412	14.1668	13.4253	8.98325	6.56038	8.45321	8.53437	6.71964	9.03257	9.60992	8.40692
AMMECR1L	7.89627	7.69818	6.11071	5.53409	6.23632	19.6954	18.5669	14.0715	9.58965	6.97361	6.58244	6.15446	11.1088	9.70404	8.08093
AMN	0.220144	0.43737	0.466251	0.553516	0.371061	0	0.003509	0.0312545	0.14032	0.163414	0.140463	0.517338	0.216911	0.106739	0.36815
AMN1	1.98538	1.33637	1.29951	2.38754	2.6569	1.12038	1.95838	1.66087	2.43756	2.18548	1.94062	2.06173	1.87228	2.0423	1.95779
AMOT	14.912	10.0101	11.8182	14.6923	22.5221	40.5145	48.6296	47.6737	33.8896	73.2467	108.555	116.989	110.291	83.3031	81.5516
AMOTL1	47.2013	3.88843	4.52248	5.06475	7.16584	7.4398	9.77493	12.9207	11.8211	15.3913	18.5744	18.0185	16.9292	22.3582	22.443
AMOTL2	25.363	27.3113	34.3524	38.6824	36.5684	22.6396	39.1865	56.875	54.5842	73.0446	87.8377	83.1257	68.7546	59.5156	61.4948
AMPD1	0	0	0	0	0	0	0	0	0	0	0	0	0	0.0145815	0
AMPD2	26.9528	9.71557	8.41712	9.6787	9.9778	24.6683	18.5241	16.7683	14.2614	9.69765	10.7086	11.1358	10.1414	14.0934	12.0843
AMPD3	1.2482	0.976337	1.14114	1.07578	1.85952	0.952443	0.843384	0.965768	0.855032	0.367542	2.28121	3.30568	2.79133	3.52782	3.24239
AMPH	1.38333	0.984549	1.21226	1.29826	1.01265	0.684251	0.826245	0.848051	0.115621	0.070424	0.0508515	0.014742	0	0	0
AMT	1.21218	4.49494	3.42198	4.36307	2.97884	1.12474	1.46107	2.18416	2.64007	3.71627	1.80546	1.47028	2.60896	1.7605	2.01235
AMTN	0	0	0	0	0	0	0	0	0	0	0	0	0	0	0
AMY1A	0	0.034885	0.0159655	0	0.012146	0	0	0	0.0153195	0	0	0	0	0.0165195	0
AMY1B	0	0	0.00575	0	0.008033	0	0	0	0.0113555	0	0	0	0	0.010908	0
AMY1C	0	0.0382625	0.017511	0	0.0133215	0	0	0	0.0168025	0	0	0	0	0.0181185	0
AMY2A	0	0	0	0	0	0	0	0	0	0	0	0	0	0	0
AMY2B	0.203667	0.472654	0.463843	0.620776	0.98359	0.28134	0.564111	0.916148	0.352816	0.244097	0.203058	0.282554	0.062384	0.155305	0.297422
AMZ1	0.138295	0.34427	0.31859	0.553351	0.937624	0.448431	0.042077	0.279685	0.460943	0.243723	0.88729	2.12967	0.994084	1.22528	1.3069
AMZ2	24.0392	18.9763	20.1362	22.3462	27.96	8.75454	14.4172	25.4016	26.4704	32.8009	35.9996	38.7922	33.8336	31.8289	34.146
AMZ2P1	3.92636	1.08058	1.05452	1.32301	1.42555	0.575963	0.736515	0.906345	1.13585	1.3145	1.23231	1.03303	1.32913	1.55703	1.39759
ANAPC1	8.30844	11.5306	13.273	11.8977	8.53596	6.52073	6.30068	6.89361	6.35624	8.37931	6.88335	6.92134	8.11232	7.4859	7.47685
ANAPC10	5.10366	9.19855	7.98903	8.82095	7.38868	16.3562	16.1182	14.3603	12.3368	8.62009	9.17135	7.55242	10.2831	9.13152	7.15003
ANAPC11	25.538	50.3224	48.3323	52.0052	46.7514	19.029	21.1167	30.0249	46.813	44.4642	46.8883	54.3474	44.2983	48.8049	61.9679
ANAPC13	11.744	13.1606	17.1514	16.7156	17.2785	7.63387	14.615	18.6126	21.1914	24.7955	23.4896	22.2562	20.9441	18.4778	23.2336
ANAPC15	12.9306	16.9749	18.9852	16.5285	18.4276	11.8781	15.2578	14.6544	15.3331	16.8361	15.2988	12.4433	11.5359	13.5482	11.6578
ANAPC16	9.19612	6.92801	7.16916	8.33202	9.13785	4.12862	6.3312	10.571	12.5006	12.7325	12.3448	12.0519	11.7245	11.7005	13.764
ANAPC1P1	0.424175	0.304752	0.453035	0.291654	0.390143	0.498062	0.64008	0.639894	0.405697	0.396904	0.328596	0.366777	0.387661	0.49492	0.504385
ANAPC2	9.46682	11.8808	15.2217	15.0265	13.4627	4.98831	8.14471	11.481	12.613	13.6048	14.3625	14.1469	11.4211	13.3847	14.8801
ANAPC4	7.11029	20.2936	19.9411	18.5304	17.9823	12.7244	13.1374	13.4792	13.1579	12.3232	12.7613	12.2943	14.3241	13.6872	13.1758
ANAPC5	31.9162	63.8474	56.0244	56.4703	52.2499	97.4197	97.1814	76.0678	62.5123	50.7197	46.6033	41.9595	55.2641	53.0564	48.5164
ANAPC7	14.8042	18.9598	28.0569	30.4756	23.7064	13.416	16.9457	20.5475	19.4267	19.6224	20.166	19.0074	18.2334	17.2798	20.1774
ANG	3.87462	1.66269	1.2948	1.55082	3.08241	0.495501	0.677961	1.06186	1.84779	1.39	1.12799	1.9109	0.81986	0.934072	1.27578
ANGEL1	6.43475	5.08594	4.14947	4.40757	3.87518	2.54701	2.6933	3.87701	4.13285	3.8592	3.25523	3.01875	2.61103	3.19662	4.07948
ANGEL2	5.88314	7.29024	8.48696	7.98068	7.02819	3.5612	4.00326	5.52894	4.86767	7.01641	5.81767	4.92326	5.03201	5.71508	5.53271
ANGPT1	4.43951	4.05962	5.20937	4.97171	6.59702	4.5501	5.78578	3.84621	4.57427	7.11878	5.60026	5.54514	3.97361	8.28778	7.77219
ANGPT2	0.935501	0.528914	0.622377	0.682338	3.99847	0.252317	0.338498	0.599244	0.702754	2.65045	1.76224	0.495233	0.19198	0.237237	0.325829
ANGPT4	0	0	0.0115135	0.154975	0.478415	0.174263	0.03872	0.02512	0.0997095	0.24962	1.58269	2.38983	1.45152	0.355363	0.884286
ANGPTL1	0.685627	0.0423355	0.006461	0.056138	0.022881	0.200562	0.0572435	0.124579	0.08384	0.0178465	0.026318	0.020057	0.057174	0.062322	0.0833145
ANGPTL2	17.0258	2.38113	1.15142	1.29421	2.82291	15.9973	12.2775	8.48851	6.59605	2.66549	2.85836	1.12111	2.62113	3.76644	3.47492
ANGPTL3	0.036929	0.075953	0.0389485	0.022537	0.0555365	0.062082	0.212795	0.0783895	0.069054	0.009931	0.136722	0.0128935	0.092786	0.077653	0.107255
ANGPTL4	29.9518	1.51448	1.08232	0.948329	1.63828	2.12007	1.16299	1.58532	1.72015	0.392757	0.656648	0.48825	2.32677	3.08018	2.22599
ANGPTL5	0	0	0.0202675	0.0162535	0.024721	0	0	0	0	0.16096	0.195549	0.456388	0.18347	0.341207	0.101209
ANGPTL6	0.316606	0	0	0.095102	0	0	0	0.031119	0.02864	0	0	0	0	0.037678	0
ANGPTL7	0.0444185	0.0343065	0.063849	0.247872	0.0234495	0.408653	0.532255	0.184421	0.0768615	0.014255	0.0591995	0.0338215	0.093415	0.223402	0.089748
ANGPTL8	0.029407	0.229141	0.228491	0.120454	0.110012	0	0.054645	0	0.242482	0.048529	0.123603	0.12337	0.117665	0.049087	0.0959695
ANHX	0	0	0	0.0238225	0.0655135	0	0	0	0	0	0	0	0	0	0
ANK1	0.105266	2.49023	2.27182	2.7564	2.68342	0.367266	0.609923	0.988831	0.985757	0.824254	2.13746	2.98756	2.32094	2.3315	3.09763
ANK2	1.17861	7.55076	13.7545	10.7971	5.78758	4.98553	6.85692	4.90528	1.92113	1.26475	2.37094	0.692155	0.565793	2.01762	1.21332
ANK3	6.44073	12.6543	11.1014	10.1478	10.3694	11.8051	9.73842	10.8767	10.6212	8.57559	8.88296	13.3843	7.04471	8.2629	7.80485
ANKAR	0.222647	0.264719	0.393021	0.509154	0.330669	0.483294	0.182492	0.359222	0.417439	0.504911	0.380853	0.30314	0.291467	0.251274	0.326643
ANKDD1A	2.48817	0.798935	0.920992	1.10356	1.70176	0.688231	0.475797	0.846521	1.05976	0.948175	1.882	1.57579	1.25286	1.50114	1.45517
ANKDD1B	0.124353	0.691557	1.58429	0.681346	0.711264	0	0	0.173141	0.13559	0.149453	0.04493	0.0861035	0.245948	0.238176	0.302718
ANKEF1	0.368961	1.70461	1.64985	1.52375	1.75837	0.464556	0.787471	1.13173	1.67407	1.64134	1.78152	1.74501	1.38994	1.24443	1.35027
ANKFN1	0.353996	0	0	0.0174785	0.0639225	0.045117	0.090325	0.0088605	0.03192	0.005174	0.103206	0.054519	0.0808485	0.032249	0.0274445
ANKFY1	18.8318	14.1531	13.7226	14.1329	15.6975	7.48426	9.69055	12.8088	13.6919	17.0283	15.008	17.9257	15.6997	18.5138	17.6499
ANKH	1.21573	4.9737	3.72004	3.70425	3.47051	8.08901	6.85863	5.6774	3.68452	3.35339	2.67118	1.89472	2.93294	2.84951	2.43296
ANKHD1	18.4513	29.597	34.6026	35.1505	31.4883	27.3429	18.2807	20.3356	21.4455	24.0201	20.423	20.4042	18.4181	23.7011	21.0903
ANKHD1-EIF4EBP3	12.9992	15.5991	13.6781	12.6217	15.7819	13.4163	13.3458	17.4531	15.8465	18.3085	14.9466	16.3451	13.3254	14.3734	12.7182
ANKIB1	14.1404	13.5289	12.0817	12.6542	13.3522	15.2456	14.4203	14.6268	15.5838	15.1172	15.0447	15.6096	19.4532	19.6854	19.6201
ANKK1	0.0191545	0.022841	0.09656	0.0624945	0.05002	0	0.04416	0.040664	0.198889	0.132002	0.184212	0.126141	0.024186	0.098453	0.195318
ANKLE1	2.17316	3.25828	4.25224	6.31536	4.1766	0.222468	0.329083	0.611571	1.02651	1.13153	0.767209	1.14721	0.810265	0.746501	0.805483
ANKLE2	15.8505	14.08	16.9405	16.3432	16.9346	7.97551	9.29859	12.8619	15.159	14.8173	14.8231	15.3645	12.8111	15.404	17.6873
ANKMY1	1.6678	0.347836	0.535014	0.832076	1.41673	0.338147	0.8	1.32353	1.78144	0.9213	0.954803	0.986892	0.554176	1.10126	0.95475
ANKMY2	9.1706	3.75315	3.52799	4.90425	7.2399	4.52508	5.05277	6.99089	8.1123	9.25685	9.54071	11.0206	8.72171	8.43556	8.66764
ANKRA2	3.80507	4.68186	4.05079	4.27243	4.62751	9.93627	9.78557	8.32809	6.1621	6.41522	6.91549	5.61488	6.11713	6.95071	6.21182
ANKRD1	3.28753	7.37818	16.3603	26.3978	30.6428	26.9143	66.751	140.925	97.2997	119.957	140.164	82.2742	133.171	113.814	95.3665
ANKRD10	39.6198	47.4701	52.6306	57.6353	56.697	43.417	43.126	42.6874	46.3511	48.8739	40.4478	35.0252	37.1182	47.7692	44.6553
ANKRD11	51.6443	41.9002	49.5942	43.6614	43.2921	21.2258	30.0129	39.1281	39.9943	45.5193	41.1143	51.7671	34.6718	37.46	39.8308
ANKRD12	6.76899	5.91428	4.84047	5.86002	6.537	5.63976	4.13773	4.03879	4.78059	4.38829	4.14143	4.6162	4.48426	4.34729	4.50573
ANKRD13A	7.93178	9.27578	9.11224	7.8567	8.77671	2.71238	4.70125	5.34859	6.20072	8.50526	8.68013	9.58175	9.2327	8.30504	9.23194
ANKRD13B	16.0313	5.78794	4.53109	4.85836	5.05363	5.3106	4.28663	4.40482	4.59948	2.77459	2.32614	2.31015	1.49992	4.21988	5.02303
ANKRD13C	5.75073	7.78647	7.78834	8.26089	6.96234	8.14312	7.46764	7.8992	6.74901	6.52764	6.75444	6.30737	7.63288	8.04559	8.23113
ANKRD13D	12.4129	8.83918	6.70275	5.82163	8.33412	6.70949	6.21024	6.78119	9.43135	7.8575	8.84217	12.4383	9.35991	10.2176	10.4699
ANKRD16	3.59537	1.38358	2.17638	1.79855	1.63415	0.997471	0.899733	1.31549	1.02712	1.39733	1.25431	1.38052	0.971639	1.14874	1.38159
ANKRD17	17.571	39.7434	26.8161	22.5251	21.3553	103.569	89.5014	61.5579	46.0285	25.1906	26.6858	19.6862	36.036	34.5496	22.3338
ANKRD18A	0.141507	0.893953	2.14261	1.67561	1.04796	0.189388	0.67423	1.06763	0.166378	0.554048	1.0446	1.1129	1.38737	0.191758	0.468903
ANKRD18B	0.326987	2.66843	2.87784	2.17935	1.89878	0.964245	1.61624	1.8002	2.16125	1.80763	1.17062	0.741228	0.643497	1.34838	1.00697
ANKRD18DP	0	0.0171035	0.0216685	0.0699365	0.0335785	0	0	0.015161	0	0	0	0.0071385	0.0228885	0	0
ANKRD19P	0.29036	1.5308	1.89288	1.46977	1.35555	0.225146	0.337089	0.376839	0.214588	0.687888	0.278816	0.299653	0.0814405	0.188371	0.114548
ANKRD2	0.054097	0	0.0318215	0.145618	0.157951	0	0	0.465151	0.819311	0.420015	0.869877	1.35888	2.84597	2.2222	3.40278
ANKRD20A1	0.269723	0.062998	0.0653385	0.049018	0.224883	0.090869	0.0653775	0.15068	0.110199	0.113447	0.127329	0.227927	0.144621	0.145694	0.156571
ANKRD20A11P	0.297715	0.010703	0.048579	0.139386	0.271634	0.0426275	0	0.215949	0.1467	0.236074	0.676593	0.627051	0.194849	0.400709	0.20216
ANKRD20A2	0.142679	0	0.0008765	0.0464225	0.063493	0.0213925	0.025675	0.0039785	0.012929	0.0314405	0.010113	0.0388445	0.0327485	0.0042505	0.056404
ANKRD20A3	0.145555	0.07259	0.021041	0.033596	0.192018	0.0679955	0.043238	0.0391925	0.094586	0.0828145	0.0633265	0.0870645	0.070476	0.059565	0.066457
ANKRD20A4	0.0825	0.038558	0.02828	0.034305	0.0819245	0.0349365	0.0221985	0.066705	0.0412755	0.0504285	0.0530645	0.0631175	0.05601	0.0558095	0.0458145
ANKRD20A8P	0.0032315	0.041529	0.0679215	0.0240405	0.055414	0.0132695	0.010378	0.024709	0.028305	0.249715	0.172371	0.239976	0.010515	0.126796	0.0263895
ANKRD22	0.0254535	0	0	0.006525	0	0.0214265	0.15247	0.259447	0.123564	0.236329	0.217127	0.15153	0.136145	0.066674	0
ANKRD23	0.63346	1.12209	0.623274	0.984832	1.04615	0.33833	0.22388	0.974618	1.12458	1.36451	0.441353	0.484085	2.18374	0.714449	0.9902
ANKRD24	0.363207	6.39411	6.81549	5.79704	5.80024	0.245136	0.282926	0.715438	1.54354	0.797484	0.675605	0.545218	0.762779	0.723935	0.793664
ANKRD26	4.93383	4.3908	3.59983	3.94948	5.29751	1.40316	1.62849	2.53455	3.92459	3.90574	3.22907	3.02954	2.91475	3.90825	3.68888
ANKRD27	6.05695	8.57271	7.30778	8.53921	10.6628	2.83983	3.17249	4.09689	6.50684	6.85569	7.85776	9.40103	7.96948	7.96185	9.02035
ANKRD28	5.46818	13.787	14.5161	12.6821	9.01057	14.7386	15.7424	10.7802	8.34098	9.10035	8.47504	5.65878	9.49439	9.0262	7.90625
ANKRD29	0.095496	0.65786	1.42838	1.41303	0.777085	0.110125	0.0266265	0.0477965	0	0.144989	0.193578	0.0627355	0	0.083435	0.118011
ANKRD30A	0	0	0	0	0.0043585	0	0	0.0220025	0	0.0017035	0	0.0034825	0	0.019935	0.045186
ANKRD30B	0	0.008212	0.0124485	0	0.0063625	0.102294	0.0132845	0.000166	0.002646	0.005133	0.0197635	0.0039725	0.014165	0.0215565	0.0152485
ANKRD30BL	0.0240315	0	0.039603	0.03969	0.005799	0	0	0.045151	0	0.012643	0	0.00084	0	0.0258625	0
ANKRD31	0.024475	0	0.0888695	0.0887065	0.093522	0.0233135	0.0338015	0.106951	0.070491	0.133466	0.145505	0.133778	0.176151	0.14776	0.103839
ANKRD33	0.02912	0.0235875	0.064347	0.161729	0.273859	0.091009	0.059525	0.0888365	0	0.0841425	0.246024	0.319823	0.144389	0.052169	0.0264925
ANKRD33B	1.50001	4.46541	4.55492	5.37056	4.74618	1.29072	1.75991	2.05526	1.99709	4.34303	5.05656	6.25936	7.64891	7.57989	9.03252
ANKRD34A	2.06481	0.301913	0.194935	0.272033	0.38012	0.690532	0.492598	0.565434	0.406204	0.19229	0.318983	0.136514	0.470529	0.494359	0.493181
ANKRD34B	0.099855	0.281158	0.463948	0.738498	2.28684	0.110231	0.0625235	0.150929	0.750402	3.34764	2.56982	3.35539	2.2946	1.7743	2.28119
ANKRD34C	0	0.01431	0.0100355	0	0.004308	0.0154945	0	0	0.0003515	0	0	0	0.0073845	0	0
ANKRD34C-AS1	0	0	0	0	0	0	0	0	0.0061285	0	0	0	0	0	0
ANKRD35	0.069578	0.295647	0.545033	0.547237	0.212143	0	0.050762	0.066355	0.0631105	0	0.0192495	0.0209235	0	0.0722575	0.108794
ANKRD36	5.41989	2.71561	2.50237	2.17609	2.47985	0.954139	1.5775	2.79403	2.21664	2.33649	2.12961	2.00136	1.82068	2.98023	3.11894
ANKRD36B	5.19942	2.65441	2.3829	2.14598	2.95011	0.628574	1.22929	2.32446	1.88837	2.9562	2.33436	2.8987	2.13998	2.91185	3.09286
ANKRD36BP1	0	0	0	0	0	0	0	0	0	0	0	0	0	0	0
ANKRD36BP2	0.0158	0.012115	0	0.064512	0.0567585	0.053722	0	0.0706645	0	0	0	0	0	0	0
ANKRD36C	11.1115	2.34103	2.56439	2.41422	2.93131	1.08413	2.02024	2.97871	1.78795	2.23195	2.50447	2.14747	1.18066	4.59431	4.63182
ANKRD37	3.74352	0.658972	0.449452	1.81534	3.33697	0.314043	0.309928	1.55873	3.78575	7.83544	2.16681	2.53642	0.948326	1.62114	1.52956
ANKRD39	2.32844	5.50823	4.89481	6.43393	6.22989	2.25798	2.20065	3.5	4.52848	3.92749	4.72832	5.52138	7.20217	3.61197	5.06018
ANKRD40	12.643	19.6261	19.0706	16.605	14.3671	9.84393	12.7349	13.3531	13.5435	15.535	14.3791	14.3144	12.9551	13.9433	13.2428
ANKRD40CL	0.0232175	0	0	0	0.0101435	0	0	0.008784	0	0	0	0	0	0	0
ANKRD42	2.69293	1.89086	1.63079	1.27885	1.60793	1.00094	0.911091	1.24633	1.05184	1.68648	1.0718	1.17681	1.01285	1.40702	1.61754
ANKRD44	7.21351	0.765088	0.376231	0.662334	0.359629	4.51925	4.81419	2.96166	2.23626	1.40545	1.60749	0.829794	2.20288	3.56211	3.21787
ANKRD44-AS1	0	0	0	0	0	0	0	0	0	0	0.0310255	0	0	0.115361	0.06366
ANKRD44-IT1	0.100048	0	0.0164025	0.015651	0	0	0.0269185	0	0	0	0.011628	0.030439	0.009658	0.07298	0.0995805
ANKRD45	3.3392	0.375081	0.597146	0.394602	0.306322	0.387657	0.288376	0.305615	0.127037	0.25768	0.348332	0.18529	0.141155	0.411162	0.212355
ANKRD46	6.10717	6.64766	7.23887	7.40442	7.20739	2.60067	3.82567	4.57205	5.85729	8.66445	9.31749	9.07512	9.66152	9.09591	9.80254
ANKRD49	4.3338	3.31096	4.09114	3.75663	4.43954	2.42321	2.33061	3.56277	4.01927	4.32192	4.99295	4.32146	4.56646	5.81771	5.15253
ANKRD50	15.375	3.30454	2.82916	3.00509	3.75902	1.93183	2.74763	3.47246	3.29718	4.51828	4.56275	4.862	5.22096	5.4733	5.89148
ANKRD52	14.4059	10.763	8.73423	8.30485	10.6935	32.9998	31.719	24.6425	18.864	14.7895	13.2511	14.6206	19.3104	19.7852	18.1443
ANKRD53	0.431602	0.353128	0.602402	0.451238	0.80935	0.073183	0.304389	0.123232	0.875784	0.5827	0.266722	0.311123	0.176112	0.151561	0.173348
ANKRD54	11.3715	6.17092	6.18714	6.82968	7.46552	4.03245	4.53541	6.72914	7.67976	6.88416	6.6064	7.64447	6.83438	7.37328	7.35264
ANKRD55	0.0263835	3.4008	1.52823	0.962169	1.57194	0.417716	0.416318	0.242351	0.769425	1.37983	0.721189	0.341939	0.531945	0.27625	0.462687
ANKRD6	9.62013	3.58971	2.95669	3.01252	6.49428	3.9232	7.52351	8.79252	7.66299	7.79152	5.82849	4.59436	4.85914	5.73682	5.43125
ANKRD60	0	0	0	0	0	0	0	0	0	0	0	0	0	0	0
ANKRD61	0.448153	0.912419	0.587895	0.365789	0.924701	0.498108	0.356116	0.690508	0.711966	0.58802	0.553274	0.68413	0.481509	0.815423	0.915385
ANKRD62	0.004959	0	0	0	0.002622	0.011491	0	0	0.0038435	0.006012	0.0065155	0.0060675	0	0	0.00255
ANKRD63	0	0.0724735	0.159302	0.234772	0.23092	0.124422	0.0712565	0.039268	0.076626	0.157664	0.043624	0.179234	0	0	0.0889715
ANKRD65	0.230476	0.265246	0.395744	0.824229	1.1069	0.204198	1.1183	1.96646	2.2409	6.66811	7.35274	7.27304	5.27439	3.44769	4.99008
ANKRD66	0	0	0	0	0	0	0	0	0	0	0	0	0	0	0
ANKRD7	0.105142	0	0.122255	0.265796	0.305705	0	0.130257	0.369015	0.388549	0.378542	0.24427	0.260437	0.0466875	0.154909	0.177647
ANKRD9	10.6102	3.8671	2.83145	3.33412	3.29575	0.913094	0.49853	1.15869	1.74375	1.3435	1.33589	1.92393	1.57176	1.66904	2.50247
ANKS1A	7.23871	14.6223	26.5893	45.6558	53.0619	7.62698	24.4221	55.8277	67.8111	115.07	73.9955	97.8539	73.6962	45.4165	62.8941
ANKS1B	2.69171	2.15989	0.589628	0.348776	0.263628	13.6377	9.57521	4.82228	2.57829	0.335267	0.587673	0.0657195	1.6696	1.44793	0.512541
ANKS3	7.7207	6.9977	7.08884	6.87567	7.43379	3.59021	3.43065	4.5849	6.96102	5.76454	4.49615	5.15313	4.07048	5.05676	5.90364
ANKS4B	0	0.042169	0.0280335	0	0.0060685	0	0.0145545	0	0	0	0	0	0	0	0
ANKS6	6.31486	4.93662	4.14508	6.14307	5.92755	3.74456	3.42823	6.28309	7.30484	7.15843	5.49191	5.28886	6.2685	5.6308	5.75232
ANKUB1	0.017314	0	0	0	0.0069225	0.0727555	0.0229655	0.146004	0.0829265	0.109887	0.244159	0.1585	0.0847005	0.0746605	0.073557
ANKZF1	21.3972	12.2008	13.0992	13.1409	18.9946	4.90199	5.75569	6.66127	9.04641	10.4501	7.70018	8.60778	8.59139	8.04202	9.20636
ANLN	30.2346	22.1684	22.2435	23.448	30.1063	6.75918	10.2885	17.3454	22.1905	26.3919	36.0569	41.8745	43.433	36.2287	38.1007
ANO1	0.180054	0.10939	0.272271	0.240418	0.204474	0.969155	0.631454	0.41527	0.062983	0.209157	1.71831	0.649236	1.27095	0.761478	0.985861
ANO10	8.70752	10.1177	11.1773	11.9624	15.8664	6.52422	6.12132	9.70376	14.654	12.1974	14.3759	15.3625	9.88462	10.5126	11.3583
ANO2	0.0915255	0.708074	0.76249	0.699692	0.690945	0.285888	0.311265	0.321512	0.129037	0.249217	0.174926	0.199604	0.140567	0.017155	0.220814
ANO3	0.254589	2.22806	0.439826	0.150575	0.202526	12.4681	7.54489	5.30104	3.2139	0.627845	0.838898	0.299795	2.0879	2.0015	1.04845
ANO4	1.40677	0.854907	0.447367	0.75771	0.316643	1.53748	1.90632	1.56563	1.13124	1.05881	1.31386	0.502247	0.793932	1.60748	1.91902
ANO5	0.388848	2.46315	2.67193	2.19946	1.826	0.565895	0.641221	0.939164	1.13945	1.3073	0.758218	0.671166	0.485716	0.570369	0.469681
ANO6	21.966	14.4464	16.0088	16.201	16.8608	10.4181	13.6274	17.0756	18.6774	25.8786	28.2414	30.4395	34.2019	35.0092	37.8534
ANO7	2.45974	1.64059	1.32409	1.13211	1.26167	0.314736	0.51459	0.638181	1.36899	1.31227	0.537714	0.967302	0.580654	0.739974	1.00729
ANO8	6.78329	3.4761	4.03624	3.64022	4.35469	2.10161	2.13637	2.63218	3.48425	2.78871	2.6283	3.42954	3.2852	3.67623	4.14903
ANO9	0.197807	2.0634	3.23627	3.96601	7.19261	0.508185	2.05308	3.85448	6.77644	6.98595	7.86844	13.1983	9.40273	5.05511	6.4434
ANOS1	12.897	8.92579	12.6025	11.7145	9.20189	1.21064	1.41315	1.39064	2.20852	2.11188	2.03078	1.65706	4.4153	3.71068	5.55471
ANP32A	63.1945	46.7756	49.373	51.0145	54.3793	28.84	38.8793	50.4878	57.6203	70.1495	61.8172	59.8014	51.0762	50.282	50.2155
ANP32AP1	0.227871	1.05401	1.9858	1.52313	2.14072	0.127006	0.018648	0.122723	0.268532	0.177432	0.087014	0.147101	0.0511855	0.194789	0.003939
ANP32B	97.8204	63.4168	62.47	59.4539	71.95	65.9728	82.3152	89.0754	103.09	93.2581	95.5801	96.8089	81.6592	78.7629	83.3272
ANP32C	0.0041315	0.053782	0.135913	0.15692	0.104952	0	0.04564	0.015589	0.172977	0	0.053019	0.071656	0	0	0.033198
ANP32D	0.0150045	0	0.004689	0	0.0099205	0.11235	0.0351295	0.0337575	0.0359025	0	0.012085	0.0212635	0	0	0
ANP32E	42.1727	40.8204	52.5752	47.0612	43.0153	17.6894	22.5133	23.7225	28.8543	34.2213	29.4867	25.2195	28.4384	23.7383	25.0579
ANPEP	3.70579	1.45155	0.953565	1.37129	2.09321	0.697126	0.491402	0.172493	0.974368	1.88652	3.71827	2.85161	3.08335	2.07794	2.24048
ANTKMT	1.07181	4.25452	5.28733	4.86936	5.36128	1.48921	2.71948	3.48701	3.99096	4.78135	3.62553	4.42654	3.93872	2.5891	4.02376
ANTXR1	30.8341	5.81415	5.98475	5.64183	7.77565	13.1906	16.0206	15.7251	10.7018	10.858	14.4447	7.1755	3.87587	15.9351	13.563
ANTXR2	5.79895	2.58998	1.14716	1.05172	1.21714	10.6482	9.43179	6.0608	4.07001	2	2.01328	1.41354	2.34961	3.15871	2.10603
ANTXRL	0	0	0	0	0	0	0	0	0	0	0	0	0	0	0.016368
ANXA1	70.2852	4.98017	11.6471	30.231	85.4589	54.4621	63.4214	120.718	119.775	207.913	273.684	406.188	339.963	308.8	336.776
ANXA10	0	0	0	0.0529775	0	0	0	0	0	0	0	0	0	0	0
ANXA11	12.0748	14.9903	12.5638	12.3189	14.1112	6.70818	9.02756	12.2437	15.4593	15.7236	17.7677	21.9879	18.374	17.1767	20.4059
ANXA13	0	0	0	0	0	0	0	0	0	0	0	0	0	0	0
ANXA2	486.316	175.462	161.299	170.481	274.748	181.768	223.512	323.025	371.295	431.504	446.756	481.754	501.06	419.253	483.945
ANXA2R	0.729338	0.473488	0.195259	0.0559055	0.321559	0.142762	0.106608	0.101505	0.192097	0.275214	0.224776	0.164556	0.0791805	0.114525	0.316322
ANXA3	3.52644	15.1143	28.362	42.3234	60.8937	21.6744	56.9628	92.6546	115.448	113.196	107.521	126.096	149.155	109.78	122.198
ANXA4	4.12598	4.13532	4.18821	4.83856	3.85576	2.86167	4.58221	7.20086	5.95722	7.75036	9.99636	11.2062	14.1985	12.7808	14.8871
ANXA5	147.507	164.806	164.631	147.399	184.382	79.0806	89.9926	110.363	124.177	137.047	160.483	177.115	192.2	181.046	197.364
ANXA6	156.353	125.133	125.901	135.402	190.593	58.2383	65.2518	84.4736	147.539	90.3381	87.5775	90.5675	63.1031	86.7265	91.878
ANXA7	14.4852	27.1398	25.6672	23.1113	23.7309	8.69167	12.4787	18.8799	22.2606	31.9836	31.9731	34.5718	27.5605	25.4249	29.4921
ANXA8	0	0.101951	1.05025	1.06706	1.88965	2.40068	3.11035	2.75951	2.87309	2.6415	6.08033	6.32623	21.1671	15.2122	17.8112
ANXA8L1	0	0.252459	1.18092	1.75273	2.34012	3.07516	3.2692	3.19892	3.65882	2.53535	6.16754	6.83171	26.2086	18.0846	20.0736
ANXA9	0.740286	0.219402	0.467432	0.501656	1.17758	0.248234	0.749999	1.42597	1.56235	1.65311	1.94586	2.19676	1.10448	1.54785	1.3302
AOAH	0	0.494507	0.215638	0.258192	0.62944	0	0.054615	0	0.861104	0.300734	0.297917	0.877813	0.814191	0.745614	0.619928
AOAH-IT1	0	0	0.041014	0	0	0	0	0	0.0541785	0	0.0540725	0.062036	0.168431	0.038227	0
AOC1	0	0.039211	0.056353	0.0110635	0.062167	0	0.0319205	0	0.038761	0.0220325	0	0.0056435	0.095251	0.0319675	0
AOC2	0.72223	2.89053	2.72484	2.75423	2.67484	0.30774	0.692442	1.10991	1.14733	1.3196	0.851757	0.861949	0.946193	1.31749	1.10106
AOC3	0.276651	1.50418	1.66575	1.46553	1.65593	0.170688	0.228499	0.450943	0.71309	0.605823	0.316729	0.477112	0.421146	0.498787	0.483697
AOC4P	0.03979	0.115695	0.0151415	0.0309635	0.110206	0.0264005	0.0170495	0.025002	0	0.070297	0.047758	0.0424165	0.072068	0.002446	0.0694685
AOPEP	8.03617	7.66673	5.86196	6.38026	10.0933	7.3114	6.15498	7.75297	12.1797	7.53188	10.8374	16.6279	19.4896	20.2548	20.9752
AOX1	0.0402735	0.324616	0.505218	0.502352	0.299092	0	0.068098	0.112729	0.0650475	0.026244	0.0375725	0.007527	0.175704	0.0368985	0.074005
AP1AR	3.20126	3.47509	3.96694	3.61567	4.03531	1.29858	2.44515	3.51417	4.04009	6.68188	6.06915	5.7145	6.9376	7.55363	7.51008
AP1B1	28.9525	48.9987	41.1321	38.6933	32.742	28.6535	31.3849	32.5257	32.1143	29.1955	31.1467	32.9447	23.0129	26.059	26.371
AP1B1P1	0	0	0	0	0	0.033469	0	0	0	0	0	0	0	0	0
AP1G1	15.4346	22.8106	18.8741	20.7844	17.3482	44.3353	43.3645	32.7319	23.8213	18.9857	21.077	19.7002	26.7569	25.6176	21.8548
AP1G2	9.15592	19.025	21.4612	20.1427	24.6447	8.11005	8.17762	13.8602	17.8499	18.1163	15.384	20.2704	16.0952	14.9432	16.6045
AP1M1	4.49696	2.16468	1.91278	2.93818	2.8086	2.96862	2.34181	2.59536	3.11603	3.14724	3.98771	4.74697	3.53147	3.87107	3.54169
AP1M2	0	36.7191	36.4999	32.4577	28.0202	4.15902	7.75643	13.7426	27.5299	27.6622	28.8472	37.172	33.3143	22.7652	30.4503
AP1S1	33.6233	29.8094	23.4618	28.3136	35.7146	23.2794	31.2717	49.6205	58.903	65.1115	71.8767	86.1626	69.9994	63.9037	75.0537
AP1S2	16.2935	9.08122	9.34689	11.801	16.6987	15.7894	13.8976	13.0528	16.472	11.2291	9.27944	5.70528	8.22772	11.6957	9.04031
AP1S3	2.99581	2.19906	1.98566	2.65187	3.44554	1.85683	2.3964	3.25532	4.26114	7.95886	5.96353	5.29625	5.14041	4.62385	4.71389
AP2A1	42.05	52.041	47.2975	44.4897	44.1091	41.4306	42.9525	45.1951	46.6591	46.2486	47.5249	50.4202	40.3005	40.8707	44.2996
AP2A2	22.5048	15.2287	14.0181	15.2289	16.1417	12.9075	14.4766	18.2268	17.8362	15.8255	17.2207	20.2419	15.9513	15.0862	16.7301
AP2B1	58.8142	80.3152	70.795	63.8819	49.1272	70.5795	66.4366	58.5535	51.6654	52.6011	43.6834	42.1917	50.8153	50.8988	51.2184
AP2M1	130.144	312.761	292.443	276.162	242.896	247.394	248.617	227.245	217.874	186.968	207.831	205.918	240.156	241.682	236.551
AP2S1	71.6813	65.533	76.5882	73.2601	72.3533	36.273	43.8868	56.9276	87.5125	84.9388	80.7761	95.2431	59.5799	61.92	67.6716
AP3B1	15.0973	23.5888	21.2463	22.254	21.8252	22.0093	20.2579	18.6714	18.7734	25.3868	22.134	19.0075	19.4594	20.4755	19.4726
AP3B2	0.045699	1.19185	1.06039	1.143	1.11552	0.301149	0.310608	0.340508	0.230193	0.836866	0.301076	0.217949	0.135658	0.081036	0.202795
AP3D1	44.1556	50.3446	57.5331	60.3534	62.5028	20.5873	29.3343	42.8461	49.7932	64.7658	64.0196	68.6052	45.7541	47.6398	51.0003
AP3M1	14.9245	13.6573	11.4923	12.3418	14.8943	21.8322	19.5017	19.6546	16.7522	19.7728	19.6953	18.6186	22.986	21.7536	20.2223
AP3M2	7.60074	7.66422	6.42835	6.55686	7.05745	2.07705	3.36843	4.14857	5.68011	4.59103	3.55261	4.39083	3.66071	5.15842	4.54058
AP3S1	47.9061	57.6499	44.3665	41.6867	46.5933	201.799	184.38	126.021	96.8946	61.143	64.1655	49.1825	86.6025	81.2147	65.3786
AP3S2	7.40104	13.0772	11.2175	13.1967	11.8022	9.19418	9.34345	7.71488	10.0927	9.88025	8.79046	9.044	9.94036	10.0022	9.4252
AP4B1	4.9279	5.02132	4.21141	4.33193	4.17428	1.90761	1.99549	3.38096	3.2259	3.95575	2.58867	3.05887	2.48365	2.79689	2.90446
AP4B1-AS1	0.240994	0.182289	0.38206	0.501075	0.247463	0	0.158879	0.0615955	0.148568	0.269131	0.180518	0.094658	0.206513	0.257076	0.159509
AP4E1	2.35777	5.01446	5.61438	5.66123	5.80272	2.63151	3.13452	4.60782	5.43096	7.48786	7.06653	5.43088	6.63005	5.72131	6.05175
AP4M1	5.56305	4.50047	4.00221	3.762	3.43945	2.06312	2.0073	2.89473	2.88853	2.96141	2.90487	2.1259	2.31751	2.01568	2.28387
AP4S1	1.67594	2.36907	2.38722	2.37575	1.38593	1.13785	1.86492	1.97415	1.86995	2.01295	2.08552	2.0272	1.84313	2.08011	2.07168
AP5B1	2.70351	3.81098	3.2829	3.5288	5.20132	1.72484	1.84449	3.545	3.81829	4.46125	5.0032	5.71757	5.62788	5.22344	4.84879
AP5M1	4.19438	7.76296	8.12019	7.65334	6.84767	3.99778	3.94718	6.12516	5.7729	13.1904	9.07838	6.02659	4.21055	4.64679	4.11267
AP5S1	1.94396	0.977721	1.16775	1.20352	1.0903	0.47694	1.03968	1.15318	1.27395	1.30757	2.07582	2.02648	1.30471	1.45544	1.91454
AP5Z1	5.11814	7.6329	8.75811	9.25012	9.48737	3.25802	4.59251	5.80471	6.39534	6.39819	7.59354	8.54907	6.44172	6.92598	7.76519
APAF1	13.1954	6.36768	3.87801	4.05856	5.18689	6.73013	5.79232	5.65306	5.5702	6.99853	5.37869	6.38772	7.83013	8.17528	8.43422
APBA1	8.63589	0.679872	0.554611	0.616367	0.688315	2.13986	1.64358	1.42826	1.08832	0.814718	0.417071	0.277763	0.375589	0.456356	0.279547
APBA2	7.68699	3.10701	4.09226	2.84856	2.82217	0.948574	1.62023	1.36793	1.11983	2.36702	1.65587	1.13049	0.394724	2.05557	1.85713
APBA3	5.61967	8.70747	6.98348	6.92506	7.08528	2.04334	3.68541	4.10789	7.07681	4.86579	4.57259	5.18453	4.81504	4.59032	5.03614
APBB1	19.6355	9.89777	8.61363	9.00497	10.2413	16.9149	13.1248	14.1309	14.5502	10.0984	8.80289	9.70491	9.33374	11.29	12.0891
APBB1IP	0.0072715	0.62061	0.227329	0.999294	3.98059	2.34139	2.40391	4.10167	4.56307	1.02557	3.632	4.28103	5.19494	5.4317	3.37635
APBB2	9.01037	6.05353	8.30181	9.80412	9.69079	9.59472	15.4308	17.0588	15.317	21.7679	20.8764	17.8654	15.7212	17.8934	16.8589
APBB3	5.89168	6.21208	6.21218	7.26294	9.00167	3.87927	5.05208	8.40246	7.00818	6.21059	6.40148	4.25094	2.64587	6.22562	6.70052
APC	8.50109	8.83763	6.49681	6.56564	6.81245	27.9775	22.0069	15.111	9.26635	9.86155	9.24959	9.74449	10.0108	10.121	10.0382
APC2	1.80253	0.9298	0.991648	0.905589	0.748173	0.421928	0.747767	0.584915	0.380122	0.412729	0.45307	0.359662	0.439429	0.815684	0.784581
APCDD1	76.1056	0.386898	0.236683	0.516955	1.44002	4.27352	6.06978	4.25586	1.45564	2.7878	7.35789	3.4593	0.297945	2.53385	2.00598
APCDD1L	0.0090425	0.124718	0.543126	0.480352	0.365619	0.10988	0.103622	0.116803	0.0912975	0.14878	0.0565015	0	0	0.0256675	0
APCDD1L-DT	0	0	0.050775	0.0183355	0.050379	0	0	0.033316	0	0.135898	0	0	0.0783685	0	0
APCS	0	0	0	0	0	0	0	0	0	0	0	0	0	0	0
APEH	27.6648	38.7293	40.2308	49.4243	43.3017	17.0029	19.5113	27.5758	35.7814	35.4036	38.9361	40.4553	32.866	29.0308	35.2025
APELA	2.0658	15.3897	17.9462	16.3214	17.5342	1.23602	1.52999	0.669328	1.47722	1.30486	0.661163	0.175953	0.46856	0.455718	0.42921
APEX1	106.791	136.248	147.976	151.989	126.941	35.8441	54.9238	72.0594	97.3639	97.6588	83.137	73.0893	65.706	73.6778	76.8152
APEX2	5.36057	6.23281	6.49815	7.7299	7.91735	2.53635	4.04463	5.78232	6.32161	7.74343	9.16699	10.0095	9.30352	7.59125	8.89224
APH1A	36.1801	36.464	29.8632	32.2031	27.4619	83.8173	84.3423	64.9648	56.533	37.6298	37.4587	33.9903	50.8967	45.9295	42.7167
APH1B	5.00822	1.46338	1.93509	2.10972	3.59643	1.24259	2.52957	3.68172	4.36116	4.70791	3.82587	4.7555	4.01909	3.42645	4.39955
API5	35.8375	45.0535	46.818	50.2789	49.2897	21.7247	30.4441	36.0085	37.4167	49.5665	43.7624	41.4027	41.7313	43.3641	43.9324
APIP	6.32101	10.9422	14.3763	13.1707	9.02091	2.94376	4.2642	5.43452	6.20264	7.14742	7.60315	6.41556	8.08181	9.8314	7.94286
APLF	0.976522	0.632064	0.346223	0.510854	0.985411	0.216068	0.53791	0.694492	0.536898	0.710943	0.773501	0.681339	0.734614	0.538538	0.579321
APLN	3.00358	0	0.0083955	0.05228	0.0304265	0.426917	1.6779	1.26618	0.0176815	0.036396	0.114365	0.0553395	0.406665	0.242953	0.478585
APLNR	0	1.7669	3.7666	3.91489	9.39853	0.716746	1.27383	3.2732	7.78858	3.35769	2.65248	0.155622	0	0.072829	0.044647
APLP1	45.9217	11.9983	11.4296	12.1653	13.6681	31.3479	34.6673	33.0051	34.1324	28.5199	23.1749	20.1373	17.0124	19.6377	18.3254
APLP2	88.0955	162.097	167.537	171.839	204.065	158.145	185.215	238.171	221.28	244.313	250.875	258.296	274.089	270.972	297.038
APMAP	24.6894	38.5803	39.7753	41.6756	44.8158	20.8935	22.7871	32.5383	39.4019	41.5463	53.0323	54.6239	49.2412	47.4396	50.7143
APOA1	0	0	0	0	0.0239815	0.0476115	0	0	0	0	0.24345	0.142305	0.171646	0.039395	0
APOA1-AS	0.289877	0.175094	0.192004	0.492681	0.153963	0.183325	0	0.483297	0.115241	0.090562	0.162094	0.072922	0.211471	0.623179	0.271043
APOA2	0	0.37368	0.09405	0.740853	0.220799	2.09483	2.00437	0.361434	1.25699	0.31114	3.35769	4.13009	2.71669	1.27044	3.28813
APOA4	0	0	0	0	0	0	0	0	0	0	0	0	0	0.024485	0
APOA5	0	0	0	0.047463	0.026392	0	0	0	0	0	0.0593425	0.0338555	0.099887	0	0
APOB	0	0.115769	0.156784	0.116505	0.0740415	0.0255785	0.0274305	0.0804605	0.0505565	0.0742045	0.0567315	0.0266195	0.006777	0.004972	0
APOBEC1	0	0	0.0375925	0	0	0	0	0	0	0	0	0	0	0	0
APOBEC2	0.185971	0.129181	0.32613	0.3858	0.503859	0	0.216184	0.256752	0.364684	0.559901	0.305521	0.248372	0	0.0841555	0.0275645
APOBEC3A	0	0	0	0	0	0	0	0	0	0	0	0	0	0	0
APOBEC3A_B	0	0	0	0	0	0	0	0	0	0	0	0	0	0	0
APOBEC3B	0.586343	0.131994	0.486351	0.412813	0.883975	0	0.0930255	0.0607485	0.446748	0.384251	0.670154	0.597268	0.400991	0.491622	0.967598
APOBEC3B-AS1	0	0	0	0	0.0118335	0	0	0	0	0	0	0	0	0	0
APOBEC3C	6.71256	10.7447	11.7499	13.7304	18.0142	4.42759	7.2353	16.7417	19.5301	32.2309	32.7614	41.9342	23.8013	20.5676	21.5882
APOBEC3D	0.639111	2.02822	3.05926	3.43759	3.09023	0.126943	0.3282	0.700703	1.60534	1.03495	1.05463	1.87009	1.49548	1.06875	1.22011
APOBEC3F	1.34867	3.63893	3.00505	2.90314	4.02439	1.07955	1.21871	2.7138	3.95897	4.44329	4.39276	5.60334	2.98159	1.47864	2.26591
APOBEC3G	0.885617	4.81152	4.28911	5.48775	11.1988	0.690805	1.05941	3.70274	7.3567	10.8167	10.2679	16.7321	5.93009	3.08616	3.47225
APOBEC3H	0	1.42376	1.66204	2.26701	5.51701	0.0580845	0.227544	1.24952	3.25672	7.80344	7.1446	11.7411	4.5387	3.14209	2.94039
APOBEC4	0.201626	0.113104	0.0473145	0.0937535	0.042965	0	0	0	0.035459	0.028809	0	0.06963	0.04065	0.0593845	0.0306315
APOBR	0	0.028122	0.039063	0.170089	0.312837	0.573621	0.358521	0.2794	0.018482	0.035425	0.888648	1.4526	3.67861	3.65835	3.73322
APOC1	0.379692	50.3001	35.647	23.0995	15.7138	3.01383	3.68814	3.59613	11.4103	6.74956	7.82014	12.2288	5.36269	4.6928	4.15245
APOC1P1	0	0.064971	0.496683	0.240676	0.156663	0	0	0	0.259236	0	0.0738805	0	0	0.430329	0
APOC2	0	0.029972	0.062358	0	0	0	0.0045295	0	0	0	0	0	0	0	0
APOC3	0	0	0	0	0	0	0	0	0	0	0.070616	0.156394	0.593334	0	0
APOC4	0	0	0	0	0	0	0	0	0	0	0	0	0	0	0
APOD	2.72658	0.615563	0.386506	0.342959	0.133741	0	0	0.09588	0	0.0293335	0.200906	0.308914	0	0	0.0966755
APOE	32.0816	418.008	489.643	472.096	441.445	86.7742	104.987	142.315	281.835	241.131	191.514	253.378	153.937	113.602	126.383
APOF	0	0	0	0	0.036246	0	0	0	0	0	0	0	0	0	0
APOH	0	0	0	0	0	0	0	0	0	0	0	0	0	0	0.028217
APOL1	0.185706	0	0.0276245	0	0.0153615	0.126012	0.03753	0	0	0	0.021801	0.395447	0.067638	0.393294	0.326949
APOL2	5.59165	0.596741	1.26934	1.87254	1.93544	1.25866	2.49915	2.17328	1.22763	1.31201	3.82647	5.00715	3.81006	4.6905	4.33882
APOL3	0	0	0	0	0	0	0	0	0	0	0	0.023782	0	0.074251	0.020458
APOL4	0.241885	0	0.010034	0	0.0809425	0	0	0	0.0459165	0	0.0498075	0.095234	0.24525	0.117113	0.035134
APOL5	0.047295	0	0.0212745	0	0	0	0	0	0	0	0	0	0	0	0
APOL6	0	0	0	0	0.0037125	0.0224315	0.0235015	0.0290225	0	0.0077105	0.055371	0.0994055	0.120094	0.095569	0.194848
APOLD1	6.1969	0.287182	0.32562	0.131263	0.751197	1.432	1.59712	1.05266	0.795898	0.766195	0.544856	0.274541	0.145262	0.375571	0.400936
APOM	0.876333	0.154686	0.393085	1.20392	0.8549	0.122059	0.627486	1.92954	1.49216	1.27824	1.16656	0.879166	0.0910835	0.472458	1.56356
APOO	10.5241	11.6848	11.8662	9.27357	8.495	2.57586	4.57461	6.0154	8.93905	7.9994	6.96288	5.93722	5.08362	5.76821	6.87853
APOOL	3.25269	2.95109	3.11023	3.53727	3.72438	1.36609	1.92272	2.66988	2.82289	4.21811	4.64602	4.27608	4.77126	4.36094	4.37265
APP	176.047	198.387	211.79	222.569	180.599	310.263	312.562	284.645	210.983	192.889	199.32	190.812	225.976	255.063	236.655
APPBP2	11.1592	3.17524	2.28938	3.12166	5.44951	9.26448	9.9833	9.3326	8.50189	7.19764	8.04247	8.55456	12.0561	12.83	13.1382
APPL1	12.1545	13.4997	10.7084	9.28393	9.35665	21.0007	17.142	13.2009	11.0874	10.543	9.34582	8.78077	14.1959	12.552	12.4804
APPL2	17.4328	5.28268	4.92453	5.6296	7.70945	4.17023	4.1857	5.28652	6.39241	6.22462	6.58955	5.65794	5.90727	9.12316	9.4854
APRT	24.2567	39.9198	49.8777	51.5803	50.812	15.5049	14.5022	29.088	45.3091	44.2574	41.8838	43.6445	35.1013	30.1011	38.254
APTR	2.03607	3.78995	3.08176	3.09767	3.78675	1.04758	0.981645	1.68384	3.14868	2.22081	1.78365	2.16206	1.73435	1.89407	1.95022
APTX	12.048	19.5376	19.4287	18.1699	18.7307	6.10087	10.1746	13.1843	16.3253	17.2308	17.6645	17.3056	16.4243	15.8236	18.1753
AQP1	0.295061	0.581595	2.20113	8.661	12.0082	18.9375	22.4346	21.1073	11.2306	6.48889	4.87613	2.23818	4.1448	5.06934	3.9619
AQP10	0	0	0.023201	0	0	0.139579	0.037025	0.11241	0	0.103708	0	0.0270085	0	0	0
AQP11	0.607618	0.633478	0.917762	0.856182	0.938852	0.361738	0.357222	0.479188	0.84717	0.57609	1.04722	0.6179	0.614026	0.284336	0.56866
AQP12A	0	0	0	0	0	0	0	0	0	0	0	0	0	0	0
AQP12B	0	0	0	0	0	0	0	0	0	0	0	0	0	0	0
AQP2	0	0	0	0	0	0	0	0	0	0	0	0	0.0194075	0	0
AQP3	0.297191	3.89224	2.11476	2.50884	3.47145	1.34859	1.56761	1.91333	1.06776	1.50741	1.70861	1.77063	2.10228	2.27794	2.38761
AQP4	0.085579	0.134931	0.121928	0.13528	0.0580615	0	0.113034	0.0287285	0.0922725	0.075687	0.0809935	0.018822	0.0131345	0.0144815	0.014701
AQP4-AS1	0.0823655	0.792516	1.23482	1.47453	1.03468	0.0376685	0.155521	0.015031	0.152282	0.728326	0.217127	0.143205	0.0872715	0.0726035	0.0520485
AQP5	0.119276	0.143323	0.176352	0.562446	0.345223	0	0	0.10906	0	0	0.070352	0	0	0	0
AQP6	0.016636	0.0585	0.013233	0.039749	0.0063545	0	0	0	0.0209945	0.036677	0.041262	0.022061	0.0127035	0.0397915	0.03165
AQP7	0	0	0	0.026803	0.0744725	0	0.0247765	0	0.03827	0	0	0.0354405	0	0	0.004635
AQP8	0	0	0.0257495	0	0	0	0	0	0	0	0	0	0	0	0.042212
AQP9	0	0	0	0	0	0	0	0	0	0.0329495	0	0.006324	0	0	0.0087495
AQR	7.55893	19.158	21.3546	25.5108	20.2165	3.63987	5.82667	7.56426	10.1891	15.5267	12.0755	11.8101	10.1978	10.1535	9.86831
AR	3.98904	0.49805	0.32658	0.369976	0.381605	1.51637	1.2055	1.07451	0.579947	0.231208	0.213793	0.165225	0.246567	1.02489	1.04121
ARAF	13.059	15.348	13.321	13.1095	14.7191	38.7646	38.4157	25.565	20.4479	14.1414	15.2483	17.7239	17.1529	15.6094	16.5124
ARAP1	12.6824	16.3414	17.1539	16.277	18.3916	6.11489	7.30166	10.9753	11.7743	12.3172	14.1333	16.2299	13.8175	14.3659	14.9902
ARAP1-AS2	0.345664	0.450726	0.761908	0.578187	0.546586	0.299675	0.289964	0.345659	0.461925	0.385477	0.5028	0.405426	0.275771	0.513435	0.35055
ARAP2	0.140572	0.179868	0.077337	0.025332	0.0654935	1.43547	1.13776	0.897161	0.602179	0.0990935	0.306739	0.096744	0.562848	0.30032	0.334427
ARAP3	15.352	12.8825	11.7966	10.7988	9.03187	3.00225	3.67035	4.77905	5.06738	5.7252	4.6781	4.19121	4.31694	5.55112	5.73886
ARC	0.0903065	0.710299	0.55231	0.554568	0.535427	2.02743	0.304285	0.099072	0.18264	0.0699435	0.0432695	0.023549	0.5117	0.569363	0.084989
ARCN1	50.7742	52.1875	44.0098	45.2277	48.4568	83.5071	81.3051	74.0386	56.9394	50.0306	58.9052	53.0454	63.5647	59.4057	55.1813
AREG	0	0	0.125716	0	0	0	0.128947	0.570134	0	0	0.241398	0.468139	0.263617	0.643324	1.06162
AREL1	7.38183	12.0698	10.0803	10.4294	8.34733	10.294	10.6378	9.59055	10.0061	10.0649	8.44215	8.18029	8.0775	8.66055	8.45704
ARF1	169.062	167.735	162.149	153.139	154.436	234.677	214.57	212.725	204.625	167.095	175.242	193.62	191.415	169.177	156.008
ARF3	35.1815	79.6585	82.5119	83.6985	73.1608	28.0735	38.0061	45.3653	48.8497	60.0982	55.9276	58.2732	54.1806	49.9574	57.8752
ARF4	83.9974	77.1013	69.7422	72.1833	73.1195	178.057	171.636	147.838	126.184	105.13	113.014	98.0593	134.783	136.197	123.893
ARF4-AS1	0.30003	0.215064	0.228422	0.400537	0.156039	0.297847	0.338301	0.428943	0.371677	0.489076	0.250464	0.394859	0.20623	0.439628	0.454375
ARF5	64.1804	69.4231	52.6204	48.8877	51.6553	150.867	129.655	105.646	88.9146	70.3964	63.2171	55.2166	71.5898	66.8976	58.8544
ARF6	16.5892	40.6468	34.3981	33.7667	38.4987	72.4448	66.1884	51.4933	50.6948	40.5428	47.2473	44.9152	51.9618	42.2711	37.0362
ARFGAP1	23.6462	30.2017	33.8968	35.6748	36.5713	15.1127	16.7175	23.2596	27.564	31.4651	30.2533	31.9711	26.8321	29.3655	28.6253
ARFGAP2	16.0011	16.232	19.6853	18.6697	16.0029	6.46784	9.50599	12.8722	13.3328	13.7987	16.3044	16.1327	14.3	13.1803	14.9691
ARFGAP3	11.8414	9.81796	8.36426	9.52221	10.768	6.38064	6.51207	9.12916	9.13274	10.6102	11.561	12.4393	13.2826	12.8628	13.8505
ARFGEF1	9.25782	37.2912	35.5876	28.8522	23.7702	29.6858	24.7319	19.0829	15.4613	14.0279	12.9766	12.6308	17.8434	16.3416	13.8324
ARFGEF2	5.11095	13.289	15.0304	12.5216	9.22182	8.70291	7.99697	7.29172	6.43505	6.88696	7.69946	7.78371	8.61915	8.09274	8.41601
ARFGEF3	0.0587675	0.834074	0.922836	1.20435	1.13631	0.313159	0.35738	0.572249	0.568175	0.772253	1.10315	0.66632	1.06878	0.713938	0.940836
ARFIP1	12.6798	28.1854	21.6791	22.1249	20.1136	21.841	19.8446	16.7901	13.3562	19.8897	15.9585	15.4206	15.8531	16.9965	15.7465
ARFIP2	17.3771	26.7885	23.9087	20.3399	25.2633	64.5787	55.2079	43.8139	33.5131	34.3982	33.2378	26.2831	33.389	27.5906	23.8731
ARFRP1	7.62113	9.43315	11.731	9.73371	9.83463	4.05143	6.12552	7.12347	8.16464	8.1095	6.07074	7.55944	6.5831	6.79009	7.90317
ARG1	0.262821	0.108846	0.078703	0.044727	0.18758	0	0.0458915	0.0778205	0.171505	0	0.288907	0.224215	0.165624	0.072249	0.027836
ARG2	9.4143	15.5385	17.2438	19.4146	25.797	5.58622	6.14456	9.26838	19.877	17.1515	13.4782	14.8937	7.74	6.67066	8.16519
ARGFX	0	0.096527	0.132494	0.072113	0.0170895	0	0	0	0.0126955	0	0	0	0	0	0
ARGLU1	45.0201	38.8027	37.4521	40.0182	42.5172	75.2514	80.537	65.2989	54.4702	52.4314	50.5384	42.7319	47.6372	51.3972	44.749
ARHGAP1	14.2069	14.0795	11.4397	10.2874	11.1073	8.03375	9.01137	13.3222	13.6958	13.4955	15.8172	17.0989	15.215	15.155	17.1324
ARHGAP10	8.57805	7.38626	3.8659	4.37233	4.98678	9.24985	9.89343	9.10858	8.34148	8.7827	8.30604	7.89468	10.625	11.3885	10.6779
ARHGAP11A	14.3934	21.5202	24.978	21.5444	17.6346	4.52815	7.05467	9.72188	10.9434	15.3393	17.3404	15.0171	16.4403	14.4435	14.7416
ARHGAP11B	1.3232	0.782556	1.17445	1.29276	1.29996	0.269164	0.407455	0.592894	0.903845	0.828116	1.43269	0.703504	0.595618	0.879173	0.968704
ARHGAP12	7.65359	8.4662	8.63886	8.01278	8.15659	7.37765	6.84271	6.60898	6.73862	6.63331	6.78118	6.63155	7.07053	7.47575	6.85258
ARHGAP15	0.117817	0	0	0	0.005193	0.074241	0	0	0	0.0977715	0.338006	0.068257	0.0739395	0.249428	0.292646
ARHGAP17	18.0205	16.1306	16.0798	15.7211	16.955	15.202	16.719	14.2303	14.315	14.6076	20.2927	24.4807	21.4106	22.7624	23.3637
ARHGAP18	4.84103	4.64992	6.8628	7.41698	8.66211	4.96865	3.3558	3.78441	2.95204	3.48	11.1279	13.7275	14.6526	11.8594	11.803
ARHGAP19	7.67587	9.81318	8.72539	8.65468	7.47775	1.3731	2.48417	3.11212	4.41954	6.52715	5.76907	4.86147	5.20537	5.2725	5.11118
ARHGAP19-SLIT1	0.0297135	0.06619	0.091674	0.249423	0.124491	0.029344	0.0240455	0.0519045	0.0072035	0.0254825	0.0094745	0	0.0011565	0.108818	0.097314
ARHGAP20	1.47732	0.0346065	0.0054945	0.068562	0.145802	0.199288	0.079202	0.0266305	0.0915065	0.0242905	0.007659	0.0065305	0.036176	0.102179	0.165939
ARHGAP21	23.0384	9.23297	10.4675	11.412	17.9881	13.415	16.9276	23.8902	18.4602	23.461	29.3318	25.2695	29.1169	25.2862	23.8203
ARHGAP22	0	1.51618	3.2304	3.28889	2.71414	1.45348	0.978618	0.969199	0.940573	1.52885	1.73887	1.10317	0.774951	0.402659	0.372789
ARHGAP23	15.6645	9.10887	7.8574	6.45213	4.26611	19.5546	22.1861	19.3651	12.2114	9.3603	15.2976	15.7959	29.6608	26.2937	27.5833
ARHGAP24	8.60084	0.3952	0.788324	0.778997	1.59627	2.04415	2.16769	1.53798	1.44846	0.884177	1.42915	2.14044	1.52312	1.63296	1.37351
ARHGAP25	0	0.590329	0.64903	0.846127	0.664362	0	0.212036	0.328271	0.421689	0.527988	1.06346	0.633961	0.998356	0.582301	0.650457
ARHGAP26	2.08344	3.44442	3.26696	4.44745	3.6636	1.10378	1.50424	1.23731	1.22723	1.04328	1.26087	1.15229	1.72141	1.73849	2.73138
ARHGAP26-AS1	0	0	0	0	0.0288935	0	0	0	0	0	0	0	0	0	0
ARHGAP26-IT1	0.0047215	0.052192	0.0885	0	0.0345085	0	0.105604	0	0	0.06599	0	0.0759545	0.044519	0.047174	0.0532065
ARHGAP27	0.397112	1.33651	1.6163	1.70835	3.00684	0.909967	1.0793	1.50335	1.68781	1.93743	2.9409	4.98253	5.83668	5.15511	5.65324
ARHGAP27P1-BPTFP1-KPNA2P3	3.50563	1.50462	1.39569	1.85543	1.95488	0.95805	0.716033	1.73687	1.88825	2.76902	2.13452	3.39908	1.71006	2.05677	2.49636
ARHGAP28	42.9606	3.484	9.74804	15.722	22.2085	7.36748	17.4255	34.5486	41.521	48.0647	44.6107	54.4463	32.9732	31.6333	32.3594
ARHGAP29	27.7848	4.79782	9.63723	18.1748	28.0787	3.49612	10.2858	25.5129	46.3826	58.5704	42.7304	52.7057	37.4124	26.461	28.5928
ARHGAP29-AS1	0.0955675	0	0.0389585	0.0890485	0.269952	0.177983	0.210424	0	0.426703	0.21696	0.245023	0.2873	0.248502	0.051186	0.524284
ARHGAP30	0.127093	0.191033	0.155057	0.235648	0.291201	0.230508	0.197906	0.3066	0.263699	0.413504	0.615757	0.406461	0.797212	0.719932	0.843063
ARHGAP31	7.23784	0.678393	1.07282	1.08262	0.98841	1.8334	2.07473	1.77557	1.08603	0.713125	1.20777	1.17596	2.30735	2.94292	2.77431
ARHGAP31-AS1	0.481901	0.460863	0.666773	0.659258	0.68013	0	0	0	0.277761	0.0934645	0.048826	0	0	0.0678075	0.609194
ARHGAP32	7.92605	4.88084	4.17277	5.09015	6.92168	4.24537	5.26094	6.76571	7.30455	8.43661	10.192	10.0996	8.48048	10.1606	9.8801
ARHGAP33	12.0792	11.6455	9.27528	7.37468	6.40009	2.83843	3.11578	3.4295	4.27376	3.81953	2.31468	2.96284	1.23371	3.57586	2.93151
ARHGAP35	22.251	11.9335	10.2879	11.9916	11.0229	19.6889	18.7812	18.2036	15.515	15.3663	12.6169	14.0308	14.5974	14.6001	14.7074
ARHGAP36	0	0.159066	0.264494	0.386823	0.264624	0.0689875	0.030503	0	0.0126115	0	0	0	0	0	0
ARHGAP39	4.34066	3.97906	3.85685	3.9686	3.59265	1.59196	1.98675	2.19392	2.95445	3.54518	2.32453	3.12992	1.96273	2.24722	2.235
ARHGAP4	1.09714	7.29583	8.29034	6.74676	4.28799	0.556931	0.845651	0.984362	2.49382	2.37249	2.84942	1.38542	1.09706	0.852683	0.847834
ARHGAP40	0	0.160636	0.362834	0.439121	0.298384	0	0.116709	0.333078	0.257481	0.257305	2.14182	2.58782	1.67769	1.30887	2.35038
ARHGAP42	6.89381	6.30249	7.30954	6.60911	5.34082	2.48497	3.16399	2.95839	3.3821	4.07138	3.5301	2.9454	2.92321	4.94243	5.0406
ARHGAP44	5.49849	8.9176	6.92453	6.18428	6.40189	4.17158	4.26876	3.99503	5.26851	5.44976	3.96996	5.60065	4.78753	3.6881	4.02739
ARHGAP45	2.6758	10.347	10.4986	12.0928	12.0596	2.58539	2.98994	3.19894	6.15067	4.87384	4.86323	5.86401	6.81432	4.62923	5.50313
ARHGAP5	17.2692	14.8521	10.4184	10.6136	14.0265	30.6544	31.9318	29.5693	24.1509	23.0222	22.0848	17.6744	29.4656	28.4879	23.7704
ARHGAP6	3.10262	0.608682	0.52186	0.562071	0.714461	2.78077	2.72974	2.15978	1.48467	0.815836	0.991984	0.93015	1.01471	1.23873	1.50641
ARHGAP8	0.293614	15.6519	15.6004	18.4211	24.0908	4.57405	9.33064	16.2064	26.0598	19.3558	24.4282	28.5902	26.4511	18.5573	23.462
ARHGAP9	0.14888	0.412614	0.857371	1.08142	0.339241	0.081116	0	0.38664	0.09362	0.104225	0.040901	0.108115	0	0.182546	0.030903
ARHGDIA	168.961	87.4662	95.5617	93.4602	101.659	58.3213	73.5866	95.6462	104.806	117.371	120.402	141.519	136.617	152.009	169.377
ARHGDIB	31.2155	1.40024	5.73096	17.1886	39.687	10.4159	15.2165	30.5746	55.8208	55.4222	78.5403	81.6744	109.204	93.0206	120.359
ARHGDIG	0	0.574558	0.586279	0.810596	0.19886	0	0	0	0	0	0.111362	0	0	0	0
ARHGEF1	17.301	9.35851	12.796	11.0773	12.3774	8.5053	8.5373	11.4373	12.8133	13.2019	14.0881	14.8621	10.8324	13.2394	14.3577
ARHGEF10	10.2583	26.691	24.0973	30.0434	26.5279	5.4218	6.10423	7.69174	12.53	12.1112	8.40203	9.56564	9.09185	9.41019	9.70577
ARHGEF10L	1.66439	1.76032	2.15137	2.18918	1.26007	2.91683	2.26409	2.44553	1.90492	1.13734	1.34971	0.880105	0.952211	1.41257	1.32865
ARHGEF11	8.64205	10.0517	8.3911	7.39482	7.16228	7.18813	7.4524	7.9011	7.07881	8.07848	6.84981	7.22624	5.51516	7.3304	7.37103
ARHGEF12	16.8254	11.2295	9.91944	9.98389	11.4285	18.4329	16.6619	15.4249	15.372	13.8354	13.5337	12.5224	14.1992	16.7841	15.9702
ARHGEF15	0	0.511876	0.256509	0.22011	0.0673885	0	0	0	0	0.0752955	0.0062125	0.048621	0	0	0
ARHGEF16	0.194795	12.0675	11.5583	10.0646	9.32188	1.30558	1.85197	3.92258	5.12127	4.41605	3.41165	4.27236	3.03414	2.23016	2.10157
ARHGEF17	14.0179	2.13414	3.06051	5.14059	6.53125	9.60171	11.0986	13.3964	12.4535	12.4112	10.4677	13.1399	10.5861	11.9991	14.3641
ARHGEF18	6.9112	13.4909	12.9631	13.7168	12.47	3.87326	4.69165	6.98213	8.3122	10.9017	10.9054	11.3872	10.5245	9.33506	11.9529
ARHGEF19	1.41453	0.661531	1.10192	1.39855	1.71339	1.03912	1.75829	2.83516	3.35403	5.04416	3.49842	3.78058	2.39634	1.47253	1.81649
ARHGEF2	17.1067	8.74457	8.18587	8.02616	9.22873	8.23721	7.52012	8.63757	9.5552	9.5249	8.0805	13.0097	9.25959	12.5847	12.5196
ARHGEF2-AS1	0	0	0	0	0	0	0	0	0	0	0	0	0	0	0
ARHGEF25	13.6851	3.67835	2.90419	3.41713	3.82491	7.81138	6.1179	4.11597	3.73508	2.3117	2.02959	1.42549	2.02852	2.82721	2.46804
ARHGEF26	4.44422	5.48135	3.72497	4.66619	5.20892	1.55127	3.07033	3.41087	5.04967	5.49926	2.69886	2.11986	1.34822	1.99416	2.62886
ARHGEF26-AS1	0.578767	0	0.173497	0.152153	0.231634	0	0.063744	0.0654065	0.393097	0.645356	0.179474	0.224812	0.0340205	0.0455845	0.0841335
ARHGEF28	0.308926	0.0387375	0.129931	0.192551	0.144532	0.128164	0.209535	0.222402	0.08172	0.251766	0.207657	0.120886	0.209716	0.383736	0.21083
ARHGEF3	3.40099	1.78071	1.953	2.15891	2.97363	5.35616	4.56381	3.89795	3.18969	3.49362	6.59325	5.21901	5.31631	7.38176	6.48012
ARHGEF3-AS1	0.0432285	0	0	0	0	0	0	0	0	0	0	0	0	0	0
ARHGEF33	0.125241	0.349573	0.15662	0.200342	0.263512	0.112176	0.032	0.017183	0.047738	0.060334	0.032284	0.142272	0	0.182881	0.0182215
ARHGEF35	0.564042	6.44863	6.25782	5.46326	6.17983	1.19483	2.1837	2.92486	4.21477	4.93444	5.77389	7.02381	8.17497	6.65326	7.29881
ARHGEF37	0.624993	0.316012	0.195982	0.119534	0.330695	0.11077	0.143054	0.506876	0.304833	0.735706	0.497114	0.333035	0.551473	0.58048	0.550865
ARHGEF38	0.301739	0.17279	0.39063	0.623506	0.431779	0.064078	0.186505	0.254917	0.38396	0.131975	0.348824	0.369917	0	0.197385	0.257882
ARHGEF38-IT1	0	0	0	0	0	0	0	0	0	0	0	0	0	0	0
ARHGEF39	2.98987	4.54309	5.14764	5.69768	4.38111	0.542223	1.52902	2.76957	3.65836	4.00157	3.47612	3.71957	3.18099	3.05624	3.53206
ARHGEF4	0.301217	2.40022	3.59111	4.90606	4.43431	1.33332	0.951991	1.12399	1.5672	1.40595	1.65263	1.8187	1.32265	0.577735	0.593186
ARHGEF40	36.814	5.37283	2.6585	2.037	4.20277	16.1104	14.936	10.3193	7.97547	5.11063	6.11446	5.62119	7.24362	12.9562	11.3804
ARHGEF5	1.22596	10.3999	9.47671	8.05555	9.75824	2.65603	3.78287	6.71958	7.95663	8.92707	10.1524	13.7162	12.9566	11.2449	13.3952
ARHGEF6	1.01578	0.438493	0.372735	0.542886	0.367164	0.964091	0.771566	0.633055	0.455452	0.119984	0.383549	0.108105	0.188431	0.642764	0.664315
ARHGEF7	20.9804	14.0637	15.4025	16.4979	15.7139	6.64124	9.12606	11.8897	11.7664	17.701	16.4637	18.8502	17.2898	18.5544	21.166
ARHGEF7-AS2	0.0872595	0	0	0	0	0	0	0	0	0	0	0	0	0	0
ARHGEF9	9.30658	3.23229	3.47848	3.7685	3.73589	8.10958	10.1866	8.4091	4.1285	2.51419	2.96046	2.5231	3.10039	3.79078	3.35995
ARHGEF9-IT1	0.122494	0	0	0.02357	0	0	0	0	0	0	0	0	0	0	0.091084
ARID1A	27.313	35.0026	27.6292	22.462	24.8935	74.6773	66.8572	49.1843	40.9909	29.9212	30.2397	30.459	33.8303	33.6027	27.7223
ARID1B	11.7473	13.3606	13.4641	12.9911	11.6086	14.1684	15.2367	14.3207	11.7336	10.2194	10.7169	11.5565	10.4208	10.686	10.5825
ARID2	6.52339	6.97383	6.70556	6.18911	5.1392	12.3341	11.2816	8.85735	7.10586	5.76664	5.57194	5.71957	7.10759	7.06988	5.73686
ARID3A	21.068	40.0081	35.9391	48.6671	67.7983	28.4042	32.8636	56.2371	73.5463	100.249	97.9389	138.121	97.7811	78.5596	82.5715
ARID3B	4.45992	34.8508	37.8742	37.2052	39.3316	9.99828	14.7723	22.4541	30.9605	39.531	35.7783	45.2825	31.6423	24.9939	26.8685
ARID3C	0.09652	0	0	0	0.017449	0	0	0	0	0.019277	0	0	0	0	0
ARID4A	6.51921	6.12026	4.4873	4.47474	5.57789	6.10316	5.18126	4.11748	4.80801	4.21186	3.38053	4.43017	4.93016	5.98568	5.24071
ARID4B	11.5124	9.87944	9.63709	8.79313	9.54402	18.4246	17.1699	14.1557	13.9363	10.654	9.59291	9.31224	11.3438	12.2173	9.73523
ARID5A	4.86542	2.44825	2.16439	2.23901	1.47081	0.738383	1.02597	0.739684	1.10354	0.954655	0.944927	1.03679	1.10263	1.5767	1.66914
ARID5B	9.94305	3.26037	1.70401	1.85258	2.65136	8.5464	11.7905	9.0347	5.07001	4.40317	7.3451	7.07266	7.02932	7.5429	6.3822
ARIH1	5.8542	12.3374	7.45206	7.46356	7.20956	34.886	26.0252	18.9988	13.917	7.95536	8.22329	6.9737	10.9042	11.0339	7.95522
ARIH2	19.0568	37.3173	37.2859	38.2245	30.2851	17.656	21.2837	20.5288	22.2079	24.0663	24.4899	22.8849	23.5083	23.7336	23.0416
ARIH2OS	0.412849	0.430813	0.480256	0.574005	0.313777	0.230815	0.232876	0.266861	0.43287	0.242911	0.29604	0.2066	0.162213	0.257597	0.155062
ARL1	23.3894	20.9422	18.1927	16.541	17.0637	29.3642	35.1187	30.7178	23.684	23.3808	25.0206	20.9942	26.9864	26.6706	26.8005
ARL10	10.8568	3.08705	2.45223	2.54678	4.30225	2.05277	2.78398	3.22457	3.99338	6.14275	3.57707	4.07726	3.03041	5.64364	5.17026
ARL11	0	0.567318	0.440893	0.532747	0.559675	0.0457225	0.0742115	0.284563	0.199143	0.73683	0.949042	0.887561	0.937485	0.899518	1.23136
ARL13A	0	0	0	0	0	0	0	0	0	0.049967	0.015894	0.0294795	0	0	0
ARL13B	4.2435	3.73552	3.14956	2.98673	4.64939	2.29133	2.82346	3.94087	5.66543	5.59516	4.81186	4.87039	5.75434	6.23563	5.65796
ARL14	0.119289	0	0.015705	0	0.0420235	0	0	0.031665	0.059453	0.0236515	0.089017	0.054494	0.032038	0.187175	0.164782
ARL14EP	9.07813	7.4696	7.26227	5.73879	6.1001	3.74981	4.06284	5.51443	5.38326	5.60833	6.25321	5.75628	5.56606	5.20127	5.98425
ARL14EPL	0	0	0	0	0	0	0	0	0	0	0	0	0	0	0
ARL15	7.42148	5.23802	5.79839	6.52988	7.4024	4.70265	5.38789	5.4243	6.33897	12.6986	17.5459	13.2623	14.5859	12.3233	14.145
ARL16	21.0031	16.4414	16.7482	15.202	14.4847	6.71377	9.65537	11.9278	12.7668	18.6795	16.2379	15.4847	15.503	18.0128	17.972
ARL17A	10.3308	10.1492	9.44375	9.97096	9.93154	1.25792	3.16767	4.93381	5.94634	5.91714	5.39142	6.47632	5.26121	6.2145	6.21097
ARL17B	10.3308	10.1492	9.44375	9.97096	9.93154	1.25792	3.16767	4.93381	5.94634	5.91714	5.39142	6.47632	5.26121	6.2145	6.21097
ARL2	25.5988	67.2237	62.7417	57.4587	55.6119	20.8047	27.485	26.3878	37.3083	38.861	30.7086	32.4847	24.4939	24.3077	23.6603
ARL2-SNX15	0	0.242362	0	0.0070815	0.086152	2.00811	0.126478	0	0	0	0	0.0508345	0	0	0
ARL2BP	14.8351	3.58102	4.43029	4.48351	5.62143	6.18119	6.65987	8.26916	8.45399	9.17634	10.0501	7.73118	6.42836	8.5255	10.59
ARL3	7.64486	4.92248	4.85465	5.48751	6.65879	4.47641	4.7622	6.33901	8.12602	9.80498	7.72155	7.42795	5.57404	5.87415	5.68503
ARL4A	8.68415	7.54229	9.54857	7.91531	11.4036	9.8669	7.46024	7.78744	14.0912	12.7772	12.0122	6.20781	4.61894	6.54395	4.80034
ARL4C	13.0861	11.3788	13.7372	22.8097	40.3879	65.0175	61.4678	72.447	86.9143	87.221	85.4	84.4147	69.1697	52.591	50.5845
ARL4D	4.48048	7.29732	6.43961	5.09801	6.6124	2.65062	3.81726	3.25779	4.32262	4.6325	4.96681	6.97135	5.78529	4.10395	4.80244
ARL5A	14.6509	17.2973	17.0476	15.0576	14.8317	9.22815	10.4052	10.7718	13.5164	12.0753	13.9335	12.0299	14.1744	15.3695	15.2435
ARL5B	18.505	11.1587	11.1138	10.7646	12.6238	6.8098	7.11231	9.63345	10.4854	15.9629	15.2297	14.4388	15.5037	15.2778	15.3357
ARL5C	0.055363	0.225673	0.239824	0.252763	0.130947	0	0	0.0291525	0.057023	0.0192765	0.0806235	0.07836	0.044696	0.023512	0.0295275
ARL6	3.05777	3.06472	2.36057	3.21292	3.57624	1.51949	1.54283	3.00862	3.33928	3.10299	2.8991	2.85992	2.88824	3.46876	3.14756
ARL6IP1	60.8827	90.0048	90.9509	101.544	101.562	37.5847	40.9924	62.344	87.1176	95.748	96.7995	99.4663	109.424	92.2433	108.994
ARL6IP4	53.8079	35.541	44.6836	36.9399	47.56	17.4963	24.7869	40.094	44.6404	55.675	48.819	53.3302	42.7586	28.4649	34.2764
ARL6IP5	34.3507	8.51394	7.1736	8.91007	13.5096	23.0442	22.3553	23.746	26.49	20.9588	26.6332	24.502	30.9415	29.4393	32.9987
ARL6IP6	6.07548	11.1735	12.2904	9.65214	10.6911	5.70434	5.33875	6.22415	9.61433	10.7056	9.46185	9.07814	8.6716	7.94172	8.21425
ARL8A	15.2948	36.3418	21.0268	15.44	12.9412	141.238	117.77	70.1721	49.3236	22.0124	25.525	15.4247	32.6736	31.2702	24.4638
ARL8B	20.7017	25.3057	23.8634	23.5016	27.0091	51.8904	43.9755	35.6083	33.1975	29.2864	35.678	34.1229	37.4938	34.3341	32.1723
ARL9	0.164559	0	0.0441565	0.0652805	0.0748625	0	0	0	0	0.085859	0	0	0	0.041164	0.062167
ARLNC1	0.0262315	0.087314	0.124579	0.0077235	0.122522	0.058504	0	0.0270365	0	0.014028	0.0712165	0.021596	0	0.044155	0.03977
ARMC1	11.1018	18.615	18.9644	17.0074	15.4033	4.72783	6.72135	8.49129	10.5651	13.7334	13.081	12.2547	10.9361	12.5817	13.2482
ARMC10	10.4588	7.50606	7.90329	9.82182	8.90438	4.88495	4.5113	7.18131	8.6185	8.06287	9.00923	10.06	8.11154	7.98431	8.47391
ARMC12	1.17649	0.139081	0.417824	0.283288	0.560256	0	0.185803	0.3133	0.375331	0.181362	0.31341	0.188527	0	0.195184	0.166124
ARMC2	1.45223	0.771453	0.629161	0.933909	0.814351	0.563569	0.340695	0.687167	0.774404	1.22183	0.850963	1.0036	0.621509	0.638799	0.719842
ARMC3	0.0238565	0.18673	0.237567	0.240923	0.391954	0.015547	0.0785735	0.315916	0.508525	0.82063	0.300878	0.273077	0.131257	0.238341	0.06131
ARMC4	0.111091	0.153148	0.112958	0.104323	0.197423	0.0210785	0	0.065261	0.0107235	0	0.0138475	0.018749	0	0	0.0077995
ARMC5	2.34998	2.31267	2.21268	1.95668	1.99148	0.873324	0.762966	1.43324	1.13858	1.02059	1.50283	1.40517	1.39777	1.36429	1.36902
ARMC6	7.76949	15.1715	17.4045	15.0952	11.326	3.18118	6.81646	7.81151	10.8246	9.68357	9.07347	8.43388	7.82181	6.85672	6.91142
ARMC7	2.7077	8.2582	8.65211	5.93459	7.63921	2.30118	1.92496	4.23545	3.96207	4.35999	4.01915	5.58336	6.23792	4.71825	5.437
ARMC8	7.67732	16.7282	19.0844	15.3436	14.0241	22.2563	25.5696	17.0947	14.8012	13.5545	15.9921	14.5674	16.9348	15.9822	13.713
ARMC9	9.65576	4.24607	4.60487	4.85372	5.27688	7.15346	7.23201	7.17891	7.16052	6.88395	7.09456	6.4514	5.33467	6.509	6.88365
ARMCX1	4.97058	5.68561	6.56201	6.96963	4.85214	3.05842	2.83523	2.67368	3.22346	3.01557	3.92229	4.21875	3.41896	4.42819	4.72263
ARMCX2	41.4709	19.96	17.4654	20.6847	22.3197	24.2567	26.2224	25.7082	26.4373	25.8515	21.02	20.9887	16.9778	18.2388	17.6483
ARMCX3	24.9811	7.67017	4.80918	7.78435	13.534	24.6828	26.3423	24.3736	22.0647	17.9552	21.2783	20.6787	22.7716	25.7501	27.1044
ARMCX4	4.89996	1.97588	3.27551	3.90412	3.55702	0.649871	1.09739	1.31511	1.93013	2.4035	2.13471	2.17189	2.75684	2.0368	4.25264
ARMCX5	4.05229	3.18186	3.63762	3.51573	2.15096	0.665253	1.88645	1.92193	2.60252	2.86387	4.21389	2.95042	1.98246	1.84093	2.6836
ARMCX5-GPRASP2	6.55954	3.64837	2.53603	4.33276	1.85476	1.17437	0.973494	1.85517	2.33791	2.52681	2.07249	2.1294	1.7445	2.39008	3.31041
ARMCX6	15.0607	4.53957	5.51939	6.0877	8.10657	4.6192	7.76071	10.757	11.9643	8.94812	10.3777	10.4027	10.6413	8.84175	11.4182
ARMH1	1.4012	0	0.0808945	0.149278	0.23951	0	0.567102	0.463273	0.636687	0.240116	0.248733	0.268807	0.132328	0.24977	0.07722
ARMH2	0	0.0526555	0	0	0.019837	0	0	0	0	0	0	0	0	0.0407685	0
ARMH3	7.10076	7.98133	7.56452	7.60731	6.68033	4.28225	4.94774	5.32231	5.19989	6.06285	5.48688	5.22923	5.23605	5.68084	5.81682
ARMH4	7.95257	2.07509	3.71541	2.80027	2.57077	3.61984	3.11439	1.76048	1.06445	1.16871	1.26276	0.632499	0.216174	1.74546	1.62296
ARMS2	0	0	0.040787	0	0	0	0	0	0	0	0	0	0	0	0
ARMT1	15.7641	99.2454	114.043	94.2361	66.7414	9.97386	13.6456	14.9132	22.7208	31.0507	23.088	20.2975	20.0363	17.4847	18.8669
ARNT	12.6546	13.0627	10.6548	11.4262	11.1173	29.1495	19.0795	15.5505	13.094	9.70073	9.94581	9.65491	12.2525	13.4846	12.4797
ARNT2	2.05008	0.558327	0.78583	0.577973	0.616166	2.19119	2.70011	2.05109	1.32999	0.662048	0.445317	0.167012	0.202902	1.12071	1.1356
ARNTL	3.59404	4.50638	2.59727	2.87252	2.90347	14.5089	13.6522	9.98625	5.23305	3.6204	4.29891	5.12695	11.0865	11.6629	10.2191
ARNTL2	0.374101	4.12045	3.31496	3.94059	1.96183	0.957608	0.701986	1.30175	1.88633	4.15103	3.25737	2.3116	4.57026	3.98854	4.25223
ARNTL2-AS1	0	0	0	0	0.0132725	0	0	0	0	0	0	0	0	0	0.0381285
ARPC1A	56.8969	83.1703	77.1233	77.3601	81.8327	57.8714	62.8522	66.7111	81.9393	100.338	100.689	110.402	90.1181	84.339	90.5131
ARPC1B	20.8576	92.2327	58.9036	48.3473	48.1992	74.9715	77.6001	51.0816	62.0547	44.8092	56.2895	62.9814	60.933	54.8322	56.5762
ARPC2	196.025	199.763	153.208	142.611	154.937	554.379	523.233	412.261	302.023	257.371	261.671	255.712	304.489	274.788	241.605
ARPC3	84.1405	93.1169	102.318	108.122	114.764	51.4267	67.2978	102.23	113.23	128.395	137.658	148.268	134.915	123.745	147.239
ARPC4	38.4509	44.8383	45.2352	43.9166	36.1493	43.9949	44.6467	43.9176	35.8716	33.218	36.1936	35.1004	36.5296	33.1468	35.2857
ARPC4-TTLL3	1.24155	2.10598	1.17047	1.15342	1.40977	3.64409	3.26043	6.57044	3.40005	1.2272	1.61204	1.67107	2.8816	4.78651	3.25611
ARPC5	22.5511	14.7624	15.7366	15.3632	17.3052	9.65496	12.0359	14.4107	15.2965	17.1176	19.5067	17.8282	18.5644	18.0034	21.2929
ARPC5L	19.4615	29.8087	30.7309	30.0052	30.507	16.421	19.6918	22.8637	29.4686	29.962	29.3881	30.9861	28.7523	29.8319	31.0814
ARPIN	5.87883	0.529355	0.574929	0.740577	1.25587	1.00699	1.08463	1.62941	1.92123	2.36401	2.75632	2.77573	2.9881	3.87238	4.50501
ARPIN-AP3S2	2.77798	0.069867	2.49106	0	1.57784	0	0.392156	2.18186	3.01851	1.5362	2.53581	1.71281	0.763099	2.24843	2.01181
ARPP19	31.5329	33.7586	39.2791	38.9301	32.7198	12.2308	18.0546	27.2731	26.8575	40.785	38.5659	34.2634	32.9974	35.8054	35.6641
ARPP21	0.186193	0	0	0	0	0.013699	0	0.00949	0.15959	0	0	0	0	0.125419	0.0186975
ARR3	0.483053	0.254627	0.238983	0.138238	0.301026	0.0618855	0.103045	0.091385	0.203901	0.620425	0.263097	0.258823	0.287565	0.346312	0.288841
ARRB1	7.42527	18.2809	25.8739	25.8854	22.7902	5.98501	5.74048	9.83134	9.55663	11.0258	24.4048	25.8505	31.1075	26.0365	28.2926
ARRB2	13.5769	21.7035	26.3526	29.7148	26.7362	8.02611	8.74779	9.28991	13.6059	15.9532	14.9937	14.0313	12.8191	11.3116	10.3944
ARRDC1	3.58158	4.46277	4.87655	6.43761	8.00012	2.17291	3.98881	5.79773	6.61576	7.1263	7.41592	9.60655	9.06447	7.71001	9.99294
ARRDC1-AS1	4.57014	6.60067	6.82136	7.05201	6.43083	3.28233	3.70484	6.21398	8.21262	8.39266	6.28018	5.67621	5.67131	5.90061	6.78585
ARRDC2	2.51553	5.72061	7.6111	5.00438	2.61328	0.125973	0.182287	0.14071	0.302517	0.433556	0.540308	0.317885	0.30704	0.248372	0.173532
ARRDC3	9.53024	12.9979	8.80932	9.35968	13.4096	28.2386	21.2654	19.1347	13.9024	21.6829	21.1199	23.332	14.219	16.2332	18.6085
ARRDC3-AS1	0.576561	0.157305	0.209409	0.505272	0.301202	0.20778	0.506158	0.43807	0.308514	0.939979	0.928929	0.468828	0.276881	0.614748	0.722631
ARRDC4	19.7583	3.05764	1.82766	2.31685	3.67638	7.33938	6.05426	7.61374	3.15495	3.06929	4.79252	2.91219	6.65542	22.5605	25.4285
ARRDC5	0	0	0	0	0	0	0	0	0	0	0	0	0	0.01674	0
ARSA	5.29975	2.24189	2.85264	3.90646	6.60818	3.66625	3.45275	5.29796	6.15619	6.92979	6.08918	6.49786	6.22336	4.85688	6.53619
ARSB	5.2905	2.13477	2.8928	3.04022	3.42986	2.86718	3.33015	4.11313	4.05064	5.30685	4.51997	3.62168	2.60486	4.92009	4.90098
ARSD	0.968797	0.86716	1.20611	1.49303	1.66552	0.73143	1.5109	2.75979	2.39518	3.54609	2.90965	2.54208	2.72803	2.57653	3.26214
ARSD-AS1	0	0	0	0	0.027343	0.0695305	0	0	0	0	0	0.0067765	0	0	0.030625
ARSF	0	0	0.060311	0.0214665	0.111435	0	0	0	0.073089	0.156479	0.119971	0.412172	0.258624	0.251196	0.239539
ARSG	1.05659	0.542911	0.585869	0.868035	1.29265	0.53852	0.877901	1.46719	1.34844	1.96652	2.17793	1.81118	1.24213	1.28903	1.35463
ARSH	0	0	0	0	0.0666225	0	0	0	0	0	0.014199	0.080423	0	0	0.064909
ARSI	2.0407	7.53124	4.36586	4.18776	7.34981	4.67777	4.90909	6.8442	10.6506	8.0285	6.51579	5.10735	4.29873	5.84636	4.58971
ARSJ	39.4572	0	0.0789145	0.0744215	0.150597	1.79971	2.76168	3.78021	2.47659	1.02184	2.18338	1.72477	1.1341	8.2372	7.81025
ARSK	4.83426	3.88882	3.81088	4.49433	7.30266	3.49148	3.79645	3.79072	5.42942	8.82071	7.12522	4.84435	3.78889	5.36205	5.72328
ARSL	1.59769	12.7477	17.8767	16.4595	10.6552	1.12838	1.23128	1.45079	2.45284	1.89468	1.59097	1.43099	0.493001	1.8172	1.61745
ART1	0	0	0.056392	0	0.016161	0	0	0.030897	0	0	0	0.041409	0	0.065031	0.0677245
ART3	0.0470465	0	0.0343155	0.057484	0.027727	0	0	0	0	0	0	0	0	0	0
ART4	0	0.031685	0.467282	1.28756	4.49304	0.664286	0.500378	1.01729	6.79629	3.12886	3.13259	2.27839	4.60147	3.77924	3.59533
ART5	1.30029	4.14278	3.3015	7.92486	13.5006	5.06175	7.72281	18.9607	51.7863	40.5957	35.0294	48.5006	37.3379	58.662	69.7118
ARTN	0.780431	1.0121	1.80421	1.57802	2.70687	0.154973	0.204912	0.504676	1.82294	1.03807	0.390997	0.383313	0.295684	0.440242	0.355565
ARV1	5.72513	3.82336	3.6339	4.65319	6.18708	2.58655	4.2417	6.285	5.77403	7.75134	7.53775	6.60156	4.59683	5.52971	6.18289
ARVCF	7.74329	3.21743	4.58955	4.9892	5.02632	2.54045	2.9224	5.22524	4.27671	5.20527	4.49485	5.00094	4.89792	5.43582	5.88342
ARX	0.056944	1.15218	0.478711	0.270942	0.362665	0.769966	0.613844	0.332136	0.140436	0.0185535	0.0418655	0	0.0953955	0	0
AS3MT	3.11997	2.42858	2.325	2.70974	2.82823	0.662302	0.493139	0.426631	2.39774	2.4311	2.34175	2.69462	2.59622	2.36329	2.28534
ASAH1	16.0015	16.2795	17.1119	17.4105	21.3888	12.6757	15.5067	21.938	26.5462	29.7275	29.5805	28.9995	19.4858	26.2367	27.6031
ASAH2	0.34404	0.36033	0.732606	0.514625	0.49721	0.192441	0.268163	0.447588	0.469255	0.520243	0.614513	0.389141	0.313188	0.325624	0.38229
ASAH2B	0.907058	1.22013	1.25301	1.35713	1.21747	0.47001	0.742224	0.934304	0.781446	1.23866	1.34679	0.899556	1.05271	1.09364	0.857484
ASAP1	19.8478	23.7149	18.2081	16.6124	19.5266	46.4381	44.3099	41.3871	32.1936	34.4273	46.6902	50.7313	53.7083	49.7676	44.5156
ASAP1-IT2	0.19956	0.334834	0.150117	0.266516	0.332383	0.078974	0.0914545	0.418585	0.320528	0.292397	0.462222	0.759316	0.271172	0.363429	0.386172
ASAP2	7.35303	2.11662	1.1113	1.15513	1.76753	3.55352	4.23875	4.09094	3.91021	4.29754	4.38379	4.10011	6.44525	8.27976	9.56887
ASAP3	14.5503	7.35494	6.30261	7.21325	8.12448	3.69362	4.56377	5.55789	4.8732	6.13533	7.0614	7.82076	7.96632	8.94762	12.4188
ASB1	15.0097	6.3636	6.567	6.25354	6.596	2.69458	3.55689	4.69894	4.24467	4.85838	4.80808	4.41245	4.30929	5.31366	5.43029
ASB10	0	0	0	0	0	0	0	0	0	0	0	0	0	0	0
ASB11	0	0	0	0	0	0	0	0	0	0	0	0	0	0	0
ASB12	0.271042	0	0	0.107355	0.077526	0	0.104406	0.142185	0.0363825	0	0.106236	0.0402075	0	0.049403	0.0937395
ASB13	5.65487	0.940728	1.19143	1.59471	1.52285	1.75651	2.09712	1.46441	1.17234	2.26699	2.28113	1.25476	0.732511	1.32898	1.38603
ASB14	0.580204	0.179179	0.211161	0.258754	0.32423	0.110833	0.160719	0.168733	0.24269	0.251397	0.135114	0.306521	0.259906	0.298482	0.37141
ASB15	0	0	0.0126175	0.023287	0.05383	0	0	0	0.059873	0.020395	0	0.0516835	0.0108645	0	0.009466
ASB15-AS1	0	0	0	0	0	0	0	0	0	0	0	0.049057	0	0	0
ASB16	0.83621	1.07137	0.771242	1.51453	1.68776	0.381319	0.984746	1.7752	1.67004	1.6662	1.04271	1.48535	0.720333	0.802675	0.992407
ASB16-AS1	3.25795	4.30715	5.4328	4.73938	5.46661	2.09688	4.28292	5.1701	4.36809	6.04387	4.15447	3.70739	2.99943	2.49748	3.7551
ASB17	0	0	0	0	0	0	0	0	0	0	0	0	0	0	0
ASB18	0	0.362628	0.518594	0.235514	0.225272	0	0.0805855	0.134693	0.0463435	0.12954	0.11628	0.0789725	0.266417	0.222658	0.120622
ASB2	0.034325	0.164644	0.178176	0.271422	0.46619	0.226532	0.166887	0.238063	0.09008	0.0728945	0.934643	2.32942	0.882615	0.568419	0.439485
ASB3	6.76509	6.69102	5.61903	7.14284	7.14249	3.29889	3.11036	4.8212	5.48506	8.36491	7.20059	7.89766	6.59655	6.17708	7.04073
ASB4	0.068141	0	0	0	0.0213655	0.0231575	0	0	0.065188	0.0299925	0.184977	0.0465675	0	0.0088415	0.016225
ASB5	0.25892	0	0	0	0.033164	0	0	0	0	0	0.0445185	0	0	0.075678	0.0290335
ASB6	6.13314	7.01227	7.47475	7.18455	7.41951	2.19077	3.61035	4.39774	5.66377	5.79862	5.83188	6.92396	5.97474	6.11451	6.17959
ASB7	3.29688	3.71497	3.17945	2.85588	3.33944	2.40207	2.4539	1.98148	2.86629	2.67387	3.48175	3.32175	3.48706	3.03702	3.429
ASB8	6.92488	4.63105	2.80635	3.51721	4.97226	12.2774	10.2974	8.8489	7.73112	5.3004	6.45536	5.54101	7.52905	7.29542	7.08928
ASB9	4.42712	1.09201	1.11681	0.932971	0.684385	0.256241	0.668287	0.802926	0.691591	1.99973	1.17165	1.12689	1.26566	0.928292	0.818743
ASCC1	9.563	11.3881	13.1786	13.3317	13.5775	2.67153	5.84813	7.11589	10.0623	11.8464	10.9214	10.7562	10.6987	10.5234	11.3609
ASCC2	17.6855	21.3025	19.9681	20.6546	21.1157	18.7876	20.2911	21.5604	23.4794	20.8412	20.2444	22.7464	16.0342	18.7724	18.0192
ASCC3	16.8742	21.664	19.2778	20.8303	18.0332	10.7056	11.981	15.8681	15.8772	18.6758	18.1504	15.9668	20.1178	21.8917	23.2505
ASCL1	0.12065	0.351278	0.368584	0.341493	0.433959	1.04784	0.606094	0.193165	0.155188	0.207693	0.325914	0.196918	0.122163	0.271693	0.261512
ASCL2	1.17634	0.601876	0.357422	0.445701	0.873072	0.515651	0.261622	0.188049	0.115808	0.12892	1.0239	0.494922	1.19181	0.439424	0.594588
ASCL3	0.04319	0	0.011139	0.10181	0.096005	0	0	0	0.055489	0	0.0846655	0	0.139909	0.135912	0.0568835
ASCL4	0	0	0.011574	0.014258	0.030689	0.0551505	0.348361	0.411172	0.0559875	0.68516	1.3002	0.139665	0.317948	0.122459	0.009453
ASCL5	0.03582	0	0.109814	0.0999215	0.392021	0.0366285	0	0.040489	0.229226	0.092097	0.035188	0.0109565	0	0.060087	0.019151
ASDURF	0.758171	0.471035	0.735638	0.93225	1.43388	0.264597	0.365084	0.30908	0.749344	0.598133	0.486702	0.20598	1.84987	0.607704	2.45862
ASF1A	14.9749	15.1862	12.2543	10.8857	10.344	20.5959	19.7706	15.3788	14.0861	10.8678	14.8773	14.5382	15.0258	13.9598	12.6923
ASF1B	15.5946	11.6522	9.48371	11.9145	10.9767	3.84385	5.71148	8.3838	11.5292	12.6925	10.5138	10.3411	6.49714	5.41877	8.25757
ASGR1	3.47586	1.31869	1.19041	1.54349	1.89717	1.36367	0.785463	1.13198	1.27687	1.3345	1.78305	1.91197	0.875477	1.69339	2.07159
ASGR2	0	0	0.014175	0	0.105197	0	0	0	0	0.021924	0.110434	0.064065	0	0	0.031925
ASH1L	7.38798	7.16574	6.7263	6.21319	5.85685	10.4063	9.9597	8.14763	6.29877	4.80626	4.92552	5.02346	7.21873	7.39742	6.51743
ASH1L-AS1	0.403218	2.89418	2.81594	1.69331	1.35564	0.762665	1.79604	0.583967	1.03569	0.922165	0.535151	0.576805	0.728155	0.639339	0.4154
ASH2L	13.5629	60.5583	76.8767	57.8519	39.6682	14.2113	17.1428	15.1715	18.4713	18.2459	20.5272	16.201	17.3396	14.5813	16.6491
ASIC1	4.75738	0.869121	0.58264	0.77287	1.32087	2.82872	3.10052	2.20022	1.77618	2.58741	3.06994	2.31175	1.23688	2.57891	2.35111
ASIC2	0	0.281717	0.274475	0.354403	0.193736	0.064225	0.156097	0.0390435	0.0984725	0	0.059348	0.018299	0.0685465	0.0869	0.075477
ASIC3	2.77729	3.22148	3.62264	2.58117	3.88769	0.737071	1.13706	1.96185	1.71443	0.90403	1.27793	1.80994	0.794571	2.03639	1.80715
ASIC4	0.107217	0.069028	0.0661495	0.0747355	0.0937305	0.112275	0.0493445	0.0719515	0.049385	0.0105575	0.024689	0.0820255	0.0203965	0	0
ASIC5	0	0	0	0	0	0	0	0.023412	0.0444285	0	0	0	0.0165065	0	0.105445
ASIP	29.0298	0.473913	0.11446	0.103896	0.268808	0.069071	0	0.291396	0.148032	0.052838	0.257072	0	0.12955	0.476087	0.343948
ASL	7.68172	12.5559	13.4468	14.5016	16.7441	3.20658	4.78642	7.59685	12.0639	11.8421	11.3147	14.3341	9.60831	8.12762	9.30126
ASMT	0	0	0.203068	0	0.133762	0	0	0	0	0	0	0	0	0	0
ASMTL	20.6244	12.8957	16.2492	19.7091	29.2338	8.39157	15.2795	23.014	31.9209	43.5106	35.4753	38.8769	17.7069	16.7626	19.3014
ASNS	17.7363	26.2953	24.0948	25.7756	24.4476	13.0761	16.7968	18.3398	34.4023	30.8106	28.7057	45.3782	12.0851	14.4888	16.9878
ASNSD1	14.928	19.8961	20.2501	18.8651	19.5958	7.92894	9.87926	13.0845	14.6253	17.9519	22.5953	20.664	18.2735	17.3605	17.7341
ASNSP1	0	0.371362	1.03191	1.03364	0.828473	0.103252	0.064069	0.0228645	0.304291	0.573894	0.649451	1.39165	0	0.314829	0.538199
ASPA	0	0.316702	0.209413	0.119259	0.0814925	0	0.0286985	0.0379255	0.018902	0.0189845	0	0.0280455	0.0084955	0	0.0182625
ASPDH	0.341842	0.25842	0.377053	0.149863	0.269297	0	0.174437	0.0473295	0.295945	0.59475	0.402145	0.429142	0.272295	0.419968	0.224763
ASPG	0	0.0855095	0.0924225	0.0906305	0.317764	0.0367615	0	0.069335	0.357992	0.334811	0.253457	0.155629	0	0.011708	0.006211
ASPH	58.3851	13.2043	13.1634	14.4913	18.4724	12.6576	16.687	24.5927	23.2465	29.528	25.9004	23.3956	22.7659	27.2516	28.881
ASPHD1	4.40353	3.06403	2.80963	2.36412	2.42802	3.28201	2.14668	2.86945	3.99048	2.43556	2.01196	0.933981	0.545374	1.80822	2.11204
ASPHD2	3.55224	1.72492	1.54413	1.71039	2.22516	0.362026	0.649559	1.8924	2.2282	1.99462	1.27236	1.39203	1.3485	1.56199	1.42555
ASPM	12.4935	11.4065	12.7594	12.0506	10.5245	2.29797	3.16255	5.05075	7.07914	8.51463	8.27374	7.87237	9.09996	9.13429	10.2155
ASPN	0.553414	0.408778	0.228421	0.149451	0.093699	1.3271	1.71289	0.844456	0.327677	0.374709	0.20328	0.055167	0.587878	0.426434	0.265462
ASPRV1	0.379856	0.0546245	0.0692925	0.180905	0.149459	0	0.089728	0.15983	0.124426	0.122513	0.027524	0.070368	0	0.189748	0.02709
ASPSCR1	6.77194	11.5659	12.8891	13.2552	12.9103	6.23415	7.67356	7.9713	11.1657	8.77047	8.30416	8.16931	6.47968	8.45053	8.97469
ASRGL1	4.4594	63.0798	58.419	38.0727	27.0913	7.21579	6.35958	5.94054	9.36256	10.286	6.57903	4.02079	3.8673	3.13762	3.39037
ASS1	13.9461	52.2113	48.3045	40.1847	23.9051	57.8659	54.8311	37.9789	39.4995	20.9822	21.2773	18.3626	11.836	12.6278	8.03219
ASTE1	1.88772	2.60384	3.17866	2.88994	3.05765	1.25897	1.56371	2.12166	2.24432	2.89245	2.74053	2.24195	3.22372	2.84517	2.87044
ASTL	0.025248	0	0.151226	0.075831	0.070036	0	0	0	0	0	0	0	0	0	0
ASTN1	0.046107	0.179248	0.202119	0.144758	0.19894	0.393877	0.404362	0.284137	0.097859	0.12932	0.28529	0.132523	0.0399935	0.392026	0.308472
ASTN2	2.39767	4.37769	4.81986	5.44728	7.32394	5.17754	6.26453	7.07052	8.44053	10.0852	9.00152	10.8819	5.35145	3.39752	2.75644
ASTN2-AS1	0.0131615	0.027113	0	0	0	0	0	0	0.0054255	0	0.012677	0.0079415	0	0	0
ASXL1	20.0159	7.72445	6.04472	6.08857	8.09282	11.8768	13.363	13.533	14.6875	11.5606	13.8435	13.5686	11.0324	13.5119	12.8467
ASXL2	3.56224	10.2144	10.3755	9.18109	6.64988	3.00201	3.61934	3.59404	3.85641	4.82081	4.36034	4.35242	3.97761	4.18315	3.94073
ASXL3	3.59071	0.495897	0.112016	0.221417	0.786988	2.19159	1.61428	1.1035	0.998568	0.825084	2.00084	1.61865	1.94715	2.20851	1.93848
ASZ1	0	0	0	0	0.016205	0	0	0	0	0	0	0	0	0	0.017043
ATAD1	10.0575	10.9524	9.7836	10.5569	9.60264	17.8514	14.2584	13.9482	11.8071	11.3374	11.2269	11.8856	11.7426	12.8139	14.1212
ATAD2	12.9656	7.22246	8.43687	8.71304	9.35499	4.12071	4.63028	6.55322	7.98032	8.06543	9.7231	8.34445	8.28507	8.53773	8.00082
ATAD2B	3.65541	2.89188	2.5502	2.49594	2.40963	4.72208	4.19263	4.08919	3.1974	2.65394	2.59849	2.48358	3.69805	3.55776	3.47582
ATAD3A	13.6269	42.6829	46.9162	40.0284	34.5603	11.0088	13.7421	15.0524	23.3161	26.8641	25.8943	22.1965	20.2966	17.3336	18.0054
ATAD3B	7.15495	44.9167	48.8911	40.269	33.8019	6.32706	8.69474	10.7372	18.0572	19.7757	18.9754	15.5746	14.8025	15.4381	14.2485
ATAD3C	0.234599	0.91269	0.928337	1.03349	1.02155	0.350048	0.217517	0.379763	0.584125	0.595334	0.649089	0.964206	0.917741	1.05638	0.863938
ATAD5	3.807	6.45688	6.90471	6.8591	5.22752	1.21357	2.09934	3.1488	3.58092	4.97219	5.32167	4.19686	4.39275	4.28933	4.3592
ATAT1	15.1158	8.00022	6.40798	7.87929	9.42776	6.06869	7.69667	10.343	10.7101	9.15793	9.26014	9.82744	9.60375	10.5678	10.2429
ATCAY	12.2761	10.6154	10.4359	10.6529	9.15253	0.755595	0.686666	0.78755	0.724047	0.903345	0.508632	0.0865195	0.021927	0.852742	1.14362
ATE1	3.76362	5.12775	4.76722	4.86518	4.14021	1.87678	3.2514	2.87332	3.86698	4.67986	4.20394	4.3486	4.04309	3.68805	4.51273
ATE1-AS1	0.0709065	0	0.0042845	0.0103145	0.0403085	0.060489	0	0	0	0.01621	0.007524	0.005943	0	0.127934	0.009789
ATF1	5.07031	6.23722	7.12163	6.77647	6.21677	2.09173	2.634	3.97806	5.14363	3.53827	4.35968	3.88142	5.55565	5.38864	4.99916
ATF2	22.02	18.2232	12.0832	12.2988	13.2439	27.1434	23.5737	22.0845	18.013	12.4206	12.4266	12.6891	15.8523	17.2485	14.5999
ATF3	8.82896	9.27815	6.65344	10.0576	18.1599	17.1332	12.0367	17.295	13.3284	14.7094	23.5573	55.3459	37.0311	27.3358	31.629
ATF4	151.439	184.84	145.015	140.756	144.034	107.03	103.959	111.409	142.639	146.438	139.349	188.373	118.895	137.933	142.031
ATF5	6.17534	8.00527	6.6626	6.98699	4.89698	17.7826	20.2548	16.3683	11.3875	7.43321	9.07089	10.6085	11.9788	9.42933	8.21485
ATF6	5.83348	5.15303	5.1081	4.95815	4.85134	3.8162	4.31511	5.94409	4.48391	6.0555	5.95069	5.92497	6.12587	6.05197	7.01012
ATF6B	20.3133	15.4848	15.4463	17.2211	18.6555	11.3447	14.1503	18.669	17.5161	18.7205	19.9384	19.6443	17.2821	20.7212	21.4728
ATF7	7.02354	5.05569	3.91399	3.41105	4.56951	16.3303	14.2568	18.1606	10.0072	5.92525	6.68095	6.09208	7.87694	8.11071	7.841
ATF7-NPFF	0.854514	0.465896	0.331379	0.209447	0.656065	0.148822	0.699068	1.78958	0.66037	0.509914	0.452927	0.85502	0.42672	0.901242	1.02163
ATF7IP	13.6704	22.0438	24.9036	26.9948	26.9913	7.42145	10.638	15.9913	17.8629	15.7582	17.5907	16.5114	13.0733	11.9684	14.2364
ATF7IP2	8.156	6.76222	4.54909	7.1892	13.2089	4.327	2.98248	5.99402	12.8932	15.1566	16.986	30.5479	9.73458	9.23791	8.44344
ATG10	3.11217	6.22751	5.88902	5.48747	4.39357	1.37124	3.52903	3.24732	4.22688	4.71335	4.58557	3.7429	3.95577	2.86913	3.29539
ATG101	13.9077	22.7086	20.0644	21.5916	21.4749	14.5348	11.8907	15.5355	15.4533	17.6963	17.1462	21.4121	21.0576	18.1581	19.1201
ATG12	15.2802	12.8548	15.3016	16.3316	17.242	7.9441	11.0953	12.1834	14.1884	21.1444	17.9205	16.7622	13.1367	20.001	18.61
ATG13	6.13743	15.3572	16.6523	14.7646	10.9033	6.53662	7.15105	10.139	9.09007	10.302	11.5174	11.4589	11.2313	10.4532	11.0153
ATG14	2.91129	6.79615	7.1326	6.91573	5.45835	1.6258	2.44811	3.4548	3.03784	4.16804	4.84712	4.14634	4.30984	4.18594	4.28911
ATG16L1	4.76045	10.7387	10.741	9.24827	9.32228	7.31497	7.09368	7.28422	8.20731	8.29431	8.69712	9.36507	9.60341	9.21073	9.19461
ATG16L2	8.04286	6.19973	5.13643	5.66129	6.18242	3.0404	2.75683	2.6584	3.85674	2.84694	3.88076	5.22529	5.11837	7.15819	8.73064
ATG2A	3.81072	4.85436	4.99251	5.95122	5.39979	2.88123	2.75732	3.64151	4.73119	3.35701	4.84875	7.00012	4.54691	5.00728	4.61211
ATG2B	4.95782	3.90508	3.37437	3.93796	4.95312	3.66033	3.54353	4.32209	5.17795	4.2095	4.75448	4.81874	4.95657	5.10599	5.45175
ATG3	18.1753	117.274	118.642	93.4865	94.8133	60.4771	43.7502	40.0791	41.6527	37.9388	35.1161	27.6426	35.0657	33.7809	26.721
ATG4A	3.89856	8.25392	8.66905	8.34548	9.70488	11.8857	11.0052	11.426	10.1224	11.1638	10.8946	10.2673	13.6306	11.8655	11.2759
ATG4B	26.2004	28.7363	31.1109	34.0767	35.2236	10.5023	15.6242	18.8924	22.6487	24.565	18.7593	22.6811	17.4746	21.2211	23.7426
ATG4C	4.50587	5.09119	4.83023	4.5154	4.98111	3.02752	2.89265	3.44505	4.28304	4.50401	4.02831	3.96961	4.44497	4.25021	4.69311
ATG4D	4.27291	11.8333	11.5266	9.62549	7.88266	3.17201	3.37488	4.84578	5.32925	4.46456	4.46277	4.68541	3.40002	4.24361	4.7885
ATG5	6.72314	17.6375	15.8865	15.1139	14.9148	12.7741	11.3917	11.4981	11.6606	12.4269	12.5131	10.8749	12.5387	11.7889	11.6567
ATG7	6.27949	2.68964	2.88257	3.46003	3.36093	2.49154	2.70214	2.76876	3.66812	3.73931	4.07602	3.90294	4.73497	3.21843	4.40655
ATG9A	14.1148	10.2048	8.55217	8.31032	9.18979	11.2665	11.5661	10.543	9.82406	7.1763	7.52755	8.50584	8.72776	8.06125	8.50825
ATG9B	0.768536	25.61	11.2038	5.74505	12.4203	2.8059	3.2228	2.48653	1.98913	3.37446	5.17095	4.95752	5.6555	6.36498	4.58734
ATIC	25.1102	85.3293	88.4859	83.6032	77.0181	20.4165	32.1166	39.7058	56.3891	65.3155	64.269	61.0716	59.8526	51.1695	57.2445
ATL1	3.73859	0.517197	0.830041	1.29259	0.977791	2.05553	1.62544	1.66342	1.21292	1.1306	1.17466	0.995077	1.17302	1.33238	1.53012
ATL2	19.236	32.9302	27.2173	24.6547	20.237	23.3228	19.9623	17.0237	17.751	16.7941	14.0945	15.9576	19.6331	17.0905	16.9132
ATL3	6.24282	3.79306	4.06117	3.64555	4.15896	4.58054	4.74703	4.42177	3.73661	3.45276	3.87689	3.42684	4.47704	4.6975	5.45151
ATM	9.03004	10.0554	6.36839	7.97196	8.85541	3.57344	5.25169	6.64229	7.72162	7.13299	6.11616	6.11854	8.57002	9.30232	8.1021
ATMIN	15.4179	15.9099	16.7162	18.2415	19.422	6.42821	10.2243	13.9037	16.057	19.2853	23.4626	23.6793	26.8504	23.4648	24.7902
ATN1	46.0358	27.7386	25.9318	23.1837	29.775	57.6824	54.8911	48.8573	46.9217	39.99	45.0209	55.3439	42.1541	45.0675	40.3822
ATOH1	0	0.910828	1.31441	1.80258	1.38888	0	0.02214	0	0.061582	0.046312	0.032933	0	0	0	0
ATOH7	0.106164	0.034038	0.048119	0.087726	0.0110695	0.0160685	0	0.0757005	0.0243785	0.0235195	0.0379755	0.022389	0	0	0
ATOH8	2.70778	1.06079	0.373597	0.269056	0.303325	3.38434	3.34761	1.95416	2.51856	0.582736	0.619322	0.189786	0.984955	1.60457	1.38858
ATOX1	37.9172	30.954	36.7451	39.8582	52.9738	29.6889	28.4372	49.7781	62.3936	51.3421	61.7358	73.8298	40.7973	43.3239	52.0948
ATP10A	0	0.296442	0.377184	0.280956	0.165434	0.159587	0.0869405	0.150914	0.0640085	0.077289	0.0693165	0.025677	0.000763	0.0133045	0.009118
ATP10B	0	0	0.0478745	0.034871	0.115456	0.150177	0.073519	0.029886	0.043815	0.0769615	0.577792	0.187711	0.398699	0.114321	0.101279
ATP10D	3.41222	1.49893	1.10286	2.003	4.55711	5.72748	3.75518	6.11253	5.7039	6.1009	10.7731	14.2172	23.9236	22.0023	21.6161
ATP11A	5.42688	23.8165	24.9197	22.1578	21.4477	8.82807	9.91477	14.3302	16.1805	20.9492	20.997	23.4493	23.4696	20.3528	21.6875
ATP11A-AS1	0	0.142064	0.137915	0.173671	0.221149	0	0	0	0.157112	0.0480265	0.104385	0.133968	0.185863	0.0655005	0.120404
ATP11AUN	0	0	0.0498255	0	0	0	0	0	0	0	0	0	0	0	0
ATP11B	23.1043	6.5197	5.26289	7.42878	12.1967	24.8357	15.1849	16.607	19.5688	20.7388	15.8991	16.7813	18.7749	22.6602	20.9418
ATP11C	7.22969	22.2556	21.2299	20.5155	17.0922	10.7219	13.242	13.7693	15.1725	16.1401	11.5189	11.5267	12.6712	12.7596	13.6425
ATP12A	0	4.52956	1.60088	0.795176	1.64996	0.160728	0.458118	0.224797	0.218112	0.792695	1.2807	0.236556	0.285986	0.221946	0.209629
ATP13A1	13.1589	26.8755	30.1216	25.614	23.93	13.039	12.995	13.8496	15.9475	14.7133	13.8756	14.0281	11.7246	12.0063	12.5378
ATP13A2	9.93659	13.98	14.0843	12.8214	11.8611	4.3822	5.02984	6.63912	5.67282	6.85572	5.84301	8.00947	7.56526	7.40496	8.46041
ATP13A3	10.6844	20.2616	21.0019	22.0977	18.9481	22.6901	20.6554	22.7333	20.0795	26.2837	33.2359	27.6097	39.3596	35.2603	37.6479
ATP13A4	0.0050975	0	0.01909	0	0.023183	0	0.014219	0.025295	0.027625	0.0147325	0.18675	0.0769675	0.0361935	0.0289235	0
ATP13A5	0.042597	0	0	0.011109	0	0	0	0	0	0	0	0.0063335	0	0.012476	0
ATP1A1	61.3539	114.179	112.902	126.507	135.241	75.9828	98.9246	133.695	150.953	162.092	147.953	151.309	133.703	119.982	125.283
ATP1A1-AS1	1.14223	1.20246	0.790998	0.634216	0.844877	0.380589	0.559643	0.999501	1.45706	1.0737	1.17839	1.23276	0.680376	0.907765	0.938184
ATP1A2	3.88638	0.143991	0.175652	0.157181	0.0842505	0.374167	0.844592	0.554627	0.257058	0.036154	0.078445	0	0	0.024733	0
ATP1A3	0.471883	26.3495	31.4639	32.0597	22.1775	0.92527	1.12733	0.900597	2.14073	1.73188	0.61064	0.16246	0.0458275	0.095746	0.0432795
ATP1A4	0	0.312171	0.679785	1.0371	1.18476	0.807766	0.029657	0.195182	0.262076	0.0562525	1.46489	2.78729	2.46399	1.26363	1.31676
ATP1B1	4.71691	24.9011	24.8292	24.0637	35.2197	61.4838	63.0685	55.939	67.2965	52.6963	61.815	52.5418	41.5448	44.7116	40.7386
ATP1B2	5.2559	0.899984	1.17503	1.83876	2.79088	1.71303	1.70517	1.36883	0.471745	0.259058	0.332925	0.1112	0.203752	0.408013	0.394126
ATP1B3	53.7131	113.397	122.962	133.757	153.448	42.1898	54.3748	73.3493	114.335	104.914	111.158	143.598	115.524	95.5671	113.052
ATP1B4	0	0	0	0	0	0	0	0	0.0096905	0	0	0	0	0	0
ATP23	1.89005	1.66189	1.6516	1.42563	1.38631	0.24112	0.306947	0.369038	0.495344	0.649512	0.412013	0.273423	0.28467	0.61351	0.543664
ATP2A1	2.4417	1.70572	2.32768	3.08048	2.6935	0.623438	1.41328	1.78546	1.64286	1.36492	1.21227	1.16303	1.58208	0.911973	1.4414
ATP2A1-AS1	3.29759	0.828299	2.68097	3.08053	2.48399	1.36338	2.11223	1.90075	3.14302	3.24384	2.43922	2.32503	1.83938	1.27865	1.46577
ATP2A2	43.3961	53.5627	46.8528	46.519	42.1021	61.8265	56.4189	47.5419	51.3138	42.3043	41.5996	41.9323	42.6924	48.2502	39.6101
ATP2A3	3.00129	12.3356	14.2727	12.2437	8.6642	0.46266	0.956716	0.458819	1.20665	4.5138	2.58463	2.49576	1.00401	0.469021	0.46378
ATP2B1	47.8119	21.2673	24.9083	39.4774	65.8721	62.329	74.1051	82.5342	119.754	144.81	88.9358	105.374	64.6642	53.1262	48.9844
ATP2B1-AS1	1.55527	0.0819335	0.562095	1.14607	1.75792	0.212185	0.74332	1.53401	3.12785	3.74514	2.05682	2.4469	0.728429	0.76224	1.1018
ATP2B2	0	0.0117545	0.003299	0	0.0151315	0.0165705	0.0265995	0.0132875	0	0.0219585	0	0	0.009686	0.012545	0
ATP2B3	0.042923	0.138264	0.112022	0.093134	0.186434	0.357057	0.195293	0.067066	0.025549	0.014414	0.101642	0.184835	0.231185	0.141021	0.19769
ATP2B4	30.3082	11.8122	10.2529	15.2179	33.454	18.346	14.6879	24.7839	31.1176	20.2764	31.1617	45.5522	42.0089	41.5601	48.3143
ATP2C1	17.727	31.9319	24.6063	26.0111	29.367	34.2537	28.1058	30.7386	34.6983	26.4707	25.4755	25.4411	30.7859	30.227	27.8487
ATP2C2	0.129189	2.87787	2.29522	2.39489	3.70534	1.94562	1.2012	2.56526	2.22962	2.86668	4.02484	4.40087	4.00477	3.49508	3.32714
ATP2C2-AS1	0.51925	0.131851	0.233203	0.232401	0.526164	0.0674875	0.350645	0.24929	0.575809	0.395325	0.359735	0.712224	0.696855	0.669921	0.643617
ATP4A	0	0.0356635	0.139647	0.128219	0.116354	0	0	0.0121615	0	0.013602	0	0.0223705	0	0	0
ATP4B	0	0	0	0	0.0088035	0	0	0	0	0	0.018553	0	0.0261905	0	0
ATP5F1A	128.944	172.113	208.037	214.586	197.594	46.6596	72.0224	62.9204	107.199	149.825	127.571	131.838	72.575	101.032	93.0513
ATP5F1B	148.708	343.403	332.032	320.943	241.735	302.431	287.181	235.429	228.783	184.957	197.341	175.28	192.674	180.143	187.449
ATP5F1C	82.5308	119.304	123.883	135.454	120.9	40.9999	52.0722	70.1031	91.6967	116.988	117.418	119.461	101.375	91.4199	104.027
ATP5F1D	36.2327	61.2271	65.2114	61.2268	49.7718	16.4547	20.9631	25.6913	38.4618	38.1999	37.6589	39.9992	25.2314	23.3695	26.9229
ATP5F1E	30.4552	13.4723	14.9155	18.5213	23.4014	10.3713	14.9278	20.8232	27.3683	30.6905	28.7044	30.8935	23.6897	22.8868	25.979
ATP5IF1	50.0643	48.6859	59.5999	56.1819	54.1401	22.3474	31.5487	46.3425	47.7036	75.3363	68.3481	62.6608	51.5567	45.1705	59.4887
ATP5MC1	29.3232	82.7218	62.0215	65.4973	50.8941	34.8505	41.3432	38.3365	51.7069	48.5097	49.934	42.8282	42.7345	41.6903	47.3731
ATP5MC2	76.1869	70.8888	66.867	66.6965	63.5812	72.7401	68.2898	62.8926	69.046	63.7225	59.5197	53.5067	53.6443	57.4548	57.6111
ATP5MC3	43.7743	82.4876	71.6963	67.3659	50.0555	236.461	143.132	96.0473	79.1201	46.2525	49.5466	46.4298	59.171	54.9614	47.0197
ATP5MD	87.2254	169.496	174.499	183.22	175.294	48.4161	70.1492	91.8837	106.416	144.737	135.891	138.32	97.6959	92.8222	104.032
ATP5ME	90.2471	168.106	184.819	185.178	160.531	49.8279	64.9074	85.3239	112.902	125.093	121.022	121.362	83.7194	75.9839	94.4897
ATP5MF	123.011	262.458	266.961	269.796	250.988	59.2146	87.5751	118.361	153.985	195.211	168.859	182.114	122.487	123.084	142.01
ATP5MF-PTCD1	0.24441	0.274097	0.383192	0.540312	0.918237	0.456118	0	0.116508	0.201606	0.0581335	0.268123	0.225905	0.0282355	0	0.272662
ATP5MG	63.7227	81.2589	87.9284	85.5252	81.7868	36.2224	44.8835	61.284	71.0676	69.7473	72.6516	74.6587	68.5578	63.3773	71.9569
ATP5MGL	0.090126	0.1871	0.111441	0.0380025	0	0.0972435	0	0.0023115	0.102689	0.047695	0	0.144787	0.004358	0.0781125	0.201842
ATP5MPL	57.4322	47.178	47.7744	48.916	46.0241	16.6098	17.2134	25.5372	34.5778	44.5817	41.7186	40.7867	33.7049	34.5714	36.9976
ATP5PB	38.8777	70.5109	71.0098	75.4969	66.7528	22.2605	27.4691	36.6347	42.6144	54.3225	53.6262	58.7709	44.9	41.5434	51.2968
ATP5PD	84.6922	174.454	180.753	176.4	163.968	41.9154	59.1728	71.2124	94.824	100.734	96.9626	102.789	91.6057	85.1755	106.934
ATP5PF	52.9679	129.252	142.737	130.256	110.997	28.7596	38.9422	51.9295	68.7057	76.9821	75.0692	71.1479	55.4284	58.1901	59.334
ATP5PO	108.18	151.153	163.513	165.11	152.131	39.418	55.493	80.2491	109.109	116.853	110.068	114.778	94.4125	89.0325	104.293
ATP6AP1	22.6925	37.9729	29.4892	42.6696	42.2043	34.0612	39.3552	48.6736	53.9202	65.1935	77.1121	81.8145	77.1741	87.1651	83.761
ATP6AP1L	0.613481	0.223671	0.62522	1.01638	1.07898	0.61772	0.810213	0.966916	0.986214	1.44834	1.23639	1.42073	1.37496	1.09273	1.08989
ATP6AP2	33.8839	29.6199	29.2424	31.0324	34.8378	28.5674	29.2378	31.8791	32.9729	32.3145	34.7357	33.8824	32.7922	38.584	41.4566
ATP6V0A1	11.2002	21.3548	13.5845	11.8398	15.7724	21.8803	24.7754	25.4342	18.2573	14.5247	17.4255	17.5365	19.4384	20.5907	18.2883
ATP6V0A2	3.97445	4.5808	4.8302	5.26039	4.37529	2.17339	2.58534	2.8456	2.80455	3.72996	3.06707	2.76394	2.25027	3.21474	3.08881
ATP6V0A4	0	3.72641	3.52319	3.23225	2.24041	0.302829	0.708048	0.77353	1.19609	0.841178	0.972193	0.96788	2.52248	1.32727	1.51829
ATP6V0B	22.1295	52.1268	45.9583	49.2533	44.3979	54.6683	48.7092	43.0102	53.9308	32.7974	38.2511	35.7353	37.1882	30.1223	33.2356
ATP6V0C	82.9215	148.302	143.67	160.37	171.077	62.4311	73.1961	110.02	144.59	152.143	163.994	183.765	128.91	121.21	122.941
ATP6V0D1	41.3635	31.1951	34.1706	35.811	47.2615	38.0502	38.2817	45.0455	48.0238	44.2449	49.5676	60.5925	44.8453	43.5807	51.4408
ATP6V0D2	0.0063785	0.120442	0.142845	0.459971	0.737695	0.058789	0.21937	0.313304	0	0.421923	0.057409	0.0652335	0	0.0253845	0
ATP6V0E1	28.9694	70.8143	75.0199	81.2093	86.443	30.799	35.068	50.0046	57.8229	69.7938	75.2546	79.0725	62.5093	61.6728	64.3012
ATP6V0E2	3.17658	8.79557	6.72591	8.05404	10.8303	3.32782	5.25838	8.71774	10.5479	12.3827	11.9205	11.4441	8.21679	5.61987	7.89055
ATP6V0E2-AS1	0.449263	0.324982	0.195832	0.349681	0.322161	0.065336	0.074772	0.114427	0.228678	0.254291	0.153405	0.216672	0.186235	0.07509	0.119996
ATP6V1A	14.6342	35.5611	35.1561	41.1947	41.972	18.1014	19.343	29.3631	33.1216	38.7618	39.6732	40.6787	39.1415	36.7161	40.311
ATP6V1B1	0.921378	1.52649	0.442351	0.201654	0.579575	0.106913	0.351345	0.328101	0.099774	0.136574	0.072311	0.168718	0	0.20134	0.227909
ATP6V1B1-AS1	0.351565	0.19289	0.111309	0.103869	0.13956	0	0	0.069941	0.319366	0.114348	0.0468005	0.0616255	0	0	0.0850005
ATP6V1B2	17.6959	18.4529	19.5776	22.7884	23.6696	18.6264	19.8719	20.342	24.9028	28.0794	28.8965	28.6205	30.2451	28.7021	28.3374
ATP6V1C1	5.76969	11.2473	10.401	12.0303	14.319	7.73533	8.03496	10.6176	12.3512	12.0712	13.3819	13.562	12.8913	13.4371	14.3334
ATP6V1C2	0.78942	8.34448	5.80696	5.42367	7.62695	4.00624	2.33618	2.16168	2.36235	2.00278	8.04472	9.09845	8.97861	6.62421	6.55587
ATP6V1D	29.222	30.5391	34.6967	36.1679	39.2195	28.319	26.6878	29.9023	36.0882	32.7285	35.948	36.559	40.4115	37.2365	37.5776
ATP6V1E1	33.47	59.4374	57.2145	67.4955	67.326	76.997	69.6498	75.2598	77.5166	67.0419	89.9215	94.5521	85.7562	73.5709	89.0215
ATP6V1E2	3.16965	1.5275	2.65102	2.00714	1.3709	1.00339	0.378451	1.21974	2.05783	0.860867	1.924	1.53004	0.743908	1.81021	1.18165
ATP6V1F	51.4609	71.0692	69.4088	68.4412	71.5688	77.2531	72.2415	65.2003	78.5833	60.861	65.0873	62.7775	54.9077	53.4344	54.8131
ATP6V1FNB	0.391724	0.646263	0.385184	0.426223	0.663343	0.14633	0.141217	0.345923	0.730861	0.359007	0.323999	0.354143	0.173673	0.646433	0.736303
ATP6V1G1	39.8012	61.6837	70.9919	67.8856	62.9339	64.138	62.3554	54.9629	55.9373	56.1711	56.9461	50.137	47.0667	48.6238	47.2963
ATP6V1G2	1.36356	0.77453	0.608984	0.843058	0.628762	0.523285	0.33209	1.31319	0.666991	0.535779	0.350796	0.347956	0.312357	0.222169	0.560489
ATP6V1G2-DDX39B	2.0944	4.93325	1.9844	2.25908	0.840529	0.686755	0.336052	1.36692	0.842856	2.69149	1.59795	4.40969	2.006	2.13539	2.35659
ATP6V1G3	0.0478065	0	0	0	0	0	0.0752645	0	0	0	0	0	0	0	0
ATP6V1H	12.0607	18.6752	17.2351	17.572	17.983	37.6752	35.6844	30.2992	31.0605	23.2526	25.3592	24.3583	24.3485	20.9525	20.7717
ATP7A	5.20553	0.939667	0.484694	0.613026	1.09455	3.86995	2.98223	3.21289	2.15442	1.75789	1.95346	1.13601	1.80569	2.27428	2.04025
ATP7B	4.08155	3.36843	4.20022	7.24188	13.6034	7.09462	7.10981	10.8567	17.055	11.7647	14.6453	15.7517	17.7966	14.2781	17.9996
ATP8A1	0.675048	0.494576	0.591924	0.6311	0.961398	0.59795	0.306718	0.352301	0.704771	0.454313	0.414767	0.130773	0.316333	0.606141	0.504893
ATP8A2	0.034864	1.18267	1.96658	1.83038	2.03053	0.027484	0.117503	0.102049	0.179864	0.205592	0.148935	0.093135	0.039272	0.0404825	0.0400345
ATP8B1	0.194096	1.34866	1.77679	1.44696	1.57966	1.01649	1.29533	1.52069	1.7987	1.66573	1.99625	2.34894	3.84721	3.15116	3.49475
ATP8B2	16.067	26.0831	21.051	18.751	15.5669	45.6749	41.5938	25.9041	20.4726	16.0646	13.058	11.0988	15.5038	16.6543	13.8788
ATP8B3	1.12132	1.00286	1.25522	2.00799	2.33428	0.460703	0.0422075	0.160873	0.200382	0.039044	0.115574	0.020767	0.0315195	0.086595	0.129365
ATP8B4	0.321677	0.042367	0.073303	0.08838	0.202616	0.0229315	0.256557	0.009942	0.152132	0.487625	0.334743	0.714799	0.118267	0.12075	0.111949
ATP8B5P	0.142251	0.118387	0.168823	0.0988295	0.0727845	1.93821	1.82005	1.0504	0.45268	0.215469	0.214749	0.0629865	0.231356	0.110449	0
ATP9A	3.93594	1.18104	0.987814	1.04537	1.12768	1.50186	1.61561	1.8697	1.74847	1.92524	2.0927	2.06576	1.33411	2.0571	2.68606
ATP9B	4.85891	7.01042	7.13669	6.24499	5.05555	7.4016	8.73143	7.1501	6.09887	5.59382	5.31504	3.46388	4.51645	3.12105	3.04167
ATPAF1	9.34778	19.6904	19.6079	19.1342	19.5286	7.28436	9.51404	11.4103	12.188	14.9136	12.7456	12.6336	11.8181	11.5683	11.7321
ATPAF2	9.22746	9.6245	10.242	9.02629	8.88196	6.6798	6.35927	7.53715	7.13474	8.77536	8.94247	8.18593	6.25673	7.45325	7.71432
ATPSCKMT	5.57056	5.07666	4.81852	4.57357	6.13586	2.52311	2.97673	3.9799	5.25297	5.63215	3.53369	4.29108	3.65541	4.77168	4.57131
ATR	5.54194	4.6962	3.079	3.75429	4.31512	5.2483	7.75632	8.12637	7.72086	6.524	6.67587	4.95423	6.66412	7.64636	8.37034
ATRAID	28.791	27.842	32.9864	34.618	30.5708	13.9421	16.4656	24.5905	26.5193	31.9953	29.4639	28.8771	24.9104	25.3092	29.0669
ATRIP	2.8384	4.98509	5.04438	4.92724	4.6765	1.09769	2.05132	2.55826	2.85226	3.38933	4.36082	4.31201	3.00691	3.29978	3.24446
ATRIP-TREX1	2.8384	4.98509	5.04438	4.92724	4.6765	1.09769	2.05132	2.55826	2.85226	3.38933	4.36082	4.31201	3.00691	3.29978	3.24446
ATRN	14.9	7.64981	6.37914	7.21016	8.20055	9.17592	9.68966	9.06825	8.81798	10.0228	9.0353	8.41345	8.84737	11.3161	11.6844
ATRNL1	6.74074	2.62055	2.92127	2.39105	1.23842	14.2087	11.1328	7.22933	4.32713	1.7587	2.71242	1.027	1.65597	4.67417	2.78009
ATRX	25.2558	17.319	14.915	16.776	15.2764	26.0909	25.1336	22.6346	20.9014	16.3614	15.2968	13.7826	16.9915	19.1241	16.3031
ATXN1	6.19901	1.57022	1.22333	1.31018	1.36919	2.45447	2.46091	2.15578	1.48338	1.85649	2.00228	3.21723	2.3032	3.96234	4.0937
ATXN10	28.2389	13.7805	16.1419	20.0128	20.2896	8.55127	13.558	19.3036	25.2464	27.3194	23.1463	21.1308	18.4936	19.689	23.099
ATXN1L	6.80464	9.56791	9.96143	8.95003	7.74667	9.92261	10.0227	9.22043	7.3474	8.71777	8.56327	8.34227	8.91843	9.24607	8.6885
ATXN2	16.2991	23.3274	17.9708	16.8552	17.4615	49.8447	42.42	30.3574	25.1848	16.6822	16.7117	17.0271	20.4795	21.0185	18.006
ATXN2-AS	0.09349	0.343454	0.312509	0.333856	0	0	0.429237	0	0.402206	0.133574	0.189563	0.320557	0.0323405	0.151341	0.287994
ATXN2L	49.8582	78.575	74.8422	61.2867	51.7918	93.4733	99.1708	73.7076	61.3074	47.5988	55.157	62.2375	53.9054	48.8532	43.746
ATXN3	3.19555	10.3741	12.2875	12.7884	9.54599	5.28115	3.71548	5.63774	3.90507	5.35232	3.51716	3.53371	3.65808	3.9844	4.82039
ATXN3L	0	0	0	0	0	0	0	0	0	0	0.010278	0.019844	0	0.015836	0
ATXN7	2.7044	3.50719	5.29083	4.19716	7.1683	3.32103	3.68391	4.12358	2.8531	3.80409	6.28751	5.98878	5.01688	5.45422	7.57733
ATXN7L1	3.27713	7.83378	9.44955	8.0225	5.13837	17.602	18.8066	9.93716	7.19159	2.7354	2.90381	2.27965	4.77538	5.35397	4.01995
ATXN7L2	2.42663	2.8422	2.64005	2.42715	2.28816	3.04674	2.89805	2.06581	1.45887	0.59851	0.963087	0.665786	1.18452	1.27707	0.977706
ATXN7L3	24.458	32.6379	22.8589	20.6895	23.3568	80.3633	65.6375	52.7845	37.5068	24.3756	26.7253	26.0306	33.8641	34.1981	25.834
ATXN7L3B	19.7854	7.18879	6.99017	8.61806	10.1287	4.87852	7.59543	11.4896	12.557	15.945	14.5379	14.7505	11.7856	12.9053	13.9769
AUH	3.95623	11.2971	11.4983	11.5339	8.97194	2.02001	2.38562	3.17951	4.29739	7.34274	4.68694	7.13434	7.2111	6.05789	6.55915
AUNIP	1.78027	7.54666	8.30601	6.28642	6.75174	2.36251	2.26232	3.12661	3.85969	3.90421	4.32765	4.98645	4.4848	3.77605	4.08756
AUP1	36.9975	55.9494	55.3208	55.9774	53.5314	59.6039	55.4963	43.5851	49.4657	36.2688	40.1732	41.5397	43.9494	46.5731	44.6931
AURKA	17.5265	36.0628	37.2577	36.3303	32.2999	6.90183	10.7813	16.7191	21.5058	22.987	33.0229	37.8834	35.8521	32.7274	34.4889
AURKAIP1	30.564	99.4699	100.868	93.856	80.2775	20.9842	30.9478	43.2351	64.5944	66.1327	68.2702	67.6322	50.6226	45.2426	53.1846
AURKB	44.8231	50.95	67.4403	63.2139	47.9578	9.70709	15.6811	20.456	31.0511	38.3021	34.4874	32.1012	30.9758	24.3228	29.5614
AURKC	0.12476	0.349516	1.68435	1.61838	1.91167	0	0.0708255	0	0.105172	0.969392	0.325382	0.401072	0.89524	0.661807	0.564264
AUTS2	25.8229	23.9687	34.5443	36.7434	35.7331	16.2193	13.6588	13.6742	10.6676	7.2119	6.32567	3.97295	4.26776	7.47049	6.49783
AVEN	2.34337	2.53698	3.68248	3.59765	3.63083	2.55357	2.51892	3.21195	3.84274	3.41362	3.42477	3.93205	3.76412	3.18365	4.31921
AVIL	5.83296	0.73027	0.441574	0.902317	1.12555	0.319991	0.633167	0.90508	0.616059	0.611888	0.472314	0.752485	0.381047	0.634413	1.27295
AVL9	6.10919	4.70166	6.50809	6.25046	5.37013	3.52425	3.614	4.99641	5.21501	5.63331	6.05641	5.87506	5.58951	5.26367	5.93536
AVP	0	0	0.246286	0	0	0	0	0	0	0	0	0	0	0	0
AVPI1	3.02086	2.05515	2.41996	3.14499	5.74461	2.05664	2.56919	2.40561	1.80223	2.04431	4.20303	5.7376	6.42927	4.47083	5.28229
AVPR1A	0	0.0958475	0.055421	0.028933	0.0351645	0	0	0	0	0	0.0080895	0	0.006759	0	0
AVPR1B	0	0	0.010563	0.0044525	0.0103485	0	0	0.0198375	0.00748	0	0	0	0	0	0
AVPR2	0	0.261857	0.353108	0.345909	0.169803	0	0	0.0295935	0.025804	0.073575	0.156301	0.0157935	0.0154605	0	0
AWAT1	0	0	0	0	0	0	0	0	0	0	0	0	0	0	0
AWAT2	0	0	0	0	0.004801	0	0	0	0	0	0	0	0	0	0
AXDND1	0	0.0776945	0.188363	0.214179	0.114183	0.10302	0	0.0228155	0.0143865	0.015494	0.066127	0.023791	0.0168515	0.03312	0.012176
AXIN1	9.68887	11.3573	10.8944	11.3074	10.818	4.70335	5.23453	5.9451	7.41176	8.95926	8.7182	11.6572	8.30024	7.85835	9.1438
AXIN2	47.9469	28.4648	31.8372	31.8058	26.3275	15.4539	14.8441	15.528	14.4881	19.8055	23.4156	20.2255	16.6974	16.477	14.4192
AXL	8.37566	3.05505	2.08364	3.50355	3.08815	27.948	23.1535	16.9631	15.5302	17.9243	13.8445	16.0468	27.8867	27.418	29.4061
AZGP1	0	0	0	0.0780095	0.033066	0	0	0	0.185089	0	0	0	0	0	0
AZGP1P1	0	0.152826	0.123154	0.128822	0.210876	0	0	0	0	0	0	0	0	0	0
AZI2	15.8012	6.63402	6.67332	8.23937	8.23029	3.94733	5.09146	8.91487	11.1512	10.0446	10.7262	10.8514	9.54616	10.3636	14.272
AZIN1	32.6595	57.0209	50.1888	47.8384	42.7773	63.1842	66.8614	57.3538	49.1792	41.9015	41.3062	40.7853	56.478	53.3352	50.6094
AZIN2	1.80934	4.03685	1.70331	1.07271	0.657435	32.7884	30.646	18.4675	8.80875	2.02107	2.64283	0.844711	4.07654	5.37985	1.88901
AZU1	0.271101	0.0379805	0.0447475	0.175211	0.345135	0.0459695	0	0	0.265941	0.203596	0.044643	0.11476	0.070934	0.193822	0
B2M	240.761	39.1173	53.3572	75.7236	81.8931	36.6045	33.1106	32.7523	42.8877	59.2617	71.5017	106.609	94.9086	172.153	168.726
B3GALNT1	2.04294	1.14548	0.895292	1.51845	3.9293	1.88704	4.19399	2.07696	3.51192	4.82509	4.8613	2.52705	3.8748	2.31953	2.16639
B3GALNT2	7.38371	7.57959	6.93392	7.0407	7.80037	3.62159	3.8319	5.78137	6.30367	6.84657	6.51373	6.21886	6.16894	7.13337	7.62216
B3GALT1	2.96696	0.936844	1.94968	2.52283	1.54682	0.347795	0.459968	0.310088	0.346064	0.206652	0.226029	0.044557	0.0462515	0.787458	1.0139
B3GALT1-AS1	0.0161445	0	0.03761	0.042383	0.0247065	0	0	0	0.0447695	0	0	0	0	0	0
B3GALT2	0.283903	0.099569	0	0.007442	0.073403	0.390446	0.586918	0.538966	0.126433	0.0142315	0.109086	0.019973	0.091382	0.177816	0.214832
B3GALT4	0.220554	0.250423	0.365179	0.223281	0.461442	0.102643	0.144754	0.120536	0.457493	0.243119	0.707724	0.589085	0.199558	0.514617	0.773305
B3GALT5	0.003071	3.04845	4.01186	2.95558	1.02035	0.13518	0.214106	0.221745	0.201191	0.12499	0.075329	0.0286425	0.0238465	0.015322	0.0351995
B3GALT6	10.0379	3.57719	3.3202	4.14905	5.32759	2.72093	3.42158	4.78161	5.39071	6.03351	5.24619	5.64569	3.87352	5.48652	5.36223
B3GAT1	0.0875315	0.937431	1.6161	1.94779	1.27065	0.237549	0.583041	1.59631	0.787645	0.683695	0.312166	0.225806	0	0.0219195	0.020165
B3GAT2	5.08249	0.322239	0.262311	0.4218	0.290715	0.221403	0.222898	0.178796	0.281684	0.106621	0.159599	0.08992	0.143505	0.400324	0.209171
B3GAT3	12.8028	11.8556	6.5459	8.33909	11.4534	6.47262	8.0422	12.2486	16.1506	17.207	15.1989	15.9774	12.6461	17.0315	17.4325
B3GLCT	4.30339	1.39301	1.63108	1.66984	1.56946	1.3224	1.98727	1.74518	1.43585	3.08737	2.28799	2.2979	2.66298	3.71225	4.35734
B3GNT2	7.36096	14.9891	15.4896	18.5563	28.2005	5.25499	9.48908	15.6376	26.1251	29.7529	28.129	39.3429	23.24	20.1155	21.1535
B3GNT3	0.015705	0.414532	0.249518	0.195172	0.203834	0.026985	0	0.0213575	0.031499	0.142895	0.0438	0.033161	0.0962535	0.101302	0.26868
B3GNT4	0.639463	1.15152	0.821418	0.289772	0.243305	0.0745875	0.27585	0.586957	0.171218	0.083152	0.280369	0.151516	0.179116	0.06687	0.067905
B3GNT5	10.9728	2.18844	2.82417	4.05098	5.29579	4.05011	5.06269	6.57352	5.85847	5.60964	8.83807	8.741	11.192	8.47032	10.1048
B3GNT6	0	0	0	0	0	0	0	0	0	0	0	0	0	0	0
B3GNT7	0.198636	17.6997	15.1162	14.5662	19.0873	1.02769	0.934917	0.773771	2.30703	2.38595	1.21779	0.942836	1.10368	0.604015	1.20419
B3GNT8	0.055352	0.060008	0.234503	0.271218	0.276079	0	0.0531705	0.1489	0.387616	0.350151	0.257035	0.393512	0.321512	0.152341	0.351915
B3GNT9	3.52537	0.545629	0.703727	0.693848	0.940844	1.06869	0.844124	0.731809	1.4485	0.922148	0.847121	0.658833	0.531373	0.606355	0.755521
B3GNTL1	3.09892	2.18164	1.87146	1.48352	2.16581	0.838398	1.56883	1.81416	2.08321	1.35504	2.19257	2.33639	2.02386	2.63837	3.5178
B4GALNT1	14.1015	1.64192	1.74732	1.94168	1.91494	0.515547	0.368859	0.308893	0.283868	0.322052	0.457993	0.334156	0.112993	0.583049	0.979398
B4GALNT2	0	0.373005	0.49514	0.27345	0.155417	0	0	0	0.031868	0.0432995	0	0	0	0	0.0155845
B4GALNT3	0.773191	2.98453	3.6398	4.09279	4.88557	0.890614	1.30394	1.70361	3.49264	3.77308	3.36844	4.2615	3.79567	2.26329	2.44706
B4GALNT4	19.6556	7.35612	10.8833	12.9818	14.4205	4.13957	4.8516	6.8617	9.99612	8.48108	6.91899	8.85875	2.89487	4.64926	5.11703
B4GALT1	9.03177	9.13871	8.18885	9.50208	16.3299	11.1681	12.9054	19.9931	20.5375	25.8966	30.8095	30.985	39.9945	36.7229	40.6433
B4GALT2	21.0161	7.2441	7.91804	8.03724	7.40172	11.8348	12.2718	10.3808	10.1873	11.4953	10.2626	9.80708	8.29466	9.15092	9.41361
B4GALT3	15.6737	12.8149	13.3637	14.2307	16.2654	7.97383	7.88564	9.868	12.1455	12.2339	13.9258	16.1786	15.1265	14.6822	16.35
B4GALT4	7.61867	18.9051	26.6326	30.7491	29.3886	7.57122	7.87838	11.6976	17.5037	18.9654	18.974	20.1895	23.0733	20.4169	22.1691
B4GALT4-AS1	0.168626	0.535535	0	0.132599	0.223652	0	0	0	0	0	0.073617	0.078478	0	0.040389	0
B4GALT5	16.7887	19.2384	18.0304	15.803	13.5284	6.44746	8.82362	11.6707	13.0303	15.168	15.9397	16.9061	20.1678	20.2407	22.4406
B4GALT6	6.8013	3.50564	4.52143	5.31432	5.52249	1.40964	2.29077	4.61095	6.61517	6.7437	8.10972	7.05161	7.78369	8.47192	9.74032
B4GALT7	9.46708	13.4131	14.6946	14.6179	11.1453	6.52083	6.39512	10.4019	11.105	13.7162	12.1343	10.6542	8.56061	10.1352	11.4727
B4GAT1	10.9903	4.81515	3.10009	3.61496	5.54705	12.6106	10.4374	10.9103	10.1422	9.60595	8.84186	8.36034	7.73898	10.4782	11.272
B9D1	10.1413	10.0788	5.93836	8.55009	7.81363	9.16562	8.85044	8.98405	9.08051	7.12722	7.85556	6.09414	4.16598	4.11061	5.31803
B9D2	2.15618	1.44656	0.956687	1.39457	1.34267	0.814929	0.87259	1.32638	1.46753	1.04245	0.948886	1.16587	1.28268	1.06291	1.60136
BAALC	2.91208	0.103041	0.158175	0.225429	0.122107	1.86814	2.00236	1.58037	0.130665	0.240548	0.462074	0.176593	0.518721	0.557421	0.299384
BAALC-AS2	0	0	0	0	0	0	0	0	0	0	0	0	0	0	0
BAAT	0.048925	0.052566	0.086479	0.23907	0.939979	0	0.109565	0.365289	1.81431	0.179008	0.499714	0.396782	0.0657355	0.090024	0.173079
BABAM1	33.2345	53.3937	54.867	55.5665	49.3528	18.4927	22.6726	30.5802	38.5657	44.9647	44.0531	47.2367	38.3979	37.1806	38.6533
BABAM2	8.58176	14.6148	11.7251	11.9235	12.1593	14.0985	15.3573	15.4816	14.9819	12.8743	14.3048	13.8075	13.6915	12.1682	13.8194
BACE1	15.8423	4.37886	4.49958	5.24146	7.71529	12.1605	10.9469	11.3442	11.4688	8.5245	6.80253	6.22005	7.83542	8.88594	8.95227
BACE2	1.39028	2.08426	1.48036	1.0771	1.42831	2.79854	2.50988	1.5008	1.37105	0.970986	1.15847	1.11562	2.41435	0.700337	0.756969
BACH1	9.46976	10.7047	10.1762	8.94792	9.63562	3.69437	4.8308	5.96491	6.7466	8.59557	8.39844	9.32591	8.28131	9.18715	11.463
BACH1-IT3	0	0	0.0671815	0.0064865	0	0	0	0.202033	0.117736	0	0	0	0	0	0.0305135
BACH2	0.742748	0.612522	0.60941	0.444483	0.66644	1.73478	1.65749	1.3341	0.755319	0.926839	0.841132	0.516842	0.79049	0.887775	0.97288
BAD	23.8769	10.7254	8.71733	11.2934	18.3693	13.316	10.8467	18.4506	23.7129	19.2008	25.0161	33.0398	27.542	24.3463	26.8598
BAG1	12.9638	15.7207	20.7519	16.9233	15.6058	4.09778	8.69767	7.98968	8.23741	10.2016	13.6823	11.3341	12.605	13.3976	14.3594
BAG2	4.28403	5.42	3.66917	3.4125	5.24406	2.87498	4.35532	4.26804	6.45647	5.4999	5.47323	5.26428	5.22816	6.46905	6.80432
BAG3	17.2425	19.1088	12.8498	13.1774	20.2268	17.8725	16.2634	19.6283	19.7844	16.9151	23.0506	37.6925	28.0489	26.8324	28.2851
BAG4	6.14248	16.2483	16.7305	14.9989	13.7337	1.99762	3.1736	3.97487	7.54861	8.26856	6.6058	6.38334	6.33554	6.53375	7.27679
BAG5	5.85568	5.16786	5.46167	5.28327	4.63068	1.60662	2.48677	3.24539	3.09658	4.50357	4.78468	4.6138	4.9535	4.54095	4.23161
BAG6	68.3278	79.3586	82.5813	80.3118	73.2357	114.613	102.631	84.9596	74.2459	70.1667	66.9743	65.022	54.914	55.4605	54.5112
BAGE2	0.044823	0	0.0883485	0.084599	0.0512885	0.49097	0.629417	0.375018	0.288589	0.105393	0.0991005	0.148591	0	0.120043	0.071907
BAHCC1	7.65736	1.32193	0.85976	0.96173	1.54284	1.96416	2.01767	1.41834	0.742114	0.560202	0.783476	0.418233	0.192827	1.31608	2.00392
BAHD1	9.0999	12.4271	9.80945	10.9575	11.8864	8.71227	7.53323	7.25395	9.82689	8.9925	9.29809	11.9417	11.2082	11.7522	12.6132
BAIAP2	8.77822	9.14389	7.95274	10.7289	13.7201	8.32258	5.72359	8.32259	9.71717	8.78769	16.2328	24.3292	24.5492	19.3549	22.0583
BAIAP2-DT	9.33109	1.56241	1.42904	1.84127	2.69136	1.68786	2.5631	3.38542	3.65282	3.4612	3.38202	4.40086	3.10786	4.31401	4.64425
BAIAP2L1	5.39067	9.27952	9.01188	11.4205	14.6518	4.84939	6.08871	10.875	13.9568	13.7412	17.2794	21.2705	17.7996	14.3108	16.5349
BAIAP2L2	0.0746265	0.644984	1.19107	2.12125	1.81094	0.132116	0.436029	0.672806	0.860534	1.00542	0.863213	0.832851	0.755759	0.555037	0.809434
BAIAP3	0.217757	0.660696	0.966372	1.07464	1.30105	0.141903	0.290824	0.282149	0.231441	0.267065	0.417309	0.313472	0.214618	0.24815	0.294116
BAK1	7.69923	33.9247	31.8541	24.8658	18.2809	5.07801	5.07011	7.73414	10.7374	11.2581	10.0752	11.8967	9.37448	10.0922	11.402
BAMBI	1.98359	14.686	13.4134	16.6553	38.1396	13.8146	18.1899	25.9542	59.4508	43.3267	38.5824	24.8759	15.2762	21.5994	20.099
BANCR	0	0	0	0.0574345	0.214331	0	0	0	0	0.095072	0	0	0	0	0
BANF1	69.2641	86.5814	81.9161	78.9449	72.7874	38.9571	46.8366	53.9508	67.4222	58.7273	57.4601	54.6325	51.0104	48.9739	56.1653
BANF2	0	0	0	0	0	0	0	0	0	0	0	0	0	0	0
BANK1	0.286145	0.416386	0.468952	0.29883	0.391429	0.017638	0.0101795	0.14515	0.180639	0.31186	1.12668	0.764772	0.578215	1.09315	1.39563
BANP	10.6279	12.8595	10.7727	12.3116	16.485	5.86626	5.18219	9.319	11.8412	12.0873	8.07354	14.5245	10.9142	11.2863	9.78994
BAP1	19.6484	17.4523	20.8424	19.677	18.4238	9.68945	13.0215	15.7501	17.8022	20.8822	20.7081	21.1625	17.5622	18.0421	19.143
BARD1	4.51492	10.0485	9.62257	8.56959	6.82978	1.34415	2.30475	2.79864	3.91112	5.18957	5.01793	3.84639	3.85586	3.97167	4.25627
BARHL1	0	0	0.04499	0	0	0	0	0.058922	0	0	0	0.018309	0	0	0.029219
BARHL2	0	0	0.0636235	0.0768525	0.160875	0	0	0	0	0	0	0	0	0	0
BARX1	0.796276	4.44552	4.5595	4.45858	4.62948	0.216739	0.241484	0.381634	0.40629	0.966472	0.242553	0.0465855	0	0.0639575	0
BARX1-DT	0	0.072009	0.132078	0.0747935	0.043744	0	0	0	0	0	0	0	0	0	0
BARX2	0.0873105	0.33713	0.357205	0.171949	0.228799	0.091929	0.342325	0.331732	0.342707	0.469407	1.10876	0.439173	0.289948	0.807678	0.789364
BASP1	146.713	121.93	120.495	121.32	179.225	120.348	146.679	160.245	173.56	281.132	219.579	226.812	142.35	152.058	141.482
BASP1-AS1	0.183925	0.123905	0.130089	0.266456	0.271495	0.07047	0.056914	0.115045	0.259671	0.555381	0.120448	0.192702	0.050697	0.156831	0.0582095
BATF	0	0	0	0.0266105	0.042099	0.309737	0	0	0	0	0.093214	0.034305	0.221996	0	0
BATF2	0	0.229038	0.032288	0.15957	0.0423085	0	0.0217335	0	0	0.007139	0.0248655	0.0184985	0.063613	0.0377045	0.089681
BATF3	0.602204	5.03739	3.28236	2.71942	2.0733	0.25976	0.421042	0.549889	0.440789	0.746568	1.00345	0.529371	0.488192	0.321981	0.973877
BAX	79.4988	93.1032	117.25	115.637	100.698	31.1555	46.3164	63.0705	95.6467	83.0022	85.9497	92.4113	75.7893	75.8613	85.7792
BAZ1A	11.6755	5.53858	5.89851	5.51918	6.12905	6.75209	6.60432	6.28058	5.76251	5.90438	6.09348	6.95529	8.56173	9.44915	8.70332
BAZ1B	35.3747	34.504	32.1393	32.3826	29.5726	17.9225	19.8743	22.5003	27.3619	29.1402	27.1822	26.3201	24.3152	27.7225	26.25
BAZ2A	17.8582	26.4766	25.5657	23.3214	26.012	29.1861	22.0287	22.7591	25.7184	26.2179	23.7773	30.149	22.6258	24.6404	23.9397
BAZ2B	5.56655	3.17239	3.41147	3.39927	2.72289	14.2287	13.5601	8.99413	8.66435	4.68697	5.18193	3.15416	7.26605	7.17937	5.33552
BBC3	5.48165	18.0869	16.8008	15.5567	10.5592	8.49078	9.79539	8.29272	8.02669	3.76971	6.01959	7.97058	6.59287	7.52658	8.00095
BBIP1	6.60949	2.78507	3.21233	3.54137	4.47797	2.06483	2.80929	3.86526	3.75655	4.49167	4.87235	3.90162	3.77226	5.17361	4.96144
BBOF1	1.3006	0.135908	0.112162	0.236552	0.42309	0.455798	0.351106	0.616148	0.203128	0.497206	0.76106	0.648729	0.383783	0.529013	0.538976
BBOX1	0.155745	0	0.021459	0.051358	0.062733	0	0.227484	0.0851335	0.064256	0.127997	0.450923	0.101894	0.029571	0.0886205	0.542168
BBOX1-AS1	1.171	1.6656	2.90007	2.13108	2.52108	0.257811	0.580235	0.77929	1.53926	2.28018	1.99591	2.12199	1.06654	2.74129	2.2752
BBS1	9.17095	6.52579	6.50436	6.58532	7.45179	5.46675	6.24391	7.90712	7.01945	9.30431	8.42534	8.12107	6.05406	9.53817	8.93312
BBS10	4.28424	2.41434	2.14747	2.7585	3.71515	1.42898	1.87166	2.96807	3.8033	4.09113	3.73794	3.74627	3.23372	3.98813	3.72584
BBS12	1.68666	0.992831	0.897896	0.839444	1.58493	0.565411	0.44762	0.811839	0.99312	1.17877	1.2857	1.06211	0.761099	1.08325	1.06578
BBS2	11.4883	5.32142	4.45628	3.77197	5.23819	3.32038	4.53052	5.16423	5.91297	7.7291	7.01751	7.04651	4.9269	6.607	6.15673
BBS4	10.3079	5.17467	6.52314	6.13946	6.46446	3.37833	3.85853	5.47606	6.22898	5.79047	5.58375	4.65571	3.89557	5.17475	5.0878
BBS5	3.90966	1.54492	0.752885	0.878797	1.29726	2.49316	2.49805	2.60654	2.08947	2.47256	2.18157	1.84755	1.86166	1.81144	1.59681
BBS7	7.92434	5.18015	4.59495	5.08646	6.42662	3.42001	3.64584	6.34502	6.87092	8.14306	7.64353	6.5351	6.58889	5.95266	7.96718
BBS9	5.02766	21.1182	23.7035	29.7745	25.3716	5.81246	9.45021	16.9135	29.3465	24.4763	23.6399	25.3726	21.5929	19.754	23.4107
BBX	9.67457	13.9301	11.8682	11.4493	13.3856	20.7268	18.7601	18.9228	18.4805	21.3753	16.868	17.0601	17.97	19.89	17.8499
BCAM	4.1011	11.0365	9.58469	10.606	16.4302	15.551	26.4034	45.0853	31.5744	47.8043	36.8946	34.3235	22.9996	9.86889	10.4818
BCAN	0.858342	2.73817	3.35897	4.52884	5.12763	0.123314	0.133933	0.166757	0.536539	0.389082	0.39841	0.312013	0.222924	0.412583	0.242863
BCAP29	6.12851	4.04852	3.17528	2.08968	2.55788	1.96186	2.2902	3.35646	3.51689	3.66596	4.50931	4.02728	4.38648	5.18719	5.81132
BCAP31	40.636	86.6055	97.8784	94.8674	95.9203	85.7516	98.7217	94.4093	110.641	90.8305	102.443	101.107	101.178	103.596	116.026
BCAR1	16.1641	12.4855	12.8847	13.6785	18.981	14.9798	21.6688	34.0424	24.1253	25.6616	34.3174	42.0585	38.0676	37.6285	39.2714
BCAR3	4.43204	2.1875	1.95105	2.314	3.01337	3.55447	3.28745	3.67173	2.30799	3.11931	5.48048	8.03696	6.4177	5.75199	6.80414
BCAR4	0	0.270209	0.0957515	0.636418	1.77247	2.57764	1.44962	2.48261	1.47867	0.571114	3.86594	4.86707	5.49826	2.81555	3.41904
BCAS1	0.089086	0	0.054696	0.116538	0.0558085	0	0	0.013633	0.0109785	0.020049	0	0.012752	0.020419	0.0193045	0.0651765
BCAS2	13.9588	33.9524	35.8307	31.7005	30.7271	28.4508	29.4242	25.6127	25.256	30.429	29.738	28.6766	31.8713	27.2967	28.5257
BCAS3	3.86208	5.17579	5.12614	4.87362	4.50574	3.29573	4.1265	4.83539	3.91311	4.46316	3.72007	4.06779	3.765	4.12514	4.55798
BCAS4	4.70379	2.13749	1.9564	3.02424	3.56746	1.35152	1.07548	2.94054	4.30877	4.43604	3.52138	4.71031	3.26795	2.49665	3.22306
BCAT1	27.1474	15.0908	22.7325	24.0413	18.8639	12.854	18.0949	25.0149	21.6433	34.6351	44.4743	47.5569	56.402	48.187	55.7438
BCAT2	7.17145	1.13441	2.7791	4.31793	10.8208	5.05037	6.95676	11.0801	18.8094	14.7427	15.1989	19.4535	13.4089	10.0679	10.866
BCCIP	34.461	61.0819	67.6578	66.9233	62.4165	20.0335	24.3477	35.3662	38.1577	44.7617	44.4364	40.4106	37.5171	38.8173	38.0144
BCDIN3D	1.01364	0.877179	0.469929	1.03589	0.978524	0.47832	0.521162	0.882751	1.13528	1.19263	0.965826	1.07383	1.20514	0.998524	1.21483
BCDIN3D-AS1	0.116889	0.10681	0.261468	0.265655	0.213224	0	0.0555925	0.12658	0.428561	0.399467	0.150164	0.185718	0.170487	0.306934	0.292044
BCHE	25.6209	0.138311	0.108311	0	0.120738	0.47699	0.783979	0.884432	0.155343	0.13593	0.178617	0.170324	0.08349	1.04704	0.96808
BCKDHA	11.8243	11.6969	13.21	12.719	10.9759	3.5126	7.6488	10.7722	10.2039	13.5438	10.5608	9.46527	7.96211	6.82969	8.43146
BCKDHB	7.76525	2.63651	2.39649	5.01329	7.86043	2.27982	4.14636	9.30635	13.1074	15.0621	12.4625	12.4176	6.44328	6.56583	7.3695
BCKDK	26.4273	19.3843	17.9139	19.9426	18.8382	12.6432	13.8188	16.2635	18.3761	15.7122	13.6755	15.2354	11.5398	12.0438	13.3742
BCL10	5.67198	10.4029	8.49645	8.09939	7.68317	5.84247	8.25504	5.16841	5.44261	6.39247	7.36446	8.9395	9.47219	8.23485	8.65921
BCL11A	7.53815	4.90224	4.84504	3.7205	4.98009	2.27631	1.52019	1.20495	1.73236	0.904111	1.1033	0.606319	0.587375	1.7767	1.52527
BCL11B	1.81461	0.633124	0.822454	0.941364	0.527871	1.6331	1.12936	0.914366	0.688763	0.26295	0.24597	0.047105	0.531112	0.435426	0.184917
BCL2	1.72686	0.169716	0.067159	0.208669	0.358933	1.30257	0.778194	0.86282	0.365482	0.206582	0.844189	1.26564	0.977158	0.63057	0.552508
BCL2A1	0	0	0	0	0	0	0	0	0	0	0	0	0	0	0
BCL2L1	11.0285	44.0297	40.1051	37.211	27.28	71.6837	77.1978	57.8973	45.5677	31.2701	42.5515	31.5227	47.0716	45.5577	40.6242
BCL2L10	0	0.385034	0.158422	0.186526	0.0507955	0.0842175	0	0	0	0	0	0	0	0	0
BCL2L11	2.20184	5.98795	3.88287	3.79934	5.34246	13.8443	5.64886	3.83828	3.32576	3.74023	2.6736	2.15439	3.51978	3.24341	2.69894
BCL2L12	14.5479	28.708	25.669	28.695	29.9234	8.91952	9.92207	17.7909	24.8585	24.9279	20.3127	24.6555	19.2805	16.4999	20.3987
BCL2L13	7.33968	7.66437	9.45708	9.90155	7.20482	3.34776	5.17923	6.95089	7.75301	8.95563	10.7911	12.0254	9.4566	8.74713	11.2885
BCL2L14	0.0652725	0.185759	0.200962	0.44455	0.206283	0.057623	0	0.0378785	0.0660485	0.071562	0.075844	0.0270175	0.027397	0.111879	0.147934
BCL2L15	0.0294605	0.045439	0.10606	0.037124	0.050742	0	0.018664	0.008478	0	0	0	0.00733	0	0	0.03376
BCL2L2	8.63884	3.4689	2.39677	3.4182	5.28602	9.12408	9.68546	9.40204	9.03298	6.97057	7.02936	8.48884	10.1678	10.0076	10.223
BCL2L2-PABPN1	1.48913	0.142616	2.55248	0.086326	0.500858	8.19155	20.69	9.7687	6.09432	3.28405	3.44513	1.87139	1.47548	7.0191	1.43761
BCL3	3.96932	1.96093	1.18444	1.1703	2.2927	1.18619	1.44998	0.941612	1.82952	1.76086	1.42691	1.68032	0.815275	0.883144	1.60727
BCL6	3.48835	4.05189	2.1498	2.07666	6.21795	9.79873	9.1316	7.7211	7.2592	4.65551	4.89845	8.41186	6.37579	6.93553	6.71596
BCL6B	0.126421	1.02051	1.51721	1.77462	1.34799	0.407645	0.043347	0.0628995	0.130021	0.0901945	0.179739	0.0121495	0.306528	0	0.093251
BCL7A	4.65959	2.29626	1.74478	1.5185	1.50261	2.48971	2.31244	3.00166	2.58934	2.9601	2.16097	2.20126	1.28133	2.21802	2.11756
BCL7B	8.45621	9.81478	12.3064	10.702	9.50164	4.89586	7.97987	9.36701	9.31859	10.0765	12.5688	14.8388	10.6509	10.6836	10.589
BCL7C	20.6652	7.2871	4.06129	4.52519	5.6217	26.9436	23.3729	19.3951	15.126	11.3194	11.6726	10.7981	12.4632	13.1476	11.9814
BCL9	19.7377	21.4693	15.6062	12.8195	12.2566	33.4786	27.1334	18.4755	15.4011	8.6383	8.70826	6.19436	10.9774	11.067	8.37024
BCL9L	12.1346	7.76097	5.49209	7.76437	13.5567	21.4435	19.1201	19.1149	17.592	16.1924	23.6008	28.4902	27.212	24.4846	23.5814
BCLAF1	41.0383	49.4918	44.7754	43.6862	32.683	108.504	96.0167	57.6945	41.7598	36.0692	38.0644	26.3614	40.3974	41.4653	33.6284
BCLAF3	2.45377	1.74105	1.55338	1.9174	2.82195	0.797556	1.09701	1.83889	1.9155	2.83692	2.71957	2.59183	2.84938	3.19608	2.47338
BCO1	0	0.018448	0.0095045	0	0.006698	0	0	0	0	0	0.027595	0	0	0	0.0312785
BCO2	0.490887	0.490256	0.600033	0.84654	1.33701	0.329506	0.726074	0.619321	1.327	0.748088	0.350706	0.353268	0.298281	0.422223	0.565167
BCOR	11.1435	13.1561	11.5813	10.987	8.68363	20.9872	12.2994	8.50837	8.79467	6.77283	5.56005	6.70036	5.31371	5.32805	5.28615
BCORL1	10.6451	9.23756	6.18512	7.40657	15.3243	13.1204	10.1106	13.2067	20.2338	20.4154	17.3249	28.7162	22.1206	19.5784	19.1841
BCORP1	0.257218	0.232104	0.37569	0.381407	0.400616	0.054797	0.145529	0.171982	0.249719	0.265245	0.179446	0.168222	0.300291	0.167474	0.241782
BCR	6.66639	15.0793	16.6913	16.4002	22.7203	11.8864	11.2541	14.1131	19.5218	15.8238	17.9709	20.6567	19.2515	14.2398	15.36
BCS1L	6.9128	12.1702	12.5308	10.2646	10.0138	6.38467	7.1097	7.64955	9.03464	7.45294	8.87534	8.25101	10.0077	6.5278	9.32472
BCYRN1	44.2937	11.607	11.911	15.8222	22.3625	12.5647	15.961	27.6728	20.6857	17.9544	32.2458	25.3115	37.6533	34.4795	46.2507
BDH1	1.16771	2.96864	3.98318	4.46812	3.97391	0.414692	1.10799	0.891647	2.48476	2.32943	2.26673	2.45037	1.84368	1.33812	1.58377
BDH2	12.4379	5.94378	7.69717	7.50583	5.98467	3.39955	4.92998	5.89784	5.35196	7.29485	6.20703	4.63887	4.54811	7.01943	9.60867
BDKRB1	0.176294	0	0.00782	0.300158	1.44857	0.593885	0.977942	0.752557	3.27289	0.560288	0.935285	1.02718	0.465968	0.752157	0.766851
BDKRB2	0.352305	0.104324	0.224484	1.37097	4.7794	0.658785	0.82696	2.52479	6.52542	3.15481	3.50207	3.38723	2.59589	2.71905	1.99611
BDNF	5.75927	3.35499	2.04039	1.33305	1.53591	14.2844	13.511	8.23544	5.15409	2.09798	2.30047	1.38194	3.50225	5.75289	4.7132
BDNF-AS	1.65879	3.02427	2.20077	1.39463	1.77653	0.364231	1.10632	0.97289	0.749931	0.708719	0.879458	0.500776	0.381248	1.06739	1.24391
BDP1	6.62662	10.6726	10.6988	10.6358	9.67087	3.9775	5.25584	5.95957	5.97103	11.4277	9.0083	8.31557	8.10371	10.1774	9.77872
BEAN1	0.0945885	0.050558	0.0120635	0.015934	0.138356	0.163482	0	0.179318	0.045265	0.130821	0.657506	0.433638	0.513034	0.583036	0.6159
BEAN1-AS1	0.026809	0	0	0.128103	0.112244	0.0385785	0	0	0.068035	0	0.116906	0.080477	0.15659	0.713862	0.267946
BECN1	12.4356	30.6066	23.9704	19.9813	17.5972	71.3234	61.4369	42.2335	37.0719	20.8337	21.0083	15.8317	26.3771	24.7941	21.4336
BECN2	0	0	0.0140405	0	0	0	0	0	0	0	0	0	0	0	0.028677
BEGAIN	0.668392	0.444105	0.227971	0.320223	0.11805	1.92708	2.57783	0.854227	0.495078	0.514535	0.147673	0.0597325	0.222169	0.227341	0.190252
BEND2	0	0	0	0	0	0	0	0	0	0	0	0	0	0	0
BEND3	1.33025	11.4205	12.8028	10.6398	8.01563	0.983544	1.89968	1.8976	1.53481	1.97719	2.61703	2.31157	2.07628	1.70106	1.8432
BEND4	0.0058685	7.41105	4.88592	4.59052	3.86733	0.331014	0.229177	0.15419	0.387612	0.391257	0.168014	0.014123	0.0220845	0.011202	0.006873
BEND5	13.3162	2.80182	1.75472	2.60397	1.94146	10.8815	11.74	9.78248	3.14925	2.49989	2.7006	0.982487	3.5475	3.78255	2.45265
BEND6	2.2058	0.354034	0.394	0.395193	0.867613	0.633432	0.971352	1.32077	1.4627	1.34212	1.40357	1.67052	1.60176	2.01169	2.13758
BEND7	1.29107	2.43582	1.4875	2.00561	2.20699	0.757201	1.01377	0.839489	1.16595	2.05624	1.38311	1.19026	1.96172	1.32862	0.948781
BEST1	0.436298	0.117004	0.097085	0.038242	0.818855	0.106578	0.106738	0.166911	0.17263	0.0990685	0.327869	0.93545	0.216466	0.241322	1.175
BEST2	0.093072	0.0497375	0.0434445	0	0.074557	0.0207645	0.08861	0	0.028507	0	0.043192	0.186494	0.0900845	0.0542245	0.0139105
BEST3	0.049628	0	0.036005	0.012141	0.024807	0	0	0.0521525	0.039775	0.177451	0.190604	0.0809765	0.308335	0.351971	0.351944
BEST4	0	0.222158	0.083278	0.0988355	0	0	0.09192	0.073471	0.017019	0.0169245	0.0264005	0	0	0	0
BET1	8.34138	9.70207	9.00965	10.2718	10.4386	3.80743	5.19012	7.05436	8.24747	8.446	9.36937	7.9785	7.86692	10.6172	10.5158
BET1L	11.1356	8.95803	9.2394	11.1549	11.3713	5.79999	8.13753	10.636	11.9855	13.0853	15.0191	13.6188	12.3419	12.125	14.38
BEX1	11.7286	8.53351	8.26199	8.83338	4.63289	9.06301	11.0846	12.6949	5.52864	5.36984	3.51362	1.22803	0.543979	1.65281	2.2684
BEX2	2.34538	3.81726	4.67043	5.00849	7.5361	5.0597	8.81073	12.8755	13.0035	17.2102	16.9362	14.1861	14.3663	12.0535	13.9718
BEX3	135.281	44.2585	64.5248	80.7031	103.731	48.3439	75.3145	126.767	146.006	149.337	152.775	167.738	137.955	134.177	156.188
BEX4	34.4028	17.1702	22.5863	21.7917	27.1204	12.1898	17.8109	29.9382	30.7459	40.0993	43.8915	42.1371	43.1929	35.5177	37.5084
BEX5	0	1.53377	2.15612	1.81497	1.57164	0.415181	0.895153	0.590943	0.094516	0.147902	0.165248	0	0	0	0
BFAR	20.0132	25.7357	29.2119	29.4011	21.0299	9.42874	11.8786	14.8881	17.2162	19.0878	20.5177	21.0028	17.9853	17.2011	20.0299
BFSP1	0.481689	0.385	0.701536	0.520673	0.315459	0	0.343963	0.0881375	0.10734	0.270168	0.139573	0.287991	0.020956	0.112132	0.224999
BFSP2	0	1.6082	4.94083	3.57405	1.2332	0	0.035246	0.351195	0.464975	0.449734	0.518017	0.332984	0.193262	0.053292	0.000794
BFSP2-AS1	0	1.21644	3.7231	3.68649	1.14786	0	0.624596	1.32106	1.22553	1.88168	1.91143	1.8448	1.17777	0.46668	0.893861
BGLAP	0.326145	0.097492	0.124362	0.306177	0.21471	0	0.191767	0.366729	0.3807	0.0069365	0.176613	0.203404	0.144705	0.121092	0.0550415
BGLT3	0	0	0	0	0	0	0	0	0	0	0	0	0	0	0
BGN	158.122	11.2907	3.04608	2.08998	2.63042	56.6364	53.5573	37.167	29.6392	10.1874	21.3567	17.6227	33.1386	45.5331	37.0676
BHLHA15	0.160462	0.373176	0.204817	0.693015	1.11734	0.554398	0.250049	0.257578	0.702406	0.281871	1.84758	2.46847	0.683415	0.807365	0.608225
BHLHA9	0	0.286564	0.168196	0.087764	0.211698	0	0	0	0	0	0.0375405	0.013883	0	0	0
BHLHB9	1.7512	1.50213	4.38311	5.04134	2.42159	1.03118	0.473471	0.057673	1.09768	1.88437	1.26834	1.55934	1.96192	2.59461	1.76893
BHLHE22	0.0114895	0.12024	0.0306575	0.0157505	0.0090895	0.740313	0.599585	0.394119	0.289598	0.038133	0.050611	0.0156045	0.1035	0.148214	0.03825
BHLHE23	0	0.84885	0.796247	0.551844	0.421776	0.079722	0	0	0.0241675	0.0452845	0	0	0	0	0.082329
BHLHE40	6.91909	2.05803	2.44865	7.07654	17.466	17.3572	14.3617	18.7905	14.1199	26.2887	45.5205	73.4915	43.2372	38.1234	43.9335
BHLHE40-AS1	0.168569	0	0.03149	0.0232245	0.295552	0.179728	0.156437	0.0846255	0.26507	0.212374	0.343396	0.534293	0.462365	0.586268	0.244029
BHLHE41	3.67508	1.3724	0.255493	0.242467	0.544279	7.99942	5.04929	2.80555	2.01724	0.625214	2.76336	2.15275	2.93378	1.89231	1.66686
BHMG1	0.0092515	0.190613	0.261828	0.525946	0.865772	0	0	0	0.0445265	0	0	0.002657	0.018008	0.0630485	0
BHMT	0	4.04174	3.40276	3.20424	9.46667	0.0901125	0.028089	0.829932	4.90335	2.88417	1.09016	0.52674	0.030431	0.256237	0.113756
BHMT2	0	1.75523	1.67128	1.44074	2.93207	0.054311	0.101244	0.166945	4.52329	6.94241	4.92726	6.57701	2.54108	2.57972	2.79731
BICC1	22.1674	1.12542	0.607436	0.484432	0.372168	3.71229	3.50186	2.53091	1.65317	0.768115	0.682935	0.223433	0.693986	1.71806	1.60158
BICD1	6.9185	42.0676	45.5348	33.8778	25.7678	3.64098	6.67731	5.73122	8.56082	9.9708	7.5718	4.05225	3.31232	5.19855	5.51149
BICD2	16.5382	15.8145	15.8582	15.228	18.3528	31.0665	27.877	23.5675	20.1571	20.416	23.3254	24.9746	26.0411	22.6311	18.8674
BICDL1	0.237502	3.58749	2.88022	3.08311	4.09471	1.87006	1.75363	4.03623	4.19757	3.98567	4.14319	4.97522	3.84732	4.14446	4.32361
BICDL2	0.102868	5.03475	5.04712	5.74398	5.08756	0.570993	0.832874	1.44595	2.57487	2.81003	3.61042	5.40379	1.98135	2.36435	2.26516
BICRA	9.7839	7.76427	10.1105	8.61077	8.74987	4.38339	3.34301	6.61412	9.08292	7.96558	7.06018	8.16948	8.11064	7.34783	7.30036
BICRAL	1.48228	2.46955	2.32226	2.28726	1.98686	1.88832	1.72088	1.89352	1.77585	1.6567	1.30024	1.30983	1.43196	1.43891	1.30394
BID	3.13268	1.88371	2.44814	2.61809	2.19461	0.855931	1.55679	3.22021	2.08402	3.25657	3.23868	2.94385	2.48242	2.77817	2.82229
BIK	0	2.86231	2.24417	2.91822	5.69543	0.563307	0.593653	1.33505	3.9252	5.92055	4.76013	7.91395	3.64918	2.39631	2.83915
BIN1	23.3425	12.6958	10.113	9.83374	12.8797	14.5117	13.586	12.1449	13.6007	7.82903	7.56226	8.33986	5.67079	7.6767	7.50069
BIN2	0	8.47541	7.82658	6.99536	10.8905	1.48272	1.61492	1.57999	3.95053	3.40734	6.02619	3.86469	8.70571	6.3224	6.53837
BIN3	9.35374	5.47095	6.82274	5.6097	7.77603	2.98765	3.22749	4.55673	5.51249	5.62802	5.54333	4.76487	4.62764	5.78811	5.82327
BIRC2	13.1025	7.79678	6.74181	7.0888	9.4464	4.49483	5.8004	8.35097	9.09953	12.4385	10.9803	13.8065	12.8499	15.0472	15.2993
BIRC3	0.045051	0.116718	0.0954585	0.135831	0.191685	0.699704	0.578758	0.319856	0.416042	0.711153	0.693755	0.527045	0.906196	1.22409	0.879791
BIRC5	32.9929	37.2185	43.5245	42.9427	37.1943	7.68796	12.6855	18.7361	24.8482	29.3904	29.2637	25.3532	24.8228	21.5718	22.7269
BIRC6	9.93178	11.7463	11.9753	10.6194	9.16476	17.6211	17.5914	13.2489	10.2955	8.97335	7.59326	6.5536	10.8288	9.61499	9.54616
BIRC6-AS2	0.533995	0	0.277377	0.171877	0.182306	0.272927	0.237508	0.247812	0.284782	0.162418	0.173724	0.284328	0.254875	0.0585565	0.323624
BIRC7	0.022278	0.076808	0	0.036233	0.110613	0	0.0702875	0.118523	0.162169	0.198111	0.123865	0.0278765	0.64071	0.450286	0.247985
BIRC8	0	0	0	0	0	0.0121375	0	0.046998	0.0142595	0.0098135	0	0	0	0	0
BISPR	0.020424	1.25792	0.522972	0.429314	0.87846	0.063358	0.34432	0.187191	0.289471	0.465869	0.374204	0.398819	0.163636	0.767723	0.673948
BIVM	10.5567	5.08042	3.33898	4.27727	2.61592	1.03536	1.68462	4.36634	3.38024	2.58463	3.36199	3.06076	2.59982	4.81295	5.82349
BIVM-ERCC5	10.9014	9.90947	11.0197	10.7668	4.08819	1.29997	3.31856	5.72994	4.42525	6.44811	10.0864	9.092	5.10052	6.31054	7.6832
BLACE	0.015591	0	0	0	0	0.088711	0	0	0	0.104534	0	0	0	0	0
BLCAP	30.102	26.7974	24.8169	25.6816	23.2193	46.5433	45.7444	38.9331	31.2549	30.8854	33.6048	32.5338	46.0203	41.2688	40.2662
BLID	0.0575935	0	0	0	0	0	0	0	0.000751	0	0	0	0	0	0
BLK	0	0	0	0	0.046063	0	0	0	0	0.026396	0.010526	0	0	0	0
BLM	5.44078	9.85482	8.9209	9.82132	8.94271	2.24747	3.5292	4.1664	5.66967	5.89143	7.36677	6.45157	6.73389	5.47585	6.13105
BLMH	25.7221	32.7682	29.9574	30.4378	28.9945	19.4509	20.5709	23.521	25.4844	27.0425	22.6832	19.7851	19.6821	18.922	20.2118
BLNK	0.013615	0.0613445	0.276647	0.269533	0.194491	0.233365	0.12507	0.371987	0.0209815	0.014886	0.488752	0.476639	0.325286	0.922393	0.511689
BLOC1S1	23.7869	35.8837	26.5712	24.7765	25.6389	105.357	105.354	71.4223	61.4758	23.6474	24.8406	16.5898	36.1174	32.6203	24.8348
BLOC1S2	12.3447	17.4326	18.0519	18.5262	14.0836	7.56996	10.5855	14.4911	12.9472	18.7061	20.3397	18.9341	20.4673	19.8253	21.1338
BLOC1S3	3.09518	2.78966	2.29456	2.32769	3.31858	1.53762	1.20369	2.58529	3.22041	2.15595	2.99712	3.26432	3.29652	2.96612	3.41804
BLOC1S4	9.34318	9.85534	11.0666	10.2533	9.49941	2.15637	4.92966	5.92025	7.6688	9.63826	10.303	9.05604	7.54833	6.59131	8.29228
BLOC1S5	4.39008	4.48771	4.42982	3.83067	3.94163	2.11039	2.34737	2.82289	4.25775	4.85862	4.35644	5.03159	5.08667	5.34229	5.93739
BLOC1S5-TXNDC5	0	0	0	0	0	0	0.088563	0.305685	0	0	0	0.867498	0	0	0
BLOC1S6	17.8396	8.23314	9.07969	9.8789	10.1479	6.06434	8.48345	11.2797	11.5115	15.9401	13.258	13.289	12.4247	13.9009	14.3303
BLVRA	7.74228	4.87233	8.16036	8.41612	11.3003	4.5487	3.39707	2.64242	6.32608	6.78124	4.48241	3.57014	1.36576	3.73513	3.44377
BLVRB	26.3669	14.887	13.8077	16.8416	21.4386	8.71506	10.701	15.2439	23.5583	13.9098	17.3842	23.7272	15.0376	14.4898	15.5135
BLZF1	6.20398	4.64546	3.80515	4.06428	6.53013	3.8579	4.31493	5.43466	6.39941	8.14541	10.1616	9.52874	9.4898	9.43874	11.3688
BMERB1	14.1307	3.06265	3.58296	3.62166	4.69532	2.6828	1.89686	1.37181	1.21037	0.664506	2.46416	0.717581	0.188788	1.17521	1.1629
BMF	1.56739	2.37289	2.26254	4.41893	8.28675	1.86353	2.10983	5.94275	12.1756	6.41015	3.05737	4.37843	1.75656	2.31029	2.49197
BMI1	17.9357	9.17419	6.7511	6.18042	9.78793	27.661	16.0015	15.2622	14.3739	14.4031	12.7619	11.4999	15.7103	15.5007	15.4051
BMP1	12.3958	10.5575	5.25263	5.18475	6.29876	41.6625	33.0425	22.3546	20.0555	9.49897	10.0549	7.73395	12.3062	17.2903	12.1836
BMP10	0	0	0.012104	0.005749	0.009234	0.0358105	0.018699	0	0.020514	0.0347865	0.490811	0.888194	0.0083145	0.22726	0.204753
BMP15	0	0	0	0	0	0	0	0	0	0	0	0	0	0	0.035239
BMP2	0.710618	1.77966	1.38326	0.861888	1.11034	5.00482	4.00806	3.11496	1.47969	3.56358	5.76565	1.65864	3.10311	2.19858	1.06201
BMP2K	6.29796	8.05162	9.17419	9.36223	8.44513	6.54935	6.81347	6.85674	6.53461	6.90615	6.72832	4.92117	6.75739	7.00152	6.13359
BMP3	0	0	0	0.010836	0	0	0.033765	0	0	0	0	0	0	0	0.008787
BMP4	13.2398	17.5038	30.281	40.4571	70.989	73.4472	84.0249	110.358	151.732	171.252	138.979	84.1096	59.6566	91.1902	76.4916
BMP5	2.4558	0.091334	0.168362	0.726275	3.17157	1.82355	2.70086	2.77841	5.1387	8.13738	5.35602	6.07515	4.08961	5.06315	4.49807
BMP6	0.03504	0.246871	0.309426	0.337187	0.481502	0.800357	0.760771	0.61205	0.346062	0.692571	0.40899	0.280952	0.576517	0.139035	0.263045
BMP7	15.1218	7.60936	5.95239	5.94617	9.48391	9.8164	14.5601	19.5386	14.0912	21.9615	20.6391	18.1925	11.6186	13.8385	13.5332
BMP8A	0.120223	1.25644	1.30427	1.52441	1.57679	0.206994	0.493932	0.525293	0.650594	0.735986	0.567827	0.616751	0.654684	0.696877	0.848615
BMP8B	0.217274	0.157317	0.265491	0.254376	0.447866	0.147542	0.153612	0.270977	0.248802	0.342537	0.241999	0.242192	0.138893	0.227616	0.1677
BMP8B-AS1	0	0.0238775	0	0	0.0379635	0	0	0	0	0	0	0	0	0	0
BMPER	0.142736	0.608395	0.318747	0.336772	0.460457	4.33207	4.66733	2.90432	3.62837	1.17789	1.05454	1.34187	2.82064	2.23799	2.32604
BMPR1A	5.82417	11.0914	13.4719	13.4787	10.1942	3.67887	4.53639	5.36045	5.63125	6.16687	3.8938	3.54015	4.44134	4.2096	4.6167
BMPR1B	1.13642	0.0397275	0.063457	0.0293735	0.052627	0.0915595	0.168967	0.139968	0.114414	0.063995	0.0780075	0	0	0.122517	0.080518
BMPR1B-DT	0	0	0	0	0	0	0	0	0	0	0	0	0	0	0
BMPR2	14.9206	5.58451	3.55865	3.46506	4.62056	14.4501	12.7955	11.59	9.59216	6.95016	6.33303	5.81475	10.435	11.0584	10.0128
BMS1	9.63426	14.8113	17.9689	18.1409	14.1707	5.75727	7.21995	8.57674	8.78713	13.2444	11.8301	9.94202	10.9539	10.5483	9.49797
BMS1P1	0.782674	1.29658	1.13864	1.10062	0.932087	0.396954	0.511723	1.11598	0.772834	1.17722	0.905743	0.67524	0.633263	0.972106	1.13035
BMS1P17	0	0.225015	0.763266	0.924736	1.33041	0.767405	0.940992	1.41022	1.31561	1.9245	1.75909	1.89602	2.17861	2.98214	3.11862
BMS1P22	0	0.200603	0.843535	0.702322	1.1747	0.389488	0.467773	0.764803	0.724334	2.0152	1.88073	2.35631	3.79607	2.95361	3.40395
BMS1P4	0.953121	1.16855	0.273913	1.01096	0.991672	0.379749	0.271197	0.451298	1.25013	0.750596	0.846786	0.623387	1.04556	1.30733	1.0466
BMS1P4-AGAP5	1.35017	1.02168	1.47734	0.766502	0.457365	0.276774	0.661301	1.05648	0.139703	0.354999	0.76449	0.628146	0.604679	0.395631	0.691728
BMT2	3.97562	1.20561	0.543121	0.85861	1.52598	6.1838	4.80154	4.24568	3.19182	1.89658	2.31605	2.19126	3.02543	3.90729	3.81315
BMX	0.025078	0	0	0	0	0	0	0	0	0	0	0	0	0	0
BNC1	1.77026	0.510972	1.05679	1.5852	2.83966	3.4581	3.29775	3.84551	4.83817	5.1874	7.0942	8.03897	6.57481	5.09427	5.46539
BNC2	11.8699	3.26669	3.41265	4.02986	4.91151	11.7652	10.421	7.73023	10.1775	5.22556	4.31907	4.49464	3.51593	4.0958	3.16796
BNC2-AS1	0.5065	0	0.311673	0.557798	0.156823	0	0	0.254148	0.259204	0.360144	0	0.0886635	0	0	0
BNIP1	5.63289	5.94472	10.0186	9.66257	8.08684	1.99824	5.06164	5.4883	5.64586	6.73267	6.75964	6.39747	3.6624	5.45992	6.00178
BNIP2	9.38189	8.01297	10.4774	10.3345	12.4398	5.48989	8.26466	9.16245	8.42228	12.9445	18.2281	15.0087	15.041	13.1856	13.1909
BNIP3	82.7394	37.0149	37.9353	45.2232	51.6391	9.19579	9.19811	12.6376	15.4172	25.4297	20.6879	28.6017	26.9114	21.144	24.8945
BNIP3L	47.0004	11.9016	11.9212	14.2181	16.8215	15.2646	15.6758	19.118	15.3047	20.8158	17.3813	15.7682	19.9983	23.2954	24.3906
BNIP5	0	0	0.0333515	0.026421	0	0	0	0.0133925	0	0	0	0	0	0	0
BNIPL	0.258528	0.265038	0.566798	0.256649	0.858828	0.15757	0.120729	0.245633	0.320726	0.340309	0.619067	1.13533	0.283607	0.833188	0.319128
BOC	54.0609	1.6166	2.02707	1.9688	2.95032	8.88696	12.8114	7.96648	4.35858	4.30983	2.54001	2.12639	1.08167	3.31471	2.83242
BOD1	29.4663	52.0979	52.8105	54.1459	51.2137	19.2981	25.5623	36.7676	36.959	43.2111	38.8429	32.3048	23.1463	29.9152	28.9956
BOD1L1	12.7314	24.1454	21.4647	19.4632	20.0027	8.29233	9.72039	12.2289	12.0536	15.6796	13.8543	12.6154	11.7881	12.9649	12.6237
BOD1L2	0	0	0.0480625	0.058573	0.0569155	0	0	0	0	0	0.006307	0.004966	0	0	0
BOK	6.48262	4.32163	5.15951	5.40464	6.95567	3.28363	5.68145	7.9487	10.1056	9.49308	8.48613	9.95787	11.7241	10.1901	11.7334
BOLA1	3.11256	2.2791	1.76611	2.3514	2.85412	0.661975	0.741116	0.894361	1.79836	1.7491	1.59249	2.38883	2.50299	1.94636	2.10951
BOLA2	6.72041	13.2249	14.2261	12.4251	11.557	4.29192	5.42176	6.43175	9.2188	11.1623	11.2703	11.9076	8.75733	8.32515	10.1849
BOLA2-SMG1P6	6.22346	14.0274	13.0852	10.6453	12.3793	5.62597	6.15092	9.37775	9.41794	9.63421	10.4145	8.95048	9.47394	6.57486	8.03162
BOLA2B	11.8702	32.2899	29.8284	23.3913	27.8457	11.7536	11.4945	17.0274	21.1961	30.3158	26.9	24.7414	20.3578	20.6604	21.9186
BOLA3	14.9378	41.3286	45.0104	37.7533	28.4049	7.69939	11.402	15.9248	23.3606	25.7865	25.5946	24.4021	14.515	15.8367	17.928
BOLA3-AS1	2.5659	0.819848	1.04667	0.968465	0.93203	0.371646	0.995878	0.675233	1.05021	0.842623	0.908502	1.08279	1.01217	1.00969	1.31488
BOLL	0	0.09558	0.048028	0.113769	0.0733625	0	0	0	0	0.0406275	0.089516	0.040959	0.070386	0.0539035	0
BOP1	14.7464	37.4532	38.1069	35.8372	30.7154	9.25473	11.7346	15.6671	23.0932	20.9275	20.335	23.2387	19.6162	18.8354	21.8082
BORA	3.70616	4.4572	3.8023	4.72225	4.94665	0.85098	1.83487	2.45218	3.81856	3.71146	4.37873	4.06243	4.74755	3.37177	3.76253
BORCS5	1.42458	2.2103	2.12401	2.46868	2.35734	0.749509	1.24238	1.48201	2.04693	1.92686	1.75982	1.82388	1.97605	2.16097	2.07858
BORCS6	2.5404	3.33133	2.81215	2.56184	4.12066	0.783807	1.91003	2.49363	3.49589	2.75788	2.90007	5.6905	3.54189	2.82831	4.17473
BORCS7	2.71375	2.21088	1.89768	1.95151	1.749	1.62749	2.03535	3.4044	2.92624	2.57214	4.00281	4.23588	4.25707	4.22738	4.96768
BORCS8	5.68128	7.8655	7.3386	6.82568	6.97808	2.85569	5.02032	6.85552	7.806	9.55791	7.01616	7.83422	6.03099	6.4825	5.71248
BORCS8-MEF2B	1.38359	2.22469	0.760466	1.33597	1.14539	0.684041	0.560361	0.903337	1.27031	1.68026	0.738019	1.15956	0.378204	0.869097	0.459182
BPESC1	0	0	0	0	0	0	0	0	0	0	0	0	0	0	0
BPGM	7.09348	7.135	8.01562	10.6868	16.5245	5.29432	5.17756	7.38668	11.0478	15.6756	17.7566	18.2451	17.3943	13.723	12.8706
BPHL	8.36278	7.04567	8.26112	8.33624	7.53367	2.22524	2.97938	5.08673	6.7967	6.09905	5.51203	7.30148	5.78116	5.34048	6.82958
BPI	0	0	0	0	0	0	0	0	0	0	0	0	0	0	0
BPIFA1	0	0	0	0	0	0	0	0	0	0	0	0	0	0	0
BPIFA2	0	0	0	0.095731	0.037535	0	0	0	0	0	0	0	0	0.0175165	0
BPIFA3	0	0	0	0	0	0	0	0	0	0	0	0	0	0	0
BPIFA4P	0	0	0	0	0	0	0	0	0	0	0	0	0	0	0
BPIFB1	0	0	0	0	0.009962	0	0	0	0	0	0	0	0	0.0251445	0
BPIFB2	0	0	0	0	0	0	0	0	0	0	0	0	0	0	0
BPIFB3	0	0	0	0	0	0	0	0	0	0	0	0	0.014338	0	0
BPIFB4	0	0	0	0.03803	0	0	0	0	0	0	0.0127005	0	0	0	0
BPIFB6	0	0	0	0	0	0	0	0	0	0	0	0	0	0	0
BPIFC	0	0	0	0	0	0	0	0	0	0	0	0	0	0	0
BPNT1	7.66644	14.2747	13.1171	12.3105	12.8389	2.37768	3.97437	6.44108	9.58838	11.2165	10.7365	13.0593	10.1319	10.5571	12.0786
BPTF	19.6366	27.3208	27.1541	25.0916	22.1043	21.9652	20.2313	19.2997	18.9995	16.2345	14.8606	15.6256	17.3682	19.3111	16.5832
BPY2	0	0	0	0	0	0	0	0	0	0	0	0	0	0	0
BPY2B	0	0	0	0	0	0	0	0	0	0	0	0	0	0	0
BPY2C	0	0	0	0	0	0	0	0	0	0	0	0	0	0	0
BRAF	4.28565	5.90549	4.80898	4.75398	5.95633	13.8464	14.0019	8.849	7.51103	5.77155	6.40986	5.61455	6.54368	8.44449	6.79995
BRAP	3.85996	7.13564	7.12823	6.91252	5.88038	1.94045	2.93651	5.03271	4.49109	5.81421	5.25988	5.24441	4.52114	5.37864	5.24444
BRAT1	8.04209	8.42548	6.69042	7.8109	7.7056	2.74495	3.36786	4.28819	7.872	6.30747	5.15283	4.98503	4.44789	5.26285	5.58655
BRCA1	5.34728	12.6344	12.8634	11.4504	8.11839	1.56187	3.39857	5.47877	5.05612	6.00324	6.28861	6.56891	5.90762	5.39585	5.95969
BRCA2	2.09697	3.29443	4.15408	4.05609	3.46675	0.731414	1.1703	2.00545	2.17333	2.96098	3.12831	2.12709	2.58759	2.21625	2.29223
BRCC3	8.78065	19.4128	17.3986	17.8682	17.1349	12.653	14.5088	15.8957	15.9023	18.3384	19.6534	18.539	23.1964	21.0169	21.4021
BRD1	8.52901	8.85966	7.31322	5.82878	6.02636	16.7851	16.1021	10.7126	10.4603	7.5955	8.0188	9.04746	8.43262	9.68563	8.14955
BRD2	69.4572	48.0301	55.7029	50.0957	46.6567	25.648	31.0456	32.2532	34.0938	36.1371	42.0603	47.7111	38.9602	37.0637	36.3144
BRD3	14.8185	16.4982	17.5966	15.1365	13.5125	5.44357	6.96128	8.22219	8.50309	10.3186	8.58269	9.18324	7.3308	11.5446	11.3715
BRD3OS	5.87928	3.35849	2.56967	2.85115	3.64411	1.91109	1.98685	2.92757	3.47696	3.77216	3.53034	3.21307	2.73073	4.12776	4.64749
BRD4	21.1606	31.2471	29.3222	25.0413	27.1393	44.102	30.2002	28.428	24.9241	22.2835	30.4663	40.6045	29.067	30.2415	26.711
BRD7	24.4924	26.8251	29.9813	25.8534	30.6617	13.6922	14.8664	19.1235	21.7945	30.1503	29.0809	25.6534	22.9036	20.6032	21.4266
BRD8	14.7296	43.5184	47.8065	44.4989	39.1472	37.0014	38.9436	31.9031	26.9794	23.1803	22.5521	18.0699	21.1588	23.7251	20.5989
BRD9	14.4608	21.1568	26.1602	25.1768	19.9355	6.95264	9.58281	12.0794	12.4969	20.4814	18.9589	17.8449	14.171	15.5382	14.6484
BRDT	0.0114005	31.1074	32.7999	27.2252	30.7206	0.494629	1.75456	4.27414	10.1187	27.6496	25.6578	33.3814	28.5318	27.291	35.2125
BRDTP1	0	0	0	0	0.0549335	0	0	0	0	0	0.037803	0.011523	0	0	0.01272
BRF1	9.75082	2.9457	2.72659	1.91542	2.95108	1.2194	1.54284	2.36375	3.21556	2.65301	2.65807	2.73817	2.99998	2.95693	2.94582
BRF2	2.22166	3.59112	3.63852	4.15799	2.73142	0.68396	1.09091	1.81344	1.55664	2.87635	2.31584	2.48564	2.62345	1.90512	2.15913
BRI3	44.1579	38.7101	38.4447	47.4936	69.692	56.3145	52.2889	72.1943	95.6454	105.722	129.231	145.352	103.439	116.585	128.007
BRI3BP	4.25819	4.38391	3.12601	3.10606	3.61355	1.4072	1.82063	2.61352	3.46954	3.37196	3.17251	3.89098	3.55669	2.55978	3.11202
BRICD5	3.0661	1.55504	1.9784	2.33776	3.45666	1.01718	0.979688	2.18725	2.6907	2.51233	1.97939	1.93127	3.19	2.97673	3.74954
BRINP1	2.65974	6.57938	6.77034	7.12224	4.05734	9.66714	10.9042	7.42754	6.02586	2.0606	1.83558	0.374837	4.21378	3.35883	2.00616
BRINP2	0	0.0938545	0.013731	0.021547	0.127949	0.362544	0.152722	0.109331	0	0.367057	0.632439	0.336052	0.0619245	0.582067	0.293855
BRINP3	1.6716	0.94838	0.473403	0.116734	0.028495	4.85598	7.4447	1.96371	2.80118	0.253834	0.475248	0.100596	0.888649	0.676199	0.291726
BRIP1	5.21453	3.63871	4.50361	3.96994	3.1981	0.87548	2.16676	1.97533	2.50924	2.83914	3.23391	2.32858	2.46055	2.551	3.03138
BRIX1	15.6217	39.0329	50.22	45.0832	35.1513	26.8709	32.4108	25.8943	22.7392	34.3438	38.5618	27.619	26.4635	29.4067	24.7025
BRK1	77.4858	58.5532	60.7834	61.3169	61.0592	77.8557	77.5672	77.3758	74.9689	69.0932	70.4788	73.4224	72.1589	71.6838	78.4195
BRMS1	12.5088	24.3293	25.0877	25.299	21.8917	9.67635	11.3855	16.4864	17.9904	22.3405	24.2654	22.2169	19.9623	17.5539	18.5822
BRMS1L	11.2572	12.9408	14.4986	13.2344	9.42743	6.67079	7.33554	9.14209	7.86115	9.52591	8.89757	7.63033	9.06363	8.64451	9.24016
BROX	7.73864	8.53488	8.1737	9.48939	9.9741	5.13588	5.45895	7.69811	7.6258	9.04304	9.57836	9.68044	9.82831	8.92686	10.8984
BRPF1	7.21135	11.6148	12.1605	9.13699	8.17997	20.9318	19.0919	12.8699	11.104	8.54872	8.50643	7.99768	10.1026	8.78188	6.5692
BRPF3	6.17788	10.798	11.6878	10.0507	9.1443	8.7157	9.71244	9.99483	10.0181	9.37548	10.0423	10.2111	8.66062	10.3963	8.90854
BRS3	0	0	0	0	0	0	0	0	0	0.0168425	0.046977	0	0	0	0
BRSK1	8.04624	2.77724	1.61251	2.23592	2.17441	11.1351	11.4074	6.77367	4.84427	1.42524	1.30231	0.737152	2.37434	1.70362	1.12894
BRSK2	1.20307	2.61715	4.26667	4.73267	3.46652	0.830799	1.48777	1.81353	1.69776	2.3045	1.15802	0.770706	0.233771	0.443345	0.43792
BRWD1	5.50159	10.842	9.24126	11.0981	10.0623	3.9476	4.21152	5.56934	6.34141	8.1046	6.66043	6.68339	7.71286	8.20389	8.44835
BRWD1-AS1	0.024399	0.0074825	0.04345	0.193817	0.021255	0.0169085	0	0.0173355	0.020013	0.0965115	0.0914015	0.02302	0.0563165	0.06224	0.102481
BRWD1-AS2	0.051703	0.183312	0.246191	0.293913	0.260634	0.0596695	0.1845	0.171349	0.38485	0.095694	0.056332	0.158559	0.05601	0.130854	0.178795
BRWD3	6.32887	19.5513	16.5292	16.584	13.7626	6.22909	5.74648	5.55069	6.24014	7.60962	5.59398	4.99453	5.80052	6.27049	6.0448
BSCL2	14.0579	13.7379	10.8693	12.1151	9.89915	17.9439	15.8666	12.2459	12.9265	5.8484	9.71824	7.36431	8.16341	5.93496	7.88964
BSDC1	8.92142	13.3769	11.328	12.034	11.9908	7.05316	8.79212	9.85467	11.1396	9.44176	9.92462	10.4829	13.2014	11.3911	12.4151
BSG	200.476	307.257	330.309	329.153	317.575	100.813	109.83	156.075	211.729	224.792	201.078	205.108	166.443	158.836	167.925
BSN	0.258633	0.72292	0.785571	0.712838	0.543057	0.207677	0.256942	0.247792	0.184034	0.24272	0.254479	0.103731	0.076452	0.0983255	0.138461
BSN-DT	0	0	0.011654	0.0289995	0.049049	0	0	0.032908	0	0.0390805	0.018153	0.0385875	0.0569185	0	0
BSND	0	0.065262	0.083944	0.064974	0.0750595	0	0	0	0	0.0061245	0	0.0184975	0	0	0
BSPH1	0	0	0	0	0	0	0	0	0	0	0	0	0	0	0
BSPRY	0	5.58921	3.48726	4.16464	4.32607	0.777683	1.01222	1.73355	2.40968	2.48217	3.0393	3.14174	2.46295	2.08095	2.08517
BST1	0.396024	0.825016	0.733789	0.534543	0.440541	0.739189	0.502867	0.852366	0.379518	0.277258	0.378164	0.561634	0.399639	0.321756	0.669103
BST2	0.231332	49.9715	29.4642	23.3984	23.0267	7.01977	8.93	15.1823	12.1193	13.8578	15.5749	15.6092	11.1987	23.3433	17.7549
BSX	0	0.131627	0	0	0.0344695	0	0	0.02558	0	0	0	0	0	0	0
BTAF1	14.1695	13.1106	11.9714	12.8479	14.2993	15.9303	16.3009	14.1414	12.8386	16.177	12.518	10.3339	12.3046	13.1492	12.1284
BTBD1	17.8829	14.1724	12.358	11.942	11.2257	25.5834	21.7977	19.4095	18.3795	17.9768	16.3731	14.9617	19.3349	18.3886	18.2166
BTBD10	10.2009	13.0312	10.9686	11.1184	13.019	20.9221	22.7686	18.5059	15.3345	13.217	16.139	16.248	25.8901	21.9907	24.9118
BTBD11	1.31166	1.25738	2.04894	2.01839	0.404707	2.45352	1.79332	1.23224	0.723698	0.264951	0.336696	0.152774	0.322606	0.699788	0.481215
BTBD16	0	0.154579	0	0	0	0	0	0	0	0.0340615	0.020018	0	0.047436	0	0
BTBD17	0.406691	0	0	0	0.022357	0.381314	0.304536	0.518805	0	0	0	0	0	0	0
BTBD18	0.162896	0.234022	0.1592	0.246386	0.235567	0.093433	0.0307305	0.208759	0.133496	0.111673	0.206492	0.164682	0.0797975	0.018039	0.158299
BTBD19	2.99456	0.610492	0.709575	1.02589	0.621483	1.35106	1.6685	2.21673	1.45945	1.53726	2.70559	3.27264	5.95114	9.18978	9.66978
BTBD2	38.8299	9.58097	11.8739	12.2141	15.7016	10.0114	11.2396	17.6234	17.764	14.2335	16.3155	21.5298	15.4246	18.3105	22.8219
BTBD3	23.8233	5.56867	6.13746	7.39487	11.7691	9.38855	11.3556	13.8563	15.24	17.3897	16.9714	19.4094	12.6669	11.6121	11.1251
BTBD6	7.04421	1.38275	1.25514	1.5167	2.61265	1.97956	2.10555	2.29579	3.11389	3.25457	3.81933	4.45094	3.32589	3.16846	3.71349
BTBD7	8.29682	9.90354	8.0673	6.59799	7.27981	28.8438	29.6744	16.5713	12.6041	8.90433	8.64597	6.67631	12.5191	12.8285	9.89535
BTBD8	0.281328	0.735457	0.52301	0.626981	0.706306	0.238793	0.231913	0.327742	0.333261	0.576054	0.572731	0.790406	0.68173	0.675994	0.765658
BTBD9	1.72068	0.920746	0.989586	0.750928	1.05425	1.37904	1.67564	1.27951	1.04152	0.931244	1.07273	1.37379	1.09577	1.3688	1.44544
BTBD9-AS1	0	0	0.0413135	0.149939	0.085212	0	0	0.12953	0.0817665	0.159331	0.003313	0	0	0.129667	0
BTC	0	0	0.010281	0	0	0	0	0	0	0	0	0.0295845	0	0	0
BTD	2.28864	5.67122	5.10016	5.91884	4.99212	1.27615	2.29566	2.5261	4.11749	3.75605	3.89238	3.75681	3.26135	3.79507	4.0413
BTF3	254.031	348.118	388.484	429.647	372.678	366.721	374.901	321.104	341.415	379.97	381.328	327.48	281.641	296.448	301.032
BTF3L4	11.5769	24.2294	23.201	20.2205	15.4937	17.4598	21.4303	18.2102	15.1205	12.6097	13.8462	12.1575	15.9308	13.7427	13.7065
BTG1	17.1589	19.9791	10.8525	9.81666	9.64024	92.5962	59.1962	32.8338	25.6174	12.5039	20.8973	19.8405	33.3117	28.3719	21.5015
BTG2	8.45347	3.04741	2.63626	3.73769	7.15544	11.891	10.4274	10.3942	12.5898	19.9258	24.5637	30.6914	28.5016	28.3423	28.4555
BTG3	18.8579	20.9528	17.5778	16.8166	21.0682	29.1986	25.9731	27.2996	31.8762	34.0145	41.1835	53.6911	38.3298	32.1794	33.6318
BTG3-AS1	1.29247	0.390643	0.372345	0.530436	0.567314	0.965272	0.522895	1.5327	1.3643	0.859683	0.835364	1.66237	1.01747	1.31462	0.991543
BTG4	0.0837055	0	0.177429	0.0899375	0.040485	0	0	0	0.345911	0.807096	1.36858	0.8983	1.25557	0.629911	0.656289
BTK	0.0113005	0.168478	0.0589815	0.144741	0.0643125	0.149673	0.058699	0	0	0.120306	0.154115	0.138561	0.195048	0.088398	0.0314165
BTLA	0	7.13486	8.87495	4.98532	4.08101	0.071795	0.14646	0	0.278066	0.249365	0.0641435	0.0064645	0	0	0.024455
BTN1A1	0.0646455	0.0903595	0.300189	0.210369	0.179304	0	0.017627	0	0.0242555	0.099906	0.01647	0	0	0.057368	0.0516035
BTN2A1	8.53193	5.01062	4.45673	3.69811	4.59706	1.96652	2.53141	3.2686	3.73639	3.56602	3.63165	4.02957	3.20473	4.68682	4.39856
BTN2A2	7.89432	1.99334	2.90616	3.32209	4.42569	0.847836	2.96258	3.4929	3.74709	3.24801	2.67857	3.11381	2.43475	3.62729	3.88099
BTN2A3P	2.55038	0.478433	0.663937	0.739397	0.882	0.175282	0.408871	0.674219	0.664253	0.548053	0.420114	0.378099	0.517026	0.450553	0.841467
BTN3A1	5.87538	0.018777	0.0515855	0.082295	0.131076	0.549236	0.810887	0.988621	0.40739	0.174207	0.473617	0.752112	0.395062	1.66817	2.05632
BTN3A2	3.01045	0.102652	0.0196465	0.0108495	0.0637445	0.513151	0.554526	0.652578	0.560618	0.193843	0.438077	0.641058	0.382027	1.32271	1.25632
BTN3A3	1.54254	0.07552	0.0665	0.034593	0.111253	0.0774	0.186146	0.346971	0.124549	0.0625635	0.247571	0.083126	0.029765	0.497362	0.417791
BTNL10	0	0	0	0	0	0	0	0	0	0	0	0	0	0	0
BTNL2	0	0	0	0	0	0	0	0	0	0	0	0.0155335	0	0	0
BTNL3	0	0	0	0	0.0064085	0	0	0	0	0	0	0	0	0	0
BTNL8	0	0.048623	0	0	0	0	0	0	0	0	0	0	0	0	0
BTNL9	0.0199945	0.352793	0.128882	0.257895	0.388313	0	0.0186355	0	0	0.106276	0.0209225	0	0	0	0
BTRC	5.57969	5.66095	5.55934	5.70971	5.2634	7.86469	6.01587	6.26831	5.10059	6.04599	4.72303	4.9219	5.59049	6.09195	6.11341
BUB1	18.5188	42.7006	38.2933	41.8845	35.0919	6.09436	8.1992	11.8856	15.6177	20.6182	17.8494	16.0556	18.1345	15.2987	16.7519
BUB1B	18.9129	22.0775	23.1144	24.2891	22.5558	4.28224	7.89559	11.1214	15.1899	19.3718	15.8751	14.5201	13.2612	14.2655	14.2522
BUB1B-PAK6	0	1.79179	2.0391	4.02805	8.4729	1.59898	2.38099	4.36266	6.84572	6.83818	9.30395	18.6964	13.3005	9.61354	12.0465
BUB3	22.4339	23.512	25.9641	31.0832	31.2908	11.6289	13.588	18.5486	25.7077	25.0184	21.7816	22.2086	24.9334	21.8013	23.5792
BUD13	6.0127	7.32766	8.50545	8.93955	6.93156	1.68512	3.37155	4.64569	4.36668	5.25434	5.61294	4.91031	4.49609	3.43108	4.37897
BUD23	21.3359	52.0458	60.1268	55.031	45.8224	13.1884	16.8964	18.6515	28.8094	34.2656	29.0718	24.5497	21.6799	22.3673	24.2217
BUD31	35.1144	58.6031	51.6327	46.899	44.0749	53.5398	51.8752	49.784	48.8761	40.3117	43.3412	43.4702	43.2041	39.7541	38.4987
BVES	2.64621	1.09378	0.691068	0.633323	0.899029	0.550859	0.470087	0.577076	0.629063	0.89732	0.611287	0.623512	0.511458	0.764794	0.745268
BVES-AS1	0.404464	0.27665	0.104423	0.096687	0.295165	0	0	0.027211	0.083031	0.103775	0.135384	0.0487275	0.0447125	0.0953905	0.14949
BYSL	8.92721	18.6477	22.9602	22.9764	16.3824	5.52997	7.88633	10.8968	12.546	12.3956	13.9543	13.2417	12.9625	12.4865	13.094
BZW1	47.8145	49.4981	46.2395	43.8273	32.8575	81.8318	75.5659	50.6125	38.2612	42.2453	38.5428	32.4923	44.3938	41.6804	39.1659
BZW1-AS1	0.103737	0	0.0383615	0.055233	0.0807595	0	0	0	0	0.0713035	0.133113	0.0877085	0	0	0.0738055
BZW2	59.447	32.0478	35.2161	45.96	56.2716	51.9568	47.2405	50.9371	59.9158	61.9307	78.6116	85.7922	67.4885	60.7953	64.0426
C10orf105	0.0784935	0	0	0	0	0	0	0	0	0	0	0	0	0	0
C10orf113	0.164154	0	0	0.10496	0.0665375	0	0	0.164744	0.011762	0.103388	0	0.0787975	0.062086	0.0552435	0.090057
C10orf120	0	0	0	0	0	0	0	0	0	0	0	0	0	0	0
C10orf126	0	0.075041	0.142484	0.039979	0.014106	0	0	0	0.137535	0.017791	0.0078525	0.006789	0	0	0
C10orf142	0	0	0	0.0645865	0	0	0	0	0	0	0.0230565	0	0	0	0
C10orf143	0.065047	0.47768	0.383645	0.322107	0.3857	0.362084	0.171438	0.338797	0.254055	0.326662	0.116086	0.188508	0.162762	0.120385	0.18438
C10orf25	0.37163	0.257917	0.474896	0.46506	0.494857	0.080243	0	0.25205	0.154606	0.451711	0.465258	0.193736	0.430129	0.333164	0.298991
C10orf53	0	0	0	0	0	0	0	0	0	0	0	0	0.0670605	0.024142	0.0110115
C10orf55	0.0113865	0.0434115	0	0	0	0	0	0.076614	0	0	0.097564	0.081375	0.105229	0.138635	0.158583
C10orf62	0	0	0	0.0252525	0	0	0	0	0	0.038944	0	0.017504	0	0.0247715	0
C10orf67	0	0	0	0	0	0	0.0311745	0.0691025	0	0	0	0	0	0	0
C10orf71	0.020423	0.041874	0	0	0	0.0103565	0.04035	0	0	0	0	0	0	0	0
C10orf82	0	5.0356	5.11013	5.08185	6.28077	0.65244	2.34478	4.11048	8.29836	10.2441	5.25984	5.61386	2.19324	0.999745	1.1874
C10orf88	2.64321	1.31202	1.42134	1.89743	2.05402	0.907837	1.25523	1.48928	2.42238	2.65242	2.43866	2.18198	2.63575	2.81635	2.72383
C10orf90	0.036743	0.0189095	0.0183385	0.0148575	0	0	0	0	0	0	0	0	0	0	0
C10orf95	0	3.20002	2.92814	2.34755	1.44041	1.16497	0.942994	0.994825	0.417856	0.498891	1.83695	1.69971	1.15198	1.17135	1.17361
C10orf99	0	0	0	0	0	0	0	0	0	0.0583175	0	0	0	0	0
C11orf1	4.93302	4.05027	5.74028	6.78861	5.30404	1.3205	3.57716	4.3835	5.20327	7.01919	4.58114	6.76756	4.65223	5.21703	4.77543
C11orf16	0	0	0.147241	0.300939	0.124524	0	0	0	0	0.24425	0.242121	0.354025	0.325163	0.406859	0.351823
C11orf21	0	0.0446165	0.0102985	0	0.013675	0	0	0	0	0	0	0	0	0	0
C11orf24	21.4076	18.835	19.0852	20.246	20.7367	8.93169	12.0409	15.5191	17.5345	21.9505	22.1334	20.3265	18.3017	19.4787	21.1604
C11orf42	0.0725385	0	0	0	0.184502	0	0	0.225858	0.10297	0.0203295	0.108728	0.130561	0.069336	0.032878	0.0801215
C11orf44	0	0	0	0	0	0	0	0	0	0	0	0	0	0	0
C11orf45	0.217124	0.776168	0.838885	1.23798	0.860576	0.0597565	0.193551	0.391817	0.460622	0.610985	0.549412	0.48731	0.541687	0.607365	0.870575
C11orf49	19.0633	9.61291	9.28243	9.52143	11.1582	9.42306	11.7187	13.4629	14.0197	13.8193	14.2454	14.0644	11.1168	12.5697	12.4276
C11orf52	0	1.8736	1.63523	2.12881	4.16733	0.569778	0.692789	2.23024	2.18885	1.8784	3.73496	3.60998	4.43923	2.76088	3.72682
C11orf53	0	0	0	0	0	0	0	0	0	0	0	0	0	0	0
C11orf54	7.30213	8.49586	8.51925	8.61314	9.54273	3.91678	3.94231	6.97992	7.29546	7.99893	7.57606	8.38931	8.96791	11.2027	9.25537
C11orf58	37.0895	47.8787	53.572	52.2201	47.1018	36.4059	42.3641	40.9189	39.1356	44.4973	38.3112	35.5776	38.2384	36.494	36.4624
C11orf65	0.129641	0.234606	0.198311	0.422897	0.280463	0.125258	0.1651	0.2319	0.315899	0.187836	0.521511	0.355213	0.328055	0.375162	0.365893
C11orf68	5.5459	3.92592	3.53169	4.80322	3.24861	5.82712	6.81174	6.66253	5.68345	4.38717	5.17915	6.0156	5.59362	5.8165	7.55707
C11orf71	0.885587	1.46528	2.11013	1.71411	1.53903	0.541327	1.07663	1.16603	2.03539	1.87715	1.958	1.44921	1.1938	0.810006	1.12315
C11orf72	0.016985	0.25492	0.38132	0.494475	0.238309	0	0.109469	0	0.0386035	0.0381385	0.049417	0.035573	0.112937	0	0.020835
C11orf74	12.5641	9.30749	7.70925	7.7839	10.0504	5.045	6.72127	9.74351	11.0376	12.3436	10.1864	8.77888	7.08416	9.69025	9.10218
C11orf80	6.88065	8.50307	8.56639	9.49713	10.0257	2.3295	2.9231	5.1296	5.54012	6.41554	5.52519	7.43936	4.85564	4.75129	5.63231
C11orf86	0	0.0362985	0	0.024036	0.145864	0	0	0	0	0	0	0	0	0	0
C11orf87	0.822875	0.113211	0.091278	0.147289	0.139549	0.653064	0.442308	0.363759	0.059889	0.0062315	0.107222	0.0199505	0.11188	0.229045	0.169386
C11orf88	0.127467	0	0	0.182401	0.47826	0	0.095797	1.16239	1.43811	1.80816	3.05198	1.45322	1.03874	1.09355	1.23843
C11orf91	0.058138	0	0	0	0	0	0.0400795	0.194572	0	0	0.122765	0.110829	0.0587555	0.144443	0.052205
C11orf94	0.080651	0.0549915	0.313492	0.189379	0.325768	0	0.309487	0	0.297193	0.196417	0.347512	0.430351	0.160453	0.283494	0.209847
C11orf95	15.7773	6.33009	5.25958	4.64281	5.1793	7.01889	6.31242	5.8138	5.60683	5.47116	6.18935	6.91502	6.62372	8.07659	6.9596
C11orf96	1.06552	2.61484	0.783615	0.819704	3.3496	2.32645	1.55134	1.31939	1.35242	0.819183	2.65154	3.35006	1.67619	0.81795	0.564438
C11orf97	0	0.0487285	0	0	0	0	0	0	0	0	0	0	0	0	0
C11orf98	20.628	74.3785	70.4621	72.4947	54.1313	17.6353	19.6269	25.1808	33.1358	33.5148	33.9148	32.6854	25.3519	24.6617	30.2692
C12orf10	18.0599	26.8448	26.7791	26.8131	22.388	8.5497	10.6591	13.3486	17.0046	17.8291	13.777	15.7313	10.6762	12.9038	15.1129
C12orf29	6.36351	4.07725	3.85277	5.05311	5.07741	3.13009	2.84776	3.91295	5.85644	6.2691	5.98428	4.52064	6.03433	6.08333	7.25667
C12orf4	6.64639	10.8192	9.97664	11.1472	12.2238	4.00926	6.86583	9.39127	9.9665	12.5675	13.959	11.7445	11.4442	11.7328	12.1724
C12orf40	0.011941	0.547915	0.316084	0.345881	0.786566	0	0.017199	0	0.0420485	0.0167965	0.0366135	0.0604305	0.096534	0	0.032773
C12orf42	0	0.159888	0.127737	0.057269	0.14855	0	0	0.035036	0	0.027027	0.018655	0.083594	0	0.10194	0
C12orf43	4.14234	4.54629	5.80522	5.44822	4.52267	1.62515	2.18158	3.93766	3.38662	4.60145	4.22192	4.32216	3.66837	4.06099	4.48054
C12orf45	0.923831	1.23626	1.40683	1.23119	1.10168	0.437132	0.534006	0.894632	0.876263	1.0726	1.13623	0.949899	1.08034	1.00258	1.21032
C12orf49	7.23277	8.57127	8.60904	9.94474	10.985	3.88702	4.70521	7.51657	10.1413	11.7487	10.5162	11.7752	9.46138	8.88158	9.91077
C12orf50	0	0	0.0117255	0.003661	0.019159	0	0	0.0063815	0	0	0	0.021476	0	0	0
C12orf54	0	0	0	0	0	0	0	0	0	0	0	0	0	0	0
C12orf56	0.172878	0.770024	0.987773	1.38308	1.17821	0	0.485372	1.15351	0.768112	1.14609	1.19024	1.34783	1.99787	0.87871	1.04705
C12orf57	97.3119	55.4832	52.1343	57.6356	54.9972	31.2112	29.5841	44.5309	52.2611	46.1872	41.9733	59.3863	41.6838	56.1924	59.6322
C12orf60	0.757776	1.76271	1.32951	1.72289	2.14957	0.311823	0.881838	1.09949	1.62946	2.51509	2.25381	1.84928	1.21653	1.7975	1.47294
C12orf65	8.31165	11.1022	7.36257	8.23186	10.0533	2.77221	4.00603	4.77666	9.15357	7.01126	6.06054	7.33643	6.53525	6.68529	6.95344
C12orf66	1.02862	1.23283	1.42918	1.47388	1.52387	2.23438	3.62142	1.40679	1.80565	1.54858	1.152	0.897465	1.52166	1.24487	0.87528
C12orf71	0.0647985	0	0.0998235	0.191395	0	0	0	0	0	0.0500245	0.05773	0	0	0.082147	0.023704
C12orf73	5.91786	4.88507	5.23646	6.53172	5.6157	3.55458	4.86429	4.21516	4.15119	5.14743	4.4136	5.35835	3.60847	3.76598	5.66292
C12orf74	0	0	0.0075615	0	0	0	0	0.009051	0	0	0.003878	0.009813	0.017245	0	0
C12orf75	19.6532	16.3137	14.5873	12.9468	21.6796	14.4572	12.1519	17.3966	22.4736	18.3785	30.9268	37.979	58.0865	61.9221	87.2289
C12orf76	3.56661	2.31892	1.88488	2.78033	3.89259	1.83069	2.10337	2.7111	3.87246	4.73353	3.3708	4.29567	2.17265	3.83301	3.80771
C12orf77	0	0	0	0	0	0	0	0	0	0	0	0	0	0	0
C12orf80	0	0	0	0	0.095797	0.044662	0	0.270269	0	0.016495	0.06303	0.0374455	0	0.030108	0
C13orf42	0	29.1574	46.8655	43.5804	28.5051	0.742304	0.893737	0.623173	1.34171	1.21825	0.138109	0.0021615	0	0.0094345	0.02344
C13orf46	0.396732	0.101725	0.113845	0.092149	0.162053	0.150669	0.0331315	0	0.0255835	0.078555	0.0968585	0.019932	0.133614	0.0765275	0.10693
C14orf119	8.3135	10.8472	11.0757	12.5672	12.27	6.34445	7.28371	8.85158	10.4238	12.0105	12.5039	13.0963	12.0811	11.5969	13.051
C14orf132	12.7863	0.581428	0.971166	1.2874	1.60954	1.8834	2.19293	2.78016	1.98607	0.673727	0.572108	0.451841	0.516996	2.38361	2.75194
C14orf177	0	0	0	0	0	0	0	0	0	0	0	0	0	0	0
C14orf178	0.0114485	0	0.0415105	0.0049875	0	0	0	0	0	0.079341	0	0	0	0	0
C14orf180	0	0	0	0	0	0	0	0	0	0	0	0	0	0	0
C14orf28	1.12072	0.947566	0.639042	0.606784	0.663227	1.33676	1.67365	1.11551	0.966693	0.893115	0.632104	0.34383	0.574201	0.644451	0.683615
C14orf39	0.050573	0	0.06424	0.272184	0.250926	0	0	0.021302	0.0796965	0	0.0291975	0.21704	0	0	0.0275325
C14orf93	3.01823	2.51725	2.5635	3.3432	3.47128	1.16793	1.07677	1.54313	2.10045	2.42778	2.75255	3.09687	2.35956	2.02604	2.67255
C15orf32	0	0	0	0	0	0	0	0	0	0	0	0	0	0	0
C15orf39	6.35488	13.7441	18.1551	13.0752	11.0371	2.62447	3.61168	3.95713	5.94601	5.08976	6.29407	6.31884	5.27226	5.88697	6.50532
C15orf40	2.4444	3.84799	2.59519	3.09344	3.13175	1.00373	1.74364	2.63123	3.66603	3.56157	2.87493	2.54037	2.45328	3.57034	2.96036
C15orf41	5.14327	7.09928	8.95441	9.16175	11.1167	4.09441	4.94922	8.59113	11.7799	13.4862	11.9203	10.299	6.94258	8.45147	8.24832
C15orf48	0	0.0712025	0.352001	0.614702	1.66665	0	0.34709	1.31166	2.83198	1.63241	3.18945	6.86713	13.7175	14.6456	12.8905
C15orf54	0	0	0	0	0.0150225	0	0	0	0	0.0088215	0	0	0	0	0.0097875
C15orf56	0	0	0	0.172625	0.177027	0.125235	0	0.018292	0.283932	0.312931	0.394815	0.394776	0.262346	0.294646	0.402573
C15orf61	1.20963	1.94866	1.28637	1.24415	1.09916	3.86441	2.79515	2.43307	1.92656	1.57564	1.4717	1.14791	1.21819	1.11188	0.991209
C15orf62	0.851163	0.523648	0.414803	0.496161	0.680239	0.436354	0.297816	0.470882	0.575623	0.298567	0.266432	0.343962	0.320906	0.735445	0.555124
C15orf65	0.325121	1.91336	1.45768	1.27017	1.45604	0.286165	0.372691	0.29415	0.300604	0.395339	0.382847	0.204078	0.200399	0.239704	0.445464
C16orf46	0.753683	0.427179	0.272689	0.283318	0.86324	0.401526	0.187805	0.707677	0.629272	0.800979	0.248727	0.800232	0.94811	0.510137	0.632686
C16orf54	0	1.39467	1.33291	0.977294	0.928145	0.143478	0.0314355	0	0.145199	0.161978	0.0861445	0.140281	0	0	0.072556
C16orf58	17.8685	13.3537	15.5803	17.0882	17.2648	6.27901	8.09649	10.2881	14.7947	14.6957	12.8207	11.1075	7.84652	9.95533	11.6994
C16orf70	6.81671	14.6565	10.1877	9.20068	9.42781	11.3929	8.99804	7.00341	7.47956	8.70919	8.90324	9.20079	9.34394	9.67088	9.899
C16orf71	0.582549	0.204513	0.21933	0.20423	0.515734	0.0718835	0.296974	0.735741	0.667409	0.471384	0.380458	0.390842	0.240003	0.549772	0.275186
C16orf72	16.0414	18.6981	17.9189	14.5389	14.5843	32.3344	31.2153	23.2173	20.1831	14.546	16.5023	18.1591	20.6255	20.8623	17.868
C16orf74	0.0806215	2.98059	2.62454	3.08969	2.0256	0.428959	0.736767	2.24349	2.06588	2.99751	2.97882	2.60556	0.978846	1.0032	1.13414
C16orf78	0	0	0	0	0	0	0	0	0	0	0	0	0	0	0.0262685
[truncated: 24,370 more rows]

## Sheet: Prolong_FPKM
	d14_AnegOneg_prolong9dRep1	d14_AnegOneg_prolong9dRep2	d14_AposOneg_prolong9dRep1	d14_AposOneg_prolong9dRep2	d8_AnegOneg_prolong9dRep1	d8_AnegOneg_prolong9dRep2	d8_AposOneg_prolong9dRep1	d8_AposOneg_prolong9dRep2	d8_AnegOneg_prolong13dRep1	d8_AnegOneg_prolong13dRep2	d8_AposOneg_prolong13dRep1	d8_AposOneg_prolong13dRep2
EEF1A1	2897.06	3175.22	3147.2	2959.99	2017.48	2097.35	2096.14	2041.87	2396.02	2197.05	2024.75	2066.34
GAPDH	1518.33	1472.96	1535.13	1561.35	1872.62	1807.61	1845.2	1833.32	1575.18	1565.92	1310.92	1317.65
PTMA	1864.82	1754.72	2032.39	1990.91	1556.64	1373.62	1481.2	1471.14	1227.18	1263.3	1434.2	1320.51
PRDX1	1157.36	1265.02	1314.87	1359.23	1483.65	1434.51	1403.52	1572.95	1281.03	1333.97	1159.39	1210.37
ACTB	1088.85	1051.46	1056.17	1038.17	1454.78	1340.38	1703.04	1589.24	1541.99	1524.5	1078.86	1146.45
NPM1	1169.75	1149.77	1377.19	1325.01	1330.14	1414.1	1145.53	1229.66	1083.86	1117.97	1138.5	1145.9
RACK1	1346.03	1342.09	1474.7	1494.11	1104.51	1087.55	1140.7	1164.18	1048.48	1075.41	1045.38	1093.94
NLRP7	1394.86	1399.92	1500.23	1507.92	1026.02	1021.27	1058.45	1056.86	820.402	818.797	953.593	968.341
EEF2	1442.18	1409.95	1349.67	1330.68	843.863	833.201	835.707	819.898	828.548	822.658	859.053	860.964
EEF1G	1400.24	1377.3	1318.91	1447.61	701.7	842.467	795.465	760.581	796.423	701.95	775.327	829.637
HSP90AB1	684.347	679.123	743.337	743.626	911.601	921.616	842.809	878.555	883.772	899.563	846.648	868.53
ACTG1	723.894	688.562	770.631	701.545	934.321	815.437	1025.54	979.485	846.711	834.81	748.037	761.517
UQCRH	685.38	664.972	735.806	737.339	794.302	787.704	753.442	776.719	752.529	785.768	770.614	749.421
HMGA1	700.48	672.459	735.512	720.095	726.715	737.082	794.481	741.402	672.924	693.902	674.704	634.708
POU5F1	727.777	730.995	715.59	714.125	705.124	723.006	740.577	711.488	724.98	726.207	639.686	618.958
MIF	708.756	665.536	721.737	716.297	717.654	692.239	656.113	607.618	808.643	760.058	636.888	621.695
HSPA8	374.749	355.728	397.661	409.67	825.605	833.647	705.881	718.715	894.397	886.85	899.231	903.195
PABPC1	811.99	922.244	779.72	760.251	583.927	604.109	585.954	608.718	538.64	523.424	723.702	630.846
SLC25A5	713.284	689.662	722.006	738.027	617.82	587.958	700.118	709.35	619.935	608.62	536.36	550.916
TMSB10	513.516	482.299	571.678	510.181	712.128	685.251	761.927	764.51	645.005	679.626	598.044	557.506
TPI1	537.72	503.893	525.112	532.157	713.263	674.099	716.211	729.953	708.477	685.65	553.348	561.85
TUBA1B	382.48	376.485	531.594	547.416	670.954	689.96	709.464	742.113	686.523	665.853	560.805	560.207
TPT1	656.442	459.191	799.497	874.4	403.633	479.133	585.579	507.836	628.884	589.197	638.222	477.626
TUBB	420.106	398.492	546.343	534.225	642.806	641.387	709.771	695.859	629.359	628.768	530.166	543.709
MEG3	758.402	745.775	563.727	578.218	494.755	488.673	415.57	409.504	633.724	648.158	568.188	568.728
DPPA5	591.996	566.301	586.109	600.131	583.729	551.705	588.255	587.301	569.085	561.068	506.69	532.077
KHDC1L	591.416	581.15	630.486	641.45	493.702	486.029	531.094	539.483	546.203	577.849	479.208	496.578
APOE	698.509	661.696	607.648	601.722	499.429	496.182	572.89	548.059	528.478	521.497	383.74	379.925
IFITM1	664.155	631.309	605.459	666.835	567.472	571.772	415.236	415.572	533.695	550.353	440.766	424.365
PFN1	434.62	427.622	460.41	443.245	587.408	594.208	655.779	627.319	601.745	592.809	548.905	499.503
ALDOA	555.957	531.867	532.984	543.779	587.39	592.053	548.872	543.521	518.843	523.242	486.94	480.738
ATP5F1B	521.159	528.062	527.697	547.706	556.903	537.424	559.771	583.328	559.565	571.216	439.298	459.412
HNRNPA1	525.827	538.084	593.908	597.3	523.514	527.22	524.846	519.004	448.452	437.893	506.148	504.374
ENO1	566.232	534.947	568.941	586.061	563.624	564.365	442.941	457.791	457.736	449.158	404.079	407.78
EIF4A1	427.665	416.643	457.355	463.574	570.642	527.678	619.276	610.049	477.332	473.331	462.197	440.531
FTH1	564.966	537.779	492.632	494.751	428.287	485.023	533.641	543.9	459.626	523.394	398.035	439.373
SLC25A6	578.186	562.347	620.039	615.362	387.827	398.591	517.208	512.132	401.941	393.775	450.427	437.834
GSTP1	491.356	489.038	441.267	456.806	463.109	471.673	606.128	583.781	467.98	456.672	433.275	425.095
PPIA	377.697	373.781	426.768	416.303	554.277	543.757	566.161	575.224	526.266	497.372	419.445	446.465
TUBB4A	429.432	417.236	510.231	495.406	535.181	536.976	555.73	532.533	430.514	417.267	430.52	417.671
EIF3K	474.244	445.391	482.135	489.802	464.303	456.987	507.33	499.52	498.398	484.673	423.761	397.585
HSPD1	382.678	396.644	415.584	424.695	503.13	521.809	523.117	522.18	433.494	454.996	463.261	449.092
TUBA1C	271.6	330.892	483.83	501.137	382.981	466.843	555.304	606.905	467.195	497.377	429.82	382.62
IFITM3	528.669	535.804	482.59	467.824	452.86	451.345	378.173	346.983	457.177	451.592	383.607	372.564
UBB	400.89	395.463	448.126	456.116	455.65	444.029	489.149	472.095	467.141	469.638	403.783	391.03
NLRP2	361.571	355.81	371.347	388.74	490.293	470.94	510.553	521.855	442.179	452.906	405.39	414.579
HSP90B1	332.327	335.243	344.613	345.124	527.495	547.27	372.465	360.647	484.334	483.864	532.081	516.655
HNRNPH1	285.779	273.79	312.057	301.995	425.146	468.697	457.134	451.886	518.266	536.596	575.988	544.366
COX6A1	396.253	397.221	393.084	408.78	407.521	386.561	426.568	414.62	461.864	471.973	491.236	481.492
LDHB	366.101	368.713	427.031	437.047	454.004	439.184	477.576	491.514	434.831	442.208	388.95	393.318
DPPA3	377.387	373.51	443.834	431.48	468.108	469.333	433.082	435.048	416.485	420.373	391.236	368.667
DNMT3L	364.652	364.663	306.146	312.638	393.747	376.334	517.772	503.039	421.396	409.759	366.981	370.176
BTF3	387.376	386.934	376.38	410.914	461.673	437.638	358.971	345.879	431.914	422.26	339.299	309.655
HSP90AA1	380.626	393.722	432.431	429.728	403.892	383.602	326.739	327.714	353.333	354.699	433.697	429.233
UBA52	424.226	420.86	423.737	452.571	305.034	284.491	406.588	416.257	374.134	450.856	322.357	357.215
SET	387.802	381.066	437.548	400.443	423.952	424.145	328.18	414.782	376.257	397.245	373.844	288.626
ALPG	664.616	630.163	590.65	590.623	221.406	217.04	307.654	308.441	250.004	248.99	261.801	261.232
CANX	253.086	241.567	282.653	275.592	447.772	453.814	398.417	398.53	420.994	404.662	457.662	483.114
HNRNPC	354.98	382.126	393.276	367.962	361.849	372.37	397.372	389.018	317.066	311.454	350.331	347.632
OAZ1	320.547	314.948	330.994	333.405	380.367	376.772	382.334	418.415	391.112	395.53	324.298	320.316
CALR	279.066	272.135	278.806	278.975	450.766	447.616	362.635	358.454	429.196	434.241	343.921	339.06
PHB2	339.196	327.926	348.774	334.678	352.46	363.676	392.98	379.752	381.886	386.248	328.167	331.798
MT1H	163.953	149.053	191.441	198.65	338.456	293.033	577.775	589.306	505.074	513.445	361.346	374.416
COX4I1	347.057	406.388	382.294	438.733	339.213	411.368	322.854	338.783	322.203	339.262	307.49	299.88
PRR13	572.774	512.215	561.9	508.106	321.964	300.229	298.997	260.104	213.054	262.382	226.59	204.653
MT1G	190.166	187.83	228.021	245.519	351.937	317.301	456.524	447.744	527.656	528.156	362.202	335.744
SNHG29	504.847	481.287	493.51	474.079	284.202	246.588	260.08	267.687	250.702	254.012	276.96	249.834
TDGF1	415.776	417.17	469.947	474.133	302.402	311.17	255.641	253.575	265.739	275.87	298.56	292.18
ANXA2	225.439	228.551	261.071	258.687	389.674	399.338	438.357	434.334	345.556	340.186	335.142	330.156
ATP5MF	335.926	327.638	363.277	372.25	337.113	332.902	376.954	379.708	280.24	289.763	298.51	274.354
NDUFAB1	302.123	299.172	317.25	331.802	369.69	366.7	351.263	371.84	353.664	341.599	277.57	283.699
MYL6	304.054	277.202	299.643	308.942	397.456	373.518	443.418	437.506	321.792	307.144	232.87	231.591
FAU	342.002	336.204	352.747	350.964	291.422	300.557	344.825	343.14	349.805	340.7	285.439	284.596
PKM	342.836	333.885	329.921	326.19	380.024	382.474	337.519	336.216	277.671	271.7	296.432	287.172
NCL	249.104	259.318	279.281	273.6	347.619	375.98	387.09	383.206	311.49	315.973	351.911	341.931
CFL1	239.148	241.476	265.851	246.774	360.394	357.684	384.176	400.275	373.904	390.783	277.915	299.343
NACA	410.46	357.801	363.439	342.266	316.755	319.571	272.788	317.299	304.603	244.671	248.16	288.332
YWHAE	345.363	343.777	348.538	375.582	316.693	305.544	318.84	314.1	256.531	272.037	301.058	281.691
HNRNPA2B1	198.2	205.358	216.677	212.498	390.389	364.45	401.233	367.069	312.312	341.941	371.43	341.97
HSPE1	245.012	225.959	262.915	267.404	356.272	352.516	345.219	343.989	326.731	330.574	313.18	302.728
EEF1B2	355.454	360.074	358.207	347.904	286.232	291.764	310.568	324.095	268.216	270.997	246.519	243.061
STMN1	165.724	134.867	204.425	202.306	427.745	459.218	316.831	332.396	381.356	351.61	321.897	351.633
TCP1	303.344	291.082	288.805	284.096	289.602	296.867	317.883	320.137	291.374	289.341	322.564	313.373
BSG	310.914	348.58	330.089	344.463	291.787	281.218	293.341	275.815	273.267	303.378	272.97	273.038
KHSRP	250.466	239.803	253.349	250.606	309.182	300.616	353.182	342.316	332.962	330.896	313.63	295.642
HNRNPAB	189.34	183.209	232.024	231.731	326.912	315.104	384.861	383.15	321.426	329.609	305.358	294.983
FABP5	196.923	204.544	267.822	262.165	342.869	347.41	360.905	355.76	274.664	294.243	294.773	282.231
MDK	292.475	283.302	292.533	294.716	313.318	315.514	276.039	279.538	306.978	302.345	261.578	246.614
CD81	330.485	308.527	290.959	287.504	273.986	276.875	265.326	260.333	279.219	275.202	264.005	283.919
PGAM1	234.183	226.544	240.054	246.03	344.889	345.07	318.455	325.176	268.045	270.063	244.805	253.468
NME2	287.186	246.887	270.911	261.859	294.642	272.936	333.913	329.683	260.894	276.616	218.647	241.397
MIR1244-2	290.26	307.158	319.538	303.488	256.193	278.812	266.428	274.345	226.079	250.165	255.753	259.058
PTGES3	258.325	283.992	301.632	289.86	278.473	278.26	254.899	250.766	255.922	254.01	266.305	296.195
SLIRP	244.749	227.154	259.353	253.212	298.103	290.642	322.919	312.413	266.455	293.948	248.735	242.591
HNRNPK	219.777	227.67	237.158	231.61	298.283	300.826	303.814	304.282	278.048	281.549	288.4	282.044
COX6B1	274.027	261.417	268.893	283.19	277.798	258.764	288.865	300.403	274.655	278.47	242.011	241.243
NDUFS5	262.47	278.707	314.035	299.227	291.779	281.996	301.424	302.222	230.317	235.763	223.7	226.518
PCBP2	244.175	248.947	261.841	244.456	277.442	279.964	312.682	281.069	252.617	267.664	256.879	253.266
HSPA9	211.09	219.526	253.543	237.675	278.586	280.917	309.472	299.295	267.812	279.463	275.086	261.6
TRIM28	204.308	192.568	217.736	210.691	280.467	276.665	303.068	297.571	306.906	299.976	252.721	253.929
WARS1	258.567	289.934	275.536	285.565	268.514	260.589	240.059	234.454	236.776	254.346	239.266	233.077
PTMS	171.254	174.684	189.766	187.454	286.076	299.896	261.384	255.97	285.365	288.853	345.187	316.755
GAS5	350.483	333.407	339.662	357.745	207.966	218.603	201.731	199.346	181.418	197.049	228.434	242.421
EIF5A	167.339	162.361	182.18	176.682	310.909	288.637	360.953	331.031	313.149	287.615	243.734	226.329
LDHA	304.483	301.09	343.61	365.628	322.444	338.648	204.07	208.683	112.683	120.484	188.17	165.642
EIF4A2	315.056	302.554	323.563	347.395	240.026	250.114	154.331	157.193	211.962	217.951	226.861	222.117
MYBL2	167.484	161.486	195.081	193.042	280.836	286.202	337.379	321.182	277.074	272.596	238.3	234.489
DPPA4	257.013	255.219	276.132	269.547	289.832	297.762	182.829	181.645	243.601	242.076	232.729	232.533
COX5B	251.629	248.528	263.919	274.296	248.117	247.572	246.281	244.289	234.327	242.568	231.035	223.253
ATG3	236.514	233.416	300.117	293.837	286.524	327.183	213.412	215.08	225.549	209.259	208.097	202.176
NDUFB9	202.334	187.883	199.934	215.319	221.44	219.203	280.793	251.288	280.302	252.668	311.615	325.299
YBX1	250.588	249.152	273.083	259.102	245.664	251.585	257.768	249.59	219.217	231.989	218.076	231.492
FTL	289.412	288.14	261.207	254.705	228.738	225.641	255.222	252.284	221.544	225.77	203.054	204.791
GNAS	187.736	183.937	192.046	193.322	259.359	265.506	284.683	288.507	239.667	263.383	248.338	250.1
COX7C	243.759	232.036	244.47	255.331	264.849	257.871	217.425	225.027	280.643	270.494	170.448	187.05
ATP5ME	201.221	186.593	223.682	234.247	248.86	247.009	281.755	303.398	236.04	245.511	221.709	209.65
RHOA	220.495	220.62	225.121	231.035	227.938	239.219	297.812	295.91	214.163	226.551	219.212	213.661
NDUFA1	242.563	234.535	266.629	252.261	239.727	233.172	242.545	253.658	235.611	230.32	198.402	199.233
MT1X	153.467	143.81	158.606	145.616	243.094	245.061	321.787	315.381	306.32	297.748	253.333	241.147
C1QBP	200.449	194.858	214.746	210.099	255.12	250.323	264.434	260.364	243.996	246.704	233.248	228.594
PCBP1	181.528	174.638	199.918	206.958	245.021	244.296	279.134	275.688	257.64	248.512	231.552	234.583
P4HB	247.599	212.623	241.009	201.837	206.776	207.232	241.172	235.572	248.346	262.681	224.437	235.603
MALAT1	340.862	369.686	339.216	306.936	156.369	152.183	120.824	131.77	179.283	176.322	233.325	233.554
TUBB4B	127.409	119.415	163.458	162.315	260.673	265.136	310.926	316.796	277.679	279.768	221.584	216.849
EIF3E	289.56	300.466	291.955	271.167	197.183	208.881	180.044	201.885	166.244	173.097	192.846	221.747
NOP56	206.831	192.083	196.355	220.016	227.097	249.713	261.985	225.168	221.088	203.13	253.943	234.506
EIF3C	239.775	234.275	246.42	241.262	215.196	215.777	222.028	220.031	210.942	211.079	216.808	212.309
S100A10	110.114	115.475	126.546	132.978	299.844	293.977	310.17	301.133	253.588	262.989	224.159	220.626
CHCHD2	182.392	187.124	205.741	219.27	220.345	214.256	259.944	267.241	236.525	249.185	203.271	202.519
EIF4B	268.115	270.809	273.396	276.32	192.654	202.201	180.429	189.66	222.596	166.152	196.538	196.871
EEF1D	163.486	182.814	193.82	197.321	241.828	201.972	220.757	223.702	276.019	261.856	220.912	214.911
TALDO1	183.429	183.736	208.127	209.187	233.332	229.686	228.558	219.036	235.145	233.173	209.177	218.933
NAP1L1	271.343	249.194	258.112	242.774	204.923	216.648	226.824	206.926	144.38	170.936	219.166	174.312
RANBP1	146.314	143.074	173.295	167.252	234.705	242.497	286.916	289.556	246.538	236.805	210.618	207.18
SRRM2	222.051	207.151	201.455	195.112	190.938	197.825	201.001	193.422	229.736	231.629	254.208	256.946
LIN28A	214.016	216.497	242.656	230.227	216.068	218.31	197.96	204.473	227.193	232.434	189.67	184.105
HSPB1	155.617	152.115	163.503	160.184	229.855	216.69	266.915	246.816	284.477	269.706	206.076	199.394
HSPA5	187.136	190.84	165.973	168.74	241.386	244.268	193.87	192.523	246.574	252.567	231.031	234.867
CCT3	190.047	190.51	213.292	209.631	212.217	212.531	229.27	223.842	226.705	230.248	204.698	200.964
NDUFA13	259.133	250.911	281.519	245.369	222.004	173.92	168.419	173.779	186.757	179.599	193.748	186.073
EIF4G2	140.856	142.888	142.952	165.834	236.378	234.824	281.401	263.51	234.73	270.404	187.081	187.047
CNBP	225.756	218.555	247.824	241.972	237.85	240.283	212.155	218.172	172.172	176.468	138.646	140.742
PRDX5	233.528	242.068	250.318	244.997	186.913	194.136	190.929	202.396	186.678	185.374	171.862	170.234
SLC25A29	238.976	238.911	196.263	186.033	164.416	162.028	164.272	163.158	211.964	207.849	253.248	264.239
ATP5F1A	178.742	194.138	187.681	192.868	189.424	224.344	224.919	236.723	200.338	220.968	238.138	157.795
EIF3CL	217.316	214.928	222.907	219.368	196.709	199.249	200.025	200.144	191.812	192.272	195.765	192.903
NASP	140.882	139.693	165.691	170.34	232.778	226.214	206.88	208.05	218.575	214.637	272.851	243.386
EIF4G1	163.187	159.923	186.235	187.217	235.041	245.112	197.581	198.29	232.544	247.984	186.339	186.343
H3-3A	179.256	178.825	188.835	189.728	227.451	216.622	205.049	216.459	218.692	240.006	178.066	184.884
UBC	213.444	219.037	237.729	238.807	196.333	201.002	208.564	210.376	183.32	190.463	149.749	154.957
SRSF2	102.787	92.3422	100.548	117.989	242.423	244.441	286.643	290.426	255.627	259.936	198.714	210.383
GDF3	129.881	124.568	128.437	130.095	220.899	210.314	243.526	247.277	244.407	229.458	233.695	236.693
PYGB	139.032	129.798	156.75	158.59	230.771	229.018	242.312	236.995	197.329	196.051	221.744	226.608
COX7A2	204.022	227.802	218.507	219.193	178.16	189.371	199.549	189.045	193.533	191.939	187.386	164.765
PRKCSH	182.825	190.86	179.122	188.704	202.741	202.145	173.259	175.224	224.308	221.616	216.22	204.047
TMA7	115.94	120.204	137.164	134.517	241.487	226.03	281.067	279.928	235.493	243.033	176.897	163.498
HNRNPL	164.435	154.051	169.965	172.707	212.024	206.629	219.656	226.989	208.357	214	185.367	191.659
VDAC2	203.555	192.288	194.104	205.64	224.281	181.501	193.059	218.604	224.277	164.427	146.065	167.911
ATP5PO	211.362	193.735	208.795	220.694	189.267	189.159	208.03	212.51	180.843	174.325	160.875	164.356
HYOU1	135.006	132.054	134.922	131.409	207.955	210.561	207.335	204.632	240.757	238.907	231.384	229.418
PTBP1	134.229	127.261	141.232	144.156	209.503	204.671	250.955	245.821	235.549	232.317	185.679	185.982
KPNA2	112.531	111.891	151.855	150.589	180.424	180.013	273.422	273.082	224.609	229.083	205.115	201.709
UGP2	249.923	246.011	235.189	228.991	207.339	215.498	155.195	148.769	137.623	148.053	165.987	154.023
MCL1	177.333	178.27	192.622	191.312	200.977	200.995	176.885	177.389	183.412	184.087	206.884	207.203
AP2M1	144.227	139.74	171.719	166.183	240.172	234.287	195.497	196.141	231.631	231.145	162.287	156.158
YWHAZ	148.833	157.489	168.784	148.764	195.572	228.371	261.07	237.745	185.552	176.917	174.711	182.091
DDX5	164.354	164.418	169.394	185.079	186.712	188.373	210.6	224.175	184.256	193.47	191.698	197.974
TOMM7	236.099	229.89	231.272	242.957	161.927	156.567	179.134	176.575	160.809	174.508	154.465	154.363
PSAP	222.199	216.679	198.742	195.075	165.067	160.642	159.069	164.331	192.592	195.068	182.634	190.462
RAN	129.714	115.303	137.666	139.727	220.871	196.522	210.578	248.076	229.708	215.207	204.544	176.98
SFPQ	125.043	128.871	127.045	127.643	197.211	211.866	247.001	242.711	205.907	208.75	202.025	197.091
SLC3A2	173.42	167.5	160.21	162.459	161.405	149.955	205.7	206.092	231.042	221.132	185.604	193.291
IMPDH2	201.057	203.286	201.058	199.14	181.746	183.127	184.316	188.11	163.222	164.277	173.797	174.377
UBE2C	119.865	118.394	174.455	173.865	161.252	155.561	242.519	249.624	222.046	222.489	182.979	187.637
FBL	190.575	183.201	204.586	192.767	197.827	195.029	190.059	207.667	162.28	164.012	157.072	164.715
NDUFV1	202.534	190.102	186.277	190.582	167.749	168.896	197.52	190.101	209.445	202.049	150.316	153.986
COX6C	181.739	188.677	205.702	187.831	189.066	198.672	188.822	184.275	174.355	167.443	177.181	165.179
ATP5MD	175.907	179.87	190.275	175.336	205.844	202.681	208.7	213.765	164.701	167.919	159.723	156.798
APLP2	153.607	153.326	156.962	158.343	188.514	188.917	159.578	156.512	202.818	203.855	231.747	226.59
ATF4	188.97	179.693	241.031	238.598	186.732	138.391	214.535	204.581	133.569	132.825	145.376	171.217
ATP5PD	162.551	161.561	171.137	188.029	192.661	189.181	196.797	202.886	173.162	180.293	178.52	177.385
HNRNPF	186.456	179.994	184.715	177.951	174.559	179.464	195.13	191.326	165.463	169.323	178.443	184.886
COX5A	171.408	183.252	183.797	189.486	165.125	169.873	197.937	193.557	176.199	177.105	160.69	172.485
FUS	126.26	120.837	130.401	135.6	201.327	204.465	210.278	198.962	202.088	210.909	199.724	199.223
MT2A	66.6053	69.8939	88.343	81.8956	191.822	187.951	247.064	254.01	284.452	280.723	188.821	185.359
ILF3	145.935	118.293	130.396	124.901	186.76	203.977	183.772	196.535	187.659	226.598	180.919	215.27
TUFM	140.872	141.734	160.214	152.107	177.043	182.013	190.723	190.643	195.545	194.351	192.955	182.426
DYNLL1	129.707	122.837	150.269	144.649	207.177	200.651	184.862	185.691	204.494	190.256	180.79	174.444
PGD	161.928	160.284	156.775	149.026	178.151	174.147	182.391	171.814	187.727	185.919	182.819	184.455
CD9	143.783	140.613	144.999	144.133	176.66	177.698	205.978	200.743	187.123	166.818	187.375	193.618
ILRUN	228.898	228.047	209.91	210.462	155.884	153.674	156.173	155.716	132.935	134.497	148.056	148.169
PPIB	142.412	146.294	150.299	145.102	176.797	179.251	202.851	192.938	179.373	184.563	168.46	172.406
EDF1	174.139	167.887	189.92	171.302	167.044	170.481	187.266	174.551	163.06	158.802	161.732	153.958
CALM3	166.098	178.047	136.98	162.267	169.837	182.397	196.643	166.056	181.176	146.202	179.797	164.454
STIP1	143.232	144.28	150.688	160.581	168.895	170.122	188.306	181.338	178.621	180.746	184.184	177.106
XRCC6	150.567	148.237	170.606	170.33	187.728	181.808	208.224	200.146	161.715	156.309	143.588	146.192
OAT	120.622	116.71	114.8	116.815	200.993	193.084	262.637	273.082	158.466	155.423	156.626	155.92
EIF1	158.052	179.553	198.578	160.265	163.058	151.116	237.737	248.432	141.911	151.629	121.897	105.908
SERF2	192.415	168.217	148.859	217.926	200.438	144.928	203.256	176.852	176.153	146.447	120.472	118.299
QARS1	163.528	162.728	163.711	167.475	162.086	164.002	169.309	174.442	172.492	168.352	168.479	176.278
VDAC1	156.647	154.093	192.119	190.274	173.692	164.093	184.471	182.425	150.123	152.429	153.017	151.331
SLC7A5	132.22	126.201	136.299	137.193	154.024	152.17	186.507	182.879	215.631	220.52	173.972	169.532
NONO	142.607	142.889	150.406	151.146	175.431	179.041	181.714	179.913	157.129	161.127	186.327	177.438
CSDE1	211.762	194.635	188.196	198.775	176.499	172.017	148.056	159.593	129.17	130.535	143.239	131.699
SCD	116.706	113.117	107.465	111.614	200.803	201.59	173.916	174.868	184.528	186.509	205.784	202.351
SPINT2	194.261	171.523	169.055	177.969	158.776	150.115	157.605	154.177	176.261	176.502	140.13	146.052
ATP5F1C	148.438	145.048	161.162	166.312	175.88	176.352	180.405	185.318	152.238	157.623	153.625	160.56
FSCN1	135.716	129.722	131.608	130.283	177.264	179.783	184.359	187.575	194.61	195.291	158.731	156.637
SERPINB9	106.882	109.415	112.343	110.671	191.612	192.382	237.266	234.715	173.408	175.665	158.046	157.628
CCT8	165.732	168.332	184.131	177.832	162.913	170.783	166.853	169.193	145.267	145.002	149.26	147.197
SLC25A39	160.036	165.71	169.986	168.897	150.953	147.713	177.102	163.929	167.171	169.819	157.728	150.882
HNRNPD	117.282	119.263	127	114.256	196.076	202.763	201.537	185.119	160.889	162.449	184.69	170.017
FLNA	183.933	179.266	161.203	153.804	155.558	153.966	183.835	181.079	162.627	160.711	127.056	134.707
PARP1	152.734	152.608	163.944	165.375	174.993	173.893	157.403	150.24	166.945	170.841	156.521	151.373
SERBP1	173.861	180.211	183.592	189.016	158.044	161.48	157.876	150.205	132.347	136.641	153.022	153.942
CLDN6	145.8	138.291	142.943	135.359	161.38	157.891	189.871	201.72	175.343	166.718	144.13	146.005
HINT1	162.155	162.206	172.137	169.562	146.364	146.32	169.668	175.783	147.204	157.42	152.54	140.525
TAF13	140.51	145.549	136.834	139.492	166.024	167.964	171.384	171.749	179.152	188.901	146.169	141.298
HNRNPA3	143.155	141.781	158.988	154.412	161.303	182.638	154.935	189.112	138.495	152.267	157.954	159.884
UPP1	155.681	153.688	138.474	136.386	151.876	153.673	169.02	165.582	184.869	200.031	138.017	147.051
ATP5PF	148.152	145.709	163.819	144.138	180.62	165.188	179.842	189.354	146.664	156.804	138.999	133.539
CCT7	181.485	167.818	188.254	191.478	146.859	145.808	162.584	154.531	136.427	138.992	136.552	137.62
SSB	168.607	175.885	176.787	171.658	162.771	171.932	152.734	151.991	119.443	121.147	149.928	145.42
CTSC	117.875	121.276	124.229	124.677	175.448	179.94	135.013	143.939	180.838	185.611	186.512	188.939
COX8A	142.911	139.52	144.872	153.99	159.208	147.544	175.993	175.258	195.285	179.084	119.275	121.423
PRELID1	126.576	118.43	150.578	150.157	159.275	163.885	187.224	187.691	163.473	159.763	142.553	138.035
GPX4	195.464	188.176	182.743	179.098	128.903	131.463	156.399	156.917	144.211	136.595	125.979	120.794
SNRPN	174.952	156.607	175.123	172.338	165.553	156.13	160.028	157.204	137.344	142.462	120.052	124.203
LAPTM4B	156.679	152.767	153.745	166.73	180.961	174.294	156.541	171.569	133.287	144.57	123.692	127.116
EIF4H	162.16	157.707	166.368	167.748	155.69	159.007	165.463	161.345	136.172	140.416	136.431	132.554
YBX3	180.87	170.561	179.714	181.784	140.487	140.514	163.655	155.758	145.741	147.501	117.22	113.071
FKBP4	134.534	134.533	134.509	143.869	171.258	164.008	142.752	148.304	171.984	175.553	158.654	155.772
ARF1	147.206	149.36	143.536	143.362	142.761	151.49	156.475	159.614	148.966	181.693	149.031	159.651
SNRPB	128.364	121.847	135.387	136.162	165.715	154.669	180.487	188.439	170.543	164.172	138.097	147.284
TBCA	124.395	130.45	143.092	143.123	182.409	175.116	183.617	177.692	153.063	146.923	140.281	122.144
SNRNP70	135.923	134.726	134.86	136.059	143.724	152.141	161.045	156.426	163.303	155.333	175.796	167.474
HMGN1	143.601	136.355	144.36	148.677	165.867	157.805	178.11	172.422	146.094	142.587	143.955	133.444
EIF3L	184.009	216.226	205.277	189.757	123.849	116.509	121.291	155.622	122.052	114.478	133.248	129.887
ARPC1B	135.739	125.975	121.773	130.695	145.787	148.172	204.671	199.279	171.293	148.506	136.64	143.168
SNHG1	199.16	201.803	181.337	185.837	117.445	115.031	122.848	144.18	115.176	133.828	142.199	144.343
NUCB1	135.502	121.996	129.339	134.733	158.01	156.557	152.859	151.476	174.759	173.411	157.289	154.326
NDUFB10	144.232	134.092	143.034	132.04	147.046	153.427	163.417	165.479	162.289	156.84	151.346	144.859
PPDPF	185.964	178.811	187.91	191.765	123.055	122.336	164.115	156.729	134.946	121.806	114.981	112.861
SRSF7	124.02	124.092	140.288	130.461	150.1	151.328	151.956	156.209	162.108	159.172	168.871	174.171
HNRNPM	71.7673	68.5914	80.5933	84.222	195.492	182.787	207.891	212.768	171.328	193.419	158.74	161.774
NDUFB7	109.644	109.133	124.624	126.783	163.46	152.91	182.222	170.158	178.84	184.034	144.557	139.791
NHP2	108.778	114.782	144.252	134.056	159.62	156.245	180.056	177.107	169.556	166.771	134.138	128.807
HMGB3	96.2098	97.904	109.33	109.373	168.287	170.804	183.778	177.58	173.837	165.953	161.563	158.971
LMAN2	126.722	126.579	140.006	140.766	153.982	148.885	151.245	146.847	169.123	170.769	147.403	146.901
RBMX	125.412	127.716	129.63	138.761	170.757	169.53	164.838	163.373	134.644	146.537	142.802	151.214
MDH2	172.788	157.018	170.487	168.818	137.196	140.454	147.769	146.717	132.705	126.81	131.167	131.23
CCT6A	134.23	139.877	150.134	147.087	145.369	148.872	163.898	170.234	131.769	138.03	145.549	143.617
CCT4	153.792	156.267	163.828	164.862	137.177	138.371	149.294	155.115	129.764	140.165	130.123	131.031
SELENOW	128.555	137.387	150.376	153.743	169.421	160.81	159.421	162.64	141.551	150.243	115.065	119.241
SNRPC	118.004	110.73	130.446	135.98	167.601	163.316	177.1	176.812	155.759	147.571	133.547	128.47
SRP14	134.643	137.8	151.588	137.53	163.581	159.949	146.572	151.331	139.209	138.549	149.452	133.667
NARS1	148.161	146.969	148.434	147.414	137.654	138.942	158.495	156.443	129.749	136.467	147.627	147.269
CDC37	115.383	118.969	120.286	117.549	139.697	144.971	165.443	164.791	150.083	155.168	179.616	171.035
ESRG	143.298	140.452	135.878	128.104	157.415	162.247	139.175	138.07	124.86	120.019	177.262	168.596
VAT1	184.161	173.293	162.814	165.613	134.493	132.686	126.468	127.975	137.535	137.248	121.583	123.502
EIF3G	140.938	133.046	135.982	131.513	142.62	140.311	152.576	146.588	160.093	149.992	144.196	142.724
ARMT1	110.205	115.78	126.235	120.47	161.853	166.061	175.084	177.097	133.393	138.878	145.957	148.644
NDUFA12	133.803	138.125	157.842	147.251	160.057	157.066	137.184	135.991	134.544	144.832	140.055	125.331
PRDX3	154.98	149.977	149.343	151.76	148.671	142.951	145.653	147.393	138.442	135.399	119.076	126.051
CCT2	115.043	121.498	129.808	131.312	158.717	154.016	166.27	174.445	141.752	144.009	136.733	134.703
SLC25A3	129.032	175.269	178.039	165.58	146.636	115.072	152.295	158.361	138.788	127.451	105.115	112.653
SNRPD2	154.183	145.741	153.16	150.425	138.497	140.206	145.75	145.517	140.643	142.708	123.929	122.346
RPN2	141.434	137.094	145.954	145.746	144.334	140.967	132.612	138.624	150.734	150.828	136.682	138.065
TOMM40	105.597	95.6394	109.023	115.344	147.373	146.511	198.728	191.82	166.261	169.084	126.559	121.771
HNRNPU	103.735	74.0177	95.0653	85.6885	113.613	206.766	205.14	211.602	186.855	107.788	161.567	131.535
ATG9B	160.626	163.855	113.415	126.274	111.133	127.921	134.667	145.797	171.2	163.983	137.349	121.377
SHISA5	162.019	159.724	150.765	153.916	147.229	143.763	142.898	141.5	122.582	124.109	108.336	109.557
PNISR	171.516	172.677	157.563	147.845	111.378	114.927	105.42	108.122	120.636	126.839	167.634	161.561
MORF4L1	129.142	129.568	134.223	135.671	149.229	151.131	156.706	141.655	133.72	133.363	137.122	132.021
TKT	172.118	172.75	159.826	154.143	120.265	125.537	129.074	123.976	129.848	129.403	118.348	121.179
F11R	157.539	159.209	153.694	156.811	129.335	129.279	124.019	128.322	130.461	127.202	128.073	132.09
ILF2	121.149	128.033	134.1	114.769	147.941	150.654	167.063	163.526	135.757	144.066	119.694	123.027
EIF3B	107.185	105.692	120.191	116.549	150.288	143.339	169.884	169.001	142.314	142.448	133.301	138.738
SNX5	135.423	144.535	141.066	141.217	130.99	128.564	150.024	153.899	126.923	122.959	127.948	132.454
UQCRC2	156.492	157.547	160.26	157.76	138.112	130.26	143.088	138.574	116.884	113.389	109.756	112.693
MAZ	110.24	95.6776	109.556	110.049	146.537	132.938	150.375	160.782	174.027	170.207	143.743	127.706
GARS1	133.194	129.307	131.225	124.438	138.149	138.725	156.834	157.481	132.863	132.21	128.184	128.866
MARS1	139.02	132.454	131.801	132.098	123.662	122.256	135.344	132.413	145.659	144.512	144.469	141.406
MRS2	109.927	110.449	117.063	117.263	136.813	138.34	168.473	162.624	127.985	136.137	147.985	150.146
CTTN	135.483	125.089	124.39	123.392	134.674	132.795	123.773	123.959	140.358	137.552	163.273	153.191
PDIA3	111.378	109.812	109.649	113.795	154.087	155.8	133.992	134.887	146.162	149.102	152.014	141.272
PRDX2	134.557	137.598	140.116	136.411	138.804	132.596	137.421	134.709	141.181	127.962	128.426	120.818
PPP1CC	124.678	120.356	130.086	130.954	152.865	163.544	139.185	139.794	120.726	128.206	128.777	130.608
LINC02582	114.688	118.392	125.795	121.96	154.039	159.578	115.747	110.959	143.553	140.844	150.974	149.981
NEDD8	118.938	126.738	134.267	125.813	124.947	142.403	155.929	144.747	130.722	134.62	141.593	121.095
LMNB1	99.2298	96.0582	120.158	114.57	143.827	143.457	155.804	155.487	146.376	144.45	141.754	138.547
TPM1	118.866	110.847	115.61	120.223	143.483	135.014	142.09	132.801	138.304	149.041	143.543	146.087
TXN	133.585	129.974	140.274	147.055	129.557	124.513	136.5	147.334	128.456	124.957	124.725	124.653
ATP1A1	88.2927	89.2988	94.6561	95.1055	140.769	141.016	152.409	153.948	155.91	157.792	153.729	159.847
ABHD12B	166.38	160.73	135.718	133.811	141.243	150.84	105.153	108.748	118.443	124.15	113.3	112.331
LCP1	129.474	127.653	133.724	136.876	109.192	106.576	139.562	136.972	145.327	150.696	127.141	126.192
PA2G4	119.97	121.333	130.966	135.159	134.504	139.356	150.914	150.246	119.998	128.227	119.268	115.648
JPT1	92.9916	89.6025	107.243	109.038	150.565	148.925	169.058	171.049	141.082	141.431	117.646	125.08
CLIC1	106.843	109.267	115.007	117.75	146.003	141.743	163.6	159.946	137.12	135.777	112.038	117.602
SF3B6	180.645	191.679	173.397	184.381	116.676	113.22	104.473	102.397	94.0219	95.1021	108.048	95.8305
NUDC	101.882	98.7462	116.781	109.629	146.168	145.534	139.057	131.096	146.654	149.634	138.176	135.567
MRPL41	103.92	102.266	110.734	118.484	134.959	123.5	158.684	158.8	164.336	157.938	113.612	108.172
RNPS1	127.379	133.375	138.985	143.245	120.026	126.033	126.488	133.794	126.488	135.249	121.88	120.112
RPN1	99.1958	98.3403	111.974	109.761	169.426	175.777	109.577	108.166	163.369	162.494	118.935	118.623
USP28	155.639	149.38	149.42	157.751	128.355	121.71	93.605	92.8359	116.431	122.279	128.884	126.353
PCNA	108.253	108.755	137.123	132.462	134.171	133.291	146.358	149.67	128.146	124.084	120.712	119.5
H2AZ1	67.8157	68.9551	75.0241	72.2051	160.928	152.855	200.936	197.139	154.375	165.022	107.629	117.297
AP2B1	131.711	134.154	136.767	143.392	138.93	138.902	123.395	124.792	122.406	132.877	100.739	105.983
PHB	106.244	105.246	122.314	122.317	126.977	141.815	149.05	140.593	146.853	145.235	114.52	110.931
HMGB2	102.195	105.386	129.021	131.67	130.546	139.079	142.172	143.744	134.447	138.972	114.296	116.846
ATP6V0C	108.559	112.345	113.724	113.22	133.128	129.385	172.345	171.305	140.262	131.431	99.405	102.018
AHCY	145.307	146.739	164.819	158.26	116.502	111.966	141.445	140.562	102.821	106.216	95.5163	96.679
NDUFB8	149.159	157.832	151.756	146.403	114.446	120.504	116.728	123.227	111.78	118.044	107.243	105.947
YWHAH	103.7	100.247	102.917	100.703	149.884	151.957	154.36	157.983	116.079	119.338	129.026	129.43
SNRPG	106.45	110.119	122.899	114.689	135.839	139.2	140.963	149.053	122.37	130.511	124.482	117.312
TCEA1	169.589	167.31	150.729	147.958	114.258	120.866	106.202	107.023	104.594	109.743	106.247	106.906
ERVH48-1	68.7251	71.6734	87.7656	86.5053	151.209	152.392	128.068	128.489	164.607	168.399	149.265	153.337
TUBB2B	95.777	99.0913	103.896	110.365	137.569	139.187	129.205	140.406	149.962	150.615	127.22	124.441
PEBP1	125.226	120.171	112.397	119.066	138.147	139.478	128.864	135.646	130.743	134.239	110.554	112.559
AKAP12	110.94	104.738	95.0737	84.4492	137.875	144.992	146.254	153.453	118.357	131.048	143.501	135.679
UQCRC1	114.757	112.062	116.496	119.734	128.489	136.03	143.067	140.964	136.49	138.664	111.799	105.88
DDX17	101.174	98.9344	92.6913	98.3449	122.762	127.994	118.423	123.983	147.009	146.176	158.218	160.399
PDIA6	118.135	115.514	118.108	115.929	136.09	138.418	112.984	116.865	130.007	133.776	128.771	129.753
PLS3	134.948	132.212	136.1	139.043	132.929	128.321	150.517	147.638	72.2323	70.0062	123.082	126.514
LARS1	130.685	133.107	150.538	147.944	120.974	124.045	105.816	98.7274	108.044	115.831	117.742	129.786
IPO5	117.283	116.008	125.051	122.513	123.119	126.463	130.69	132.81	112.644	114.732	125.399	132.35
APEX1	97.3958	92.9478	99.2591	100.301	131.558	132.605	137.706	138.246	134.273	135.026	139.109	127.273
CALM2	58.7858	78.2567	101.579	89.1789	165.186	129.348	182.643	162.913	159.92	142.883	96.5451	97.9064
EIF3D	143.848	137.898	153.175	155.09	110.749	110.195	112.897	109.068	100.249	104.97	112.305	114.258
TAGLN2	74.013	72.5753	87.133	85.937	139.272	138.946	194.595	191.164	126.071	130.463	112.504	111.354
ACTN4	130.353	126.182	113.404	108.116	130.16	130.763	105.803	102.973	129.416	130.663	127.097	128.629
TRAP1	127.872	124.325	132.252	132.605	119.23	120.927	130.137	129.648	107.977	105.939	109.778	117.275
BANF1	110.424	108.388	122.125	116.252	130.874	122.276	129.293	131.412	136.328	140.47	105.432	104.369
APP	166.056	168.1	155.752	149.777	113.838	118.1	86.6086	83.6543	102.524	106.063	98.5728	104.199
DDX39B	100.609	83.3607	103.211	87.709	121.538	133.924	156.987	131.528	135.186	136.201	136.601	122.694
FDFT1	107.428	101.442	117.552	119.704	117.483	117.408	129.272	125.873	133.217	131.04	122.099	125.826
PPP1R14B	87.4819	87.6846	101.595	97.4125	130.011	131.991	165.003	149.468	133.095	130.697	116.261	117.602
XPO1	107.453	109.477	112.28	111.076	119.093	130.808	124.987	123.718	114.155	118.579	134.754	139.881
CBX3	101.793	97.8751	101.248	102.182	132.157	140.611	144.823	141.498	115.549	128.855	116.901	121.349
A4GALT	113.588	104.633	105.943	106.924	120.922	121.4	139.463	137.221	126.42	122.079	124.289	121.288
LARP1	97.2088	94.192	103.473	99.0904	117.624	121.693	137.113	133.951	137.907	137.299	129.451	131.038
GANAB	107.209	103.831	108.775	113.141	115.868	113.879	121.018	122.325	130.398	134.19	131.744	137.12
PDLIM1	126.911	123.57	126.528	121.679	135.577	129.273	136.761	130.035	101.851	101.957	102.154	102.643
NFKB2	187.471	173.345	146.598	147.067	86.9081	83.5073	98.728	102.701	97.8476	97.8587	109.114	107.707
H3-3B	106.188	108.008	116.109	119.41	131.603	127.858	128.346	131.298	126.235	130.673	103.862	106.939
TAF1D	143.118	161.188	129.863	127.234	96.3411	108.657	109.097	114.446	98.1422	96.51	133.097	118.53
XRCC5	101.011	107.147	119.11	118.569	126.843	132.114	134.098	139.466	110.688	112.612	116.403	116.196
TARS1	118.357	133.708	115.221	117.647	133.557	126.438	112.692	103.873	136.256	132.68	106.285	97.3386
BASP1	74.2366	75.0542	80.1955	74.6749	153.931	154.514	145.738	143.147	162.528	159.886	107.302	102.812
YWHAQ	100.912	97.4721	104.72	105.708	137.618	137.031	135.104	136.048	123.584	122.42	117.64	115.116
GJA1	112.404	112.097	109.62	105.884	112.843	114.494	129.073	129.428	101.724	110.664	141.278	144.384
SSU72	91.3287	85.2396	107.809	102.266	142.893	140.009	144.516	147.286	128.176	122.626	108.916	102.732
MT1E	49.8353	51.3172	71.0036	67.6904	128.269	117.695	178.28	171.974	163.556	161.505	135.109	120.009
WDR1	123.793	125.972	127.722	125.194	119.13	112.944	135.55	134.859	109.026	109.812	94.5168	96.1059
TPM3	90.9205	94.5609	102.839	97.7657	153.59	135.756	153.625	149.027	109.619	108.47	112.648	103.218
ERP29	123.013	115.694	114.353	117.014	122.364	127.146	110.898	107.135	122.996	126.749	116.563	107.202
STRAP	122.78	127.347	122.199	129.502	121.042	122.013	129.442	130.984	99.2945	105.187	101.993	98.7054
SUSD2	100.878	99.612	83.8989	77.7652	97.4154	97.6954	104.29	101.532	174.086	169.539	150.6	151.316
MRPL18	125.198	127.577	130.047	131.585	108.076	100.53	114.733	110.242	111.558	119.083	117.065	111.751
PSMA7	96.8683	94.9779	97.3536	98.9813	122.296	113.595	150.656	148.976	134.858	127.311	108.317	110.481
ITM2C	115.598	109.81	115.678	109.677	96.4771	101.529	124.608	118.91	115.549	120.772	151.366	122.328
FGF4	132.99	128.751	128.687	131.866	120.698	126.098	99.0666	96.6235	106.916	105.775	108.878	106.744
CKS1B	98.7405	100.555	128.684	130.192	115.046	111.012	134.667	127.312	118.688	125.471	102.369	100.211
IDH1	97.3764	100.812	95.4376	97.7307	122.25	130.049	121.673	120.017	125.391	130.374	123.752	125.608
TPM4	124.471	124.192	130.089	123.314	121.582	119.041	114.979	120.664	100.851	102.174	104.05	101.732
LASP1	82.7735	78.3614	85.8845	85.2665	128.197	131.876	153.893	149.345	127.356	129.351	116.839	114.297
ZFP42	115.07	117.249	117.777	118.513	109.086	114.942	124.705	125.63	106.292	110.297	110.21	110.427
AARS1	159.266	162.898	162.121	157.406	90.335	91.7439	83.9913	88.0055	88.317	86.648	104.649	104.467
RAB15	86.6488	89.8053	87.3036	87.8778	128.966	130.263	131.615	129.494	128.92	129.058	125.109	121.322
S100A11	125.415	122.953	125.997	126.613	115.137	108.645	105.873	99.4681	122.142	132.644	96.8829	92.8448
MRFAP1	94.8964	97.7417	109.339	111.465	131.809	130.848	120.655	134.157	108.303	114.326	105.521	112.682
DNMT3B	113.714	109.867	106.035	106.726	121.257	126.015	113.316	113.492	109.777	109.418	117.413	116.663
SSBP1	87.3076	78.2486	99.2911	99.7539	150.796	141.766	132.81	151.29	106.825	115.466	100.573	94.7673
ARPC2	120.265	115.983	120.876	119.511	107.066	109.502	131.026	133.217	100.778	95.6655	103.801	101.014
PSMB4	104.179	109.879	109.327	108.84	116.669	118.401	130.043	127.527	123.832	115.882	96.4656	96.3787
VCP	98.3189	97.8907	98.8113	99.5744	117.15	117.18	134.571	137.435	114.329	114.939	109.709	111.494
ARPC3	128.941	136.195	131.685	137.882	117.915	109.211	114.492	108.268	92.7499	87.5034	91.2104	94.1185
ERH	96.9168	100.655	104.704	111.919	121.329	126.143	128.494	141.203	110.802	113.113	95.8126	98.7826
TMSB4X	184.375	186.318	120.058	122.514	85.3713	79.3368	130.319	142.565	88.0672	79.2588	64.3626	66.0679
PHGDH	113.007	111.494	119.484	126.825	101.074	103.127	91.589	88.7214	131.522	121.518	117.53	118.856
RCC2	73.6657	70.0471	80.9042	80.4105	122.37	118.77	134.684	133.083	140.536	141.217	122.268	119.979
DDX21	126.595	125.531	124.967	123.334	103.467	106.263	120.117	122.557	87.9585	89.7234	101.042	100.187
MAT2A	69.3499	66.2403	74.2145	73.5095	114.817	127.552	126.716	128.652	148.023	136.79	138.501	125.091
DAZAP1	92.6955	90.7412	101.684	98.6218	115.675	117.577	120.448	114.646	123.753	120.274	121.706	111.6
SF1	80.8282	80.495	81.9716	83.2546	111.741	127.611	137.016	137.408	129.292	121.847	120.222	116.424
CCT5	100.384	85.4242	96.8028	97.9746	126.8	129.7	107.748	107.843	133.165	140.969	96.4651	99.3656
PAICS	117.604	120.058	136.723	115.811	102.971	107.331	119.546	115.514	100.035	85.667	83.7703	116.366
EIF2S3	108.925	110.369	112.322	104.927	108.448	116.042	111.121	112.007	108.425	104.378	111.947	108.563
HNRNPDL	91.8847	81.1433	87.2194	84.7625	112.861	124.12	128.368	130.062	103.976	98.5944	133.384	137.968
NOP53	143.34	120.45	129.924	128.851	99.4534	102.147	98.9787	101.025	99.0104	111.222	84.8656	94.636
ZFAS1	169.038	161.123	164.734	144.922	75.9033	84.6402	96.7002	90.4237	72.8826	75.8371	82.7827	92.7086
APOC1	93.8957	95.7081	93.265	96.687	117.197	95.8273	137.101	115.414	121.703	128.417	109.615	101.639
FXR1	121.462	102.293	143.814	111.569	142.942	148.136	89.3455	87.7443	101.662	86.5389	66.7656	78.0087
PSMB6	98.3208	98.0331	105.481	105.06	112.091	114.76	126.648	125.733	102.344	107.942	90.3684	92.4798
NRDC	88.9114	91.8801	93.3516	86.6362	107.394	104.403	102.259	101.641	109.588	114.35	138.236	140.225
MYH9	103.063	102.08	106.065	101.139	103.417	101.811	106.586	104.831	107.547	109.049	114.137	116.325
EWSR1	83.7115	78.9656	78.5245	82.5748	92.1024	115.148	126.357	130.385	123.492	135.74	114.601	112.381
SLC44A2	92.749	92.9787	87.1221	91.486	104.663	103.174	125.529	121.903	121.222	118.098	105.395	109.194
ATP5MC1	107.501	112.677	131.84	126.378	101.498	95.7832	131.688	134.8	81.8143	84.1793	84.6162	75.0727
CD63	94.5082	89.7957	93.0483	98.56	121.68	121.979	127.645	125.417	105.232	103.937	91.562	93.9758
PRMT1	115.474	107.434	117.079	109.869	101.358	101.43	99.6157	100.739	108.22	104.487	96.64	101.711
BCYRN1	121.678	133.408	113.908	120.113	101.571	95.4406	145.754	147.67	69.5104	72.5348	74.4093	65.8107
YIF1B	108.787	101.817	91.7016	100.503	108.945	107.118	124.552	132.153	98.3625	105.875	90.8228	90.9382
SLC6A8	104.082	101.742	93.2417	96.3337	115.173	111.174	99.5462	98.1342	115.947	118.194	102.422	105.122
TCOF1	86.099	84.4583	98.5093	95.7896	103.133	105.684	116.956	114.578	112.812	113.294	111.976	113.879
TMPO	75.0675	73.7058	79.4319	81.0843	110.834	113.161	130.002	132.451	114.453	112.38	117.29	111.048
CTNNA1	95.0121	100.138	110.127	106.442	99.5284	105.629	118.98	122.489	90.2093	89.5808	103.426	109.191
DDOST	110.137	100.606	100.866	101.569	107.858	104.87	108.328	107.683	104.645	107.191	95.0648	98.4036
SRSF9	85.6672	88.4464	98.8515	97.8427	109.641	109.583	127.292	125.53	107.55	107.899	95.795	92.8433
NDUFV2	102.707	102.873	111.311	115.704	106.861	118.38	114.733	115.213	86.0144	88.1754	94.826	87.9313
CDH1	78.2841	75.602	77.7058	77.9816	112.119	111.335	103.762	103.654	116.719	119.867	132.857	134.204
PPA1	133.494	127.561	143.141	146.115	88.3381	92.5781	94.662	95.9067	74.7884	75.5595	85.5155	83.8528
NEFH	52.0916	48.7908	60.4018	60.327	141.71	140.095	119.12	119.155	143.284	147.868	104.304	103.712
CSNK1E	139.364	138.928	125.395	123.785	93.482	85.4972	77.2406	74.2456	89.0712	84.8261	96.2786	93.6234
MRPL12	67.805	70.2384	81.7973	85.8945	110.361	102.671	138.091	144.881	129.712	122.512	80.2593	86.6208
TMBIM6	98.4577	93.7193	98.848	96.1364	108.817	107.842	105.398	109.43	103.23	103.478	95.2582	97.9291
LRPPRC	103.237	102.054	105.083	105.433	101.541	103.646	98.4412	98.727	91.7021	94.1351	105.611	108.495
GNL3	110.817	111.768	109.523	115.06	95.9522	97.2174	107.035	105.748	82.1907	80.9937	101.796	97.9674
PSMB3	90.142	88.8716	98.3431	96.8207	105.188	101.707	121.865	126.466	115.738	114.962	70.3811	85.5077
KARS1	124.866	119.931	126.927	111.578	97.1151	106.396	99.0291	95.8823	85.6393	80.8332	84.2774	83.5149
COL9A3	80.9104	81.1354	81.3333	80.6527	103.677	109.36	113.316	106.668	119.523	121.289	109.863	108.035
BCAP31	86.4312	94.7062	101.805	95.7185	102.349	95.6336	109.77	110.228	105.911	111.075	102.984	97.6681
ST6GAL1	80.5103	84.4327	93.2839	88.6241	135.896	138.353	82.1696	80.8433	127.902	125.259	85.7695	90.3053
PSMB1	96.8013	86.8006	94.795	97.3823	108.262	108.923	124.743	118.246	95.3279	101.103	90.5734	89.9941
CYC1	103.429	101.92	112.411	116.43	96.9186	90.8567	118.739	117.389	92.2657	91.546	82.8587	84.0914
LY6E	103.585	95.3921	105.025	114.136	92.4594	85.3426	110.922	108.859	113.805	103.176	84.015	85.8199
CS	101.841	99.2189	99.5538	99.7207	104.216	102.196	116.368	113.237	93.3153	91.4041	86.5742	93.1723
PSMD2	72.6304	68.8796	81.4637	79.7105	129.611	134.52	115.319	114.56	117.467	124.895	79.2576	81.5441
GLDC	108.365	107.467	114.514	117.945	87.7973	89.1317	92.0761	88.1344	86.5087	86.095	107.391	111.839
CDV3	84.6943	86.9499	91.1387	96.9357	115.85	134.233	95.9267	100.352	111.496	112.16	85.4581	81.8751
YARS1	114.731	107.423	111.325	116.104	90.3461	84.8405	99.8112	105.049	86.4986	92.8519	94.1426	90.9704
CAPG	128.919	124.067	133.186	127.221	96.3154	94.3474	89.8283	86.7182	85.1315	84.5029	71.479	72.0295
MRPL51	97.566	93.6765	102.063	105.68	115.634	105.986	100.829	103.183	101.783	102.548	84.068	78.0751
FAM151A	6.96366	6.50309	19.0162	17.0446	131.787	128.296	16.7514	17.2494	256.202	251.55	170.594	167.888
CIAO2B	107.848	112.343	115.074	122.301	97.891	88.2959	84.1205	89.5362	103.477	95.3743	85.1891	88.2544
ST13	113.123	114.747	111.911	116.799	98.298	98.1858	91.9532	90.1062	89.6488	91.2809	87.2641	85.3912
GPI	105.319	102.762	99.4523	97.5827	106.872	106.687	99.5394	99.9751	100.9	98.951	85.0201	85.3574
NCBP2	82.1424	85.366	94.2366	87.7692	118.469	119.439	95.3552	92.4218	103.305	129.28	92.5394	82.2108
NUTF2	96.2291	92.6137	118.655	101.447	87.8459	90.7298	108.587	107.45	79.7119	101.314	100.582	97.0339
UBE2S	61.9808	60.9429	83.2358	84.2855	107.195	104.642	135.908	123.696	121.868	115.917	91.5539	90.5125
FXYD5	133.592	128.498	127.577	135.272	85.9746	86.2623	87.3149	80.1419	78.7599	84.2845	76.7643	72.5412
PDIA4	93.3598	91.0844	89.4917	89.2771	104.17	104.271	79.5924	76.759	111.284	109.313	115.556	112.451
FDPS	65.7733	62.8021	77.3426	75.1856	116.896	103.434	114.311	124.807	119.482	110.382	105.373	98.7855
PSMA6	87.3018	91.7413	96.8884	95.7853	118.271	102.555	112.794	107.318	87.7577	82.8661	96.8796	92.632
TRIML2	93.3069	103.857	84.6805	95.5513	90.163	88.0102	93.1074	94.1447	98.6214	99.2203	117.884	113.856
AURKAIP1	68.2283	70.5047	78.4955	79.6531	100.966	107.138	125.964	125.311	123.593	113.442	87.5171	91.4307
CLTA	82.9167	82.015	86.0949	91.3247	102.949	106.194	119.382	118.675	106.709	106.807	83.3621	85.4365
GDI2	101.039	93.9467	105.756	107.07	96.9584	104.362	110.861	114.228	79.9472	78.0927	90.9111	87.0275
UTF1	85.7763	82.545	83.7222	80.9889	98.3913	92.3135	123.309	113.874	118.127	111.066	93.9538	84.8425
MCM4	73.3633	69.3331	76.7059	76.6763	113.144	113.255	124.214	123.991	101.61	95.2939	100.128	100.205
GNB2	89.9775	85.3635	97.2028	98.6748	86.9221	95.4396	119.563	118.586	104.568	100.615	82.9223	86.6882
CCDC124	83.2493	78.8808	84.5975	85.9435	99.6933	102.131	132.456	124.425	106.042	97.2129	85.6283	85.2064
TBCD	75.6648	75.1817	82.1983	83.1298	100.504	94.607	96.9799	96.9962	123.953	124.681	100.609	109.726
EIF3I	102.553	102.339	98.3994	98.6691	93.4069	97.4261	118.664	119.415	92.6609	89.5113	75.2008	75.0022
DNAJB6	106.041	102.63	94.3705	103.263	90.743	115.044	78.4479	91.2379	93.9627	108.49	85.9365	91.5297
ALYREF	71.8462	66.3306	79.0922	76.7996	105.576	106.73	130.166	124.513	118.23	108.403	86.6486	87.3385
TUBA1A	43.1231	49.6732	122.403	54.5433	141.008	71.747	145.533	74.9394	129.368	134.38	65.4565	125.945
PFKL	103.973	97.5462	93.7269	92.0381	94.3948	93.7396	99.3707	98.1158	96.8907	101.234	88.252	93.1194
ENO2	152.143	142.441	132.116	131.179	75.9047	71.7183	73.3729	66.8845	60.6625	64.0217	90.6396	90.5077
ACIN1	83.164	85.8077	79.7693	77.9863	89.906	97.2731	88.6515	88.7697	105.517	109.012	125.005	120.298
HMGN4	99.3175	99.8	108.306	115.104	97.5317	104.065	75.952	80.5785	90.362	93.2374	88.4115	94.461
SPARC	95.1411	95.6861	100.377	98.9684	104.068	98.5773	126.385	122.975	75.9511	77.1546	75.5283	75.7612
RIMKLB	119.528	115.659	117.196	108.158	84.2553	84.9309	88.7584	86.5048	80.9185	83.0443	89.6174	86.6308
HMGN2	60.9725	53.1067	68.3271	65.9191	117.929	110.696	141.597	127.463	110.416	123.352	80.9379	82.648
GAL	115.663	111.164	96.0074	93.5405	96.9388	91.6613	83.74	82.9539	108.091	111.525	75.9632	75.444
PSMD8	87.0583	82.0057	91.8724	98.7555	97.7626	106.136	119.208	108.373	88.827	96.1623	84.8917	81.5511
CAPZB	99.2628	93.5539	99.3036	101.406	102.387	93.0707	100.495	101.813	92.3792	94.1607	82.0105	79.9494
NOP58	77.614	82.9472	90.3977	86.7594	104.386	102.327	101.699	107.619	92.2713	94.1964	97.9556	98.4041
SOD1	94.3164	94.8632	108.943	106.155	102.823	101.023	100.36	102.278	81.6362	80.1592	80.9561	82.1707
ARHGDIA	79.453	76.8513	77.1151	83.6301	90.1009	87.5559	118.384	118.624	103.833	105.725	100.573	93.5725
SF3B2	109.425	101.531	109.863	101.203	90.4971	93.2674	96.1109	96.0906	78.5672	80.3088	88.5615	85.3438
CD320	50.543	51.9243	56.4293	57	108.273	96.1433	132.049	134.377	126.387	121.415	97.7898	96.3519
LYPLA1	123.035	120.036	119.601	103.341	78.5323	80.9381	68.307	71.8603	83.3185	87.0316	90.1168	100.88
SNX3	90.8239	96.5439	95.7382	92.4613	93.8746	101.342	99.0813	106.027	79.3309	81.9864	94.5869	93.6868
GNB1	86.2169	80.6644	89.9059	90.6849	99.935	102.005	112.967	109.943	93.0148	90.9361	83.9347	84.252
DENR	65.0667	85.62	79.6632	82.3132	86.7177	117.689	114.755	119.768	99.3545	103.279	78.8292	90.5365
KPNB1	83.0603	82.5943	87.3976	87.7288	92.4936	96.4813	116.419	116.704	89.0439	87.1917	93.9795	89.951
IGFBP2	141.117	137.198	141.062	139.613	77.2157	79.6852	63.8653	63.7315	65.021	66.5888	72.3498	73.6557
NDUFB4	97.4364	93.7375	106.158	111.064	108.815	116.481	83.2291	85.8922	95.9919	90.9089	65.8102	64.8335
REST	80.9095	78.9489	84.684	81.5945	97.2643	99.7736	86.2706	86.8475	99.7338	98.3179	109.005	114.396
PRRC2A	109.738	105.548	104.925	104.847	85.4788	82.0803	86.114	87.8052	85.4762	87.3627	88.1868	87.1754
EPCAM	92.8036	95.0777	97.5058	97.7118	98.1576	100.438	92.9512	90.3904	83.9152	87.2025	90.7272	86.1641
SEMA6A	100.811	102.809	106.549	108.913	86.9962	87.5903	86.3916	87.6704	80.2492	81.0258	93.903	89.0095
TAF15	77.3242	77.8445	88.8348	81.7673	97.0192	98.532	105.466	105.215	89.9497	91.0153	99.5024	99.2721
ASRGL1	78.305	87.8008	78.6436	79.3244	79.3776	88.9667	113.601	117.835	99.236	102.458	92.0027	93.7467
ATAD3B	50.0369	47.4228	52.4937	50.1753	100.099	97.5462	117.625	118.376	130.75	132.958	105.062	106.74
ACO2	80.7973	78.0323	82.7343	82.4717	87.2302	90.0627	101.335	103.625	103.001	105.108	96.6403	97.1636
STOML2	99.4011	95.8706	99.7533	109.299	84.0944	85.7873	103.319	101.273	88.3111	86.6188	72.5164	80.3982
SEPHS2	57.8787	54.658	88.2511	84.605	107.379	104.874	95.4871	95.775	97.9015	104.182	104.421	110.141
ATP5MC3	65.7561	57.6326	63.8689	63.105	110.996	93.6486	135.365	109.309	109.197	120.509	85.9678	88.2965
PPM1G	67.2182	73.4103	78.704	78.4208	102.305	98.1303	110.076	112.823	96.7885	98.4892	95.3538	90.0979
RAB7A	81.8647	84.0306	91.1368	89.036	119.442	121.178	82.9009	82.2063	99.7322	103.572	69.4625	71.2606
PABPC4	86.5826	84.5593	88.1896	92.2099	82.8728	89.5607	111.8	107.764	90.7596	88.3043	85.7875	87.4285
MLF2	104.913	97.8188	93.5657	95.7876	92.5389	92.9534	90.3342	87.4631	84.7669	85.3289	86.0778	81.1802
ATP5MG	77.8474	72.9274	80.7183	84.659	102.433	96.1775	109.245	110.123	100.13	102.755	78.4434	76.0212
PARK7	81.3897	75.3554	88.519	86.1402	89.3926	94.9958	115.08	107.061	87.2308	97.6741	80.8887	87.6585
MTHFD2	103.12	119.607	119.517	114.877	81.1758	81.8403	88.0407	90.9208	68.3776	70.6904	73.5079	78.3525
PRPF8	83.4848	84.1416	80.1283	83.2722	89.4611	89.5509	94.8179	94.2861	95.1327	94.9569	96.5506	98.7343
THOC2	98.6336	99.5237	90.8784	94.0536	79.5007	79.7651	76.064	76.421	79.9497	82.5737	115.671	111.078
FRAT2	51.3209	52.8922	63.2564	65.7085	116.772	118.876	104.067	103.688	98.5081	102.132	102.512	102.451
SRSF3	61.4873	59.0478	73.1663	74.5128	102.079	97.0691	123.476	125.651	95.6668	96.086	87.9944	85.5892
GLO1	95.7286	101.181	108.398	109.714	97.333	95.1336	94.1981	96.884	65.0701	72.4633	72.0827	72.8075
CSE1L	80.6242	78.5792	99.1973	97.9665	89.8034	95.482	102.277	106.274	78.1808	81.5862	85.5395	83.9689
TBC1D23	67.1832	68.2678	77.5408	78.5121	125.611	128.188	74.8487	75.8223	108.36	107.88	85.3283	81.8466
EIF2S2	104.585	102.825	100.685	102.712	88.2271	88.4721	91.0275	90.9584	72.1926	75.7686	82.9094	77.8755
XBP1	86.7341	88.0872	83.6516	81.1723	97.537	95.4587	95.5452	91.8257	97.915	92.016	83.5538	84.6698
AHSA1	91.1744	84.1814	95.0245	90.5245	96.2873	90.3746	80.6917	85.8505	91.2535	90.0819	95.3438	87.1315
BAX	104.546	105.053	105.327	110.303	78.8816	73.688	81.5829	85.1922	85.4194	91.5447	78.1469	75.2198
PSMD4	81.716	82.8156	90.6808	91.9664	96.5719	97.6739	98.6401	99.0263	87.6308	90.1271	80.3278	77.6997
TUBB3	40.5528	40.7895	53.8369	53.1065	107.68	105.73	131.051	131.039	113.011	112.579	92.7821	92.5338
PRDX6	99.3053	93.5547	89.1252	97.8219	88.6943	89.2319	90.031	90.9399	91.3084	92.93	76.4959	74.7364
PLXND1	61.1107	58.7176	65.3681	63.3221	93.3329	94.0455	80.7259	80.3858	132.301	133.297	105.816	105.306
MORF4L2	115.361	120.809	90.6482	91.3859	85.7395	88.5852	88.536	82.6627	73.1189	71.0861	84.5528	80.5532
RCN1	92.5535	91.8488	89.4764	90.598	95.3488	96.5109	85.3405	81.4752	87.2844	86.4513	87.7695	86.5523
NRBP2	95.0161	93.46	89.983	94.0373	79.6189	79.3814	77.7792	82.6293	85.2613	83.8606	104.821	102.641
LOC102724788	92.558	87.4635	76.3342	75.3043	95.0398	95.7761	93.5221	93.9905	85.6656	85.4186	92.5971	94.6692
HSPA4	96.6439	93.4069	106.941	104.659	87.0167	87.7458	89.6929	91.8148	77.524	76.4013	77.8763	78.4082
TEAD4	70.7533	69.406	69.1301	76.0091	94.8052	92.051	104.877	105.267	104.422	105.42	87.8191	87.1573
GHITM	82.0103	81.1609	86.5485	83.773	97.7154	94.1255	97.3668	97.9189	96.8356	98.1861	76.0914	74.7947
SARS1	127.478	123.627	123.34	123.447	71.2582	71.3449	67.6071	65.6042	74.8318	77.1647	70.847	68.3592
SEPTIN2	76.9803	75.2566	80.8535	76.686	94.1036	99.5349	98.7748	96.5675	87.8549	92.2522	93.5676	91.7995
EZR	116.838	112.469	86.8	87.4215	80.8041	80.0274	77.2278	77.8906	89.0344	89.2752	81.4224	77.5109
KHDC3L	43.1964	45.6287	57.6109	52.3351	99.5308	97.1701	82.449	77.0673	136.029	127.085	115.313	122.496
GNAI2	91.2058	93.0298	96.526	92.4619	86.7187	87.8555	85.5032	90.7506	86.5898	87.4344	77.6593	79.7583
FASN	66.3468	63.3553	67.273	65.1995	94.5434	89.8106	92.6681	91.4772	117.556	111.654	97.0331	96.5765
PUF60	63.4454	60.2212	66.9115	70.4471	96.4311	94.6669	116.88	109.478	111.5	108.747	78.7903	75.427
UBL5	87.6086	83.1488	89.9863	89.1342	91.3305	84.2175	98.0656	108.96	89.81	103.157	62.3899	64.9912
ARL6IP1	49.2801	54.8954	61.5527	62.3157	102.949	100.545	110.23	112.303	104.829	110.364	90.7184	92.4302
CCNB1	42.7214	42.809	55.2796	59.831	100.243	98.2675	122.198	117.408	127.65	127.784	77.4395	80.191
MRPS34	85.8796	88.3183	97.1766	87.5349	84.5461	83.7106	105.694	99.1992	80.7807	83.962	78.7849	74.7484
CTSD	63.1731	57.9918	60.3288	61.0281	89.7428	89.1058	107.31	103.124	114.338	116.704	91.6066	93.8814
SNU13	97.0083	91.503	96.5477	102.222	91.9927	84.036	89.7534	90.0163	83.9384	83.7701	67.8873	68.8303
PLEC	85.7469	84.7478	73.3304	72.506	74.1534	71.4963	88.7734	87.6013	104.153	98.6942	101.425	104.345
MTHFD1	88.4982	92.9451	97.1489	90.2892	76.7166	88.2051	90.1117	87.8035	83.1763	78.8537	91.494	81.6818
NOLC1	84.699	82.9487	86.2942	82.8879	94.3036	89.2564	100.808	93.9991	86.2087	84.5713	80.8056	79.2509
CHP1	140.44	130.47	122.66	120.973	74.078	72.8836	63.0706	65.9762	57.7668	62.067	67.6756	67.5176
SNRPA	90.4031	91.4013	94.2311	90.2011	88.1721	87.3752	92.4371	85.1894	83.0371	84.2789	78.4401	80.3203
SF3A2	82.6999	82.4266	85.1777	86.192	84.557	86.8497	101.628	104.797	85.0438	84.3393	80.2567	80.4888
UBAP2	95.5267	94.6105	97.0538	93.1227	80.5201	84.5536	82.7797	82.5615	77.7841	81.0152	91.1314	83.7735
PLEKHB2	103.743	99.6974	93.8014	84.2794	79.6082	78.4404	95.1786	97.8001	76.7682	81.4626	75.2538	78.0113
EIF3A	77.5732	78.1945	80.6647	79.9368	89.83	89.9021	98.3036	97.5626	79.8	79.1363	96.7958	94.908
TRIR	74.532	77.7825	79.7941	83.2835	96.2462	89.9615	92.9885	87.9946	87.1431	92.5261	94.3044	83.6793
RABGGTB	73.8298	71.9162	75.0859	80.9488	85.4966	91.942	111.146	113.574	84.6356	83.1956	86.4813	80.9007
MCM7	50.8534	51.9033	63.1627	67.1473	98.3373	94.4321	110.222	113.477	106.457	101.245	92.2384	87.6892
NOP10	74.785	72.6154	80.8043	74.9395	97.7341	92.3192	100.384	94.7562	89.4426	92.2959	81.8889	84.6179
ATP5F1D	72.4258	68.2906	73.1201	78.787	83.14	73.8798	109.196	108.384	103.197	98.3618	83.8979	80.577
SRSF1	67.4107	61.9709	69.0227	69.5265	96.3791	98.0115	99.077	104.473	92.9676	96.7525	88.1977	87.6228
DAP3	95.7206	103.977	92.0155	92.4713	72.6587	70.3337	82.6331	74.2623	84.9578	96.591	78.0614	86.0432
TMEM259	95.8287	90.2046	81.1452	87.446	66.8928	69.6574	82.5738	78.399	93.0086	96.7321	91.4513	91.9624
MBD3	56.153	74.4695	64.1123	70.2707	95.8275	82.5537	108.704	94.2076	110.611	90.0628	83.0753	93.8019
NDUFA6	77.3465	79.7022	91.2711	86.8025	92.9274	88.2263	92.0992	94.5973	82.1837	80.9345	84.6032	72.8808
FLNB	82.0215	83.7183	79.9573	74.9643	82.3244	80.6644	86.7843	88.6337	78.3343	81.2109	97.9599	103.012
SURF4	87.6928	89.373	86.7281	88.8072	85.4387	81.5108	84.4939	85.2707	82.2763	81.7907	82.2221	81.8287
SRP9	73.6623	71.184	80.6799	72.3997	93.9622	99.528	91.6052	97.7325	82.6677	84.9855	85.2319	82.6981
RRBP1	83.9072	80.5092	80.5077	81.6089	73.127	77.3506	76.683	74.0551	85.5881	87.146	112.405	101.186
HDLBP	87.2669	93.5078	86.8515	82.1968	85.6112	78.3318	99.045	91.8775	74.3943	91.2178	72.701	70.8123
CBX1	92.3354	88.0287	97.3829	97.343	84.899	84.2392	80.0411	81.949	74.7306	73.7104	80.4093	76.6083
CAPNS1	88.339	87.9774	85.3013	75.0507	90.6666	90.4997	112.875	108.4	73.8752	71.3363	65.0444	62.0997
DDX39A	53.5116	50.4905	66.373	59.4524	92.1615	92.0078	108.21	109.065	111.441	106.265	80.9301	80.7244
PTPRF	89.7731	84.8821	84.7219	89.9914	73.9367	72.7793	74.7344	74.0547	82.0706	82.2291	99.1551	101.137
UBA1	72.1909	71.0624	72.9187	76.0494	84.2649	79.736	95.5229	94.8736	96.0585	91.9645	87.7082	85.8614
HUWE1	79.7246	69.3822	74.2349	66.2	77.0874	83.6498	78.8789	79.3674	91.3908	88.2997	110.289	107.346
NDUFB3	69.3068	70.3587	82.7355	81.8322	93.6159	98.321	103.22	108.489	80.9565	79.2444	68.4413	69.2244
SOX2	66.4875	63.7196	79.9463	80.0717	96.0016	95.0708	66.4218	68.6647	101.319	103.934	94.3068	89.5294
ANP32B	83.9385	86.1456	95.4142	96.3166	86.8795	81.9296	95.1207	89.8273	70.9363	72.4409	73.8767	72.4549
IPO7	78.4535	74.3493	81.0452	80.8615	81.867	85.778	76.6081	77.732	86.8407	86.9966	98.0952	96.4479
PSMA3	73.2907	72.3231	83.436	82.6147	90.2443	91.1048	92.9927	97.2421	79.7943	81.2855	75.0168	85.3939
DRAP1	105.98	101.603	99.7566	95.0273	67.3232	72.1955	71.9151	71.1714	74.9784	74.6779	87.4777	81.2068
TUBB2A	46.6978	46.8937	48.6005	51.8474	99.9422	101.796	96.8407	97.6106	123.087	122.536	85.5923	81.6861
H1-10	48.0304	44.6747	59.3027	62.0106	115.275	116.75	88.0757	82.6352	115.824	122.621	73.5078	72.7652
TOMM20	119.39	120.171	113.497	111.674	75.2571	76.9537	70.5284	73.4394	57.6518	62.704	59.5331	60.1475
VSIG10	65.9787	69.9227	66.1796	68.8733	91.5777	95.1649	89.9638	88.3168	95.4398	92.8113	87.8541	87.4476
PRODH	93.8775	91.9394	64.6729	77.996	94.7713	79.7436	84.3252	73.7715	86.291	72.4542	95.9426	82.4909
CHCHD3	85.483	86.3829	89.9492	90.8614	87.7064	91.4973	86.178	88.751	73.3904	70.9539	74.3152	70.19
OST4	87.5907	85.702	86.5025	84.8557	83.608	81.1052	88.6911	78.9988	83.0344	85.2846	81.7992	67.5986
GABARAPL1	125.999	120.791	103.886	106.362	64.8568	57.0717	76.2353	79.1812	61.936	68	64.2097	65.8929
NDUFS6	73.2877	75.3543	85.7268	77.9433	85.2056	94.7118	80.5195	84.511	104.909	101.97	66.2188	63.046
COPE	91.6619	91.7964	93.8191	83.7023	75.9314	78.8406	81.0206	97.3415	77.3978	87.1486	66.8881	65.0313
CEBPZ	86.5007	90.2634	86.3012	85.2063	82.2805	82.5216	88.8823	88.1637	74.8072	77.5616	73.951	72.9116
SSR4	104.472	107.851	88.2889	100.292	89.6152	67.0545	78.119	85.2222	70.8926	71.0398	61.541	62.459
HNRNPUL1	86.7379	87.2002	88.7119	89.8939	79.3231	78.7623	93.6312	88.6263	70.5482	73.6453	75.8983	72.3247
TOMM6	95.7475	98.3718	107.652	105.927	16.1861	120.221	75.3583	141.495	112.923	15.8875	85.114	8.41893
NDUFA2	71.5915	69.9842	79.9699	81.8346	89.8068	77.8513	91.0745	94.9684	91.1375	92.82	71.489	69.8167
CYP2S1	80.2075	80.9286	78.2355	74.7834	81.5737	84.1164	75.3029	75.1387	90.0896	91.3773	86.4717	83.8278
SRSF5	80.2195	72.2823	71.9537	76.1985	85.9851	88.9122	95.6523	101.932	68.4032	82.2808	78.688	79.5125
SRSF11	84.9383	85.1547	79.8009	78.9084	82.4341	78.6428	82.1178	81.8066	77.9114	79.1975	84.0339	81.8932
PABPN1	70.329	65.9665	70.7457	76.5682	84.7086	90.8216	87.0197	83.5366	86.9467	88.7136	86.2679	83.7671
MAP4	75.6598	71.2307	69.5138	74.6527	80.8862	82.732	92.9354	94.5931	80.7625	85.7083	84.8566	81.6661
MDH1	74.3935	72.3581	78.837	84.7012	92.4057	79.6274	90.0357	108.735	75.0257	77.3374	70.5412	69.3368
RESF1	86.0107	87.0803	92.8157	90.9734	103.293	109.204	48.0785	46.9628	98.1744	97.388	56.7508	56.4252
DHX9	53.2919	56.9864	60.4275	54.519	94.3464	101.008	105.111	102.049	85.8267	86.6346	87.3759	85.374
ATP5PB	66.0531	73.6624	77.1826	76.1564	93.863	95.6721	98.0564	105.009	80.517	76.7342	67.5736	62.3617
CKS2	57.3763	61.9589	81.3569	71.3111	73.1284	74.8358	96.0947	95.529	90.6408	82.2232	98.5303	89.1737
AKIRIN1	109.6	102.625	93.6695	91.3915	80.1576	78.2821	88.1141	87.4699	57.525	59.9027	62.8168	60.2101
RBM39	76.612	75.5315	73.6552	70.3384	69.3874	77.0425	82.2016	85.4685	80.9969	85.0765	94.4181	100.182
MRPL4	73.7627	68.393	74.9564	76.4648	75.0537	81.9835	99.988	94.5412	94.317	89.2149	72.6639	67.7319
NDUFA3	93.5437	84.6475	88.5683	88.8809	72.2857	77.1263	74.0971	80.2516	80.9765	78.95	76.8718	72.2401
ATXN2L	86.0345	89.2007	74.6961	78.2967	66.4536	70.2031	83.9185	84.5063	85.9375	82.1467	81.3924	85.2889
ACADVL	126.871	132.151	105.432	128.121	49.2438	50.2935	50.4634	47.1497	63.4191	59.4212	77.1264	77.7466
TBCB	97.545	81.8162	82.2151	75.2016	79.7491	72.1481	89.5005	77.5039	73.5516	91.3976	75.5526	70.6525
TMX2	58.2464	57.0579	67.6171	65.0508	92.3922	86.3209	97.565	99.3933	89.2173	88.4677	82.6857	81.7773
PGK1	90.0049	89.7523	85.2713	89.2252	98.3327	94.2208	73.9428	75.8329	58.6251	58.6463	72.4685	76.4401
GLUD1	99.0615	97.3509	95.9939	102.341	74.5854	72.2274	71.8685	74.1799	74.2754	74.0389	61.4859	64.5054
TRIP10	98.9805	96.0867	98.6488	93.5237	71.1765	69.6635	72.8982	75.909	62.8415	63.0678	83.8922	74.9787
PFDN5	92.7475	97.2293	115.526	91.6853	74.6101	60.2519	75.8369	72.1699	74.1014	69.7921	69.9337	63.4097
FAM50A	103.713	102.224	91.1042	86.5571	74.2336	73.46	70.1956	71.5704	69.5272	71.8474	70.7696	68.3706
SAE1	79.2634	79.1818	89.8261	90.5697	78.2532	79.3992	86.2413	79.9717	76.2223	79.1534	69.3994	64.8111
SRM	71.5793	67.8949	72.9027	70.2657	75.6547	77.1892	95.1151	94.9824	91.3599	87.1259	75.3011	72.5245
ARPC1A	79.5004	74.0127	79.8428	84.2607	84.0483	87.2906	90.2708	88.1229	70.8927	79.3309	62.0632	71.799
UQCRB	126.023	138.696	120.168	121.242	58.7255	61.89	65.8201	57.5704	50.7735	49.3152	51.3564	49.2861
HNRNPH3	92.7717	97.8217	103.423	107.314	75.8943	77.9434	61.5372	60.7705	63.1477	63.73	75.5013	69.6039
MRPL20	54.5995	45.4865	58.8276	52.3053	89.305	84.1807	109.706	113.695	99.8034	101.727	70.7506	67.5676
TECR	83.2339	85.8503	82.5688	81.151	74.8229	74.2492	87.5417	82.0712	73.1296	76.3445	73.1115	71.5804
SEC61G	79.0973	85.3838	71.7165	68.8684	77.9193	82.4104	94.7071	105.67	68.5233	63.5226	82.1206	65.3923
MKRN1	94.534	88.4533	89.9537	87.1942	74.0873	77.8151	64.1574	62.7762	75.2139	74.0191	79.4814	77.4482
LAPTM4A	73.8278	77.3885	75.4293	75.6904	79.7906	78.2329	71.4614	71.6586	83.0413	84.6199	86.5157	86.9053
ZNF875	91.5872	91.9104	83.2117	89.1622	71.1628	70.5149	65.3584	64.038	79.6452	78.0314	76.3295	81.6871
MTCH1	88.6526	85.766	84.641	87.4261	75.1974	74.0379	76.3643	76.8009	74.2477	80.3885	68.723	69.6943
SAMHD1	84.0318	84.3128	82.852	80.2552	72.2194	82.4116	68.9801	65.9006	76.322	74.2366	81.6966	86.8376
BAG6	94.3849	90.4227	83.5776	78.8733	75.7275	80.7297	82.5163	78.0575	68.4661	72.1285	67.7019	65.1656
TXNRD1	74.0477	72.1408	78.0802	75.3944	92.1678	95.6752	77.1847	73.8415	77.6582	77.4141	71.629	70.4519
SERPINH1	71.3822	75.4026	70.159	80.7847	76.057	83.3038	81.3553	84.5234	85.9012	82.5533	69.2079	74.9015
LONP1	80.6161	78.4554	83.0697	76.7092	79.9235	75.6	76.8903	71.2117	83.0637	84.078	73.3121	72.2643
SDHB	79.1514	80.6359	83.6377	87.5862	73.9457	81.1659	88.9627	92.0152	67.8495	67.0926	69.3407	63.04
NANOG	68.2016	66.717	76.9267	78.0816	81.9532	85.2121	70.9099	73.0421	78.5711	78.8	85.9863	88.7301
PSMB7	67.4635	68.6883	76.1348	75.8544	85.9971	82.3478	92.9057	92.5804	72.8462	81.7474	68.9463	66.3533
SHMT2	81.8809	76.8713	80.9691	82.6217	76.2457	78.5367	63.3654	66.2805	88.4292	89.7635	72.9309	72.669
LIN28B	81.6993	76.6702	93.7461	89.6398	89.5438	87.0837	70.1335	70.0885	70.2774	71.6281	64.2548	65.3791
TOP1MT	66.0776	63.0845	70.8485	69.154	76.6742	80.6721	73.3013	76.5925	81.3076	85.3272	95.4152	90.5238
DNAJC15	60.0061	59.2074	64.238	64.2476	87.838	85.91	87.8022	93.9898	89.4358	83.7966	73.1167	79.0174
ABR	62.3748	64.2418	55.3034	58.0856	81.0584	79.2772	83.7477	81.5065	101.418	94.8664	80.4936	83.8736
ATP5MC2	95.8841	85.8653	91.6793	98.2899	73.846	67.3003	70.4567	64.2247	73.6497	72.4778	67.3777	62.7213
TRMT112	69.9423	79.5451	82.7323	81.8584	74.5221	77.0138	82.1643	80.2108	86.9267	84.6771	59.1898	64.1286
DHX15	68.2801	66.6372	65.4942	67.7549	80.2097	80.4686	86.2642	88.564	74.6731	75.7639	83.1858	83.2977
PFDN2	116.509	114.037	112.824	111.249	62.8463	59.0301	59.7335	66.0551	52.0756	57.9415	53.2312	53.7381
SUMO1	78.679	69.3213	75.8403	77.3202	85.7368	89.8649	87.4244	97.4174	62.601	70.679	64.6748	59.6623
LSM7	70.1124	72.794	74.3658	78.5847	77.5958	68.8492	87.0485	88.814	78.1408	86.8362	71.0166	64.7298
DKC1	88.3343	83.1725	83.0269	82.2516	71.0924	76.9306	79.0458	79.8531	68.4716	69.0957	68.6684	68.3534
DBN1	52.6396	52.3561	56.0081	55.1977	89.5807	89.7878	100.924	101.527	88.8456	89.2801	69.5574	72.3944
MYL12B	75.0446	76.1926	77.2515	79.6358	77.0603	78.3054	102.743	97.6798	66.6948	64.5466	60.7748	62.0417
PPP4C	61.5671	62.3392	69.9382	74.6412	76.2861	83.4132	87.5179	83.8158	86.1253	81.5447	79.339	69.7788
KRT8	37.0642	33.4518	33.1213	31.2739	77.2601	78.46	110.923	107.622	111.777	106.759	92.4304	95.4495
SNHG6	108.444	111.505	100.48	97.561	60.8549	66.546	57.1982	65.4432	55.1071	59.7411	66.2734	66.0366
ASH2L	80.6959	86.2665	95.1315	92.633	72.4878	70.1661	73.3366	70.6782	67.9252	69.6907	67.6713	66.6874
CKAP5	84.4041	85.1784	85.0115	92.9932	68.5041	67.5863	75.0435	77.4377	64.4731	63.7964	75.5931	72.9231
HIGD1A	72.9605	74.9884	77.9823	83.5149	84.2413	86.2442	96.0266	91.8837	60.8444	61.3255	60.07	61.6914
POLD1	61.7562	57.437	74.873	78.6525	73.4609	71.1435	83.3616	79.9205	83.7105	86.9666	82.0511	78.2821
TUBB6	37.859	39.1365	48.2395	48.4385	79.6565	90.5754	123.946	120.918	87.3572	80.0749	78.1484	77.1127
SEC61B	66.5078	59.6592	62.6634	65.0375	84.3229	77.6171	103.253	102.571	82.8726	77.2652	62.5957	64.3676
ITGB5	49.9444	52.4482	63.4521	65.7872	92.8237	90.4323	69.913	74.5188	99.3113	99.1296	76.1013	74.3414
TRA2B	52.8927	52.2751	59.6506	58.7308	97.4191	98.7557	80.7267	80.1101	88.1772	81.5743	79.4376	77.8927
NOC2L	59.808	56.1261	69.5642	63.1582	78.643	76.7893	87.4097	85.2528	85.5151	89.2464	76.3044	79.3721
ATIC	96.5633	87.2271	88.6824	96.0486	74.945	76.0689	68.4396	69.774	58.7839	59.2298	61.7823	64.4637
KDELR1	95.4269	96.572	87.5841	90.8019	63.1448	64.2547	70.8437	75.6598	61.7416	61.6307	68.1302	65.6833
CSNK2B	74.456	66.8217	73.7915	68.6749	76.0402	79.749	88.6028	86.4783	77.0239	80.9429	65.2639	63.1274
PLBD1	74.783	72.7505	72.7483	76.7093	67.9783	67.5443	78.688	81.3911	70.4631	72.1244	82.8504	80.0163
SLC29A1	91.2582	80.7394	91.451	86.1648	66.1788	60.7267	65.5106	61.095	71.5264	71.1446	73.7867	77.4096
ZNF146	74.3813	75.01	80.0056	74.9458	72.188	77.3838	77.0303	82.0458	62.0966	64.9415	77.1869	79.2214
SPINT1	88.9427	84.8873	81.6748	83.2369	67.0037	62.0814	68.3236	67.1234	79.23	79.2137	65.1124	69.1481
EMD	81.9437	82.1842	80.2253	76.7533	70.5532	69.4061	81.7474	81.5041	69.9487	67.5232	65.8078	68.2607
CLTC	73.6229	71.1267	69.055	67.7014	73.1951	72.3893	96.9354	86.1057	66.1183	67.0206	71.6107	79.6171
CLUH	47.0508	44.7571	48.1341	47.0654	74.7558	74.378	101.729	98.0838	100.487	98.4732	78.043	81.0172
RBM8A	56.0857	56.9496	63.0472	57.8337	121.83	68.9367	76.0487	77.0051	92.4552	54.4948	110.182	59.0135
NPEPPS	65.648	62.1679	65.032	66.525	79.7619	77.7821	77.437	74.1298	71.5723	76.0152	86.388	91.0078
U2AF2	57.1265	54.6655	59.3175	55.7913	77.5732	79.0164	88.3958	88.1637	90.1033	86.758	82.1201	74.3464
NFE2L1	83.9499	83.6447	83.2058	81.4275	73.6677	68.0005	62.8271	65.2224	73.4898	77.2463	73.5736	65.7689
CDC20	42.1901	38.725	52.1148	52.9791	81.7441	83.2614	107.205	103.836	95.5749	95.282	67.9033	68.7234
MRPL3	62.115	61.7738	80.1356	80.3065	98.5369	101.28	72.3184	76.1797	74.0747	70.0786	55.4964	56.4212
SSRP1	72.459	72.6162	72.192	73.1799	74.5636	75.8901	87.4123	83.3558	70.1796	70.1685	66.7622	68.6788
AKR1A1	81.0418	76.6118	74.9441	80.1756	69.7097	71.5001	64.4412	70.8967	72.4827	68.5972	75.2626	81.4096
ATP6V1F	108.925	104.314	114.031	112.701	55.7266	63.0552	59.0536	63.4146	46.5946	52.181	55.0714	51.6692
NECTIN2	66.29	60.0875	63.3735	64.8805	79.4981	74.1982	76.951	78.2681	88.6242	83.9197	76.3037	72.1145
LMNB2	48.7141	50.0116	55.6249	54.2049	74.2393	76.2367	96.9872	91.0242	88.4687	89.9283	78.2615	78.1101
AASS	60.9325	61.0623	69.296	68.6055	89.2228	96.219	58.2515	57.7637	73.6523	76.4093	85.9063	81.8783
ALPL	80.3554	80.8595	86.4738	84.2136	68.3589	68.0445	75.3417	70.8002	63.075	67.6603	67.9065	64.8225
MT1F	51.2042	49.2133	48.6292	53.8952	80.4208	80.8533	88.6358	87.1543	102.755	101.732	66.4525	66.6695
C12orf57	71.8815	71.4268	66.9658	69.638	63.051	65.5723	53.7225	59.2169	106.048	95.6424	75.0474	78.9622
CKB	49.3839	49.6919	55.7114	54.9748	78.301	78.1162	101.429	99.7883	88.9021	84.7419	67.0758	68.6468
ANXA6	63.9457	61.2125	73.6841	69.6745	80.6497	77.8824	85.8272	87.7203	64.471	65.0705	74.4877	72.0729
GDI1	92.9991	95.9076	91.3317	86.1667	61.8238	63.9051	52.4238	54.8949	66.8668	65.7576	74.2909	70.2646
PRRC2B	89.7432	87.5474	80.6519	80.5666	62.2367	61.2361	59.2628	59.298	73.8814	73.3508	73.2279	74.4438
ATP1B3	61.5147	59.0581	68.6575	70.8783	96.1413	93.9335	67.0319	70.7033	80.2714	82.365	60.1391	62.5631
ETF1	61.7454	59.3604	65.9309	67.4543	78.5927	77.9001	91.1439	91.8339	69.3896	75.1223	68.4296	65.2399
ANXA5	65.4321	62.5735	59.8553	60.6866	75.1886	73.8098	86.0763	88.7516	75.3483	74.814	79.4315	69.3897
IARS1	76.6226	78.4852	79.7541	75.5047	66.3634	65.6312	67.9291	68.7244	67.1414	68.738	78.4006	77.2689
IDH3B	66.3332	65.4502	65.4651	63.3765	70.4245	69.4358	85.0153	87.5222	81.0338	79.4165	72.2871	64.2767
UQCR10	75.9891	67.0663	73.3351	73.4382	78.8773	73.8174	87.434	83.7608	71.478	67.4303	58.5389	58.3774
HMGB1	60.772	58.2927	66.0679	66.7376	76.4719	81.5361	84.33	84.2488	69.7995	72.216	74.0752	73.4529
UBE2D3	67.8898	68.8812	64.1588	80.4601	80.9929	72.7495	71.8276	79.6394	70.0642	67.4021	72.9358	70.3918
LGR4	61.0998	61.8573	73.5783	72.044	79.3067	80.9261	58.7444	58.4891	71.1182	75.0006	86.1427	85.7716
SRRT	46.5828	48.8843	43.6867	42.6662	76.9253	76.74	84.7121	82.5619	93.2891	85.1203	91.4747	88.6073
SUMO2	81.42	76.0898	85.1417	82.8794	72.2577	77.9187	65.1532	66.2962	61.7774	62.8892	64.3183	63.3664
RHOT2	70.8402	70.3025	70.828	65.9737	63.3238	65.0592	73.699	68.3781	76.1201	74.2968	77.7495	82.787
KDM1A	59.4448	56.7116	64.0355	64.4875	81.4485	83.7882	71.1067	66.428	74.0773	76.7962	81.6376	78.9226
TYMS	57.6708	54.9203	66.3966	63.5662	71.4287	72.9945	96.3289	99.8149	78.4424	71.7804	62.4521	62.7307
MARCKSL1	35.2677	35.2553	42.2303	41.4228	93.5452	98.0102	81.461	82.7496	91.5951	97.406	81.1719	78.1182
OXA1L	75.8686	71.6616	67.5687	66.5408	67.3255	70.1363	80.6663	78.8347	77.4767	63.8019	66.8495	70.7446
PTPRU	65.0543	61.0886	65.0814	62.8472	68.5435	66.5187	76.8881	76.9742	82.9686	83.529	75.1823	72.3602
HDAC1	76.1536	71.8267	75.8459	74.8335	73.3121	68.4383	74.9355	74.0564	64.963	68.0782	69.4788	64.4207
ATP5MPL	71.9619	66.9688	73.047	72.9043	72.4225	77.4087	77.712	79.0542	67.4637	68.5554	60.5366	68.02
MIIP	80.2297	76.137	75.0697	75.3246	58.7133	59.01	69.0599	74.3077	76.8334	70.3713	71.1123	69.3469
C11orf98	65.0874	68.9758	71.1741	73.8387	77.1425	74.6504	91.8702	91.8355	58.1082	65.1925	62.4908	54.3566
SNRPA1	80.6728	76.2816	76.8267	76.1327	70.7105	70.2199	76.492	70.5903	62.2543	62.8662	63.1831	68.0934
IP6K2	66.4041	62.2849	67.2934	62.8185	69.6385	69.1564	66.7356	71.1611	74.8354	76.8359	83.4978	82.9567
PRDX4	75.1508	67.3942	74.7843	77.4027	101.196	92.6726	40.8576	37.1275	85.0519	86.323	55.8077	58.2341
SNHG16	70.2514	70.6586	77.528	82.9139	72.0424	70.3187	76.5247	78.8147	62.3644	63.4634	60.5671	65.5961
SERINC5	73.2303	72.5518	72.5407	69.954	81.3915	80.8446	53.2853	52.9845	85.4815	84.8987	62.0233	61.5534
SCNN1A	88.8381	88.1753	91.5211	87.3462	58.1125	60.5073	58.0962	59.2081	62.3126	59.7152	70.6895	64.9093
PNN	68.3835	70.5766	70.74	71.9121	68.2323	68.6841	70.7311	70.7027	65.7151	66.0823	80.3872	76.2085
DAG1	60.5753	56.7509	57.9032	59.2416	72.4088	71.8726	79.781	80.6417	75.3054	77.9856	77.4354	77.3639
KLRG2	54.2022	50.7232	46.8342	49.2377	78.5871	80.9796	72.6253	69.5666	94.6	90.5303	78.133	80.8892
EIF6	52.8232	51.6754	55.75	58.1928	76.1	69.7912	89.594	95.2577	81.3207	84.6018	59.7713	70.8414
TMED9	68.6312	68.5828	79.3899	73.116	69.1223	66.3417	74.495	75.4636	70.9572	72.1637	60.8348	63.9441
MGAT4B	66.8159	59.3945	64.4509	68.3866	72.4163	64.6367	82.318	76.4654	79.8297	83.0027	63.893	60.9195
CAPZA1	76.7526	78.5193	84.2196	81.8187	65.6693	70.3419	68.2163	71.8463	59.0035	58.18	66.1999	61.0454
NOP16	53.1319	59.1881	59.7784	63.3841	71.7068	73.0243	89.8487	84.9268	72.6885	74.8191	66.7365	71.0174
HAX1	75.5821	67.8957	71.9467	68.322	70.4554	71.2581	66.8231	70.4944	69.4531	68.0262	71.9219	67.1397
SEC61A1	50.2066	48.3584	51.6389	50.1947	94.085	92.7296	73.6413	73.6821	90.6333	90.8668	57.896	63.7906
LAMA5	72.1469	74.8832	56.8633	63.7549	62.2179	54.8463	65.1421	62.7687	89.1944	87.329	73.0205	75.0761
SEPTIN9	78.9181	71.4617	83.3771	72.9345	62.1568	69.6662	83.0945	79.3097	62.5396	58.5543	53.8059	61.2998
FUBP1	57.0319	56.0547	59.5131	57.8211	70.6356	75.4344	78.0449	79.6857	71.7453	75.6504	76.7448	78.0922
PI4KAP1	70.819	73.0337	64.783	60.8919	53.3343	56.2685	53.6303	53.3623	75.0999	74.2565	101.216	99.4685
ALPP	117.336	110.336	106.222	106.181	42.6997	43.5949	59.8391	58.8241	46.3859	48.4603	48.0742	48.1171
LAMP1	58.9818	55.3042	59.5766	55.6841	74.7569	74.8927	74.6563	72.23	83.4695	81.4757	71.2712	71.0795
PCNP	78.2063	84.2952	76.4386	76.112	75.4276	77.3196	57.8994	59.332	63.033	66.9105	60.6284	56.6496
CNOT1	76.5325	74.7746	77.6003	77.0352	63.8281	67.9071	68.0928	68.995	60.781	62.3828	67.1258	67.0702
IL32	101.011	95.4071	86.2596	83.6918	66.719	63.2106	82.7839	79.0284	41.1023	37.7	47.8549	46.9039
GOT2	69.5687	69.595	75.431	78.0384	68.6873	71.0045	83.2269	81.723	66.154	64.6931	50.8124	52.3791
PPP1CA	52.9614	56.8454	57.4472	59.6923	75.8028	75.7605	78.9851	83.2447	78.9343	72.8091	67.4901	69.7428
CLDN7	89.48	90.1173	77.4057	85.0651	63.9063	63.2682	65.001	60.4344	58.2048	54.1738	62.223	59.754
ACSL3	43.7246	44.3498	49.0063	49.175	80.7504	83.5868	83.7278	80.6859	69.8146	69.8939	87.1153	86.3029
ZSCAN10	64.4737	66.8267	66.6095	68.2489	63.5649	62.6245	69.1847	64.6328	77.3624	75.5314	74.0607	74.7102
UBE2M	71.5387	69.8762	69.9794	67.2403	68.7015	66.869	82.3943	74.2648	65.1675	71.9581	60.895	58.5419
MRPS26	76.8297	70.0857	76.8118	72.9993	59.3489	60.0765	73.1662	73.4138	64.5463	67.4598	65.4474	65.8375
L1TD1	54.7591	56.9434	59.3905	53.4016	67.9408	70.499	88.642	85.6043	75.4549	76.1615	69.7723	67.3564
CAP1	66.9352	59.2702	62.0536	58.0183	70.3946	77.7401	92.7907	79.5032	63.1218	69.9359	64.8541	60.567
ZNF208	52.563	53.6701	54.9156	53.44	67.964	75.4478	68.065	67.1048	71.345	71.9077	96.6591	92.0453
PRDM14	60.2752	56.2237	46.9635	47.7514	72.9529	68.2754	78.0406	75.7604	87.8074	86.8474	69.8712	72.4261
SDHD	57.0325	57.588	60.4021	60.4805	75.5819	74.4833	82.0948	84.5064	76.9159	74.3434	57.8142	61.2905
MEST	70.6585	75.9537	72.9729	80.5074	71.6262	69.1548	60.8556	62.7404	65.0419	67.3284	62.3002	62.9193
ZNF600	89.8072	95.6259	85.0407	84.7153	71.8773	72.5307	44.3716	41.7267	49.1985	49.311	70.1475	66.7804
MYL12A	73.2088	68.3114	74.1052	73.2163	67.3405	67.4518	74.1766	68.3159	61.4032	68.1286	62.6684	62.0511
G3BP2	58.9079	56.9505	57.6201	59.53	83.7869	85.5959	77.341	73.925	76.3106	69.8916	59.6369	60.65
DNAJA1	47.2326	45.1587	47.7053	48.3426	82.3589	89.6487	63.5171	61.8695	84.8371	88.005	79.9665	81.2905
SCGB3A2	20.0154	22.2613	27.3408	31.1595	89.1781	85.0679	103.973	105.237	85.7606	86.3777	78.7919	82.5651
PDHB	69.8092	72.7506	78.1224	72.0206	74.1225	79.5768	69.5562	70.0951	60.6668	66.4362	50.274	53.599
AFG3L2	54.8961	55.6805	60.5737	60.1435	70.7918	72.4293	80.584	81.5787	68.3052	68.3266	71.3687	70.1852
ATP5IF1	94.3401	80.3045	91.2052	86.9101	61.2086	54.1105	70.6766	75.1358	47.2322	50.9757	53.922	48.6211
CNN3	55.0146	58.4268	61.4076	59.7464	71.6332	74.9598	78.9146	80.9884	63.9801	63.874	73.5038	71.2459
NDUFA4	58.2457	60.0187	61.2604	64.3244	73.0008	63.223	71.454	75.7837	73.1676	74.1025	67.6034	69.1088
NDUFA11	69.1009	60.6803	66.0707	73.7904	68.0716	66.4705	74.5024	76.1431	77.6332	71.4272	52.9979	52.439
VDAC3	61.8594	60.0359	65.6727	67.4205	65.6255	64.9405	80.0589	81.9677	67.4148	69.9316	60.9617	63.1232
ARF3	53.5246	49.4572	56.7793	57.9702	74.7639	76.8312	82.4946	85.6107	71.4652	72.2573	63.5254	63.8027
TMBIM1	76.4652	76.1918	76.7518	76.3294	57.8212	56.8283	76.8721	71.7502	56.13	57.4331	63.9211	61.3856
NAP1L4	49.1775	51.231	56.5641	55.2164	76.9572	76.4607	74.8505	74.5144	81.2535	74.5016	70.8359	65.5496
LSM4	64.2568	61.9473	66.9536	76.6275	70.1687	65.3724	68.1907	69.3525	78.6413	69.4989	56.636	58.8014
EPRS1	79.8315	81.3765	77.7293	80.8755	60.1163	58.8479	63.1044	62.9054	56.2165	57.7413	62.5214	65.1177
ZNF729	58.4856	59.8009	68.4414	63.6998	74.3931	81.2214	56.8616	56.6268	66.3415	64.6834	78.7901	76.1416
IMMT	59.9995	55.8203	66.1776	65.2517	73.5495	69.3371	72.918	73.5454	68.4028	64.6383	68.7497	65.6914
GTF3A	57.3366	56.0287	57.3036	53.6921	69.2616	72.3196	82.6212	87.6688	72.6054	62.6616	69.9667	59.9055
GNG5	60.1018	55.1409	68.019	66.2961	66.0959	60.8578	78.4631	70.409	70.7713	73.6893	68.2759	62.1053
PSMC4	50.9165	53.5104	52.5377	52.8045	76.793	80.9765	90.0112	90.9697	69.8719	67.3883	57.3989	55.6709
SND1	84.5611	80.4396	79.9155	79.3191	59.0643	56.7224	65.0193	65.3044	52.4593	55.727	59.1132	59.771
NDUFS8	65.0872	68.3177	70.4764	70.3472	69.6547	63.1732	77.5151	66.8823	71.9263	67.6042	54.5856	51.5824
PSMA1	65.3668	69.533	65.2667	68.7829	69.5135	67.0714	75.3518	72.8238	59.9417	60.0724	63.088	60.2478
GPX1	79.6	76.8089	80.0416	78.4819	68.1444	58.6624	67.4155	67.1861	61.6984	61.4752	48.2103	49.0119
MRPL37	66.5414	62.467	66.6889	66.36	68.2847	65.8004	72.5942	76.2855	65.9105	67.9777	60.0658	57.4958
CSNK1A1	70.5417	53.0544	69.4864	87.4116	68.2242	58.5849	69.2472	66.2799	60.2907	59.769	67.2587	66.0772
CUL4B	73.7968	75.8544	66.898	67.3757	66.5779	70.5491	63.9884	63.6505	63.1336	63.7595	58.1718	60.7478
H2AZ2	52.4776	53.8657	61.1449	56.3165	71.506	68.1616	71.2392	78.1172	77.9737	79.8078	63.7788	59.1639
G6PD	66.4941	65.194	63.4616	64.4181	60.285	62.5445	70.9188	69.412	72.3563	67.2861	64.172	65.6459
SENP2	97.2668	101.27	98.4466	92.6875	58.1942	62.2896	42.2886	42.5014	52.3791	55.6787	47.2738	41.8159
KHDRBS1	63.936	63.8115	75.0424	75.0293	68.2996	68.3996	70.3286	70.4033	59.1382	58.6904	58.5023	59.4452
AKAP1	39.0183	38.3128	42.6795	40.039	71.8912	69.3309	73.947	69.1487	84.0401	86.1012	88.073	88.3815
DDX3X	61.0621	59.7969	62.1779	61.8813	69.6506	71.9848	73.2046	74.5448	63.4459	64.5489	64.3301	63.4282
CDC123	63.2956	57.3046	65.0078	59.3433	63.2701	68.081	73.1866	78.5007	65.1933	60.0429	68.2789	67.1156
NDUFB2	47.5175	41.0391	42.3374	53.5781	83.277	73.3694	78.2517	83.2053	94.0347	88.4986	54.5012	48.6942
USP10	53.5923	51.104	58.3503	60.7368	71.4479	67.369	68.0146	68.1237	74.8748	78.7824	64.6354	68.4625
ATP6V0E1	61.6504	54.7388	65.1292	62.6396	73.7221	67.7602	76.3163	75.4731	60.1254	69.2099	59.8487	55.058
CYCS	52.04	52.5482	54.7116	53.9768	76.7414	77.5727	79.9636	82.2059	66.2946	69.1085	59.3652	57.109
SSR2	81.0448	73.5295	74.8702	73.7265	59.4415	59.8693	61.4	61.5161	59.4367	57.2365	58.773	59.4588
SAP18	83.1138	82.6255	74.3913	72.8793	64.5798	62.4741	55.8766	58.2108	59.3899	59.6979	54.7854	52.1689
MCM2	39.4268	37.6008	53.0762	50.3596	92.4719	92.8034	67.9721	70.2124	80.5296	79.686	56.2433	59.1266
ARL2	84.5828	73.6152	84.9301	86.3175	59.8683	52.1115	62.762	59.2505	51.8253	53.9022	52.9486	57.3068
KXD1	72.1563	60.1462	78.2656	70.7256	69.2886	68.8718	66.4699	66.3542	57.4534	61.4442	58.3016	49.6714
UBQLN1	66.5952	64.8661	67.9542	69.9163	60.821	62.1424	62.2359	67.2577	62.4356	61.6548	65.9087	66.4311
LSR	54.6131	52.8	53.8328	50.812	66.0058	62.0047	73.7351	70.5737	76.9409	76.2482	71.8734	68.495
MCM3	49.8012	49.4478	53.3383	53.7985	69.5195	71.44	76.7047	78.3361	64.6638	66.7658	73.6559	70.2674
TACC3	34.4827	33.3586	44.7267	45.466	63.2666	68.8955	87.6231	86.6663	84.3874	84.7835	73.6474	70.3603
RAC1	66.7086	63.9857	67.295	69.2803	66.0167	68.1778	66.0978	69.4179	58.6029	58.9349	60.8028	62.2536
BRD2	65.0826	67.6016	60.4236	66.3354	64.9427	61.5993	65.1487	66.0849	60.4955	62.7183	68.2398	68.4331
HP1BP3	42.3202	42.0579	42.8006	43.9905	57.7114	49.0008	62.2397	61.7209	91.5895	90.7023	93.4822	99.3895
CCNB1IP1	112.595	116.455	110.498	106.901	44.2691	43.7618	40.0196	39.5171	36.9431	37.7226	43.7661	44.3532
AP1M2	87.2451	85.7508	75.9553	75.8929	54.5218	50.8916	61.3261	64.0332	57.1863	54.5557	54.9966	53.0496
RAD23B	66.3606	63.5111	69.5304	66.5927	67.1375	69.0299	67.3511	66.7564	60.1942	59.8491	59.3072	58.0646
DNAJC7	40.3171	44.8021	51.0275	49.7307	73.8813	77.0455	78.8538	76.981	70.5949	71.5426	70.7962	67.6209
SRSF10	66.7256	64.6991	65.1023	62.0438	63.2635	67.4372	61.8348	60.5369	59.2219	62.3066	70.5593	68.867
MRPS12	49.9783	46.5341	50.294	51.2099	72.2908	71.6205	85.3152	82.716	76.0267	73.3712	55.6764	56.1057
NODAL	42.1221	41.2103	45.5795	44.7834	61.9937	64.3242	91.2057	94.0802	78.7693	79.2483	63.8154	63.2976
IK	53.5038	58.9865	56.0851	64.2677	62.2898	75.6245	71.4198	66.7897	62.4096	54.7176	73.9585	69.9523
MSH6	62.505	60.34	63.1742	60.1121	79.222	62.2057	71.1872	57.8087	54.8789	65.3075	64.1457	68.3728
ECH1	102.932	102.221	94.4443	88.1	51.5955	50.7401	48.8386	46.5712	46.8571	44.1667	45.9044	46.6897
MAPRE1	58.265	58.7508	63.6284	66.8409	71.9798	72.9496	77.8466	74.4242	59.1044	58.0485	52.7878	54.1455
SLC8B1	38.2562	40.7855	40.5907	46.1646	65.387	59.589	79.0811	83.7911	88.0115	82.3393	68.3605	75.9829
RAB1A	67.5861	66.7871	72.0356	57.0514	73.2473	58.1434	72.4136	79.6877	51.739	58.1384	59.9928	51.1621
NACC1	60.7981	57.9286	63.9929	61.4794	67.0142	67.5982	65.7536	65.8757	69.2739	66.9806	61.2336	59.7354
RNF44	67.2947	65.0847	64.5879	67.4433	56.1163	58.1807	56.3911	56.669	64.7422	65.6335	73.2392	71.7203
ZNF675	71.172	71.7741	70.447	66.7059	66.9919	67.9771	52.4857	56.3628	56.2008	57.911	64.7746	64.0544
RMND1	71.9137	74.3817	77.6858	83.8234	58.4738	60.2475	59.8766	58.6647	54.9893	52.2527	56.5232	57.9032
PAPOLA	54.4916	53.888	55.789	54.4267	69.3924	74.5191	68.6659	69.0974	66.4513	63.1898	69.5507	67.0474
RAB6A	70.8584	71.6711	69.8257	72.4211	63.8146	64.652	55.6622	56.4107	59.8805	60.1915	61.1174	59.1489
AFDN	60.7555	59.2963	55.2378	64.7101	58.2398	59.0015	53.3317	55.8828	59.6883	69.5211	82.2301	87.215
JUND	82.3863	78.7323	73.5463	75.3123	56.6571	56.1348	62.0509	59.9042	60.0085	59.5913	52.9419	47.7527
ALDH7A1	95.0806	99.9874	109.229	94.3677	31.4694	63.7427	50.4388	53.5365	30.2288	29.5866	43.9399	63.4036
PSMC5	53.9048	45.6854	54.2936	55.2982	80.5653	67.602	75.8511	78.1044	65.5134	67.9595	62.7026	57.2635
FGFR4	47.0025	43.5507	54.7883	53.8396	62.9296	65.0849	70.0472	71.5368	76.063	78.6785	69.4481	71.7407
FZD5	55.704	53.5382	59.487	58.5106	67.0284	67.6303	63.3711	62.4925	67.5717	67.9931	70.0707	71.2826
MAD2L2	60.0181	60.4568	64.4479	58.3876	73.9061	67.7306	71.293	68.7208	74.0786	69.1626	51.302	44.9304
RCBTB1	65.6211	64.5289	69.3859	68.6911	61.8513	61.6174	56.5295	55.8352	59.2078	62.1562	68.4342	69.8672
ZNF486	103.724	100.375	101.706	99.5006	54.1522	57.5419	35.6807	36.6764	38.9088	41.6489	46.6403	47.1126
AP2S1	66.6903	66.8357	66.7363	64.9557	53.4436	55.0008	74.1684	78.3389	65.8613	65.3704	53.748	51.9034
OGA	63.1726	63.8569	60.2332	61.9044	60.5549	63.4512	65.7531	66.3623	61.8068	65.5494	65.2721	64.0915
MRPS24	61.3233	53.5739	57.0478	56.3395	68.4939	61.0659	68.8074	74.6055	75.2317	69.9771	53.9266	61.1552
CORO1C	52.2597	52.1718	55.2349	52.3773	69.4175	70.0017	72.8432	75.1255	65.5362	70.2583	62.7806	63.2663
BRI3	61.7445	56.9746	64.6479	65.9195	58.6573	56.605	74.3432	70.5581	74.3752	75.0592	48.0148	53.6736
RRP36	50.1248	44.8593	49.6404	50.6783	74.7195	73.1412	86.9296	83.2638	64.114	64.3916	60.0538	57.7723
NUSAP1	61.3295	56.5214	91.0166	94.5116	31.6027	43.537	71.8664	70.7347	62.082	53.13	51.8764	67.8233
CTSL	74.1537	70.4218	68.2805	63.2076	54.9545	53.6617	70.6	71.8235	55.9732	56.4874	57.0407	58.7706
TNK2	37.4794	34.2139	35.603	34.0763	72.5392	72.3144	66.0328	60.0988	105.563	109.359	63.4546	64.5162
ADRM1	50.5902	49.4643	53.057	47.3343	71.0389	70.7234	76.8598	76.2556	73.2126	70.5905	56.8524	59.0772
SNW1	65.1149	68.6772	72.5254	71.9287	60.5277	64.7885	62.2304	60.6617	49.6773	54.1304	64.5884	60.1531
GART	72.5842	68.9051	67.3138	66.8707	64.162	62.4291	64.5998	65.2606	54.3105	55.6304	59.3194	53.46
COPZ1	72.4558	85.0737	73.5125	87.288	58.1678	57.3059	60.7677	56.6601	48.5603	58.4512	50.6038	45.348
PSMD3	59.1266	55.8579	58.7675	56.7362	62.0578	62.3184	77.8331	75.8423	65.6971	64.8881	57.4369	57.2692
LRRC59	52.7764	51.872	54.2722	51.0601	71.3809	71.0248	81.2939	79.8705	62.2385	61.3918	56.2777	60.2044
PSMB5	58.7208	65.9129	60.4096	56.0943	69.457	61.5544	73.7226	71.7554	66.8929	67.9859	48.6851	51.8738
WSB1	101.058	96.8673	86.4919	78.7608	52.7182	56.1329	41.9357	42.5011	37.969	38.5805	60.3978	58.1247
PSMD7	58.2167	57.0032	65.161	64.428	66.0846	62.0287	73.142	73.4248	55.7433	58.4983	58.8403	58.3807
CBS	46.3672	46.641	47.0593	46.5197	62.2033	62.0956	58.3785	56.914	85.764	82.7063	77.268	78.9957
SLC6A6	76.2661	75.7449	70.7127	69.9702	55.3689	52.9014	48.5201	48.4619	49.486	48.8959	77.9037	76.3581
PSAT1	81.0357	76.2344	73.8349	78.4564	48.1033	46.6354	55.4641	53.1214	66.4874	66.092	49.1152	55.7499
SLC16A1	49.1626	50.0056	53.0814	52.3032	64.4797	69.2552	60.313	61.6354	71.7142	72.5928	71.7654	73.9619
MANF	56.8586	54.3135	53.361	54.0228	74.1398	88.2963	51.5127	61.1305	75.3363	73.1145	52.8622	53.9135
STOM	83.8994	82.0526	84.4551	84.9205	62.056	66.8862	48.8907	46.2662	46.5021	49.9365	45.2479	46.474
KLF5	48.3554	47.9214	48.7362	45.5069	71.154	76.147	65.2879	63.7537	64.1019	63.6288	78.4733	73.6847
ODC1	27.9085	28.5002	38.199	37.4263	77.3986	79.0248	97.8956	97.2648	74.5109	78	54.0683	55.7325
RAF1	55.9518	56.1723	56.8564	55.5363	64.4075	61.5594	66.9104	69.4129	62.7561	63.8187	65.7616	66.7098
DNAJA2	58.6573	58.3583	59.2822	58.7157	58.7701	61.3375	64.3863	62.2998	63.3638	61.3636	70.5299	67.6471
UBE2D2	50.5271	46.8716	58.5929	57.0933	67.8653	65.3968	72.8068	72.5314	64.1909	61.9536	61.5641	64.5994
SELENOF	66.7623	59.0989	68.5516	66.6549	67.2818	66.521	60.8925	62.178	57.9283	60.4545	54.1581	53.1229
SON	53.7841	54.7614	54.0366	51.7214	66.4125	65.1922	68.3611	66.843	65.0524	66.3036	64.6218	66.4289
TIMM44	64.4036	64.2431	62.2893	61.3807	56.2582	58.6179	69.3476	67.7593	60.3189	63.0397	56.3649	59.3777
NME1	48.811	43.3111	49.2032	50.9138	77.2711	69.6167	98.2299	91.5463	57.4494	63.871	40.4132	52.0969
ANKRD10	66.6829	67.6476	54.1001	57.6373	56.5072	62.1654	50.4187	52.2396	62.8037	63.5112	75.9076	72.6227
SMARCA4	59.9674	57.4738	57.5758	56.9509	60.9583	59.7041	61.9219	62.8958	65.0788	62.2584	67.9753	68.1859
CENPA	32.6227	29.8263	46.3077	47.0347	68.5805	66.197	82.7445	82.1156	72.4161	77.3389	68.4531	67.2488
YTHDF2	52.5448	49.7565	53.7825	55.8218	65.0833	67.1528	72.6399	72.243	66.6491	60.6083	61.3762	63.0928
ATP6AP1	67.1288	57.143	58.6423	70.9483	52.7384	49.6489	62.8326	62.7194	58.9539	62.9915	56.4861	78.998
MSMO1	50.9953	47.8646	50.0205	49.2888	67.5695	67.2763	62.6002	62.146	69.9722	72.9505	67.5181	68.8712
DBI	50.4074	43.2669	42.9669	44.7575	78.2791	69.65	77.0686	78.5356	62.4662	64.4	67.1838	58.0108
NDUFC2	41.4808	105.195	46.0868	125.81	49.3487	57.377	46.5224	50.5178	58.0244	50.8026	50.2098	55.5272
ACLY	51.3011	52.1722	50.5699	53.0526	66.6136	68.3337	69.5142	71.9153	65.101	65.9393	60.8667	60.7664
CCNG1	90.4478	88.4846	86.9983	86.1189	51.4134	56.1588	55.0655	56.5811	40.4989	41.6164	41.1277	40.7679
KTN1	59.356	56.5677	53.1766	52.9426	67.6546	68.9055	64.968	62.7246	60.4643	59.2613	64.3965	64.5736
UQCRQ	37.1922	39.5508	48.7503	53.5826	67.1245	58.8876	88.2017	85.091	89.3325	65.7907	53.7569	47.2619
ERGIC3	59.9547	56.2846	58.1993	59.0185	58.4553	61.7701	61.1865	61.3559	69.363	65.1367	67.5522	55.0867
PSMC3	44.0623	43.6643	51.22	48.5499	71.151	72.1527	78.2899	79.976	64.0594	70.2033	54.5632	55.2905
SLC1A5	86.9681	81.2124	83.1682	82.0414	44.5103	45.3556	57.7824	57.0836	51.7495	50.5192	46.939	45.4466
DDT	76.9903	72.6817	66.2536	64.8259	56.7147	54.4763	61.0675	59.0568	59.0948	56.8733	50.7353	52.2399
DDTL	76.9903	72.6817	66.2536	64.8259	56.7147	54.4763	61.0675	59.0568	59.0948	56.8733	50.7353	52.2399
ELOB	61.2138	59.2169	57.1688	61.4816	57.4435	57.2657	67.2523	72.9547	64.3796	72.1987	48.0927	50.1484
TIMM10	50.0399	51.0172	60.4947	60.2266	59.4042	63.8286	77.6412	69.7577	66.4017	61.5698	53.743	51.6128
MMP14	72.6903	71.8535	65.7929	62.8662	54.1708	54.9314	51.2291	51.3494	62.8985	60.1152	58.535	57.8532
ENSA	50.4884	52.0479	57.2852	51.1979	67.0809	69.4027	68.9621	69.0006	60.7598	61.5814	59.4027	56.2122
HDGF	52.1829	53.1062	57.5362	57.13	58.1015	60.7337	64.7311	64.9058	61.4197	64.4796	66.3546	62.3196
APRT	68.6121	69.2616	62.635	73.1649	59.8029	58.6257	64.9291	60.2996	55.4692	57.7017	43.1903	49.1574
PRPS1	70.7444	69.9272	80.0809	78.2485	53.3623	63.2873	64.2339	64.3709	29.8483	35.131	57.9672	55.256
DNM2	61.0401	56.9079	53.5757	54.2687	59.7405	59.0055	65.4775	65.8394	62.2645	59.9824	59.4301	64.2857
DSTN	64.549	61.9105	66.0218	48.8333	69.1185	67.4548	66.6494	76.0524	47.8352	57.9207	45.0251	50.0473
INTS11	53.409	50.1808	49.0269	49.4199	58.5049	53.2367	58.5764	58.9594	74.7493	71.4785	71.6301	70.6747
HIGD2A	57.1909	56.1712	58.8177	62.6406	59.2961	56.3934	65.006	63.1975	72.364	71.3113	49.3832	45.1014
RAB5C	56.2376	54.2729	56.8096	56.6845	57.8835	56.0897	72.092	72.8439	62.8391	61.1368	52.9792	56.8466
RBM25	64.3978	65.7608	68.3081	62.7238	54.7233	57.4443	53.7992	50.6928	52.6295	55.2221	66.1999	63.8232
CCNI	76.6649	74.2151	68.1697	68.6063	58.2797	60.6489	51.9569	51.1852	50.3827	50.1866	53.0578	51.8759
ECI1	55.3037	54.6379	44.0245	45.0034	57.7182	58.9198	75.1833	70.1556	68.6912	68.6189	57.5584	59.2924
PRKDC	59.0169	57.6426	56.6081	55.9969	58.3521	59.1556	58.4352	59.9838	57.7966	58.061	66.1254	66.3756
PDHA1	60.0446	63.6023	60.14	62.1006	60.6331	57.4458	65.3362	57.2552	57.3832	58.114	57.791	53.4791
LARP7	46.0934	44.6595	49.265	51.1556	58.741	61.9186	56.6371	50.3422	68.8189	65.6257	81.5044	77.9054
TMEM41B	41.1389	38.7889	36.4822	36.4985	69.2604	70.529	66.6293	63.6944	71.4666	65.9279	76.2118	75.6624
SAFB	44.906	45.7863	45.9385	43.5154	63.0523	63.5548	65.8088	65.0938	67.6078	69.2366	70.4241	66.8544
DHCR24	23.437	22.1349	28.0565	26.284	70.6119	72.2826	75.4033	78.0385	87.3641	91.5965	66.6205	68.9386
USF2	55.6955	51.412	59.565	61.2772	62.5635	54.1955	66.5879	55.408	61.9331	68.0144	54.8706	58.8554
CHD4	50.1302	47.3076	49.7983	49.4878	60.5675	61.6603	63.8267	68.4297	61.2687	62.1725	67.8824	66.8069
F2RL1	79.7116	77.8736	73.5866	73.0693	52.3328	52.9444	40.0526	37.6349	66.3745	64.2364	42.1626	48.6312
SINHCAF	72.3232	72.9132	76.4403	76.7645	54.2816	55.4942	44.9761	46.1806	49.3473	49.0829	54.148	55.9248
UQCR11	54.8502	50.1765	57.5434	55.8203	52.8565	55.3524	62.2162	70.2411	64.6392	67.1624	57.9264	58.2305
OIP5-AS1	75.8876	76.0812	72.1313	72.6104	53.1175	55.7691	46.3067	45.4934	44.5527	43.0188	62.2346	59.6613
NPM3	55.8813	57.5385	66.7861	62.3809	54.6315	54.5619	58.4787	64.0155	61.6088	60.8112	54.9454	55.1318
MRPL34	48.5004	51.6045	46.7915	46.8664	62.0106	56.5875	72.6223	71.2322	66.7513	73.7233	52.9837	54.8739
DDX41	54.8703	60.2513	60.6234	61.9973	59.2798	61.0613	63.2751	57.5927	62.5609	59.1571	49.5573	52.9725
LAMC1	69.6423	67.0446	58.2549	58.0468	47.0397	47.3805	58.5962	58.4669	53.5305	53.0824	66.3958	65.0042
KLF4	24.5832	24.5191	33.4483	35.9948	65.7437	65.5143	81.9683	81.5417	71.4812	72.1142	74.133	71.225
PSMA2	56.952	59.3031	59.9855	59.9085	64.3473	61.4082	66.6276	61.7862	55.2653	59.8118	47.7356	49.0911
FOXM1	27.2509	28.0167	32.7463	32.1311	67.8645	68.9	83.8955	79.9575	78.8294	78.7147	61.8332	61.5473
NCOA4	44.1518	45.9771	44.1435	44.1572	66.8813	67.473	70.9474	70.5292	62.162	61.3063	59.6222	63.1979
DNAJC11	38.0934	38.081	43.2431	39.2622	60.4445	60.019	71.963	68.9555	66.1363	70.4187	74.2989	69.559
YWHAB	48.1159	48.4446	52.835	51.0587	64.246	63.3619	72.3043	71.4695	57.0282	58.4266	54.2219	58.5781
USP22	53.0638	54.0011	50.2921	50.9987	63.5497	60.2051	68.7693	70.7334	58.8476	62.1659	52.208	54.9744
GUK1	79.1056	66.5371	62.3761	62.2836	51.5789	48.9764	63.2727	64.3203	54.6758	52.6688	47.5683	45.3697
PSIP1	56.1113	59.5557	64.8862	65.2314	61.186	61.2496	53.8516	53.63	50.7498	48.7942	63.2242	59.1771
SLC7A7	77.8718	79.275	74.1799	75.6503	47.73	39.3867	56.3498	48.3026	46.2961	45.5223	54.7259	51.8815
PFDN6	54.2688	56.1179	63.634	55.615	62.3243	65.1638	61.5869	61.315	59.4413	55.4127	49.3701	52.5282
PI4KAP2	57.1723	56.995	55.8888	49.4454	44.9341	49.3347	44.7035	45.9817	65.9563	60.9972	84.1072	81.114
NANS	66.3279	63.0152	70.3029	61.9281	55.2013	58.4654	54.5158	55.4119	54.2048	54.0016	53.7686	49.3621
COX7B	54.5484	53.7414	60.4639	50.7126	54.4116	66.6232	57.2356	87.3544	46.045	58.6385	59.3895	47.2754
WDHD1	73.3226	71.2086	73.7679	73.1209	52.4739	53.3764	46.8465	46.1037	44.9615	47.4825	56.6413	56.8033
SUCLG1	52.2428	51.2812	53.5644	53.6846	61.4099	60.0805	67.5311	70.5498	54.5067	61.131	53.2499	56.7736
FAM234A	80.2303	79.2064	73.8375	68.3151	44.9006	49.9674	51.5073	48.3243	50.2443	49.9385	46.6123	51.1433
EIF4A3	49.6155	43.603	46.4476	45.3388	65.3123	75.0716	65.8451	65.0164	71.8269	62.1997	57.6839	46.1418
PLK1	29.0152	28.7353	42.3073	46.8018	66.4415	52.1106	90.694	92.2941	59.7046	80.6028	52.2329	52.524
ITGB1	58.8582	56.6121	54.973	53.2296	57.9742	60.2456	55.7897	53.725	57.5784	57.8522	63.8703	62.3479
DSP	63.4722	64.4501	60.0593	61.174	52.5289	54.6653	47.3408	46.5231	50.4108	51.32	70.6678	69.5676
MED15	42.5994	41.587	52.2633	46.8453	64.9076	65.4273	66.1179	58.9641	65.9017	60.1647	63.5931	62.2457
UBAP2L	58.3462	56.5019	53.3697	51.351	57.9248	55.9268	61.9669	62.3676	54.4608	52.7661	63.2516	61.7222
TOMM22	41.8797	42.6709	52.1979	51.4077	68.6423	68.0089	67.1011	68.6955	63.8381	62.2501	52.2553	51.002
C19orf48	43.3413	42.2735	46.0693	47.5372	57.5668	56.0427	73.7805	75.7248	63.1957	67.7163	56.1178	59.8623
DAD1	54.1329	53.6713	51.8535	58.7053	64.4578	64.6147	64.7675	68.858	57.9693	58.5317	45.8571	45.0667
H1-0	44.525	43.6632	44.6892	43.1327	77.6581	78.3773	46.35	44.9788	70.2	70.7091	63.2005	60.9619
IDH3G	60.2643	56.5062	57.26	54.8335	55.9693	54.3046	64.8892	59.4611	52.0648	57.6892	57.8591	56.9914
TPD52L2	48.0937	44.7568	48.6906	49.1106	59.0546	57.7017	62.734	62.9675	64.1464	63.214	62.5746	64.4047
YWHAG	46.2784	43.3569	45.9572	45.6813	70.1075	69.4394	66.4311	69.0217	58.5382	61.1457	55.9172	52.3535
DCTN2	54.6793	55.4247	54.3483	56.4609	59.5104	55.6944	59.3927	58.442	56.7171	51.8683	61.845	58.704
FKBP3	48.7665	48.9785	54.1539	53.9795	63.6519	66.818	66.9994	65.4397	48.7213	51.5927	58.5083	54.9249
ATP6V1E1	51.8061	51.9984	51.7841	54.8313	57.5937	55.9015	70.5384	75.092	54.8507	55.0968	53.553	48.8349
POLR2I	64.1861	61.7384	70.1223	65.1044	53.1448	50.4018	60.329	54.5515	56.2615	54.879	48.0714	42.3864
RSL24D1	66.5442	65.2906	68.5302	67.1081	54.1643	52.4725	56.5859	56.2131	46.2983	47.3119	50.4872	49.6349
ZNF589	39.5314	37.2534	41.1198	39.9272	65.0277	63.0492	53.473	58.3298	63.5263	73.9272	71.9155	72.9937
FOXH1	65.2406	65.3577	61.8084	60.4259	51.6917	49.7914	58.4857	55.1352	59.0635	57.8958	49.6943	45.3982
ZYX	60.2964	52.9016	52.6304	51.5364	53.3298	57.3617	62.5517	59.9291	63.2345	60.6205	52.8511	52.5647
KIF22	39.9913	39.287	48.5527	48.3481	58.6815	58.2561	58.3299	61.2636	71.0977	68.8729	63.2901	63.7724
THRAP3	46.3936	46.8109	47.9809	49.9899	57.7469	58.691	65.5594	67.4261	57.2152	58.9739	62.8473	60.0951
ANKRD11	46.7025	44.9374	40.0767	37.798	51.0739	55.9021	64.9285	69.1843	63.5308	63.0824	73.5344	68.8925
EIF4EBP1	59.363	57.245	57.2326	55.7255	59.0022	54.0839	56.2607	52.6605	68.5122	66.8678	44.9507	47.5275
MATR3	66.1564	76.9928	94.7569	64.8163	32.3901	40.9761	66.3932	55.7486	56.631	52.2118	15.5342	55.6235
CCAR1	51.6845	46.0896	45.918	48.6647	64.284	62.7029	57.9336	57.471	60.629	62.1657	61.2914	58.7288
TAX1BP1	45.7808	43.0866	49.722	48.1601	69.3216	73.9937	65.0642	63.1579	56.8703	60.5823	49.075	51.351
SHMT1	26.7499	25.1706	27.8821	26.4724	51.8875	57.7335	90.706	88.0118	75.0064	71.7703	65.3026	68.6262
RAB1B	60.0606	50.7087	60.3843	58.3551	53.7573	57.95	62.3411	59.9879	55.2045	54.977	52.3044	48.3892
UBE2T	59.7064	62.7774	75.9912	77.7072	50.0679	49.1762	57.6388	52.7098	46.5754	46.0266	50.1435	45.8635
SMARCA2	55.15	56.3348	59.4175	58.1862	50.1812	51.1908	50.4679	49.9411	54.6631	56.3886	65.9935	66.3822
VPS29	45.9454	50.5308	51.582	38.9057	63.1499	54.8488	65.8192	67.2413	58.4386	56.8248	59.6916	61.074
PDCL3	53.441	55.0508	55.2245	53.6436	59.7998	57.8079	57.8305	59.2307	54.1646	54.8077	55.388	57.2114
GOT1	62.1523	59.2121	66.2223	66.3483	49.8134	48.3926	64.0757	61.8877	52.988	52.4668	43.9392	45.9652
CCNL2	58.7557	55.3393	46.6407	48.1713	48.8928	47.635	48.1154	54.5599	59.177	66.36	67.5367	71.4391
RNF220	61.1554	61.3393	59.6857	70.1467	53.7466	49.7343	51.7194	52.4449	51.9271	52.1665	52.1066	56.4078
SNF8	41.9262	41.5168	42.6261	45.3867	57.894	64.0753	57.2183	73.9761	85.7047	51.633	57.2467	52.0999
AP3D1	56.5196	55.207	52.4705	49.5893	56.325	54.8315	64.4728	62.8601	52.0863	57.991	54.4258	53.719
ZNF207	40.5765	38.1487	33.6258	34.1414	86.3343	57.5453	55.489	70.0998	58.7938	63.6588	59.4117	72.6004
EIF3H	66.974	83.4021	78.1011	79.0097	49.4654	49.3486	45.3524	45.2764	39.2601	47.1888	43.7283	42.9388
SNX6	39.5275	43.3928	47.9192	47.0015	65.1783	63.5979	63.862	59.4907	57.7893	60.7066	61.6234	59.7879
POLR1D	63.9893	64.4007	61.8366	67.3437	52.008	52.8732	55.6087	55.937	48.2587	46.7267	49.2554	51.4882
ANAPC5	61.4814	57.0048	53.5508	58.8001	49.5105	53.606	59.1453	56.4197	54.4768	53.4901	57.0506	55.0169
FLAD1	66.1392	68.8489	68.8028	69.0441	53.6934	48.0846	49.319	46.8465	45.6197	49.1235	52.9592	50.2539
SRSF6	39.2479	39.1418	37.0877	34.1337	56.06	59.2166	79.461	68.3109	66.553	68.4042	59.7212	61.2586
TIMM23	40.2639	39.4619	47.1646	45.1279	63.9217	63.0155	72.763	70.5328	62.0156	58.1028	52.3477	53.7136
SLC39A1	59.8026	59.0524	57.0522	57.6423	51.2411	55.2488	61.1449	55.1738	50.5065	57.4356	54.5257	48.0217
PRAP1	114.863	102.938	109.024	105.774	35.8155	37.7347	44.7215	43.4622	19.0089	20.3885	15.2667	16.9112
MSH2	51.9069	52.1258	53.5783	54.288	57.7759	62.6758	60.3296	59.5099	50.9875	51.5657	53.9846	57.0682
SREBF2	51.9578	51.3324	48.9678	48.6651	55.101	52.3088	54.4816	53.9524	64.8768	65.5815	58.4017	59.528
AUP1	53.9696	51.5964	50.6959	46.0736	51.2744	53.4765	54.6634	61.047	60.6665	65.5832	57.8359	58.1834
LOC100506790	121.069	129.964	106.807	131.583	10.1206	8.4687	35.9695	36.074	14.4486	15.9113	27.4201	27.1591
MRPL16	47.1493	46.9755	54.137	55.3251	61.7332	63.4065	60.5452	62.7962	56.1248	56.5734	49.5338	50.1738
ZMAT2	53.1866	53.1263	60.8327	61.025	57.0251	61.0631	57.4943	57.8485	50.695	53.3669	48.6726	49.7395
TOMM5	45.3109	48.9516	50.1993	52.4147	61.8884	60.8166	67.3848	67.7632	53.4128	57.0499	51.7338	47.0228
LAMTOR4	51.8451	50.4043	52.9797	60.0181	54.0639	54.0309	60.3095	56.4054	60.0923	61.8128	47.9624	53.5428
SNHG12	30.3223	30.8985	31.2228	34.0024	60.4147	60.1824	75.4988	71.8497	62.1435	58.8997	73.1855	74.5141
PYGL	78.0729	78.3562	73.7718	73.4875	42.0042	45.6136	44.4008	49.118	40.8162	40.3844	49.3744	47.4295
ANAPC11	58.691	48.7964	51.6103	50.36	53.9962	51.2199	53.9621	59.5953	64.4979	64.5585	51.7773	53.5029
CTSB	54.7282	42.8727	48.1166	46.1186	50.7878	48.4229	56.7006	57.6586	55.5602	56.3047	66.9577	77.7653
TIMM50	47.5864	43.8078	52.6125	55.8299	55.1835	54.766	73.8444	63.7038	63.4862	59.692	48.7947	42.3422
NOP2	48.9624	54.3945	47.3411	46.7408	51.5766	48.1682	66.157	64.019	59.7337	60.223	56.193	57.7141
PNRC2	47.9136	45.9304	51.6352	49.7493	57.7242	66.2166	54.7165	53.1206	56.4257	55.9988	61.9915	59.4788
PTTG1IP	55.7655	53.8804	51.7773	51.2726	58.2238	57.6022	50.8955	51.5076	58.4662	56.545	55.7862	58.3583
RCC1	34.4582	31.9114	37.1406	35.7089	63.0605	59.8713	71.4483	74.4734	64.8654	66.4346	61.5654	58.9963
MRPS7	44.2353	40.7588	46.1182	49.955	68.7202	59.1044	65.6844	70.7224	66.7764	55.6704	45.1211	45.7296
TUT1	59.3985	3.51146	109.129	5.38876	89.3218	45.1441	48.4941	47.8091	48.9417	96.4693	60.6317	44.0274
RABAC1	68.9604	62.0132	63.5725	64.8219	46.7287	40.1628	62.0377	56.6381	50.6126	47.8911	42.3118	52.4131
SUPT16H	51.1507	51.5075	54.016	53.5528	56.6292	59.9529	57.638	57.3731	52.3031	51.8682	57.1979	54.7093
RAD23A	60.8607	62.4002	63.3305	58.76	47.7775	55.7873	53.5277	55.5529	50.3218	47.5781	52.7325	48.398
LENG8	51.0864	58.406	57.9674	44.4885	44.4101	44.474	49.6201	47.6434	56.0815	58.4295	81.3297	62.3941
BOD1	67.2042	68.2721	71.6099	69.5984	45.7211	46.4173	46.0385	49.4001	43.4478	46.5319	51.9341	50.1317
TMED2	50.2909	51.8082	50.6457	47.4786	60.064	61.1975	59.4982	59.2212	53.3412	53.162	54.8639	54.356
CTDNEP1	50.4063	60.2334	54.5886	53.883	56.3618	52.7856	58.3974	55.5865	54.9433	56.8909	50.9496	50.5486
COPB2	58.3906	58.3665	59.3856	58.5032	65.6666	67.6221	50.4722	46.9394	52.4771	51.772	40.3942	44.36
SNRNP200	55.1608	51.7762	53.1493	50.8675	52.4026	52.8517	57.1277	57.1286	55.6386	55.4069	56.2647	56.3287
CCNA2	40.5508	37.8574	53.2417	53.3409	56.5499	59.7333	68.8734	70.147	54.411	59.0844	50.8177	48.9542
GABARAP	57.4836	71.2418	56.5591	65.7844	61.4417	57.3571	46.1316	47.8703	48.4001	52.2756	47.5262	41.4673
NRBP1	57.2133	50.5143	47.899	55.5217	55.6654	55.5135	61.4508	60.7385	50.3586	54.203	51.0913	53.1864
MAP2K2	57.3623	54.4464	54.5427	54.0839	51.6907	51.4677	65.1054	61.2829	52.4792	54.0545	48.1594	48.6497
CIRBP	46.5262	52.4473	49.8502	49.9313	52.3818	52.358	72.5482	80.4697	47.4294	35.4012	56.4283	56.3162
GTF2I	48.6993	49.5798	47.6903	46.8947	55.8359	56.2975	53.8214	54.8508	58.2654	58.5274	59.5425	60.9795
SLC66A2	50.1611	49.4451	49.9486	48.1366	47.6026	46.4633	57.7315	58.1949	60.1825	64.3646	59.2086	58.7602
OCIAD1	58.8823	55.5375	57.2149	57.3242	50.5413	55.0371	60.535	59.6873	50.4525	48.9078	47.5504	47.8826
NCOR2	61.848	65.1535	54.2744	57.2609	47.3425	47.7509	51.631	47.7188	53.1104	54.2447	53.4701	55.5281
YME1L1	58.9476	60.8245	59.0559	59.7202	53.3619	54.5836	54.1004	55.0929	48.4563	46.5921	49.9933	48.3021
DPM1	50.9756	50.8965	59.3345	53.0652	62.1067	65.8968	58.5043	56.4626	49.6155	48.3579	48.3262	45.4297
NDUFA8	50.9476	47.9309	55.5962	60.5742	55.0531	57.6448	62.0696	64.8723	49.4773	51.6478	47.5031	45.3076
POLR2L	25.4952	27.0525	34.9202	27.2261	63.2598	60.9577	80.8864	80.2309	73.5368	79.9512	45.0314	48.0739
NME1-NME2	40.9397	64.7959	67.3685	75.6658	37.4699	47.5098	39.2293	46.7048	70.9942	52.7936	64.6912	37.8498
NAA10	49.0284	43.218	46.6189	40.0088	49.4945	48.6152	60.7576	53.3358	61.0551	67.3442	65.819	60.5874
BCCIP	47.8181	49.7783	56.9042	55.9284	58.1243	57.4664	59.8675	59.7674	49.708	49.8897	50.7022	49.4947
SNHG5	33.7727	42.1251	42.35	34.5674	59.7513	57.0463	74.9556	79.6022	52.1835	60.8535	55.7887	51.991
CAPRIN1	52.436	51.0785	59.666	52.8933	56.4511	55.674	58.1847	54.2732	49.3435	49.8735	51.1398	53.2963
ARF4	70.4558	62.0579	57.0717	57.078	49.0452	51.5223	50.5803	52.7535	51.1113	52.386	43.4541	45.8317
AP1S1	74.4745	71.7257	69.5018	67.2696	42.9283	43.0272	47.9156	52.852	40.7286	43.7093	43.271	45.4648
NIFK	55.9402	65.4897	53.3044	52.3618	54.5151	54.9025	51.1708	54.9974	45.5489	54.3616	48.5579	51.6027
ATP6V1G1	49.4938	49.7413	50.7348	46.2571	58.051	59.4916	51.0811	51.4828	54.2494	58.7139	57.5038	55.1881
WDR6	44.4111	36.2823	41.3157	36.9782	54.8167	49.3114	59.6709	57.4364	65.9899	63.9787	67.5296	63.8993
PLXNB2	45.6933	45.8323	43.7139	42.9127	42.3672	47.6046	51.6028	49.7795	58.9338	61.1478	79.6884	72.3335
EBP	39.6618	37.7767	42.2466	37.8351	60.5033	54.6179	65.0559	70.9292	54.4761	63.9311	54.6363	59.9079
DEK	42.2407	44.278	46.5714	52.6312	62.6414	58.8835	60.8419	70.0022	49.2418	51.5983	52.1122	50.4206
STARD7	43.3116	42.0362	43.1793	45.3556	57.6112	58.3665	68.2149	66.7265	53.5529	52.4598	55.466	54.2512
CDT1	53.4329	48.8503	60.6807	62.3825	47.9623	46.9747	58.2887	59.3591	51.8113	51.8139	49.2047	49.0252
TCF25	47.2758	47.6512	37.8356	46.8847	56.5295	48.6417	57.6162	60.9238	52.3048	63.4484	57.7723	61.8356
SETD5	72.4981	70.3014	54.4303	53.6306	42.1706	48.8444	50.5442	44.5976	45.0647	47.92	53.9215	54.5168
SREBF1	45.8067	41.7555	35.1636	36.9237	54.2688	55.1292	51.1591	52.8504	66.2194	65.1462	69.2483	63.9175
SNRPF	47.3106	45.9813	56.0079	52.1562	58.6235	56.3298	58.5954	60.9419	51.8755	50.7385	51.1575	47.2261
MRPL2	56.1856	55.693	59.5764	58.9036	51.2528	49.5814	53.6992	58.5183	49.2463	51.7615	44.215	45.223
CLINT1	43.3699	44.6079	46.7013	51.4032	58.646	66.9541	53.0322	57.1001	50.3607	50.6166	52.628	57.4871
FKBP1A	41.3609	39.7734	42.5387	44.199	63.287	62.0922	61.6689	59.3176	59.5454	57.173	53.8952	47.885
MSTO1	52.9674	55.9678	51.478	47.6872	45.1559	42.5583	36.55	41.1257	64.3767	60.141	67.0991	67.385
SPAG5	41.9552	43.0049	54.092	52.2587	54.4221	50.8152	56.1906	58.1676	57.3787	56.3438	53.1574	54.0364
ELF3	47.6643	50.9757	50.7635	50.7735	50.2519	44.6776	46.0881	45.6676	59.6608	61.5227	59.1966	64.2574
MRPS15	43.6979	41.2406	48.8595	50.0731	53.8988	55.9097	65.5693	60.586	55.5308	54.2278	52.4553	49.2803
LPAR2	48.0639	47.4215	43.7928	39.9304	50.4133	51.8507	44.258	41.8932	58.7194	61.5254	75.0215	68.0327
SERPINB6	36.179	36.6036	44.1072	41.4351	60.3741	59.905	55.3306	51.6213	59.6942	50.4856	73.9672	61.2158
SRRM1	55.3777	57.331	53.7325	54.4169	48.0652	50.5295	52.778	56.9328	47.5468	47.3306	55.5953	51.2666
SF3B4	38.0054	35.9195	41.404	41.2915	60.5837	62.3695	69.9687	66.2018	57.5356	59.0643	48.1379	50.298
IGF2BP2	45.3432	46.0698	52.6969	52.822	72.3089	74.0224	42.7804	37.736	58.3547	59.3553	43.8155	45.3103
HSPH1	33.5508	36.6401	34.4244	35.1462	56.7508	58.3023	50.2344	49.0256	66.6704	71.2345	67.3647	71.1226
HORMAD1	60.8942	54.3337	52.5523	52.5754	46.3667	50.1162	51.9645	54.7549	39.0843	45.4647	62.3138	59.6486
GRN	65.2368	61.9771	51.7898	52.4254	47.7438	46.3874	47.081	42.9507	52.5813	51.4034	57.0219	53.2225
AURKB	28.2788	32.2074	43.9302	40.7588	54.1933	57.6923	71.366	69.2319	58.8734	61.4814	54.1522	57.5104
DDB1	52.2327	51.034	51.589	51.5404	53.1431	53.3668	54.1168	56.473	49.8461	51.3254	50.7401	53.1422
CALM1	39.7021	40.2524	41.4237	41.8372	55.5437	57.4908	63.0228	61.3174	59.7052	57.5401	56.997	53.4503
PGRMC1	41.3196	43.2339	51.3155	51.5547	60.6248	59.1539	65.9245	68.9012	49.5253	50.6373	44.0475	41.7383
ATP2A2	44.5115	43.6017	44.1556	44.1806	52.6429	57.1873	50.4503	50.4884	58.4912	56.4518	61.6839	63.8759
DNAJB1	43.2822	40.0577	41.2188	41.8804	50.4763	49.9602	46.921	48.4385	67.1759	66.0818	64.9539	66.9946
MRPS16	51.0729	52.0973	49.9548	43.1869	53.4163	62.0175	55.9203	57.9982	52.9829	47.5674	50.2285	50.8425
NUCKS1	49.1942	51.1018	55.6554	55.1805	56.2062	58.7039	57.1285	58.0446	42.595	43.5453	50.1447	49.5866
OLAH	73.4971	70.075	71.4012	68.8946	49.6117	48.12	45.1592	43.4443	37.7727	35.6686	41.2049	42.1363
DCXR	66.7238	57.6465	65.1563	58.3686	49.7269	53.5232	40.1586	46.0811	56.9282	49.5571	41.0939	41.8687
POLD2	47.9093	47.3219	52.1892	47.7119	57.6933	56.8392	59.3966	55.6108	52.1522	49.7083	51.2726	48.5082
NPC2	80.1968	70.1509	73.8438	66.7887	43.0806	43.2487	42.1182	44.2272	42.7103	42.0483	37.2879	40.5184
EIF4EBP2	54.9384	54.7062	60.0892	58.5545	58.6765	61.7348	43.719	46.2282	41.4061	42.5713	51.7835	51.6626
CLIC4	63.4416	62.4986	60.7635	58.8309	53.267	55.0577	45.9088	46.0765	41.9343	42.9753	46.1927	48.9706
ABRACL	33.1668	30.2714	34.5994	37.2356	64.4242	59.6203	65.5656	65.8215	59.5849	58.0962	57.3005	58.583
RARS1	51.0678	52.068	50.6711	51.5902	56.2874	57.3569	55.1979	55.3118	48.6959	49.6713	48.1589	47.6469
RANGAP1	40.1766	39.1857	44.9794	44.0194	52.2366	51.2988	69.5504	71.06	60.7245	60.7279	44.0001	44.3346
TJP2	65.9833	67.7035	63.4604	54.5544	37.8465	38.4938	48.3624	46.6984	45.2376	42.6092	59.1558	51.6282
SLC39A7	58.9933	56.1063	53.4208	54.0559	51.3957	48.9513	54.0141	55.8646	48.8786	50.449	43.5039	45.1183
SLC25A16	49.5618	51.2388	47.7867	47.9326	50.7039	52.4255	49.4501	48.6076	54.0406	54.0437	57.4373	57.0319
NDUFS3	44.29	40.4604	47.9394	46.225	58.018	55.7329	56.5145	58.5031	60.1373	57.4723	45.644	48.7551
AP2A1	52.1953	52.3255	49.8119	51.4949	46.4337	48.1211	59.4721	58.4917	54.3829	50.8892	46.8187	48.1094
CLPTM1	42.3127	37.7811	40.5922	39.4064	53.8563	54.8693	60.4434	58.1454	61.0957	60.3172	55.9461	53.1798
ATP1A3	54.0611	50.9604	55.008	55.2654	46.8867	47.0807	55.3151	54.9018	50.918	49.2096	47.2424	50.0539
TFG	38.6775	38.1442	42.1972	41.372	68.4602	69.0563	54.2589	51.8941	62.0676	59.7578	46.0235	44.8282
SOX4	54.9207	55.8136	56.5174	55.7387	49.91	47.9503	40.8357	41.8443	53.7104	52.6363	53.8998	52.8185
EIF3M	53.0553	51.6296	52.5585	61.4858	44.5645	46.6789	57.0577	60.0066	51.0725	46.3573	49.2293	42.839
ISOC2	34.5981	35.3444	40.5646	40.7055	56.3831	53.347	57.561	56.1506	69.4946	72.294	49.8325	49.7134
LPCAT1	32.0149	33.2664	34.887	35.1785	62.053	58.6802	47.0336	46.9378	83.7502	82.7251	49.8083	49.0986
SUN1	57.1823	52.0676	48.7538	53.7122	50.6466	49.4308	43.6145	47.6819	44.7935	52.3083	56.6373	58.0475
ELOVL5	65.2555	64.1367	63.4427	61.777	45.927	47.8211	40.9136	42.4886	41.5859	43.2842	50.4597	47.2996
FNBP4	62.2664	61.3728	53.6918	52.5104	45.3201	44.3394	47.3167	44.7526	45.2234	46.1527	56.2085	55.2161
PSMA4	60.078	38.4112	59.241	63.8337	39.0959	46.647	82.3312	53.4479	37.9491	47.867	38.8813	46.5254
PYCR1	58.1102	56.8081	63.5698	60.461	40.8101	42.0184	43.4604	45.7705	51.7898	55.0504	47.495	48.9135
ACAA2	54.0904	51.5797	54.3559	53.2632	52.9225	57.7531	48.6906	54.1122	52.9905	49.7892	42.5718	41.7511
EML2	107.531	87.4563	78.762	75.6159	32.393	30.8192	30.2215	33.5205	35.9353	27.152	37.5171	36.797
NDUFB1	51.2815	55.7174	47.3087	54.6677	51.1492	48.2855	57.8576	54.7594	47.9034	51.4385	47.3441	45.8027
LPCAT4	43.8719	40.556	44.5662	46.5156	52.4461	53.8981	47.7933	41.5056	59.4157	57.7738	62.1593	63.0102
PRRC2C	49.9732	50.5125	51.6913	49.6392	48.9626	51.9358	49.9946	50.0715	45.2837	44.4006	60.1927	60.2988
UBE2V1	47.405	46.146	50.0384	48.8582	56.5579	51.5144	57.8324	56.3935	50.6589	51.5937	51.0768	44.724
COA4	55.7857	45.9633	57.3306	54.1146	50.6189	56.2641	54.4319	51.2364	46.8248	47.8381	47.7233	44.2304
RTKN	30.3347	33.0917	34.6128	32.0497	49.1851	53.2913	63.0075	59.8688	63.3867	66.8118	63.4126	62.377
NORAD	56.067	58.152	51.2973	51.5129	51.8514	52.0711	45.3978	46.4944	44.194	45.9708	54.2959	53.4948
FGFR3	32.9768	30.4	28.7654	30.7537	52.772	50.0377	56.1541	54.6645	82.9352	73.2986	60.4429	57.0075
PPP5C	37.1427	36.0332	44.3377	40.564	52.9922	53.0536	61.5316	62.3743	55.2856	54.2683	54.5066	57.7731
UPF1	52.4742	48.9407	56.5109	55.8665	50.7775	48.0175	46.8291	47.7695	52.5565	55.2666	45.6585	48.3783
KLHDC3	48.1419	45.3303	54.8395	52.1553	57.7794	49.6996	51.5981	46.9462	55.2223	54.8162	45.851	46.3556
COPG1	52.7705	52.4143	55.9525	54.9701	56.9414	58.3596	45.5404	46.7467	50.9234	51.6058	41.4105	40.949
HMGCR	30.1148	29.1108	32.2194	34.3689	56.4159	57.2566	45.6118	48.5727	85.4838	86.4761	51.6666	51.2152
POLR2H	47.6625	36.4306	55.055	51.343	60.0949	60.6969	42.3115	53.8473	62.4092	56.4391	43.7201	38.4626
DFFA	48.4793	49.9075	52.2019	51.1906	48.542	50.682	49.4208	49.7477	48.7576	48.4954	55.7455	54.9395
RBPMS2	48.9196	49.2091	53.986	51.4118	46.4288	48.7863	55.9001	54.5459	51.8722	51.8361	48.8902	46.1517
BAK1	45.8066	44.9215	47.523	50.9545	49.5101	50.3831	58.8392	59.6036	56.9885	53.3954	44.1882	45.4289
AAMP	55.1918	52.4593	53.1034	55.1593	49.7035	47.2491	56.0926	54.2922	46.2548	49.9071	42.9935	44.7012
THOC3	51.0988	47.9549	61.7807	60.9557	49.6541	48.0494	51.3292	51.8393	48.1683	48.6085	42.941	44.6665
SYNCRIP	39.26	40.7631	42.7249	39.9158	56.7781	62.5263	57.2629	63.6493	52.2877	50.5939	49.8505	51.1172
SF3B5	56.9114	56.8814	57.4167	52.2787	50.264	48.0128	55.9556	56.6586	49.4024	48.6442	37.9467	35.5964
UNG	44.3997	39.9335	49.9935	49.7899	57.6061	57.6658	60.848	61.5818	47.7388	49.9427	42.0162	44.0322
EIF4E2	58.8401	42.8803	55.934	46.832	51.7458	46.6244	51.5312	52.9303	50.8208	50.4043	51.7724	44.7916
MTA3	54.6123	45.5093	51.8104	56.2	53.276	54.101	37.8914	50.6784	40.68	38.7881	61.763	59.6374
FKBP8	64.1462	66.2263	61.6485	57.6567	48.1144	45.1792	46.8053	47.9996	43.9648	42.586	39.7458	40.2488
MYADM	44.5335	37.4192	38.7239	36.3725	53.8169	52.9685	70.1041	67.5121	50.8567	47.0697	54.1768	49.8214
HSPA1A	40.0117	38.0834	38.0159	35.5753	38.5078	41.0037	21.6233	20.8487	89.3407	89.137	75.5849	75.4245
GFPT1	72.0093	72.9444	63.3236	60.3528	42.4845	42.2527	39.0663	39.4556	37.0149	40.0486	47.5532	46.5364
PTTG1	43.4084	40.0926	60.3094	61.5625	55.6565	56.0238	50.0786	54.1156	46.8505	47.3267	43.979	43.204
GCSH	59.2964	62.5683	60.4108	61.3043	44.8226	46.2991	51.7398	47.1868	42.0788	37.0117	46.078	43.3115
G3BP1	40.3466	38.9848	44.7174	43.1676	56.1961	57.4168	58.2663	57.9906	52.0055	51.2585	49.2084	52.2121
GTF2IP1	48.9447	47.1451	43.8474	44.7116	52.9251	55.7395	48.8321	46.4289	48.4407	52.095	57.0067	55.6319
RUVBL1	38.9517	40.8869	51.4111	52.7907	71.5055	67.7317	50.0892	49.2165	51.2452	54.0445	37.8986	35.1582
IFITM2	69.2746	64.7532	82.1328	81.9869	39.715	42.5372	38.3618	42.1642	36.022	35.4797	33.4928	34.7809
SEC23B	60.9016	59.0859	58.8542	59.0149	47.3431	47.9682	41.4639	44.7677	44.1713	42.1125	47.1995	47.6732
UBE2G2	50.2194	52.3071	45.0051	43.5093	49.6676	47.9324	43.1632	37.7174	54.717	49.5682	65.9376	58.32
TCERG1	53.0883	49.1951	58.7553	55.063	43.9344	46.8373	43.2674	43.294	47.0033	46.7936	56.876	53.0081
ISCU	68.912	63.693	73.5347	66.0455	45.2003	41.3587	43.4509	45.6364	39.4593	39.0513	39.0483	31.6317
SEC11A	59.5614	62.2673	59.2193	60.1654	47.5916	47.4439	49.3271	48.4762	40.1177	39.1548	42.3088	40.9224
AHCYL1	66.5352	65.8088	74.1355	73.4038	42.3537	41.3136	34.9921	35.6866	37.9788	37.9021	43.3349	42.2314
TBRG4	40.3827	42.4946	42.3327	43.9227	49.5474	51.3649	55.5443	54.9579	56.629	60.0482	47.1837	50.2633
AIFM1	50.5416	51.9859	51.9422	56.2394	46.3604	48.769	54.2209	55.2377	43.2171	45.2658	44.8616	45.8095
TSPAN13	41.5405	38.5387	38.0553	39.3759	53.7866	52.2403	53.5751	55.5724	54.1438	58.7825	52.1479	56.633
HPRT1	53.7042	58.3137	61.5653	61.5302	51.1974	48.9724	46.6972	45.7935	38.112	43.9779	41.2197	42.7162
DCTN1	45.7119	47.1378	44.1729	41.2008	47.9619	49.9497	53.7774	53.1162	49.9253	48.8525	59.0456	52.4944
UACA	37.7026	39.6335	41.1512	42.9368	50.9413	55.5569	45.8165	47.7343	49.487	49.6933	65.5017	67.1289
ASS1	76.1315	79.0893	61.07	64.4314	39.7551	39.4074	34.3417	30.5953	52.5148	46.5172	32.7395	36.2216
PLEKHJ1	40.2042	38.7237	44.6144	41.3222	54.6707	49.4287	68.4213	68.0452	49.8935	49.0369	44.0543	43.9952
DNAJA3	50.626	49.3863	53.0761	52.7633	47.9722	48.5405	48.9229	46.9963	48.8603	47.6296	49.0506	48.5073
POLR2E	39.5183	41.4848	40.8473	41.0136	48.4998	44.0751	55.8011	100.72	49.3398	51.6477	38.0765	41.1859
TMEM258	47.2311	47.4838	53.6717	50.9057	50.692	48.2727	50.6723	57.9823	54.0517	53.9728	37.8432	38.6064
TOMM70	41.1099	42.1829	49.2633	48.4847	61.2009	60.5521	45.2022	45.0771	55.8859	56.8403	42.7355	42.4048
ARFGEF1	49.9647	50.5173	51.8231	52.5173	48.7235	53.9209	45.1394	47.2543	44.1334	44.3875	51.7192	50.5423
TOP2A	32.241	30.8945	49.2545	48.8561	41.9949	44.0211	57.2185	56.4428	54.1522	57.5445	59.6818	56.4948
MRPL21	44.0607	41.3383	43.9043	49.9325	52.983	51.1879	60.2683	62.7608	46.8517	54.6968	40.4321	40.1479
SMC4	23.6198	24.8271	34.9409	34.2138	61.8461	63.5684	55.3286	52.0324	68.169	68.6843	51.0645	50.2636
RBBP7	41.9854	37.8423	48.7101	44.9829	52.7812	51.1769	60.3753	57.8567	47.8521	49.5355	47.9592	47.2597
LAMTOR5	48.4819	48.9027	45.6147	50.9008	45.6115	48.9966	58.2017	59.2384	42.8324	48.9013	46.1271	44.013
DDX23	43.4256	42.8343	46.0407	42.8813	51.1409	48.1006	51.3741	53.5891	52.9864	52.5375	53.6686	49.1201
TMEM147	53.5758	51.0233	58.8012	56.2769	45.7423	43.1429	46.8999	48.4741	47.7907	54.419	39.6779	41.5994
SLC2A3	79.6894	73.515	55.7831	58.5079	48.7516	47.657	50.8879	48.8574	29.1284	31.1432	32.2818	31.0711
VARS1	47.9016	44.2953	45.7907	45.8158	43.7178	43.5347	53.3686	50.9157	53.4756	52.6017	52.978	52.6233
MRPL47	37.9818	39.9948	48.0979	46.5562	68.5428	64.6461	47.7559	50.2296	55.7772	55.4183	35.6277	35.9189
SQLE	33.7276	33.0356	33.4107	32.7256	54.5969	55.7778	55.0018	56.4202	61.3158	59.2674	57.0715	54.1911
TNNT1	89.7149	92.7693	80.216	77.5574	37.5426	37.6369	44.845	39.9216	17.5098	16.0045	27.5185	25.0479
MSN	41.3904	41.0666	42.4561	40.4237	49.8034	49.4422	59.9403	63.1156	48.7478	52.1117	49.4831	48.2669
ABCF1	41.1863	51.569	51.4421	51.9779	49.46	46.0227	50.3541	54.3385	45.7031	45.4527	53.569	44.8659
ATP8B2	35.1878	33.8029	35.0794	34.9225	50.3376	49.824	59.9485	59.4668	61.7829	63.8703	50.21	51.4275
U2SURP	43.5361	48.2381	46.6361	53.5413	56.3265	63.9806	40.5272	42.7819	47.3121	48.5836	50.2029	44.1658
MYH10	42.3059	42.1712	42.6287	42.1901	50.3079	50.5368	52.0495	55.3608	47.557	48.0172	55.756	56.5467
WDR74	47.9653	47.5676	55.5472	49.6294	48.5899	46.7745	46.5591	46.2155	47.2631	52.7769	47.0635	49.1563
FXYD6	73.8319	73.6961	70.5594	67.5567	43.3959	43.018	42.3191	40.3094	30.1841	28.6575	35.009	36.2664
TRAF4	55.3844	55.7923	50.6936	55.2377	39.312	39.641	51.3004	44.9561	48.565	48.358	47.5165	48.0102
DYNLRB1	57.2762	55.0268	57.1249	53.9973	48.6541	46.4526	51.5458	48.7914	42.5646	38.2251	42.8758	41.7134
SNHG3	34.372	38.7783	32.488	32.7686	50.6081	51.725	60.8948	60.6749	53.6741	54.7321	55.993	57.2081
POLR2A	45.8199	45.164	44.1547	42.2335	44.5836	44.1508	57.3978	56.7416	51.1536	50.5397	50.702	50.8301
GNPTAB	42.0843	43.0163	44.0574	46.1973	61.0815	59.5984	43.9572	44.7766	53.7814	54.2402	45.541	44.7472
MRPS2	42.7543	38.6102	44.9571	40.5724	48.0766	49.925	58.5127	58.2411	54.0499	54.7888	47.1138	45.043
TPX2	32.385	32.6241	44.4236	46.9218	49.7731	50.7178	61.6955	59.5398	52.5289	52.9133	50.2501	48.0483
RAB5IF	32.5066	34.4348	35.4912	36.5411	54.4056	57.4009	59.6724	63.1616	60.6059	61.365	42.6445	43.5424
SCRIB	57.722	56.7089	52.956	56.0116	38.1965	36.6362	48.4232	45.521	48.8812	47.8347	47.3339	45.3711
DLST	46.1448	43.0147	44.4993	48.3345	49.3231	45.6601	52.97	55.4659	51.4626	52.3731	46.9303	45.1696
BICD1	63.0688	60.9718	56.5461	49.0704	44.6838	41.8381	37.0521	41.1065	46.7169	42.4183	46.1089	51.4478
E2F4	41.8563	40.0605	39.487	45.0965	51.6369	43.5327	54.3796	44.2429	61.8721	59.7223	49.7132	49.4208
DEGS1	32.4006	31.3855	32.711	34.344	51.3289	51.7603	60.8093	63.2935	50.2163	51.4162	60.7761	60.5296
KIAA0100	49.1796	46.8636	46.8532	47.7019	47.8678	47.1063	48.4806	48.5366	50.5124	49.2733	47.4257	50.7097
PIF1	21.1543	20.0152	26.5507	29.3093	39.7423	43.123	66.7742	59.9602	72.233	73.7436	66.3368	61.3581
KRT18	31.632	31.7939	29.7711	32.7658	38.7876	38.1143	56.675	56.8529	69.2947	72.3066	63.7396	58.3905
GADD45GIP1	49.2932	48.1344	49.6414	49.1006	47.6893	49.6098	55.0245	53.3045	47.7093	45.1648	44.1627	40.8847
MYO19	51.7831	46.0078	41.9135	46.4053	45.1803	44.3888	50.9833	52.9169	45.4729	46.5417	54.1594	53.6255
CDK1	31.5398	33.996	47.982	47.7369	42.8171	40.5796	65.6017	63.3204	52.3114	51.6609	51.3449	50.4317
CNN2	48.4561	50.0105	50.8062	51.1498	49.617	57.4293	57.232	54.0885	44.3101	42.402	41.8532	31.8154
CACYBP	38.8007	34.5874	38.9842	39.6841	55.0466	54.1552	56.4092	53.9363	52.0769	49.9816	53.4969	51.0417
CALU	64.8075	62.5745	55.3385	57.0054	39.0711	48.5934	37.7225	38.0572	38.8989	36.2636	51.0124	48.6562
RSL1D1	56.3371	50.5311	49.6753	53.2147	46.9844	48.4361	51.492	51.3132	40.8179	40.676	44.5162	43.7783
AZIN1	44.4606	50.3145	45.8438	44.7421	46.7856	48.1166	54.5345	53.5519	43.0265	41.6265	50.1496	54.5369
PPP1R14A	56.3388	52.0884	57.1197	59.5254	44.9036	43.2852	49.32	51.5705	40.0702	42.1658	39.9033	40.4826
HSPA1B	39.8322	37.6222	37.1905	35.9554	35.3124	38.3406	20.5315	19.7615	82.1599	81.2222	75.3025	73.1187
DENND5A	43.1975	45.198	46.8464	44.1898	52.8404	50.9621	44.2013	43.8127	53.5441	48.1819	52.2834	50.9383
DCAF4	43.4751	40.1142	44.3208	43.6241	49.6207	46.6952	51.1552	47.1261	51.1542	52.2558	56.2456	50.303
TIMM13	33.512	32.5778	36.0775	34.915	56.0777	54.5817	68.8018	66.2662	54.4692	56.3045	42.2252	39.5223
DVL2	46.6593	47.4585	44.9665	46.4117	48.2868	42.5816	44.7378	45.4643	55.0363	53.1654	48.9618	51.4089
PTPN12	43.7103	53.8494	44.2015	45.901	49.2816	51.3366	42.4906	44.2546	44.6684	50.3249	52.0334	52.5555
RUVBL2	47.6005	48.5359	53.7601	53.7101	52.2755	44.4418	53.2976	51.6399	45.6317	43.3205	40.0525	40.3133
AEN	65.0696	64.0411	58.8481	63.6861	37.1021	38.3352	44.1644	45.608	38.4313	40.5479	37.5146	41.0412
PRMT5	41.1218	39.4928	44.6154	40.2347	54.0071	55.0099	52.5019	52.4831	50.8451	51.9014	47.6917	44.3858
CHST2	39.614	40.9676	43.907	42.6453	56.7688	56.6274	49.1481	48.8759	57.4817	55.8802	39.6985	42.5826
MRPL15	37.7002	38.7815	40.4386	40.3598	54.4418	53.8127	55.304	54.8284	55.1893	51.7918	46.0047	44.853
DNAJC8	48.6753	46.5397	51.2248	49.6222	51.3175	52.4899	49.3625	48.504	44.0908	43.312	44.813	43.2977
BUD23	53.8722	54.0441	50.6094	51.4316	49.6068	43.8999	53.3228	52.7168	44.4024	41.3838	36.9491	40.7223
ZNF90	59.0736	60.3692	58.9408	55.1113	42.0947	42.0136	38.6478	39.1707	39.5142	39.8048	49.5376	48.4438
WDR82	41.1464	39.4399	41.8091	43.2969	50.0031	48.889	51.7735	52.876	52.3679	51.4854	50.7848	48.7302
UBE2I	41.2739	40.362	42.1462	41.9949	46.6765	52.1774	55.8833	59.5659	50.8808	48.8904	47.5146	44.8175
DPY30	50.3342	52.9672	50.1453	48.6451	47.0113	46.8305	49.3171	45.2242	47.1715	42.4594	46.0925	45.3705
PPP4R3A	53.1462	54.1079	51.9697	50.4035	44.2388	45.4256	43.2523	47.2817	44.91	44.7282	44.6938	47.2954
TMEM14C	58.3221	56.7766	56.5711	56.9272	42.0989	38.394	49.6626	51.0337	42.7841	43.2032	37.4217	38.2288
SEC63	57.7658	56.6571	56.6336	54.7375	45.172	48.0738	42.519	42.0636	36.9786	38.6023	45.2323	46.3239
GNL2	48.7953	48.2307	49.164	49.5682	46.3131	49.0173	58.1812	55.9061	40.9186	40.5387	43.8698	39.9888
MCM5	32.0734	28.9931	36.0611	32.5703	60.0281	58.2428	64.8365	63.7677	51.1912	52.2652	45.2423	45.0703
NSUN2	40.319	39.3783	37.5059	40.938	52.7935	50.1423	50.3447	52.0155	58.4718	61.2614	43.8559	42.9395
ARIH2	37.4897	40.3742	41.3242	41.4524	52.3185	50.5913	52.3707	51.2428	56.2062	55.1631	44.6202	46.3913
RNF167	54.199	54.5089	55.5854	52.0379	44.7695	46.9864	50.5298	49.3971	40.6258	44.3526	40.1087	36.1855
JPT2	40.2367	34.7529	42.6552	42.6045	50.7814	52.3036	58.3166	56.785	45.4393	45.9956	49.9367	49.1721
DNAJB11	28.8084	23.7506	30.5243	33.0294	67.7125	78.6326	48.6797	52.8284	62.2695	64.776	42.1105	35.8299
ZC3H15	49.4968	51.5455	47.2389	48.3428	46.0184	47.9446	49.444	52.0048	42.9611	42.9225	44.9738	45.7125
C19orf53	43.3524	40.6448	42.0118	44.6894	54.2599	50.7519	54.6369	56.7262	48.9602	51.1715	42.6263	38.1756
PCMT1	48.7147	52.2556	52.9772	47.997	46.3868	47.1998	48.8473	54.8325	40.311	44.2785	42.0184	42.1235
NDUFS7	42.5705	37.3491	53.3115	44.3553	40.178	42.2743	55.384	58.7121	52.1557	58.2782	45.2647	37.5818
HMGCS1	34.0543	34.3015	29.4644	29.0565	61.7377	52.5411	55.8267	55.7156	66.6608	71.0312	40.9371	35.6079
WDR5	43.326	43.8102	44.0949	44.1172	44.8051	44.8679	50.6319	48.9386	52.4841	53.3865	48.0868	48.2273
CDHR1	19.6964	16.6129	17.9525	19.6017	46.6651	46.0173	42.6143	43.3268	80.6286	79.5239	77.5507	76.4235
PSMC6	45.5969	43.3607	51.8436	45.2829	48.1201	53.162	49.7697	51.967	40.5124	40.0059	45.3378	51.359
SHPK	47.1666	40.6533	50.7604	51.1308	47.3967	43.3543	45.6369	46.2932	48.894	48.3499	48.4615	48.0323
LSM14A	53.8147	53.0756	53.7321	55.3951	41.877	46.292	42.5882	44.6116	41.7051	44.164	44.2032	43.6775
SMN1	52.2891	53.0241	54.5905	52.0141	50.5348	56.2843	32.1335	29.8504	54.0923	55.6393	38.3613	35.9112
H2AX	21.1172	20.6917	24.7625	23.4655	50.8157	53.4348	65.2057	65.5473	70.755	74.6483	45.2612	47.9341
ZBTB8OS	50.9756	55.6924	52.7431	55.0909	43.7415	48.1476	47.2138	38.924	35.8217	43.2198	46.6128	44.6813
BFAR	53.0236	47.9594	57.0341	55.6037	46.4895	47.5078	47.2862	46.5543	41.7659	43.9012	36.238	38.9586
MLEC	46.5251	45.8421	45.1574	45.7591	51.5783	50.9977	40.8774	40.6669	52.2578	53.5719	44.3609	44.6585
SMN2	49.1314	48.1241	53.5834	52.6678	52.6819	55.1063	30.6431	31.2181	53.9696	55.3471	41.592	37.5327
SPP1	149.638	148.707	58.4153	57.9574	22.2194	21.0322	39.1814	40.0285	6.68213	6.83225	4.93424	5.72875
FANCA	48.8456	47.4768	49.1452	49.2172	39.3833	34.5956	41.6433	41.8707	49.5718	51.2211	53.2821	55.0022
TIMM17A	39.2559	39.3997	41.4705	40.6737	51.1367	53.5132	61.1581	54.8603	50.7521	50.6657	39.4445	38.2529
NIPA2	43.6413	38.9811	35.8077	41.2542	54.8046	51.0998	49.5609	52.7583	48.753	55.7553	45.1225	42.945
SDCBP	49.2848	46.9085	45.4448	49.1834	45.5721	44.5171	47.9994	50.8501	41.1866	48.9892	47.7546	42.6801
TRA2A	36.1139	32.9609	33.3806	30.9261	50.3533	51.4835	50.3805	52.8099	48.798	52.3146	61.5857	58.3482
TGIF1	46.1088	51.0106	48.8552	47.8076	45.4139	51.6119	40.8855	43.6586	52.9478	49.7846	40.8246	40.3927
CNDP2	54.2891	64.3296	39.3186	42.3903	51.0659	40.0951	58.1224	47.3834	36.4205	36.0793	43.9962	45.6615
TAF6	51.826	51.0108	51.1553	48.4704	44.6597	45.2471	44.9009	42.5774	45.18	44.28	46.307	42.925
AARS2	59.5748	60.5002	51.8087	51.8827	38.5104	37.2253	37.5713	37.5628	45.4432	47.8312	45.3076	45.1905
LSM12	47.385	47.49	52.9845	53.4266	46.9606	44.9541	44.9954	46.8393	42.5417	41.1512	42.4574	46.9098
PPP2R1A	48.4338	43.2775	44.7793	46.7052	48.8253	45.732	56.7713	55.9108	47.2747	48.1728	35.8092	35.9143
PTPN2	53.5131	55.2111	58.0472	56.9096	46.1042	37.3896	44.1114	38.0113	37.162	38.8823	47.2716	44.9525
PINK1	34.7264	33.2019	38.0361	35.4269	49.4261	48.7392	52.1107	53.4952	60.4905	58.0809	46.0532	47.59
PSME3	34.0122	36.1229	35.815	34.6263	50.8403	51.3214	59.1886	64.2977	50.2179	50.9636	44.5186	44.5937
LMNA	26.461	23.9292	30.34	29.137	50.1159	51.6066	66.2163	63.3811	58.9661	55.4597	50.9929	49.8924
CBSL	35.6513	36.0079	37.4704	34.1462	47.9557	45.1501	44.2314	42.0765	61.2072	58.76	55.9574	57.1638
LOC107987373	39.3066	40.8839	45.9799	43.2405	48.966	49.4487	62.5071	57.2073	43.4964	46.2527	40.1692	38.1283
MRPL23	39.3066	40.8839	45.9799	43.2405	48.966	49.4487	62.5071	57.2073	43.4964	46.2527	40.1692	38.1283
IMP4	48.9639	39.7707	42.8678	43.1543	44.9407	51.5539	49.8651	48.3343	55.008	43.8495	43.6701	43.496
CFDP1	59.6288	60.9164	63.9634	60.1788	45.6135	45.2279	33.273	34.322	32.4909	35.8634	42.3046	41.3791
JADE2	17.1112	16.8554	18.8687	18.5364	53.7239	56.3028	67.9828	67.9943	71.365	70.9492	47.9498	47.1781
ATAD3A	33.105	29.9894	34.4671	34.3732	50.4268	51.1456	58.2939	58.8228	54.402	58.1885	44.0801	47.3874
MRPS21	45.3803	42.671	47.1311	48.2003	43.4697	46.0981	54.6034	49.4687	45.7096	44.8977	43.392	43.569
MTOR	51.6941	50.3892	50.3264	51.2672	42.3294	39.8966	44.0988	45.1764	45.3179	43.9925	43.3705	45.7236
CDK4	32.5183	33.3606	35.7485	38.6267	56.429	52.7172	56.3702	57.3534	55.5812	55.0185	37.6266	42.08
KDM4A	44.6781	42.7412	41.0502	41.0263	48.6406	50.9438	43.6296	42.7544	51.3008	53.7041	46.5282	46.2164
ERVW-1	31.5397	30.4422	29.9933	32.623	41.7054	39.0902	27.1284	27.9692	85.8773	84.6518	62.9395	58.7594
PDAP1	40.5693	39.9865	43.3536	41.8066	48.0224	46.2809	50.2049	51.0264	49.0361	46.1704	50.3576	45.7792
GTF2IP4	42.4685	44.1772	38.9879	43.0895	51.442	50.3408	47.658	45.7712	43.2779	46.1634	48.7744	50.3169
THAP9-AS1	61.4936	59.5504	56.3607	53.2976	38.6269	41.8667	35.2369	32.3375	36.3927	36.4522	52.344	48.3663
FMR1	35.9793	37.6635	29.5318	32.7399	51.2437	45.5087	45.293	46.4332	51.316	58.7397	62.2821	55.5432
GOLGA4	66.7529	63.1656	56.4459	52.53	37.7183	39.159	35.2026	33.0948	36.8026	37.9194	46.7886	46.2838
C6orf62	40.1176	41.7118	39.3463	37.2668	49.8953	51.1851	49.23	49.8352	50.092	49.693	45.9947	47.2876
ARGLU1	45.1402	43.137	39.4044	40.8995	43.7078	42.5882	41.4314	40.436	47.1599	46.749	61.1967	59.6951
LUC7L2	45.7071	45.3642	46.2029	46.4337	47.1387	47.3239	47.3954	43.2136	44.8629	44.6764	47.6514	45.1173
BRK1	49.7431	46.8793	49.5383	46.0233	49.9529	44.393	47.8239	52.8505	43.1251	42.4955	39.7828	38.2679
TXNDC12	54.0064	51.6462	47.2236	48.3057	48.528	46.4955	39.1862	42.8814	47.8657	43.8713	42.5752	38.2558
SAMD4B	37.7361	38.4281	36.5309	36.0261	44.6344	45.0411	53.5679	57.4724	55.5208	46.5608	50.3979	48.8627
DLAT	49.4401	50.3473	51.0837	50.8939	41.8394	45.2772	47.1678	47.9848	41.0547	41.6416	41.3671	42.5236
MRPS5	50.3687	51.4341	54.6615	52.8564	42.2659	40.323	37.7282	40.8743	43.521	41.3578	47.1783	47.72
RBM14	37.4715	33.5532	37.5863	35.7162	45.6799	43.9147	48.1123	47.8133	57.9013	53.5327	55.6529	52.8889
RBM3	31.0669	30.2554	33.7946	29.9342	48.2728	50.3736	62.1688	65.6685	59.6572	48.7215	45.0516	44.5581
DDX42	39.6424	41.5232	40.8916	41.4551	46.1952	45.8329	44.5319	52.4303	41.0385	41.5647	54.0361	59.5889
SDC4	43.8714	45.3311	43.9273	42.7744	49.662	47.4326	52.6859	52.0582	43.3761	45.3922	40.1236	41.7934
RAD21	41.6465	37.5341	42.9997	44.6881	47.6028	51.9082	50.3542	51.6097	43.6239	47.1783	45.3569	43.847
MTIF2	41.6189	42.5543	47.0103	47.6545	46.6554	48.9688	48.5076	53.5519	39.3777	37.5408	48.9042	45.5337
BOLA2B	50.2339	50.08	56.7227	53.3238	45.3113	42.2155	50.677	46.578	32.9069	43.1603	41.7387	34.907
RBM17	40.2492	37.9308	41.4184	43.5841	45.7251	43.2922	48.7023	47.3581	48.0574	46.3364	54.7857	50.4069
HAT1	37.1794	39.886	40.5268	40.8771	51.0199	52.0804	54.2927	53.7163	46.7295	46.9629	42.2718	42.0384
CDC42	31.0345	61.6512	33.5337	36.0485	39.4366	55.0055	50.0867	45.3267	39.1464	38.979	63.5701	53.6214
PSMD1	34.2986	32.7623	36.5982	36.4791	53.3893	52.8031	56.4776	57.29	49.6896	46.672	43.3239	46.2389
DDX1	34.6221	35.0492	36.0405	36.3512	47.9527	51.5369	60.7113	62.5997	43.819	42.8744	45.9616	47.9166
SGTA	48.4918	44.7357	45.3	50.4817	44.0936	43.2358	51.9538	48.9353	43.215	46.181	40.2184	38.2176
TPM2	52.2917	52.3673	55.428	51.218	43.084	38.6332	46.8067	44.0476	35.802	39.0962	45.823	40.3747
ESRP1	50.7165	50.253	48.8318	47.9119	43.5408	44.3846	42.6325	44.3921	39.3889	42.4818	46.4023	44.0265
BOLA3	37.9143	34.6494	42.462	44.2139	51.3459	45.4726	61.8875	66.4469	46.3258	44.8322	34.4601	34.7832
PPIF	35.1813	32.8379	37.705	39.6734	52.6922	49.6166	62.4051	61.7427	49.6222	48.7586	36.2208	38.2117
SNAP23	39.6467	39.9235	39.5505	37.6752	49.7362	49.4197	41.2929	44.7808	50.0342	51.7115	49.9586	50.4652
ROMO1	38.0991	38.3413	42.4522	36.2505	45.2239	42.6933	51.3397	66.6152	56.1311	53.0718	41.2431	32.2102
RRM2	22.7098	21.5581	28.0681	28.5434	57.554	56.9757	57.6001	59.2415	56.5261	58.5764	49.9988	46.2018
PRPF31	35.8557	35.2888	37.797	40.7785	52.4989	49.324	53.7797	53.5903	49.4506	52.3326	41.4662	40.2739
NUP62	31.594	34.6244	38.4724	37.8753	45.9293	45.9658	46.4211	48.4006	53.4584	50.5413	55.7929	53.2985
BABAM1	47.3504	41.0088	46.3412	50.3682	43.021	43.6431	47.9732	44.8805	46.9389	46.7918	43.7639	40.2484
MCM6	36.2325	38.0403	38.5007	39.2929	50.5952	50.7236	57.622	55.9279	40.0578	41.2088	45.6631	48.3772
ORC6	38.9525	40.7421	43.8271	42.6424	40.98	41.2155	46.6211	43.1463	49.7144	50.2883	51.4656	52.5084
DYNC1LI2	41.0351	39.6586	36.4705	37.346	43.3977	42.1253	46.7063	48.0832	55.6346	56.4034	47.5921	47.6089
TAF7	43.0563	43.7834	44.5001	45.7405	49.2057	47.6001	56.4186	54.5547	36.8675	38.5262	41.3605	40.2034
GDF15	120.643	109.065	95.3097	92.2017	12.5896	12.3524	12.053	13.2412	20.4883	20.0033	15.669	18.0998
SEC13	48.7925	47.3382	46.3766	46.5192	43.8034	42.5281	51.7238	50.9906	42.9973	45.8554	37.3022	37.3422
GSPT1	51.117	42.1451	44.2511	47.0141	45.4116	46.0066	42.7016	45.4309	39.3	41.1196	50.6269	46.2073
PDCD5	48.1049	53.9762	56.8967	53.1838	45.3803	42.3153	49.9181	48.8999	32.6201	33.6074	38.5803	37.4904
KIFC1	24.0799	24.2634	33.2359	29.7371	44.9814	42.2951	55.8888	55.1308	60.1942	59.9183	56.3921	54.5989
PLIN3	43.2113	37.7574	35.3046	39.6781	48.0442	45.7732	61.4419	56.6465	45.7116	46.5718	37.5588	42.3737
ARF5	47.63	45.679	44.6598	47.2921	47.4554	41.6816	50.7987	48.4498	43.9221	41.445	42.1799	38.7183
RAB5A	49.3769	49.5204	50.724	47.5441	46.7449	48.6511	43.4996	44.5469	36.4609	37.1652	43.7379	41.5454
ALKBH7	51.891	48.6401	49.7183	50.7527	43.0928	41.1296	44.8565	42.7337	46.7907	46.9435	39.1995	33.7536
SUB1	47.4913	49.8261	49.3524	48.6931	51.8969	53.3099	47.5585	44.204	41.7471	42.1251	30.3346	32.5429
NADK	34.6669	36.7611	38.9518	40.6937	42.8509	40.2266	39.9978	41.5902	53.7739	59.2795	54.3746	55.821
TNRC18	40.5504	45.8263	41.5644	40.3074	45.226	36.739	53.573	48.8098	46.3093	42.7762	50.5751	46.1434
RFC4	38.8439	34.3053	51.4079	48.7575	54.2894	54.9328	37.1766	38.3637	48.8135	50.1526	38.7307	42.6173
HSD17B4	53.8981	51.594	54.241	52.7845	45.0172	41.9788	40.9243	37.4681	39.0794	39.213	40.6481	41.3452
STAG2	57.0253	58.2344	54.0621	55.578	41.5338	42.1968	38.3896	39.4541	34.4208	35.4439	42.9976	38.2968
FARSA	42.9174	40.9006	42.1013	40.8943	47.0195	46.4421	52.4292	48.8667	44.439	46.3949	41.2564	43.6411
PFN2	41.5866	42.2692	48.8503	47.5478	57.8429	65.0456	40.5896	39.7989	43.1566	44.4968	31.4328	34.6768
SDHA	40.1055	40.6825	43.8421	54.7369	41.7428	39.9225	43.4947	46.6399	54.3271	50.0452	39.5339	42.032
AKT2	38.3652	39.2231	39.1991	38.6588	45.9174	48.1592	48.7553	39.3287	54.348	49.7831	49.2944	46.0501
CPSF4	68.1562	56.4117	54.7232	51.9081	36.5798	35.9705	35.8145	38.879	35.2227	39.9007	41.4226	42.0786
PEX5	49.1527	45.2772	49.4661	46.9646	43.3698	40.4693	35.8021	36.5279	47.3777	48.2873	46.1345	47.8882
NAA50	35.088	33.8436	41.2112	41.7442	59.4281	59.4488	42.8205	45.9968	51.1817	50.4558	36.776	38.5132
QPRT	56.6394	53.3644	48.5097	51.9879	41.6169	41.7072	42.8204	42.4557	41.4172	42.3786	36.4764	37.0594
SPTBN1	39.8332	45.3573	42.3786	38.9498	39.3209	44.2057	43.4703	44.4845	44.3854	43.7501	57.1055	52.6411
MRPS30	38.1039	42.2971	41.3393	38.7414	50.5788	50.2493	40.7724	42.7504	55.8392	56.6363	38.2449	40.1809
CCDC58	35.3644	41.4895	45.5325	50.3252	64.4642	64.6495	42.8738	42.5543	41.9071	40.2099	34.1012	32.2233
GOLPH3	43.5983	42.1349	45.4885	43.9116	49.9645	48.8962	43.2217	42.7491	51.05	49.0858	36.393	38.3079
SLC25A11	46.644	50.0228	53.176	51.4872	42.7609	43.3243	49.8209	46.6316	38.8593	40.614	35.179	36.1554
GRINA	57.8571	62.0916	55.9589	52.962	40.6991	36.2434	36.0171	37.929	36.5573	38.5902	41.5603	38.0022
USP7	41.792	44.0283	43.1943	38.8409	44.2922	46.429	47.6018	49.3288	38.8159	40.5008	48.9105	49.5457
RNF187	59.3484	58.1967	62.5389	60.9169	33.2161	34.0214	40.0954	37.2257	38.964	39.4616	35.4908	33.3854
STK25	36.43	34.6716	37.8393	37.4593	47.6536	42.8029	46.197	48.8418	51.8258	57.4323	43.3331	47.9965
PSMD6	42.1682	39.5945	44.2343	42.1904	51.5091	46.8354	52.2739	56.0424	38.5237	42.4513	39.6347	37.008
EI24	49.2893	47.8279	48.5268	52.2026	41.2848	44.4965	46.4258	49.822	38.4367	38.8752	37.3585	37.1631
DGKZ	38.7483	44.2227	39.951	36.4383	41.5578	41.6127	46.7484	50.7051	48.9128	51.9179	46.5644	44.0054
CIAO2A	38.5016	37.5319	44.178	44.0674	51.1056	46.8719	47.8474	49.3655	41.4687	40.201	45.7341	43.9716
NFATC2IP	37.5424	33.4983	33.7625	36.0929	40.3379	41.4361	42.3691	44.8264	50.9946	56.5443	53.4016	59.7661
SDF4	37.2222	39.3578	40.4057	38.2267	45.298	47.8755	49.6722	47.7201	51.0853	48.7753	41.8133	43.0637
SF3B1	42.2257	49.6223	45.0367	45.2143	43.8137	47.6901	42.6364	40.1277	42.3194	39.0049	44.691	48.0104
ANP32E	37.7167	40.2465	43.6643	41.7001	47.0106	51.3357	44.2334	44.3228	40.7517	42.7887	48.3315	48.2766
GTF3C2	34.1058	34.4099	37.9218	38.85	47.515	47.1582	52.279	52.319	50.2755	50.562	43.4882	41.1852
LAGE3	41.5926	39.185	37.4892	37.6049	47.4008	46.5064	49.4261	50.9336	52.6814	56.4555	34.5428	36.1123
SPIN1	39.6489	40.7755	42.8454	43.6368	44.2563	45.0082	41.355	43.5002	44.5296	43.8853	50.7002	49.5862
CCNE1	34.8594	33.776	39.6949	38.1613	46.1294	47.809	55.443	46.3559	40.9611	48.7171	46.8841	50.8451
TXN2	49.3878	41.9121	47.178	41.691	43.8963	45.7534	47.6226	48.0939	47.9426	42.5772	37.8842	35.6166
SUPT5H	40.4989	38.7526	33.1599	33.5752	45.5571	46.9329	55.6484	53.373	45.6611	46.5054	44.5238	45.2227
ARL6IP4	33.4584	39.7696	54.3621	41.5993	50.5803	56.5657	52.9889	48.3035	47.4613	26.9756	38.0954	38.9901
IARS2	51.172	48.5669	51.855	52.0481	41.5742	43.2684	41.8801	42.4988	35.316	36.5572	40.6301	43.7512
POP7	33.72	32.4501	34.1917	36.3843	52.981	48.6244	53.678	57.4328	46.8732	49.6509	43.5909	39.2034
DRG1	37.7185	32.9922	39.2837	42.464	48.0632	47.8303	55.1457	58.2887	45.3948	45.8411	37.8236	37.8465
CMTM4	51.2789	44.7113	44.6235	47.1763	48.0657	47.221	45.107	45.596	39.2587	35.2555	38.0169	42.1748
GPS1	38.2301	36.4157	38.3445	36.3487	48.1071	46.7811	52.0297	53.6152	49.128	51.2649	37.8125	39.5842
HM13	28.4749	26.6899	27.3138	28.8832	43.8625	45.6943	51.3548	58.3954	55.7464	56.2277	52.6277	52.3705
GRB2	41.7421	41.0913	45.421	43.4516	47.7116	48.6857	47.964	47.3789	41.3835	41.0945	41.8791	39.7292
SMARCC1	40.2135	40.1922	42.9209	43.2741	47.1295	48.4028	42.5042	44.3377	39.4621	39.9828	49.2367	49.5935
FEZ2	64.5659	62.8635	64.3305	62.9196	34.0976	36.4042	33.5204	33.2894	29.3423	30.2117	37.6731	37.967
SNRPE	39.2565	42.8273	47.098	45.458	47.1296	46.7819	45.668	48.8536	44.3963	44.6772	37.274	37.4242
TARDBP	34.0826	36.3367	32.8623	30.6321	46.3971	45.3726	52.7068	50.7621	45.3503	44.6627	47.806	59.7025
ZFAND6	55.2647	54.0894	56.5953	54.2854	35.6517	38.1704	44.6649	45.4697	32.8225	30.7284	38.8163	39.9502
MAGED2	41.6436	39.673	36.6218	38.5126	45.3529	42.8288	51.3227	51.6481	49.2427	51.1066	40.1737	38.2082
HSD17B10	39.4315	36.2387	37.8841	37.6914	46.3033	45.2942	51.8522	53.1366	46.665	53.0122	38.3822	39.7036
HSBP1L1	38.0683	39.1394	43.385	42.6477	38.4291	42.4991	48.0079	43.3097	41.9481	42.4735	54.3435	50.8504
UBXN4	46.5834	45.8739	43.4916	44.0536	41.0199	44.7008	38.109	42.5359	39.779	42.7797	47.9236	47.9965
RBBP4	29.7552	30.8162	33.9696	32.8136	50.5504	50.7806	49.949	45.7953	50.4571	51.9773	48.476	49.4664
TENT5B	49.2564	48.0873	48.5177	46.5328	43.9891	41.3636	42.8843	41.2324	44.2902	45.1828	37.0612	36.1663
PSMD14	39.2372	41.0184	41.856	43.8018	49.0234	50.6308	49.2148	54.3293	38.8808	41.9471	37.7928	36.2576
DLGAP5	35.6118	32.945	44.4528	41.8988	43.8793	45.0348	50.4261	50.4312	43.7641	43.6736	47.1985	44.5362
HADHA	51.0301	50.9732	50.1148	48.6673	42.5784	41.4895	39.3008	39.3943	41.2433	40.6158	39.6068	38.6669
DESI2	48.0031	47.597	47.5332	48.8237	44.7276	45.4698	38.1871	40.0918	41.846	39.8288	40.4052	40.1782
MRPL33	31.0129	35.4583	32.562	37.1546	44.2957	45.688	56.4558	56.0915	48.1996	50.6008	43.8719	41.1352
TMEM160	49.84	43.3008	52.2397	46.7429	38.8455	33.404	54.6745	56.7601	38.6294	42.362	34.3187	31.103
ADAR	42.0207	41.8852	40.4006	40.6643	45.452	46.0195	46.6251	46.7847	44.4768	44.3618	40.842	42.2627
DDX46	40.3143	41.2447	39.9415	38.9501	46.3149	47.8704	49.7229	49.9397	38.6594	38.938	45.6887	44.1655
SMARCD2	46.4455	43.2132	47.35	49.0231	39.7931	40.5487	42.86	41.5838	42.0388	41.1225	41.0907	46.5984
CCDC47	38.52	37.5735	35.4153	35.9475	47.2613	49.7219	49.4969	51.2808	41.2486	42.7071	47.5569	44.9118
SF3A3	39.6333	39.5602	42.532	42.1996	49.0698	47.8077	48.4607	49.2232	40.8559	42.1482	40.5191	39.0964
BRDT	57.8572	58.8988	62.7941	58.5122	33.1639	32.8702	29.8706	31.7991	34.6045	33.3422	41.0879	46.1274
PCMTD2	41.0779	38.0963	39.8179	42.1124	43.5324	40.9187	35.1893	34.6665	49.1574	50.6146	52.8677	52.7387
BRIX1	47.9864	45.4246	49.3363	51.2754	50.1622	49.8988	36.7511	37.117	40.8748	42.5938	33.4074	35.8785
CLSTN1	34.0098	35.7521	37.3087	35.1421	45.4068	45.8033	44.7957	42.1569	54.0468	53.5236	46.0659	46.588
METAP2	45.6227	47.3195	47.624	48.4221	42.1181	44.0857	43.5249	50.0055	35.7047	34.6553	44.3159	36.874
CELF1	43.4543	42.0193	40.6568	36.7055	42.6565	45.063	42.292	46.4431	42.7986	43.5465	47.9603	46.662
ITSN1	35.2683	34.5437	37.7116	38.1297	52.1151	52.2282	44.5446	44.6295	43.6165	46.3733	45.0673	45.8645
PLOD1	41.4754	39.9566	41.4197	40.7588	40.1967	40.23	42.2357	41.6599	48.8665	46.6334	48.1194	48.3223
SMG5	40.9017	39.9037	40.0715	41.2717	43.0244	42.8003	50.5725	48.2162	47.5455	46.2941	39.764	38.8912
POLRMT	40.4522	40.4688	42.4041	39.7593	38.7689	38.2517	47.8872	47.4932	48.4158	49.4907	41.9666	43.895
CD151	37.6495	32.9504	32.1886	37.4604	41.7171	40.6496	51.4594	53.1065	50.7035	53.4423	43.9043	43.8056
ATP6V0B	48.2584	46.4343	43.5425	44.2844	39.9762	42.7636	48.0055	53.8717	46.2037	44.4717	34.247	26.7169
PNKP	36.106	34.6636	33.8102	35.142	41.1202	39.0821	42.6562	45.6082	57.1059	57.3649	46.2225	49.7934
CDK16	43.4147	41.5266	40.9315	45.4724	40.5953	40.7466	44.8942	43.0418	43.5392	54.2584	41.0888	38.8108
CLIP1	31.3698	32.6834	32.0038	34.7999	44.7741	51.0173	51.0406	47.2744	44.8098	45.0964	52.6169	50.7603
LINC00665	29.0679	29.861	31.3091	31.5242	47.8239	50.449	49.2199	45.9538	51.8757	54.1713	47.4998	49.234
SLTM	23.8615	27.1132	27.4128	27.0447	50.9574	52.4317	46.1746	50.2389	50.3852	53.6416	56.1761	52.258
MAF1	37.1333	35.0158	42.3811	38.7445	45.6859	44.3091	49.6722	50.8385	47.9503	49.4655	36.918	39.3994
ADD1	30.6317	32.5253	30.9954	34.4135	43.9117	41.2631	55.8982	52.0571	42.6923	46.7079	56.1886	50.1956
PHPT1	45.4794	43.9761	42.6341	41.3863	41.379	39.6314	48.0522	49.31	44.3941	42.7975	42.2311	36.1592
RRAS2	37.0606	34.127	37.9931	37.9026	45.3758	48.5626	49.7534	48.2338	44.1114	48.2912	42.6338	43.3566
GMNN	30.9305	28.6424	34.8517	31.9568	48.6319	45.7183	56.79	53.8664	45.6941	48.0796	46.4866	45.1576
NFKBIA	50.5477	52.8296	50.2541	45.0602	39.0547	34.53	40.5669	34.9266	40.9994	41.3478	43.98	42.693
PTDSS2	38.3753	36.4829	38.0487	35.4159	39.7595	37.0367	45.1557	42.5338	56.4661	52.6392	46.7779	47.8982
AGL	34.9457	34.8778	33.9062	34.0914	42.6284	44.9143	36.7747	36.1366	52.7287	53.7834	56.1375	55.5941
LEMD2	50.7381	53.4167	49.5621	44.9618	36.8941	36.0418	33.1764	37.0994	38.7872	38.0971	44.7091	52.404
PSMD13	38.3574	38.5461	40.2167	40.5321	43.3937	47.6787	53.7599	53.3239	40.7061	43.4647	36.965	38.4321
TBL1XR1	34.7825	33.2843	31.4688	41.635	49.0283	56.2688	42.5421	42.5321	47.9499	45.1823	48.0745	42.0997
TBC1D9B	30.8186	29.2582	31.5842	32.3833	44.8912	43.0281	45.3034	45.8467	51.0606	48.6036	54.8912	56.9775
COPS9	26.6327	25.1876	30.8336	30.175	51.1593	49.6719	60.1051	60.4406	54.9813	54.8633	36.5466	33.9985
CPSF7	31.0634	30.9142	30.185	31.6164	44.8216	43.8669	44.9804	58.0244	45.1736	54.1824	49.9586	49.7162
FAM136A	38.3144	43.8931	38.6696	38.7146	46.5574	47.0262	48.1621	45.8347	45.0698	44.3523	38.7654	38.6952
VCL	33.67	31.0869	32.9087	32.0453	48.9208	50.3684	47.4571	47.1216	48.3519	48.2881	46.5571	47.2092
VAV2	48.3491	49.9944	46.1738	44.7554	37.0589	37.5502	39.328	41.5386	42.9629	42.6764	42.3396	41.2448
CHCHD10	51.489	55.23	51.8675	51.5722	46.1571	42.647	50.1262	48.9609	37.9027	31.8958	27.3793	18.6517
SPTAN1	41.9486	39.836	38.3502	37.574	40.2341	41.0819	42.8858	42.968	45.1968	43.9396	50.4821	49.3162
CNPY2	30.7209	30.4051	34.1297	43.3258	44.7761	44.2093	46.8193	45.8718	50.3426	53.2334	44.9579	44.7609
RNF126	36.8481	34.5027	34.2414	36.8826	41.892	40.9983	53.1755	56.6259	48.2141	46.5882	41.4079	42.1355
USP39	46.5705	41.1187	48.6876	44.7713	40.3476	43.001	41.6083	42.6914	38.8552	43.5952	41.5649	40.4807
NOB1	51.7891	53.4425	57.5709	52.1482	37.3222	38.8893	39.1788	39.012	35.3779	35.8532	36.6142	35.55
BUB1	32.8046	33.3703	44.31	42.4629	40.987	42.4961	48.5305	49.9659	44.1228	44.142	44.9625	44.2387
CYBA	53.449	54.9358	48.8826	52.0642	39.506	43.3173	47.3379	40.1633	34.9907	36.4438	31.1552	30.1128
PTOV1	31.6763	30.6208	32.6646	30.6547	42.9198	38.0117	42.7701	45.1459	60.6169	61.223	47.8137	48.1522
LUC7L3	41.7847	39.1461	38.7483	39.238	40.1968	48.5726	39.3435	38.2868	39.8192	38.6378	54.666	53.7891
NSDHL	31.6052	32.2644	34.8702	37.363	49.6693	48.434	47.1978	50.0122	49.7092	52.5673	39.1978	38.2148
PKMYT1	22.8516	21.5555	26.0137	23.5855	36.9083	44.4422	62.629	58.0305	69.6998	58.1794	42.7522	44.4301
NISCH	44.3208	44.8992	43.0529	42.4727	33.5277	33.6068	33.1641	35.4731	46.9198	48.2071	52.1874	53.1803
NUP50	34.1546	33.3737	34.9795	33.6923	45.3463	47.7344	48.4482	46.8506	45.8535	46.5459	47.0145	46.8709
CDC34	44.6542	42.135	37.3052	40.1834	39.6942	43.3646	49.4989	46.6828	46.1441	44.8316	38.7977	37.0511
AK4	13.6538	13.2701	17.8032	17.7018	60.502	59.7161	63.9119	66.3749	51.3175	53.0261	46.3908	46.5912
KDM5B	42.672	46.0442	53.1086	46.0841	38.3429	42.492	28.9514	41.2733	45.041	34.3116	42.7169	48.802
DOCK6	57.1725	56.1904	50.0348	52.7428	32.6495	33.32	29.9516	30.6235	39.817	38.3809	44.8723	43.8203
AK2	42.3108	39.6778	45.7602	48.483	56.8047	39.3054	41.1403	40.0703	34.69	40.1214	38.9982	41.9122
CNOT11	38.3816	37.9905	39.6332	39.2205	44.1319	44.3922	45.956	42.1881	40.4719	43.2032	46.1838	47.4591
SARAF	40.911	41.5869	37.624	41.2041	47.7099	43.9442	46.0457	45.2823	43.3704	41.3526	38.9114	40.8934
ESRRA	32.3709	33.2546	34.2987	33.4971	38.554	41.0084	51.8536	51.3345	51.1914	50.1883	44.0468	46.7697
RGS10	67.4084	64.0833	65.7619	67.8474	31.28	31.0054	31.0862	30.1057	25.5389	28.3742	32.7272	33.1481
CLNS1A	43.557	45.077	54.8587	46.8242	41.9352	40.4468	42.9102	44.1189	32.0456	41.6405	39.7138	35.2091
NDUFS2	50.1085	41.937	46.8718	47.1255	39.1471	37.8897	42.6109	44.1964	42.4576	39.7184	37.754	38.202
ACTR2	47.3562	48.2393	46.0201	43.5905	41.7992	43.8709	46.5313	46.4412	34.6575	35.0946	36.8194	37.5798
UBE2G1	43.9447	41.7524	44.2443	42.2693	42.4463	43.7882	40.8385	39.3665	43.0135	39.4448	44.4509	41.8764
UBXN1	52.1463	49.9467	51.9529	53.3332	42.5083	38.2158	40.3893	37.8707	35.4575	33.7401	37.1217	34.605
STT3B	41.0746	40.4061	40.4852	39.61	45.2338	45.9959	39.6372	39.8921	41.4253	39.6237	47.2108	45.4534
REC8	52.4149	48.747	42.6424	44.2929	40.9382	41.6193	48.4574	48.8915	38.3708	36.4967	31.1531	31.6511
VBP1	47.325	44.1711	46.7076	47.2873	44.217	41.428	43.766	49.2886	39.6301	36.7104	32.2915	32.7202
IST1	47.1832	44.6071	33.9176	38.2294	38.0054	37.8372	43.4597	40.6359	48.2781	39.34	43.1445	50.6983
SNRPD3	32.8689	32.3767	35.6752	35.8082	49.1304	49.5695	50.2238	49.1031	45.173	44.3188	40.5888	40.1539
SAMD1	34.1173	35.1561	35.0904	32.0628	50.343	48.0408	41.0239	37.1395	44.1807	43.0027	52.8963	51.8181
PRPF19	29.7629	29.3818	32.1668	34.7519	48.1027	47.9552	48.1734	53.7408	51.2063	46.9878	41.5107	40.9572
GATAD2A	42.6494	40.5892	41.3905	40.1198	42.058	45.2812	43.7469	45.4389	37.4595	41.935	41.8952	42.1213
ZNF532	32.0292	31.9694	33.6754	33.3271	49.2534	53.2738	43.9514	45.4739	42.9129	45.363	42.7245	50.4252
PDLIM7	42.3839	41.9082	38.1441	32.9564	40.7538	38.9643	41.2983	39.2949	51.4374	43.4952	46.4452	46.964
APEH	50.8805	49.2704	48.4633	48.0146	38.7354	41.0128	38.9096	41.4396	37.4041	41.0287	31.7798	36.6984
TXNL4A	36.4922	38.1064	36.9669	40.7943	49.0078	44.9126	46.7343	44.1929	47.949	47.725	36.2692	34.4647
CARM1	40.8287	39.1525	43.3501	40.2186	38.6657	39.4925	45.9708	44.3493	41.8665	43.7015	42.9965	42.6094
GAS6	41.5497	39.8297	49.356	46.1381	36.5424	36.7711	33.0884	35.3613	46.9643	51.6902	41.5462	44.3496
BNIP3	53.0449	50.3362	46.8145	50.7769	59.5645	56.9111	26.542	27.1516	27.3411	29.2706	37.1401	38.1311
VCAN	87.6108	84.3413	79.5211	82.4307	21.5473	22.556	14.9449	16.7151	27.4463	28.3492	18.8155	18.4482
UBA2	48.1403	52.0572	50.8447	51.1061	39.2964	39.1045	36.8284	39.8959	33.833	35.6413	38.5847	36.8472
UBAC2	40.0659	36.8654	39.8465	40.2538	42.0122	41.3612	43.4417	38.7676	43.9804	46.2458	45.1826	42.4307
BOP1	36.3926	33.3578	37.2769	35.7747	39.4658	40.1217	50.2786	50.3655	48.6633	45.1477	40.626	42.9762
PABPC1L	62.548	57.4156	47.7461	44.6859	33.1674	30.1892	23.9416	23.6336	41.0856	42.7382	46.6776	46.0651
RBM5	43.9255	42.1417	39.3263	39.6561	35.704	38.8079	39.1292	34.9864	42.2728	43.0349	50.3722	50.3666
FGFR2	51.9967	51.5534	46.8589	48.5551	37.4959	39.91	31.4193	33.8383	38.5223	41.6368	38.6405	39.1437
SLC5A6	34.9513	34.6835	32.7288	32.2205	41.3179	39.5497	41.635	46.2357	55.4189	51.0285	41.1981	48.5137
CD2AP	47.5529	46.8059	42.1874	39.9608	38.5801	44.8187	38.9857	37.4529	39.0313	39.7223	41.8374	41.7672
DCTPP1	45.0615	40.4016	42.4534	38.6613	45.3221	43.0606	53.6338	55.8581	39.0682	37.672	28.9046	28.5756
PQBP1	36.9062	37.7212	37.252	36.6108	36.4562	43.618	52.1917	49.8398	44.8495	42.4261	42.5573	38.2252
SPAG7	51.2029	45.7803	49.1426	53.2037	37.1101	36.6367	40.6813	39.6761	32.3774	40.1636	36.7502	35.3968
ABCB8	31.1169	31.9061	35.0813	32.863	37.6945	39.6671	41.1061	51.711	58.5174	55.8709	43.9993	38.5712
GATD3B	45.5741	47.2729	46.474	44.0237	39.7618	40.1861	45.8358	40.5298	36.551	37.593	35.9019	38.2829
ARFGAP1	58.7637	51.8903	38.8481	45.5827	32.3553	32.4294	33.8515	36.7664	50.2673	39.5111	39.6548	38.0177
ADH5	41.6453	42.3979	43.3153	41.7742	45.6201	42.877	46.9396	48.6403	38.4136	39.7157	33.116	32.9129
RHOB	39.373	38.4755	41.0123	43.445	41.8181	43.1237	62.94	62.8307	30.6826	33.1038	30.518	29.5505
SEPHS1	35.862	37.1876	38.9551	38.5011	49.0641	47.0773	42.655	41.8231	43.1799	41.1705	42.1041	39.0947
DIAPH1	23.4277	25.4417	32.0646	29.3255	40.9708	50.0483	59.8068	61.2224	46.7186	43.8448	42.1099	41.5363
CCNL1	53.54	50.1664	46.5427	41.8689	44.1043	40.6854	31.6771	31.2135	39.9744	37.9379	39.841	38.8791
IGSF1	56.2666	60.2719	54.9397	52.7218	38.7812	38.4571	39.0056	40.2827	29.1033	30.518	27.4571	28.2196
NCBP2AS2	46.3344	39.3907	44.5355	42.5786	48.2507	46.474	37.3342	39.7913	45.4523	42.3991	30.6671	32.4948
PRELID3B	40.3554	42.4297	44.551	43.5342	42.4954	44.3989	40.7983	40.1961	35.8777	39.2364	43.1124	36.8706
RBM6	49.3277	51.7188	45.2436	44.5716	33.9333	34.4185	35.7589	38.4671	33.5294	35.1198	44.3846	46.8563
KDELR2	42.5205	42.9392	39.899	39.6292	40.0127	41.5651	42.6	43.8994	42.5981	40.737	38.1017	37.8124
WDR34	33.312	33.9965	37.9346	33.9752	43.763	40.8145	49.1886	50.6892	45.1829	45.765	38.1155	39.2045
RBM4	34.0975	29.8588	36.3469	32.319	47.4507	45.5078	38.9254	43.2028	47.3551	44.311	48.7025	43.6532
GIPC1	34.157	33.34	33.1193	33.5372	39.2873	43.626	53.2856	49.0485	44.7618	44.8444	41.3262	41.3033
MAGOH	34.6119	35.1979	36.3503	35.3222	47.9606	44.979	43.6475	46.0231	41.7105	42.6388	40.6973	42.2812
CCDC137	35.3136	36.6253	39.5233	37.6695	37.8455	38.9347	43.739	42.9956	45.0004	43.4614	45.2611	44.7169
GTF3C1	32.4185	32.9548	32.1741	31.6136	41.0866	40.6977	44.8927	45.7002	47.8842	47.7361	48.4111	45.3429
ATL2	40.0677	40.9809	38.0411	38.8487	43.9683	41.4037	39.2705	39.0979	39.7129	40.0416	42.6445	46.7529
RBPMS	41.7098	45.8865	37.6278	37.6371	40.1275	48.3784	39.1964	34.1125	43.9256	46.6112	37.4154	38.1672
POLR2B	42.6291	39.708	42.0302	45.5663	39.3444	37.6057	45.0356	43.1528	37.7037	37.455	39.8979	40.1528
SARNP	35.915	44.7512	36.4621	44.9028	66.8849	38.4668	48.3083	43.2602	30.7985	19.5165	31.383	47.7605
SLBP	41.0626	41.0507	42.3409	38.0746	41.0144	38.3804	49.2239	48.036	34.3131	38.6818	38.4433	37.3079
PPP6R3	35.7548	38.0044	38.9103	37.6795	40.6337	43.8839	44.8958	44.5088	36.4033	39.5842	44.0546	43.6087
HARS1	32.3232	29.6972	35.4847	34.2506	40.9682	44.8202	48.8619	55.0625	43.7397	45.7111	37.8013	38.9539
FLII	41.4002	44.8623	39.1933	38.5887	38.6246	38.4701	46.2885	44.9748	40.942	38.7007	36.8989	37.9724
RANBP2	39.3199	37.7656	37.565	35.9393	39.3181	42.1119	40.8025	39.4388	41.1145	40.4188	45.7381	47.2024
HOXB2	45.315	43.4503	52.6158	45.8645	43.5351	40.3897	27.3633	25.2715	42.9216	42.307	38.5141	38.8177
CBFA2T2	28.3725	42.9578	25.3991	25.5867	41.1097	45.8674	39.4156	43.4046	41.9573	40.4374	56.1372	55.6183
SRSF4	35.2223	38.661	39.8422	40.3174	36.504	41.4671	48.4357	43.2153	38.3697	37.0871	41.2268	45.8971
MYBBP1A	41.7627	37.5251	35.0366	37.0584	35.186	38.0595	45.0256	45.0174	44.4869	43.3499	39.6178	43.6596
SALL4	28.4422	27.9868	30.3234	28.6594	45.963	46.563	41.8394	41.2309	55.0388	52.9907	43.1428	43.3344
NSMAF	29.1553	29.1581	34.637	29.4912	39.0819	40.6639	52.1635	52.693	45.0261	41.6837	45.5742	46.1375
SOX15	38.0573	37.0577	31.1683	33.7818	46.6691	43.5537	56.3755	51.5727	40.0156	35.2809	36.1108	35.1253
NOL7	36.9588	35.9374	37.6427	38.9977	45.2504	42.5576	46.5802	47.4195	35.9609	40.1283	39.6792	37.3753
FBRSL1	25.3458	23.7158	23.4266	21.3401	39.4542	44.4259	51.5044	49.6365	56.9204	57.3255	44.0339	47.0659
HDGFL2	43.6805	41.3636	44.1952	42.7688	34.9883	37.5345	45.2734	41.5058	36.7126	37.0165	41.1386	37.6459
RFC2	36.1701	34.9349	40.2106	40.4484	41.5876	40.5291	51.6237	52.8235	36.9567	35.3056	37.0755	36.0834
NRBF2	40.7912	40.197	40.6662	43.885	42.7803	43.366	37.5493	36.434	34.9264	36.2141	42.2633	44.0222
TK1	20.8206	19.8727	24.0617	26.1254	48.4046	47.4553	62.3802	62.8495	49.4485	44.9306	37.13	39.4097
PES1	36.9667	34.4608	34.691	34.8244	44.2999	46.2976	48.0727	46.58	42.9864	43.4365	35.891	33.8677
CLPTM1L	28.6281	30.4819	27.8459	28.1298	43.0201	42.5032	38.259	39.2967	65.4702	65.6645	37.6374	35.3094
TRIM71	44.4677	44.0313	40.2377	41.3334	38.978	39.6842	39.7213	40.2219	38.8473	41.0877	36.2238	37.3657
KIF20A	22.5948	22.2841	35.6584	34.7115	39.4776	40.2095	52.5797	54.8923	45.6363	44.408	46.2041	43.4961
SQSTM1	41.4753	36.9043	36.1206	40.3454	40.3633	40.2377	45.187	41.3229	41.9551	42.6327	36.0762	39.5283
FN3K	35.0262	30.2168	31.6848	33.3727	46.0664	43.0425	40.0004	42.7576	49.9535	51.1465	38.0473	39.7145
ZNF676	44.0104	42.9839	44.0104	43.2775	37.7093	41.1991	31.9499	31.1834	36.7287	36.3381	44.9975	46.4525
CHMP4B	38.195	36.9787	40.5682	37.2206	40.2779	41.4471	50.4003	48.9569	37.2268	37.7278	37.134	34.3738
SERP1	36.7091	37.3319	37.7154	35.6734	49.7592	50.5249	37.1598	38.696	45.7376	46.921	32.4394	30.6443
HMMR	22.2848	20.6848	31.2845	33.4346	47.8988	50.7502	50.4358	51.737	41.5383	41.4827	43.7098	43.3666
BRD8	19.0749	19.8936	26.8879	24.6144	37.5656	38.5239	50.1525	49.2353	55.0556	53.7866	50.776	52.9017
CARHSP1	31.7043	30.3967	34.5027	36.3423	46.1377	44.8074	39.7765	41.1328	45.4163	44.0437	41.4863	42.4323
DDX3Y	45.0146	46.317	41.5205	40.0294	29.7024	29.2232	40.7925	41.2173	31.1279	31.5661	52.8815	48.7303
GCN1	41.0478	39.0986	36.7167	35.675	34.9753	35.219	39.4707	40.6421	45.1726	44.6254	42.5005	42.9423
C11orf58	33.0714	32.6752	34.2123	32.7801	44.4786	43.3379	50.3609	46.6542	39.7186	40.8052	39.6873	40.2736
U2AF1	30.5348	31.1295	33.4892	35.084	43.8286	43.3192	49.4318	48.609	43.166	45.1036	37.6999	36.3635
NCAPD2	41.7957	40.4399	47.2682	43.5	39.857	35.8333	37.7447	34.7184	41.253	46.0253	32.3414	36.853
UFC1	36.9649	38.1651	40.4471	37.6047	41.1179	36.8381	45.4109	42.0239	42.1947	39.3414	37.4169	39.9956
RSRC2	38.9214	41.7471	39.3604	36.6425	36.4374	39.153	39.2543	38.3839	35.9072	39.1861	47.2602	45.0577
NT5C	43.6656	41.1456	41.568	41.073	37.1733	36.6059	41.7523	39.7613	34.8034	36.341	42.9979	40.3836
CHTOP	32.5533	32.2363	30.2122	32.3033	42.2661	41.0958	51.8121	52.3804	44.2163	41.508	39.0258	37.3178
NUDT4	41.9773	41.9053	44.0785	43.0454	37.4134	38.5484	33.6845	33.9976	37.4218	38.7729	42.4775	42.5766
ZNF83	51.6856	46.8286	42.9849	42.1394	33.0833	37.0743	31.8543	31.258	36.819	35.5274	41.5722	44.9686
MRPS18B	44.0807	44.5241	45.396	46.7354	38.5573	36.424	42.9771	44.761	31.3072	33.8456	34.7463	32.2856
SLC25A1	40.1709	35.0265	39.6212	39.8176	34.9773	37.2445	42.136	43.7202	44.772	42.0338	36.9166	39.1879
CEP95	39.81	38.7055	34.9198	32.752	37.1905	35.4697	37.8067	37.0769	42.0598	40.213	51.9082	47.2632
RBIS	45.6398	39.5375	42.4772	42.1809	41.1345	40.6974	46.1234	45.5922	32.6396	28.317	37.1867	33.1476
INPP5F	45.1866	42.1321	39.3625	40.3123	43.3868	47.5196	35.1486	36.1667	35.8884	38.3863	34.7856	35.8188
PAM16	41.0184	41.4315	40.354	41.3392	39.4976	40.7223	28.6869	40.6261	46.7446	42.1721	37.2543	34.153
RNF10	36.9151	35.1781	35.1148	36.0599	41.1141	40.3442	46.1119	47.9063	40.6591	40.4343	37.0153	37.0701
MRPL9	39.1699	39.1735	38.6637	36.0294	40.1462	41.1616	41.2766	46.6137	39.6738	39.714	36.0203	36.2717
U2AF1L5	29.1205	30.6831	32.9035	33.2869	45.1359	44.2454	49.3729	48.5709	42.7001	45.3109	36.6115	35.8486
TIA1	30.6923	29.1831	29.5345	29.6051	42.8143	42.1043	36.9227	35.9324	43.8797	45.7655	54.7409	52.5481
FAM193B	41.3706	41.5015	36.2246	39.2201	35.6141	31.1087	34.9009	36.3601	45.4504	38.4025	44.511	48.9476
NR2F6	37.7457	36.0626	37.5601	37.8127	33.387	34.5101	46.3112	41.5743	46.5197	43.6627	39.6716	38.4639
MEG9	19.5122	18.9398	19.1879	17.5205	44.4599	48.8488	32.8019	30.9359	63.5269	64.8526	57.318	55.2659
EBNA1BP2	32.5094	33.27	32.3714	33.0753	40.9939	44.1484	51.518	50.7419	40.5203	38.656	37.3805	37.9792
BZW2	42.2922	41.3942	44.6506	47.0875	38.0112	36.3483	37.2544	36.235	38.4112	37.1083	37.1768	37.0737
METTL5	44.7584	45.0311	49.7043	52.0048	37.7847	34.2953	41.6924	39.3066	30.6224	30.2831	31.6495	35.8518
SEC31A	49.759	50.4782	44.5469	44.3644	35.0253	37.1876	39.9105	37.8797	31.5044	29.9891	35.9137	36.4111
PAIP2	31.996	32.6558	35.6305	38.3817	45.1954	50.6944	41.8994	44.3867	36.2774	37.2512	39.3352	39.0989
SAFB2	26.5329	25.6407	24.7473	22.9418	43.4022	43.816	46.5469	44.9883	51.556	49.5813	48.4053	44.629
PIM1	54.0041	54.0857	54.035	54.7957	31.6537	31.2751	30.2857	30.2963	36.4314	35.6378	29.8174	30.3774
WDR11	42.0928	41.2132	34.5634	34.2768	35.926	37.1745	32.8394	35.1725	44.5651	47.9378	42.5804	44.3044
PTAR1	52.2382	52.5274	44.7612	45.602	30.8834	34.6395	29.5667	30.8017	32.5577	31.5045	42.6326	44.6894
ATRAID	55.0162	53.0866	52.5831	53.1465	32.3938	34.3672	35.4649	33.1668	30.2564	26.846	33.5137	32.114
CENPW	21.8417	25.8917	29.2454	35.0443	57.271	49.3365	44.4324	54.9949	42.0859	44.3948	34.2343	32.1959
DDX6	37.2739	37.4387	38.4682	36.8649	41.8928	41.4527	41.81	43.0882	38.6801	38.3498	38.0045	37.536
XPO7	37.2341	35.7755	37.7848	38.4942	43.5386	41.5337	40.5733	41.5732	39.3593	38.7372	39.0391	37.0022
CDA	43.8125	43.5308	41.6907	41.6206	43.7175	39.5327	43.9505	39.1434	34.8068	34.1657	32.5882	31.7786
SLC4A2	34.7489	29.9547	28.3989	25.3464	38.4014	38.6081	44.7022	44.5759	50.8758	47.0288	44.1742	43.3341
AP3S1	50.3865	46.704	50.2362	46.8454	34.8224	33.6044	35.9079	38.7115	34.4984	37.0733	30.7437	30.6072
RTN4	31.3037	29.2481	32.2306	28.8982	43.3174	39.4372	46.0585	47.9055	46.6634	43.903	40.0443	41.1214
MRPL11	38.0031	35.3248	31.1151	34.86	38.9865	50.2254	44.774	44.2677	39.4869	43.9977	36.9694	31.6744
GRK6	43.27	40.5546	50.972	53.946	38.8631	35.4505	36.746	36.933	35.1745	35.2399	30.6691	30.8837
PFKP	21.6444	18.0837	13.2776	13.443	43.3103	46.1741	73.9308	74.6494	37.3747	38.9145	43.2818	44.3009
USO1	43.3408	45.0847	40.207	40.6581	41.41	43.243	39.4539	40.4808	32.2348	32.5526	34.8437	34.5966
PITPNB	34.4417	35.9923	38.6374	39.8107	39.8399	41.3473	37.645	41.0664	37.5614	35.9485	44.5073	41.2669
SLC37A3	41.9671	50.8354	42.95	46.2811	32.2767	35.3688	34.4669	36.0859	35.2096	37.9748	37.8456	36.5596
IMPA2	35.7261	36.6602	42.0291	38.1215	42.5289	38.4804	40.2485	39.1692	33.7158	36.1151	41.8989	42.9977
M6PR	40.4691	42.4135	40.0727	41.0536	39.209	40.2139	37.7145	36.8607	37.6073	34.0169	39.6075	38.2753
PLPP1	27.5024	29.0277	24.6579	27.067	38.6767	38.0876	57.4748	57.543	46.8675	46.459	37.4835	36.5077
CTNND1	39.861	37.9326	43.0565	41.8985	40.7342	41.4482	37.6334	36.469	38.0721	35.828	36.2812	37.9236
AP1B1	38.705	36.3568	39.2594	32.7297	40.0765	38.0248	48.2571	45.8723	40.8588	39.8863	33.8994	33.1806
PPP2CA	28.9469	31.1767	37.4549	34.7391	43.131	46.0302	47.7621	46.3222	38.1544	39.6096	34.8521	38.7955
LOC102724985	33.7136	34.8493	33.5099	31.6546	41.8331	44.4696	41.3031	43.2358	38.1034	39.0608	43.0886	42.0605
PDXDC1	33.7136	34.8493	33.5099	31.6546	41.8331	44.4696	41.3031	43.2358	38.1034	39.0608	43.0886	42.0605
RNA5-8SN2	27.902	30.7074	26.6233	31.0181	36.5256	24.5468	38.0666	45.3088	63.1798	65.6642	31.6154	45.6127
RNA5-8SN3	27.892	30.699	26.6125	30.9793	36.5389	24.4864	38.0563	45.3253	63.1675	65.6659	31.5962	45.6006
LOC728554	42.9693	40.3169	48.0421	48.6946	37.444	36.9738	34.6947	37.8772	36.1165	35.211	35.4457	32.7757
DUS1L	33.2851	36.843	31.7122	40.1461	43.8386	33.3239	46.5373	42.552	50.1455	39.4128	33.6031	35.0751
HNRNPA0	30.3632	29.7621	36.4165	34.7141	43.0966	42.2938	44.6651	42.6713	41.4355	41.6498	39.1681	40.2093
SLC66A3	49.4327	49.2198	50.3339	53.9404	38.4321	39.1744	29.7005	33.802	26.8598	28.3325	32.3448	34.8119
CDK5RAP3	50.6581	48.6255	44.0311	45.8133	31.0741	31.2952	27.8269	28.6566	32.9169	35.4609	44.9371	44.8405
ZNF217	42.7393	44.8487	43.6076	42.2	39.9051	40.9113	30.5458	30.8703	35.2064	35.2604	40.5485	39.1236
RIF1	38.2355	38.3517	36.22	32.5021	38.2904	45.4028	35.7471	36.8577	33.343	37.6169	44.2489	48.3507
UBE2J2	24.6081	23.2536	26.6693	27.5198	41.9966	42.2804	44.8339	46.3812	53.1771	47.4519	43.3804	43.6121
BUD31	42.0034	37.1393	39.9453	43.3865	37.957	41.0075	43.8706	42.6854	36.053	34.9141	34.3754	31.7225
AKAP8L	48.7735	49.6385	49.4909	47.7395	34.2086	31.4579	33.5804	31.6267	34.7368	33.3824	34.386	35.9749
VPS25	38.7206	39.8864	42.0157	41.7705	38.703	39.1623	44.8798	42.4181	37.7374	35.9607	31.0656	32.215
BAZ1B	32.1213	32.6603	33.538	34.9235	40.6798	42.4024	41.6257	40.3094	38.7635	39.3536	43.8075	44.3318
PSME3IP1	38.3046	34.6563	41.7148	36.8004	44.8549	36.905	36.8569	39.8643	35.2654	37.6433	42.4314	39.1447
LDLR	28.8716	25.5696	23.3742	23.5552	40.023	37.9852	43.2956	42.4175	53.7309	53.0435	45.3904	46.6704
FH	38.7916	37.2007	37.6064	38.4949	38.5425	38.9079	48.5996	49.3673	32.7291	33.6723	35.5964	34.3364
NF2	24.6176	23.7824	23.9069	24.0654	42.7843	38.3633	44.4696	47.2902	48.0472	49.6083	44.2979	52.4582
WDR43	40.129	39.2149	41.9226	42.0679	39.0059	38.191	37.5864	41.4905	34.2921	34.2331	37.6586	37.5814
HSD17B12	40.8185	43.5322	41.8273	42.5741	39.4174	39.911	39.2043	41.5319	32.2003	31.1551	34.1832	36.8603
UGCG	29.2504	26.9669	31.3282	29.5831	40.4118	42.5196	40.9401	42.5177	41.7529	43.982	46.1267	46.1901
TUBG1	38.3658	39.3103	42.059	38.0554	37.3384	37.0392	43.8614	41.8185	37.2932	32.5256	38.1865	35.0734
AURKA	25.2074	24.0526	39.9293	36.6346	40.1035	38.522	51.6669	53.0309	41.6196	38.5956	35.442	36.0059
MRPS35	41.4724	40.8708	41.9504	39.3278	36.5086	40.3438	39.382	39.8328	34.3212	33.4661	37.0511	35.881
LBR	22.2056	20.7261	24.0938	23.4741	44.5217	45.5836	44.2238	45.9684	47.8425	46.046	47.8866	47.8338
NIPSNAP1	64.3086	59.5086	60.6972	59.3879	32.4534	32.2489	24.5817	24.6123	25.8166	26.3507	24.4975	25.824
WBP11	39.0068	39.5873	41.7921	39.329	39.2316	39.6078	38.2632	38.8065	35.3861	34.4636	37.1528	37.5512
SUCLA2	44.1836	45.8428	40.4236	40.9468	36.1139	39.7905	36.9217	39.9317	36.1914	33.1277	30.9169	35.69
PUS1	25.9923	26.1325	27.1011	27.3668	37.3627	37.6208	43.9962	47.7919	56.2839	48.4011	41.1856	40.6429
OGDH	29.1886	32.6897	34.3985	35.6043	40.9758	42.7588	42.7603	42.843	41.148	41.6497	37.6195	38.0393
PLTP	59.7427	54.2856	47.3993	51.6997	32.8547	31.8135	33.4069	32.2378	26.2498	24.7602	31.5824	32.9644
RPUSD3	43.9543	44.6411	48.1978	50.1569	32.987	33.2368	37.7835	36.3314	34.7104	29.3003	37.4424	30.2436
CRIP1	24.2041	24.166	37.5699	23.2442	41.5519	37.5209	60.0325	48.5206	46.7255	38.3119	38.3724	38.7097
GPBP1L1	42.0216	43.0883	43.7674	43.1857	38.0396	36.543	34.1713	36.0655	33.4904	34.3688	36.5157	37.4535
HMGN3	36.0429	32.3129	37.1764	32.7009	49.2425	41.6544	42.9041	42.1176	33.363	36.4437	37.913	36.8095
SBDS	32.5255	38.0107	33.1006	36.2239	41.67	37.8867	46.3312	45.7364	36.779	39.719	35.0337	35.6201
TTYH3	37.1928	35.2312	37.3133	37.9223	37.3743	34.043	35.6904	34.5919	41.7425	41.4858	43.3881	42.2898
NCLN	26.1854	25.3747	26.0204	26.6394	42.0396	38.0251	49.8908	46.2208	51.9212	50.3251	38.1072	37.4167
[truncated: 24,772 more rows]
