# Supplementary material for: Cell fate roadmap of human primed-to-naive transition reveals preimplantation cell lineage signatures
Source: Nat Commun. 2022 Jun 7;13:3147. doi: 10.1038/s41467-022-30924-1 (PMC9174176; doi:10.1038/s41467-022-30924-1)
Supplement: Supplementary file 9 — Source Data [file 41467_2022_30924_MOESM9_ESM.xlsx]

## Sheet: Figure 1f
Figure 1f		FPKM
	pESRep1	pESRep2	pESRep3	6dSSEA4-Rep1	6dSSEA4-Rep2	8dRFP+GFP-Rep1	8dRFP+GFP-Rep2	10dRFP+GFP+Rep1	10dRFP+GFP+Rep2	12dRFP+GFP+Rep1	12dRFP+GFP+Rep2	14dRFP+GFP+Rep1	14dRFP+GFP+Rep2	nESRep1	nESRep2	nESRep3
NLRP7	1.54451	1.36959	1.3239	211.045	213.052	1077.67	1062.49	1321.12	1317.42	1285.83	1275.83	1191.41	1186.63	1059.39	1038.64	1049.6
ALPG	2.58073	2.49936	2.54867	23.8919	25.0885	152.091	145.116	317.804	356.216	217.552	209.426	444.178	403.23	232.819	236.909	246.073
DNMT3L	0.312697	0.646333	0.61944	158.235	157.032	493.699	487.332	266.297	309.318	417.182	393.636	316.284	298.638	336.647	346.382	358.163
DPPA3	3.52416	3.68835	3.13402	45.0912	36.5516	292.092	304.444	356.735	339.84	451.917	469.317	389.069	407.476	517.507	507.596	505.577
DPPA5	0.295367	0.761942	0.311413	25.0551	27.1109	290.228	285.831	596.692	629.854	587.452	597.409	545.099	494.509	481.704	502.057	538.377
FGF4	5.10852	5.56668	5.53301	17.5871	17.8806	138.088	134.327	136.138	144.566	124.197	126.884	136.974	139.055	92.3959	91.0357	91.3761
KLF17	0	0	0	1.39799	1.965	10.7095	9.03061	18.6086	18.1883	18.0725	19.5482	11.6587	12.3441	22.0968	19.4245	19.022
KLF5	2.48583	2.69582	2.36551	23.9873	19.4244	63.4193	65.2156	52.6894	52.8266	51.9227	52.8733	45.3223	48.3575	67.8153	69.3172	66.0837
SUSD2	0.924963	0.809269	0.909945	29.7617	29.9945	49.8036	49.1583	64.6087	70.7444	86.1515	83.9257	65.8728	60.8527	116.457	116.312	120.515
TFCP2L1	0.661812	0.573267	0.67408	3.99973	4.6419	19.0287	17.7655	26.4425	29.0755	26.4705	25.0192	25.0785	24.8588	27.2522	27.3883	27.0539

## Sheet: Figure 2g
Figure 2g		Proportion(%)
pES	primed_1	96.2879
d6	primed_1	1.6297
d8	primed_1	1.40335
d10	primed_1	0.203712
d14	primed_1	0.135808
nES	primed_1	0.33952
pES	primed_2	97.7341
d6	primed_2	0.906344
d8	primed_2	0.679758
d10	primed_2	0.226586
d14	primed_2	0.151057
nES	primed_2	0.302115
pES	primed_3	18.7584
d6	primed_3	49.6626
d8	primed_3	22.6721
d10	primed_3	4.72335
d14	primed_3	2.42915
nES	primed_3	1.75439
pES	transitioning_1	0.0790514
d6	transitioning_1	84.9802
d8	transitioning_1	13.3597
d10	transitioning_1	1.34387
d14	transitioning_1	0.237154
nES	transitioning_1	0
pES	transitioning_2	0
d6	transitioning_2	81.9876
d8	transitioning_2	14.8625
d10	transitioning_2	2.30701
d14	transitioning_2	0.621118
nES	transitioning_2	0.221828
pES	transitioning_3	0
d6	transitioning_3	67.4201
d8	transitioning_3	29.14
d10	transitioning_3	3.04668
d14	transitioning_3	0.19656
nES	transitioning_3	0.19656
pES	transitioning_4	0
d6	transitioning_4	20.4035
d8	transitioning_4	54.3205
d10	transitioning_4	19.3376
d14	transitioning_4	3.2737
nES	transitioning_4	2.66464
pES	transitioning_5	0
d6	transitioning_5	17.3789
d8	transitioning_5	60.9687
d10	transitioning_5	19.2783
d14	transitioning_5	2.08927
nES	transitioning_5	0.2849
pES	transitioning_6	0.0650195
d6	transitioning_6	42.2627
d8	transitioning_6	33.29
d10	transitioning_6	11.8336
d14	transitioning_6	8.97269
nES	transitioning_6	3.57607
pES	transitioning_7	0.250156
d6	transitioning_7	6.81676
d8	transitioning_7	44.4653
d10	transitioning_7	31.8324
d14	transitioning_7	13.7586
nES	transitioning_7	2.8768
pES	naive_1	0
d6	naive_1	22.2498
d8	naive_1	44.4996
d10	naive_1	28.2051
d14	naive_1	3.22581
nES	naive_1	1.81969
pES	naive_2	0
d6	naive_2	2.90135
d8	naive_2	14.0232
d10	naive_2	28.5945
d14	naive_2	34.8001
nES	naive_2	19.6809
pES	naive_3	0.0875197
d6	naive_3	1.66287
d8	naive_3	12.2703
d10	naive_3	31.5946
d14	naive_3	33.31
nES	naive_3	21.0747
pES	naive_4	0
d6	naive_4	1.34938
d8	naive_4	13.2385
d10	naive_4	46.426
d14	naive_4	23.0853
nES	naive_4	15.9008
pES	naive_5	0.271575
d6	naive_5	0.18105
d8	naive_5	2.26313
d10	naive_5	7.90585
d14	naive_5	47.7972
nES	naive_5	41.5812

## Sheet: Figure 3h
Figure 3h
name	variable	logvalue	FPKM
ATF3	pES	130	8.73225
ATF3	6dSSEA4+	109	10.2646
ATF3	6dSSEA4-	85	25
ATF3	8dRFP+GFP-	114	5.70009
ATF3	10dRFP+GFP-	172	13.2422
ATF3	10dRFP+GFP+	134	15.6555
ATF3	12dRFP+GFP-	62	6.13078
ATF3	12dRFP+GFP+	92	6.90277
ATF3	14dRFP+GFP-	215	11.3283
ATF3	14dRFP+GFP+	108	10.0748
ATF3	nES	231	8.14996
ATF3	8dRFP-GFP-	1035	25
ATF3	10dRFP-GFP-	1500	25
ATF3	12dRFP-GFP-	715	25
ATF3	14dRFP-GFP-	1191	25
CTCF	pES	1500	25
CTCF	6dSSEA4+	398	24.8424
CTCF	6dSSEA4-	1500	18.2508
CTCF	8dRFP+GFP-	1500	25
CTCF	10dRFP+GFP-	1500	22.4344
CTCF	10dRFP+GFP+	1500	21.2038
CTCF	12dRFP+GFP-	1500	24.651
CTCF	12dRFP+GFP+	1500	25
CTCF	14dRFP+GFP-	1500	21.7019
CTCF	14dRFP+GFP+	1500	20.9961
CTCF	nES	1500	25
CTCF	8dRFP-GFP-	1500	22.9962
CTCF	10dRFP-GFP-	1500	17.8264
CTCF	12dRFP-GFP-	1033	16.6355
CTCF	14dRFP-GFP-	1500	21.9107
FOS	pES	136	2.67861
FOS	6dSSEA4+	129	2.37476
FOS	6dSSEA4-	114	3.38385
FOS	8dRFP+GFP-	134	5.91791
FOS	10dRFP+GFP-	192	2.30091
FOS	10dRFP+GFP+	180	2.70839
FOS	12dRFP+GFP-	73	8.07831
FOS	12dRFP+GFP+	122	12.3307
FOS	14dRFP+GFP-	220	2.39403
FOS	14dRFP+GFP+	130	2.49179
FOS	nES	239	2.65839
FOS	8dRFP-GFP-	1161	14.5139
FOS	10dRFP-GFP-	1500	10.1422
FOS	12dRFP-GFP-	796	25
FOS	14dRFP-GFP-	1381	9.06149
FOSL2	pES	169	0.674417
FOSL2	6dSSEA4+	143	3.31665
FOSL2	6dSSEA4-	137	25
FOSL2	8dRFP+GFP-	154	0.521296
FOSL2	10dRFP+GFP-	222	0.282191
FOSL2	10dRFP+GFP+	207	0.491615
FOSL2	12dRFP+GFP-	89	0.372659
FOSL2	12dRFP+GFP+	125	0.220507
FOSL2	14dRFP+GFP-	278	0.330358
FOSL2	14dRFP+GFP+	171	0.310272
FOSL2	nES	313	0.273194
FOSL2	8dRFP-GFP-	1251	16.1214
FOSL2	10dRFP-GFP-	1500	8.26716
FOSL2	12dRFP-GFP-	933	25
FOSL2	14dRFP-GFP-	1500	8.19069
GATA2	pES	50	0.23168
GATA2	6dSSEA4+	90	10.1526
GATA2	6dSSEA4-	50	11.0313
GATA2	8dRFP+GFP-	95	1.91787
GATA2	10dRFP+GFP-	76	1.55192
GATA2	10dRFP+GFP+	92	3.90916
GATA2	12dRFP+GFP-	58	0.607811
GATA2	12dRFP+GFP+	85	0.110726
GATA2	14dRFP+GFP-	57	3.54664
GATA2	14dRFP+GFP+	89	2.51165
GATA2	nES	437	0.180985
GATA2	8dRFP-GFP-	888	25
GATA2	10dRFP-GFP-	707	25
GATA2	12dRFP-GFP-	971	25
GATA2	14dRFP-GFP-	1500	25
GATA3	pES	50	1.10052
GATA3	6dSSEA4+	63	1.83527
GATA3	6dSSEA4-	50	1.10235
GATA3	8dRFP+GFP-	50	2.32808
GATA3	10dRFP+GFP-	67	1.51597
GATA3	10dRFP+GFP+	73	2.23625
GATA3	12dRFP+GFP-	50	2.41781
GATA3	12dRFP+GFP+	50	2.11725
GATA3	14dRFP+GFP-	50	3.50553
GATA3	14dRFP+GFP+	50	2.6873
GATA3	nES	319	2.63728
GATA3	8dRFP-GFP-	340	25
GATA3	10dRFP-GFP-	552	25
GATA3	12dRFP-GFP-	711	25
GATA3	14dRFP-GFP-	1273	25
GATA4	pES	50	4.46361
GATA4	6dSSEA4+	84	2.76426
GATA4	6dSSEA4-	50	11.9127
GATA4	8dRFP+GFP-	104	0.115521
GATA4	10dRFP+GFP-	145	0.175127
GATA4	10dRFP+GFP+	143	0.580983
GATA4	12dRFP+GFP-	56	1.05816
GATA4	12dRFP+GFP+	107	1.14877
GATA4	14dRFP+GFP-	85	0.917479
GATA4	14dRFP+GFP+	117	0.862428
GATA4	nES	485	1.74536
GATA4	8dRFP-GFP-	870	3.09451
GATA4	10dRFP-GFP-	774	0.367291
GATA4	12dRFP-GFP-	976	14.7905
GATA4	14dRFP-GFP-	1500	2.37916
GATA6	pES	50	4.88089
GATA6	6dSSEA4+	79	5.4344
GATA6	6dSSEA4-	50	10.9303
GATA6	8dRFP+GFP-	74	0.615874
GATA6	10dRFP+GFP-	72	0.225691
GATA6	10dRFP+GFP+	73	0.139405
GATA6	12dRFP+GFP-	50	0.314263
GATA6	12dRFP+GFP+	75	0.171598
GATA6	14dRFP+GFP-	50	0.309219
GATA6	14dRFP+GFP+	64	0.225183
GATA6	nES	399	1.48313
GATA6	8dRFP-GFP-	776	5.69399
GATA6	10dRFP-GFP-	689	3.35406
GATA6	12dRFP-GFP-	954	14.2595
GATA6	14dRFP-GFP-	1500	4.71196
JUN	pES	174	4.65011
JUN	6dSSEA4+	131	10.5972
JUN	6dSSEA4-	108	25
JUN	8dRFP+GFP-	169	8.31852
JUN	10dRFP+GFP-	217	15.331
JUN	10dRFP+GFP+	196	19.6588
JUN	12dRFP+GFP-	82	4.51077
JUN	12dRFP+GFP+	122	6.30232
JUN	14dRFP+GFP-	264	3.14286
JUN	14dRFP+GFP+	174	3.80775
JUN	nES	299	2.63496
JUN	8dRFP-GFP-	1232	23.33
JUN	10dRFP-GFP-	1500	21.3341
JUN	12dRFP-GFP-	911	14.4772
JUN	14dRFP-GFP-	1434	3.53443
JUNB	pES	123	1.78288
JUNB	6dSSEA4+	124	3.99299
JUNB	6dSSEA4-	92	14.3301
JUNB	8dRFP+GFP-	121	5.19198
JUNB	10dRFP+GFP-	187	9.39607
JUNB	10dRFP+GFP+	171	10.4247
JUNB	12dRFP+GFP-	68	11.4284
JUNB	12dRFP+GFP+	103	9.4533
JUNB	14dRFP+GFP-	222	7.07495
JUNB	14dRFP+GFP+	139	6.93348
JUNB	nES	258	6.67692
JUNB	8dRFP-GFP-	1121	8.49732
JUNB	10dRFP-GFP-	1500	15.531
JUNB	12dRFP-GFP-	805	14.4526
JUNB	14dRFP-GFP-	1293	14.5523
KLF4	pES	72	2.31682
KLF4	6dSSEA4+	50	21.3655
KLF4	6dSSEA4-	50	20.8517
KLF4	8dRFP+GFP-	1159	25
KLF4	10dRFP+GFP-	1500	25
KLF4	10dRFP+GFP+	1500	25
KLF4	12dRFP+GFP-	676	25
KLF4	12dRFP+GFP+	1019	25
KLF4	14dRFP+GFP-	1131	25
KLF4	14dRFP+GFP+	1070	25
KLF4	nES	1500	25
KLF4	8dRFP-GFP-	216	16.4134
KLF4	10dRFP-GFP-	586	25
KLF4	12dRFP-GFP-	232	12.8606
KLF4	14dRFP-GFP-	188	25
KLF5	pES	125	2.51572
KLF5	6dSSEA4+	135	25
KLF5	6dSSEA4-	50	21.7059
KLF5	8dRFP+GFP-	1500	25
KLF5	10dRFP+GFP-	1500	25
KLF5	10dRFP+GFP+	1500	25
KLF5	12dRFP+GFP-	960	25
KLF5	12dRFP+GFP+	1500	25
KLF5	14dRFP+GFP-	1500	25
KLF5	14dRFP+GFP+	1500	25
KLF5	nES	1500	25
KLF5	8dRFP-GFP-	346	19.808
KLF5	10dRFP-GFP-	1127	25
KLF5	12dRFP-GFP-	451	14.6971
KLF5	14dRFP-GFP-	315	25
POU5F1	pES	1500	25
POU5F1	6dSSEA4+	146	25
POU5F1	6dSSEA4-	108	25
POU5F1	8dRFP+GFP-	1500	25
POU5F1	10dRFP+GFP-	1500	25
POU5F1	10dRFP+GFP+	1500	25
POU5F1	12dRFP+GFP-	1500	25
POU5F1	12dRFP+GFP+	1500	25
POU5F1	14dRFP+GFP-	1500	25
POU5F1	14dRFP+GFP+	1500	25
POU5F1	nES	1500	25
POU5F1	8dRFP-GFP-	1500	25
POU5F1	10dRFP-GFP-	1102	25
POU5F1	12dRFP-GFP-	607	25
POU5F1	14dRFP-GFP-	508	25
SOX15	pES	160	6.74232
SOX15	6dSSEA4+	216	25
SOX15	6dSSEA4-	538	18.3127
SOX15	8dRFP+GFP-	1285	25
SOX15	10dRFP+GFP-	1500	25
SOX15	10dRFP+GFP+	1170	25
SOX15	12dRFP+GFP-	632	25
SOX15	12dRFP+GFP+	1047	25
SOX15	14dRFP+GFP-	962	25
SOX15	14dRFP+GFP+	874	25
SOX15	nES	995	21.8919
SOX15	8dRFP-GFP-	700	22.8063
SOX15	10dRFP-GFP-	189	25
SOX15	12dRFP-GFP-	132	11.0641
SOX15	14dRFP-GFP-	50	22.5959
SOX2	pES	426	25
SOX2	6dSSEA4+	347	25
SOX2	6dSSEA4-	951	24.8523
SOX2	8dRFP+GFP-	1500	25
SOX2	10dRFP+GFP-	1500	25
SOX2	10dRFP+GFP+	1500	25
SOX2	12dRFP+GFP-	919	25
SOX2	12dRFP+GFP+	1375	25
SOX2	14dRFP+GFP-	1387	25
SOX2	14dRFP+GFP+	1256	25
SOX2	nES	1195	25
SOX2	8dRFP-GFP-	1378	25
SOX2	10dRFP-GFP-	393	25
SOX2	12dRFP-GFP-	320	25
SOX2	14dRFP-GFP-	103	25
TEAD1	pES	349	13.5363
TEAD1	6dSSEA4+	674	14.1142
TEAD1	6dSSEA4-	465	25
TEAD1	8dRFP+GFP-	1205	7.3174
TEAD1	10dRFP+GFP-	1500	4.36859
TEAD1	10dRFP+GFP+	1500	5.49704
TEAD1	12dRFP+GFP-	579	5.38322
TEAD1	12dRFP+GFP+	967	5.56759
TEAD1	14dRFP+GFP-	1496	7.51042
TEAD1	14dRFP+GFP+	853	7.6017
TEAD1	nES	1204	7.54542
TEAD1	8dRFP-GFP-	1500	24.9335
TEAD1	10dRFP-GFP-	1500	15.2976
TEAD1	12dRFP-GFP-	1330	25
TEAD1	14dRFP-GFP-	1500	18.1636
TEAD2	pES	197	25
TEAD2	6dSSEA4+	420	25
TEAD2	6dSSEA4-	255	21.3477
TEAD2	8dRFP+GFP-	853	25
TEAD2	10dRFP+GFP-	1500	25
TEAD2	10dRFP+GFP+	1216	25
TEAD2	12dRFP+GFP-	439	25
TEAD2	12dRFP+GFP+	714	25
TEAD2	14dRFP+GFP-	1023	23.1776
TEAD2	14dRFP+GFP+	517	25
TEAD2	nES	756	25
TEAD2	8dRFP-GFP-	1500	25
TEAD2	10dRFP-GFP-	1500	25
TEAD2	12dRFP-GFP-	972	17.6948
TEAD2	14dRFP-GFP-	1500	19.8178
TEAD3	pES	323	11.5642
TEAD3	6dSSEA4+	636	8.62202
TEAD3	6dSSEA4-	392	11.8763
TEAD3	8dRFP+GFP-	966	2.11329
TEAD3	10dRFP+GFP-	1500	2.55236
TEAD3	10dRFP+GFP+	1500	3.36676
TEAD3	12dRFP+GFP-	459	2.24595
TEAD3	12dRFP+GFP+	808	1.83524
TEAD3	14dRFP+GFP-	1232	3.19715
TEAD3	14dRFP+GFP+	700	3.08316
TEAD3	nES	1032	0.920449
TEAD3	8dRFP-GFP-	1500	24.5795
TEAD3	10dRFP-GFP-	1500	25
TEAD3	12dRFP-GFP-	1245	25
TEAD3	14dRFP-GFP-	1500	25
TEAD4	pES	280	23.2215
TEAD4	6dSSEA4+	622	25
TEAD4	6dSSEA4-	436	25
TEAD4	8dRFP+GFP-	972	25
TEAD4	10dRFP+GFP-	1500	25
TEAD4	10dRFP+GFP+	1500	25
TEAD4	12dRFP+GFP-	509	25
TEAD4	12dRFP+GFP+	869	25
TEAD4	14dRFP+GFP-	1260	25
TEAD4	14dRFP+GFP+	704	25
TEAD4	nES	955	25
TEAD4	8dRFP-GFP-	1500	25
TEAD4	10dRFP-GFP-	1500	25
TEAD4	12dRFP-GFP-	1257	25
TEAD4	14dRFP-GFP-	1500	25
TFAP2C	pES	50	5.33393
TFAP2C	6dSSEA4+	377	19.6651
TFAP2C	6dSSEA4-	51	9.40933
TFAP2C	8dRFP+GFP-	661	25
TFAP2C	10dRFP+GFP-	1500	25
TFAP2C	10dRFP+GFP+	1299	25
TFAP2C	12dRFP+GFP-	685	25
TFAP2C	12dRFP+GFP+	1003	25
TFAP2C	14dRFP+GFP-	1414	25
TFAP2C	14dRFP+GFP+	1004	25
TFAP2C	nES	1500	25
TFAP2C	8dRFP-GFP-	1022	24.7139
TFAP2C	10dRFP-GFP-	764	25
TFAP2C	12dRFP-GFP-	997	25
TFAP2C	14dRFP-GFP-	1017	25

## Sheet: Figure 4g
Figure 4g
	d8_RFP+GFP-_TSC_5d	d8_RFP+GFP-_TSC_7d	d8_RFP+GFP-_TSC_9d	d8_RFP+GFP-_TSC_11d	d8_RFP+GFP-_TSC_p2	d8_RFP+GFP-_TSC_p4	d8_RFP+GFP-_TSC_p6	H9_naive_TSC	AN_naive_TSC	WIBR3_naive_TSC	BT5_hTSC	d8_RFP-GFP-_TSCp6	d8_RFP-GFP-_TSCp4	d8_RFP-GFP-_TSCp2	d8_RFP-GFP-_TSC_11d	d8_RFP-GFP-_TSC_9d	d8_RFP-GFP-_TSC_7d	d8_RFP-GFP-_TSC_5d
ABCG2	7.34882	7.50403	12.4096	15.8459	32.28	27.7227	36.057	64.3199	59.4266	75.7155	64.2745	40.205	25.2766	28.6366	31.3991	24.5341	11.1248	5.37128
ANXA1	4.98017	11.6471	30.231	85.4589	207.913	273.684	406.188	1102.75	655.954	785.683	973.494	336.776	308.8	339.963	119.775	120.718	63.4214	54.4621
ANXA3	15.1143	28.362	42.3234	60.8937	113.196	107.521	126.096	105.829	144.53	247.73	486.569	122.198	109.78	149.155	115.448	92.6546	56.9628	21.6744
ANXA8	0.101951	1.05025	1.06706	1.88965	2.6415	6.08033	6.32623	14.255	15.2829	20.6214	54.5959	17.8112	15.2122	21.1671	2.87309	2.75951	3.11035	2.40068
ANXA8L1	0.252459	1.18092	1.75273	2.34012	2.53535	6.16754	6.83171	12.7553	14.7723	16.8423	50.9558	20.0736	18.0846	26.2086	3.65882	3.19892	3.2692	3.07516
ARHGAP18	4.64992	6.8628	7.41698	8.66211	3.48	11.1279	13.7275	52.7125	43.8521	28.8846	21.4871	11.803	11.8594	14.6526	2.95204	3.78441	3.3558	4.96865
ARHGDIB	1.40024	5.73096	17.1886	39.687	55.4222	78.5403	81.6744	167.94	242.021	395.79	902.459	120.359	93.0206	109.204	55.8208	30.5746	15.2165	10.4159
BHLHE40	2.05803	2.44865	7.07654	17.466	26.2887	45.5205	73.4915	54.9186	42.7659	50.4255	37.6498	43.9335	38.1234	43.2372	14.1199	18.7905	14.3617	17.3572
CAV1	12.1983	5.32142	4.78278	5.98023	17.3538	18.8482	12.7078	121.491	118.116	80.8007	29.4829	27.1965	32.9373	40.0209	19.8676	36.6538	52.9183	54.5016
CDH5	0.448794	0.538001	1.03712	2.14503	1.02677	8.25273	7.18346	36.5744	20.7588	31.7555	4.79079	26.9271	22.5799	22.9715	0.905704	3.52901	3.29062	3.03411
CLDN4	4.58045	4.44837	6.86296	19.7139	30.1495	71.9583	84.0926	337.945	373.07	476.504	158.316	93.8995	71.6059	87.9459	27.3563	20.9708	9.93459	14.0297
DLX3	0.852033	0.727555	4.21753	10.5381	3.93069	17.7637	27.5921	51.1209	47.9585	33.1072	12.8015	14.33	15.5231	22.5077	3.93582	4.23995	3.67536	6.42395
DUSP5	18.0017	11.9295	17.7271	38.5958	10.5755	50.5116	116.519	86.4604	61.4745	34.6699	17.9326	66.25	65.9337	83.1105	16.46	18.6584	13.0022	29.0295
DUXAP10	1.61806	1.64014	2.25247	2.78072	4.6685	4.65515	4.51821	11.7641	18.3483	2.58116	23.2035	7.457	6.82565	6.68611	2.94319	2.49303	1.89508	1.14631
DUXAP8	1.06784	1.65074	2.59737	2.88578	4.35505	4.56933	5.62758	9.27236	16.0339	2.3018	17.77	7.83267	8.44945	7.17633	2.37882	1.7371	1.16798	0.710813
DUXAP9	0.946073	1.77511	1.9728	3.18885	6.20836	6.07239	5.51949	8.61611	15.0615	1.97786	14.1314	8.4984	9.2791	8.24837	3.58389	2.71294	3.08583	1.27816
ERVFRD-1	0.290199	0.107021	0.468253	1.65252	0.347214	10.6182	12.3755	62.7422	37.026	10.0213	6.05791	14.2784	19.1382	18.8793	1.23219	3.6149	3.26077	2.80582
ERVW-1	3.25502	2.22979	5.43811	13.3749	4.14334	36.0178	53.3174	153.041	107.771	104.425	46.8826	34.1378	37.5949	56.4524	3.49485	11.3698	12.5432	22.8702
GATA2	5.12796	5.60805	22.9694	61.4941	18.9645	106.594	153.977	53.3946	50.1648	47.1308	12.4794	86.4786	90.1815	152.757	29.4178	29.9366	31.2468	50.6846
GATA3	3.19975	4.64575	12.8742	38.3799	34.699	85.4515	139.908	53.6017	46.3921	36.3473	19.3547	75.6142	72.1295	98.113	29.1097	24.5115	17.4164	19.5057
GPR87	0.173039	0.640212	2.15734	1.55842	7.89953	12.9016	9.63113	3.85309	7.88459	16.3769	34.7483	14.23	12.3437	14.6402	3.78089	6.51003	3.74224	1.04561
GRHL3	4.87307	2.56517	3.67726	8.39086	6.20196	13.4126	8.32288	34.2548	33.6614	18.5508	18.2632	8.14417	9.19651	13.9678	2.88165	3.3972	3.02589	4.64488
IFI6	1.21281	1.59784	4.3681	17.1911	8.6565	53.2863	89.1916	335.154	478.37	306.411	94.7746	90.4582	91.0327	82.5222	21.3766	17.6694	10.6844	16.2093
ITGB4	2.19708	1.63771	2.85944	3.9599	7.55681	20.233	25.5688	18.7007	17.8894	23.4434	4.52867	21.0428	17.7747	23.7031	3.02798	8.40602	6.52981	5.30368
ITIH5	1.31551	1.25015	1.28083	2.28892	5.8149	11.2807	10.4875	11.1953	18.7066	18.5103	8.90426	20.6059	18.8774	17.4245	3.51272	3.12887	2.16023	1.15125
KCNN4	1.30583	0.570734	1.96378	3.2798	2.65255	10.1059	14.2295	22.7212	12.3631	16.2385	3.58092	12.1189	11.7747	13.1495	2.38878	2.99949	1.83511	5.37358
KRT18	334.403	410.056	502.206	652.792	1426.75	1348.68	1278.82	1289.2	1403.86	2544.98	1238.3	1283.58	1042.2	1406.93	998.748	808.119	460.035	288.443
KRT7	7.31269	15.4914	42.4535	115.206	238.916	245.514	286.064	63.4047	59.6247	104.134	65.9014	193.637	180.329	232.582	168.098	105.95	27.0404	23.4903
KRT8	319.646	424.504	592.246	772.893	1684.94	1339.11	1401.38	986.469	1173.58	2110.83	1053.53	1290	1105.72	1479.28	1088.88	894.247	547.306	295.892
KRT80	0.141765	0.0844935	1.10259	5.28005	0.725588	8.05373	9.9566	15.4207	14.9949	22.8075	9.79566	6.3124	7.41638	6.49302	1.5023	2.27439	1.0157	3.14395
LCMT1-AS2	1.10163	0.782474	4.34434	11.7072	1.79844	14.7462	17.3033	115.635	82.1096	67.2651	24.0431	22.3678	25.1604	36.0867	4.30145	10.2343	7.23629	11.6466
LINC01687	0.488408	0.376254	1.03578	3.24898	7.45594	6.35991	8.60195	8.7212	9.9557	6.18025	6.15586	11.8231	11.8467	9.9423	2.87522	3.91948	2.15352	1.63951
LIPG	0.340056	0.601025	1.33067	3.56504	2.53919	7.55054	12.7189	21.41	20.297	9.03419	18.6512	17.8998	14.0153	12.3221	2.33696	2.44002	2.15249	1.45376
LRP2	4.53936	11.9647	18.5748	24.9152	88.6217	77.1852	92.0347	23.2994	28.8022	32.1763	26.3145	76.0998	69.9066	85.4181	40.5145	26.8785	16.18	6.18867
LYPD5	3.19053	4.48036	5.35135	5.41445	2.12461	6.44228	10.4283	36.2051	37.438	40.7828	14.2053	8.14318	7.31202	9.30882	1.80015	0.945568	0.906829	1.59314
MAGEA8	0.257609	0.272744	0.249603	0.59432	3.84993	4.35124	4.37796	27.0858	32.7243	16.5796	64.8057	7.43467	5.67488	8.30186	0.792557	0.043588	0	0.167851
MBNL3	4.05315	2.84806	7.85692	22.3433	18.7567	56.2643	43.1262	26.8618	20.0899	13.8139	8.79036	37.3029	37.247	52.5587	13.2564	15.2296	12.8421	20.8548
MIR22HG	3.46865	3.5361	4.78423	6.65583	11.795	20.3514	24.567	74.1938	51.7911	39.1425	21.6995	15.9817	20.0079	19.031	8.25473	11.6702	13.0242	8.3995
MRGPRX1	0.40149	0.110632	2.30853	4.92917	1.34616	15.8832	16.5383	26.1037	2.07168	37.303	5.13152	8.45576	9.84988	32.7804	1.43711	1.49534	6.46265	11.9289
MYO7A	2.18872	2.57699	3.35383	5.25281	5.91166	9.95555	14.6495	26.0999	20.26	43.0084	9.9392	11.9386	9.9534	11.6477	4.02815	3.28328	2.35777	1.91622
MYOF	6.65803	4.75304	7.84592	14.7748	20.5662	33.3715	32.2232	32.1118	27.0031	37.122	32.693	58.3361	53.2384	56.0903	20.9771	25.9685	22.0957	22.3164
NECTIN4	2.02117	1.40311	2.4157	3.70458	4.11841	10.6568	11.4713	43.7419	20.0855	29.4467	29.2746	13.1667	12.5043	15.322	2.54492	2.2013	1.6906	2.57282
NPPB	0	0.428053	0.429599	0.324353	7.16514	12.9196	11.4247	14.3763	10.969	84.4387	206.547	68.5674	57.1437	61.2833	4.14708	15.5554	7.24838	8.05028
OLFML1	0.84705	2.47649	2.73026	4.31754	9.4807	9.12773	9.08521	2.98345	8.06031	7.66086	19.8996	9.43022	9.52309	9.33334	9.84432	7.80078	4.53176	1.46772
P2RY6	2.54493	7.17189	12.6251	18.967	34.0435	38.1673	42.8076	53.202	65.5204	49.2351	66.7241	27.8492	18.6395	33.0538	29.6277	20.3538	9.14767	3.19443
PAGE4	0.426123	1.42528	1.16264	3.16365	2.64781	20.197	17.1175	178.042	38.8909	15.1776	25.2333	8.60556	10.1052	7.47739	2.05088	3.13026	1.67234	1.78418
RIPOR2	1.12388	1.34014	3.17926	4.97458	7.33079	13.021	18.6532	41.6352	26.1825	30.0338	47.112	10.0518	9.8866	13.6185	6.96165	4.76573	3.43745	3.57807
S100A16	0.688618	1.1147	1.74116	3.31168	11.5338	25.0821	41.8533	107.111	93.9259	253.769	294.831	65.1866	47.0085	53.5281	12.5703	8.68009	4.2777	1.83901
SFN	7.95481	10.056	12.6362	19.0265	48.6942	63.0026	64.8467	36.7782	52.6457	124.046	61.2887	89.1852	75.3011	93.8068	28.7677	25.4218	14.272	5.3717
SIGLEC6	0.0621775	0.236746	0.609892	2.92334	5.2557	15.9513	12.2515	121.364	85.3832	97.9658	65.9085	24.9772	21.7304	18.9708	2.65551	2.71905	0.548005	0.686253
SLC27A6	2.00867	3.77809	5.63633	9.00355	26.6569	26.4003	23.0412	58.8281	86.3612	71.1903	64.1972	22.4762	18.689	25.7992	15.4633	11.3982	6.59295	3.25666
SLC40A1	1.49323	0.855102	2.5266	14.6996	8.04769	41.8608	73.6045	117.738	74.2359	45.9601	31.3889	46.961	58.9365	66.5093	11.6923	18.0814	20.9777	31.4349
SP6	2.3385	2.07403	11.413	32.3482	28.3902	49.1316	72.2465	22.5624	18.6287	15.0078	3.73851	36.9855	41.7695	62.0761	27.0747	12.9483	9.35207	18.9342
STS	1.82832	2.70137	4.61022	6.75654	5.70721	26.5552	27.5917	76.5477	85.9038	39.7486	56.0062	41.65	35.5436	45.4913	2.52994	4.9245	2.71002	4.60782
TMEM52B	0.0786605	0.179724	0.491478	0.76003	1.27378	8.53768	7.58619	7.95467	11.3476	20.953	54.8317	11.6202	11.5133	16.1301	2.14151	1.86992	1.66081	1.31245
TNNT3	0.052916	0	0.575493	1.55225	1.82575	3.29602	11.0277	8.57666	26.2146	7.54818	3.22925	4.3296	3.1534	4.20368	0.365229	1.36024	0.561768	0.192632
TRIM29	0.538013	0.749809	1.08309	1.62842	12.5387	18.0205	19.4902	30.2676	21.0307	17.6419	35.5473	13.3107	13.8428	18.4537	4.0059	4.36754	3.17719	2.24256
TRPV2	2.41211	2.0121	3.27643	5.94018	2.25408	11.0533	20.8556	49.373	37.1114	77.364	45.1425	12.1579	9.65091	12.0743	2.54843	2.50731	2.53454	6.12596
UCA1	0.977781	5.57075	16.2962	59.0811	276.705	257.866	268.038	392.887	398.917	289.266	949.905	239.32	203.009	249.499	100.65	31.7847	8.10247	1.1842
VGLL1	1.4873	3.3221	9.12142	21.5117	24.0635	92.7371	80.4543	677.59	524.086	310.435	210.052	96.0193	82.8147	115.454	14.6143	28.4188	19.4473	24.1881

## Sheet: Figure 4k
Figure 4k

## Sheet: Figure 5g
Figure 5g
	pES	pES_End	H9_DE	H9_t2iLGo_PrE	nES_End	nES	6dSSEA4-_End	6dSSEA4-	6dSSEA4+_End	6dSSEA4+	8dRFP-_End	8dRFP-GFP-	8dRFP+GFP-_End	8dRFP+GFP-
ADGRA2	1.40966	19.4363	0.805874	64.3366	51.5409	0.449	48.3088	43.785	48.539	2.64289	41.829	14.7866	33.0388	0.624821
ALDH1A3	2.72035	23.612	81.4204	0.945671	0.535377	3.11	2.13229	0.820907	3.53925	1.17776	2.31692	0.769926	0.679107	3.00296
APLNR	1.52385	24.7469	5.32833	256.759	146.182	0.66	103.921	7.8915	68.6869	33.6857	115.999	8.7921	110.804	0.875589
ARSI	1.87635	10.7555	9.22778	71.572	27.8737	6.75	30.0569	21.8584	19.5155	13.4473	45.2129	10.8889	43.3744	8.64035
CASP3	33.5563	38.5429	57.202	15.9329	14.303	18.1	18.1932	11.2011	16.8077	18.849	23.1849	14.5556	16.9383	15.8818
CRB2	2.08058	2.903	0.48841	56.8414	41.511	0.00938	27.4732	24.3264	20.8573	4.72426	37.0122	17.5736	46.7505	0.0794115
CSRP1	2.0616	5.68139	0.260441	130.323	98.4991	2.13	67.3612	13.6679	59.2935	10.8646	96.9479	21.2831	64.9907	3.18084
DMKN	122.108	115.855	236.659	12.0174	10.9467	4.4	24.0541	13.0483	24.3185	34.0631	32.7563	18.3358	7.87853	10.8259
DOK4	7.56945	21.7735	12.0584	119.495	73.4894	2.11	40.5346	23.4962	40.249	4.24474	75.7377	14.0758	94.0976	1.96753
FAM174B	7.71882	22.5506	28.9875	1.75992	1.06353	4.01	4.61099	3.81789	4.12897	10.1481	4.13607	2.24991	1.58243	4.26336
FAM184A	12.9738	36.416	31.9021	0.736769	1.05707	4.79	7.55072	3.15956	8.65277	10.4704	10.6698	4.77245	0.755139	5.18845
FLT1	32.7203	33.3043	6.84748	177.719	146.601	0.173	90.0275	15.7917	71.1111	5.44271	89.3232	6.54109	119.374	0.473056
FOSL2	0.674417	10.0932	4.86277	45.8172	31.2778	0.273	23.471	26.9691	20.7081	3.31665	22.6266	16.1214	46.7729	0.521296
KCNF1	0.419853	5.49192	30.9626	0.40357	0.0504205	0.0301	0.621812	0.0359285	0.352187	0.638787	0.410788	0.70193	0.0104275	0.277211
KCNMA1	1.68958	3.10483	0.23662	43.5821	16.3701	0.0357	16.8216	2.38472	17.4734	0.513046	16.9488	1.9915	17.1077	0.18778
LAPTM4B	226.847	440.595	593.153	88.9801	75.3607	124	197.584	66.2382	178.614	167.34	206.895	70.2017	54.711	204.219
LIX1	0.133193	4.632	0.283715	53.9847	100.297	0	86.2071	0.82835	78.5335	2.31124	73.245	5.96094	113.409	0.0340065
MANEA	5.27172	15.6616	33.4659	2.89689	3.33108	2.58	5.92621	3.62847	4.47006	6.60172	6.6807	3.32494	4.15366	2.32108
MEIS2	0.506996	4.85701	1.06239	32.0273	27.111	12.6	18.7135	21.1846	24.6162	26.8627	17.3134	24.4139	31.7209	5.564
MEST	66.6405	162.656	37.8708	926.593	526.921	62.2	304.734	135.063	327.929	92.03	351.58	110.845	325.129	67.8405
NAALAD2	5.93671	7.32835	0.760691	60.3857	71.8585	2.28	41.5488	34.4876	47.3677	5.95721	53.2971	8.96497	69.9504	1.11273
NCOA4	28.0266	97.4547	132.41	24.1022	40.7306	68.5	53.7043	34.9809	47.9291	48.7466	54.3523	41.2012	42.0256	50.0764
NID2	1.76829	41.1355	0.503551	429.969	313.718	0.372	245.56	10.5678	262.375	2.48154	263.732	5.98981	275.116	0.253939
NTN1	1.59804	28.7498	52.8858	0.756998	1.49844	1.11	5.31531	5.57967	6.76978	13.4233	6.80893	2.87436	1.36997	6.12502
PERP	16.7151	49.1485	96.9651	21.0314	19.5611	29.9	17.7823	28.0188	16.1552	33.2431	19.5411	26.0585	18.5613	26.3597
PITX1	0.191286	63.454	19.1979	614.63	383.081	0.89	380.893	122.305	315.127	7.98729	399.104	56.6656	358.387	0.741378
PRKCE	0.364013	2.87158	0.221027	19.4373	9.43658	0.111	5.99952	0.546146	5.43588	0.341025	6.38779	0.930182	11.1104	0.095615
ROR2	4.50658	20.8985	86.1813	0.663756	1.242	3.59	7.31095	6.67254	4.93935	7.98337	8.83435	9.90192	0.754513	7.825
SCUBE3	0.931334	4.93483	1.23775	16.2457	8.53547	1.17	11.6387	16.7211	12.498	3.47606	9.82702	12.8112	8.96996	0.76562
SLC39A8	7.01321	19.1022	31.067	2.50253	0.862733	1.37	4.43248	6.40655	1.84235	2.58544	5.58634	4.02507	0.857407	0.970415
STXBP6	3.1533	8.39282	0.444082	36.0376	21.9174	0.568	17.3666	5.45586	14.8529	1.06635	12.5801	2.70165	9.24578	0.671419
TGFB2	0.14495	5.63574	0.31221	48.1422	15.9663	0.00958	11.4242	1.19314	13.5013	2.12023	9.1316	2.38482	12.8119	0.0276005
TMEM88	2.24832	18.7994	10.3575	281.261	232.052	0.488	138.738	145.094	139.744	12.3339	175.777	43.1695	136.572	0.640324
TMTC1	3.61272	3.42739	7.36679	0.169271	0.093104	0.15	1.48344	0.498222	1.39954	2.51346	0.97366	0.617559	0.211706	1.28607
TPRG1L	10.4319	42.3927	57.8741	6.14464	3.9412	6.49	16.7768	14.2493	14.2776	18.1071	14.8311	13.0347	3.7984	14.3818
TRPA1	1.7304	8.82107	14.6935	0.461281	0.418079	0.0176	1.84851	0.0097145	0.967941	0.137367	1.58911	0.180425	0.838663	0.111713
VAMP8	18.3001	107.263	418.35	9.7347	7.60739	14.1	30.078	26.3117	28.2147	28.806	36.718	36.9195	8.43077	30.0851
VANGL1	5.9979	8.74525	20.4007	3.14681	3.2003	2.92	5.26867	2.90009	4.32772	4.44033	6.02715	3.57175	3.00717	3.3639
VRTN	45.1003	7.47871	74.0921	0.042204	0.038084	0.381	2.16951	1.40304	0.907714	3.44205	3.03071	1.11852	0.183735	2.27653
ZSWIM5	1.5265	2.617	10.8228	0.662161	0.137108	0.485	0.667315	0.567441	0.250847	0.991143	0.779	1.27248	0.234753	0.990178

## Sheet: Figure 6b
Fugure 6b
8d- prolong	8d+ prolong
10	41
12	44
11
9

## Sheet: Figure 6c
Figure 6c
14d-/- prolong	14d+/+ prolong
9	69
11	72
7	63
14	66

## Sheet: Figure 6e
Figure 6e
	pES	6dSSEA4+	6dSSEA4-	8dRFP-GFP-	10dRFP-GFP-	14dRFP-GFP-	8dRFP+GFP-	10dRFP+GFP-	10dRFP+GFP+	14dRFP+GFP-	14dRFP+GFP+	nES	d8_RFP-GFP-_prolong9d	d8_RFP+GFP-_prolong9d	d14_RFP-GFP-_prolong9d	d14_RFP+GFP-_prolong9d	d8_RFP-GFP-_prolong13d	d8_RFP+GFP-_prolong13d
ABCG2	1.00366	4.90305	2.10922	10.0673	5.8843	9.99097	0.625429	0.096255	0.168525	0.328487	0.077153	0.660408	0.395745	0.535481	0.4252	0.0710325	0.402836	1.7329
ACKR2	0.150442	0.114657	0.436802	9.13308	7.50536	12.5307	0.302441	0.0662755	0.105751	0.211827	0.239792	0.205303	0.0524975	0.182966	0.19652	0.086187	0.052573	0.202586
ALPG	2.54292	35.731	24.4902	26.1687	161.954	168.593	148.604	374.522	337.01	423.416	423.704	238.601	219.223	308.047	647.389	590.636	249.497	261.516
CLDN4	2.8975	1.92445	1.25532	31.8561	48.9999	43.8378	1.10677	0.916908	1.37073	1.89653	1.07189	0.336855	0.281008	0.115214	2.21402	0.727054	0.307152	0.864795
DNMT3A	33.4877	25.0697	17.8872	21.574	25.2524	19.239	30.8745	33.1033	33.2673	33.6544	32.4559	30.7611	32.7804	33.5713	35.0519	31.652	41.889	41.2246
DNMT3L	0.526157	248.576	157.633	119.152	254.572	239.813	490.516	346.716	287.808	373.469	307.461	347.064	385.04	510.405	364.657	309.392	415.578	368.579
DPPA3	3.44884	67.3402	40.8214	67.8812	137.156	257.129	298.268	319.293	348.287	404.842	398.273	510.227	468.72	434.065	375.449	437.657	418.429	379.951
DPPA5	0.456241	35.037	26.083	63.8399	327.89	303.458	288.029	672.35	613.273	543.782	519.804	507.379	567.717	587.778	579.149	593.12	565.076	519.384
DUSP5	4.35089	0.698701	0.463957	5.43045	7.673	19.6776	0.802351	1.53988	1.5564	1.90113	1.10285	0.377927	0.365928	0.682346	2.58512	0.853618	0.354913	0.359928
FGF4	5.40274	43.0765	17.7339	21.3755	68.842	79.2149	136.208	185.352	140.352	145.444	138.015	91.6026	123.398	97.845	130.871	130.277	106.346	107.811
FYB1	0.00340067	0.0494185	0.052243	5.43408	5.8658	9.06254	0.114501	0.0314405	0.182848	0.128548	0.100859	0.031534	0.0158175	0	0.04724	0.015685	0	0.0451355
GATA2	0.23168	10.1526	11.0313	58.9281	93.5883	170.421	1.91787	1.55192	3.90916	3.54664	2.51165	0.180985	0.33259	0.136782	2.86079	0.412579	0.313104	0.895091
GATA3	1.10052	1.83527	1.10235	43.0052	63.2704	131.724	2.32808	1.51597	2.23625	3.50553	2.6873	2.63728	3.01857	4.39874	3.27691	2.18477	5.68833	8.10169
GDF3	10.8304	99.0465	53.9809	43.0397	52.659	64.2162	175.66	159.815	108.629	133.963	117.153	206.341	215.606	245.401	127.225	129.266	236.932	235.194
IFI6	2.37733	4.8163	8.38407	18.1904	74.9606	33.7417	1.18495	0.470374	0.80225	0.780004	0.22031	0.102278	0.171533	0.230657	0.255208	0.133743	0	0.164542
ITGB4	1.46696	0.43461	1.13238	8.43503	40.5591	28.2678	0.983336	1.2752	1.52764	0.891306	0.868263	0.10288	0.531889	0.460439	0.728487	0.462912	0.347419	0.501099
ITIH5	0.391281	0.154237	0.159327	0.580847	1.15956	0.4019	0.131445	0.295198	0.164508	0.0630065	0.108643	0.104595	0.0308105	0.0790485	0.114018	0.136722	0.0709905	0.110562
KHDC1L	0	6.53056	7.09484	19.8131	187.097	251.779	73.0351	402.098	565.241	558.694	589.802	492.497	489.866	535.288	586.283	635.968	562.026	487.893
KLF5	2.51572	36.0627	21.7059	19.808	28.4258	35.6754	64.3175	69.1566	52.758	45.2691	46.8399	67.7387	73.6505	64.5208	48.1384	47.1215	63.8653	76.079
KRT7	8.66572	1.30647	1.59703	39.9817	43.2078	37.145	2.11018	1.33899	1.81962	1.29013	1.13618	0.239331	0.723933	0.481822	1.75067	1.53002	0.272141	0.428131
KRT80	0	0.020933	0.184855	0.996883	2.38821	4.36874	0.0761885	0	0.078567	0.053856	0.0602905	0	0.0166905	0.0082345	0.0321005	0.024399	0	0.026215
LIN28B	44.797	27.1488	12.2145	18.3741	26.1646	56.0122	47.8973	48.7583	61.1116	85.8274	95.9442	86.2228	88.3138	70.111	79.1847	91.6929	70.9528	64.8169
LINC00456	0	0	0.0394715	0.812482	0.208775	0.246071	0.008115	0	0	0.008229	0	0	0	0	0.006916	0	0	0
MRGPRX1	0	0.0129415	0	11.2618	7.09986	21.3186	0.313005	0.065095	0.019774	0.487168	0.305602	0.0226597	0.271722	0	0.0802025	0	0	0.149411
MT1G	16.5829	118.042	69.6897	46.9689	91.8413	95.825	223.244	180.298	157.106	173.668	185.191	345.213	334.619	452.134	188.998	236.77	527.906	348.973
NANOG	25.3937	35.398	15.7206	15.2095	36.4745	51.1213	77.379	88.729	79.6881	87.6524	81.3932	80.4318	83.5827	71.976	67.4593	77.5041	78.6856	87.3582
NLRP2	29.1692	183.921	99.8937	243.599	310.907	362.969	360.548	351.063	354.939	424.82	419.018	521.55	480.617	516.204	358.69	380.044	447.542	409.984
NLRP7	1.41267	392.085	212.049	256.393	641.921	707.602	1070.08	1559.95	1319.27	1210.25	1189.02	1049.21	1023.65	1057.66	1397.39	1504.08	819.6	960.967
P2RY6	0.0193377	0.263813	0.286265	6.5456	5.30135	2.81207	0.195371	0	0.0527945	0.051949	0	0	0	0	0.0703625	0	0	0.0676095
POU5F1	698.923	520.156	236.607	205.13	425.767	442.905	862.882	876.017	775.469	696.125	656.124	579.821	714.065	726.032	729.386	714.857	725.593	629.322
PRDM14	87.1212	42.5402	19.6923	19.4937	45.4033	40.7782	96.5164	99.9751	81.0097	56.9373	48.5906	68.0821	70.6142	76.9005	58.2495	47.3574	87.3274	71.1486
PTGES	1.22157	0.60515	1.87274	7.06255	6.29723	6.26674	1.06094	0.61661	0.548126	1.14373	1.14094	1.01347	0.924181	3.51929	0.917589	0.560692	1.01114	1.05492
PYGB	16.0871	83.7307	58.5692	50.8707	150.056	101.536	190.693	206.337	212.858	141.125	142.755	172.134	229.894	239.654	134.415	157.67	196.69	224.176
RIPOR2	1.45515	1.67902	2.61482	5.00761	5.42102	8.86024	0.879436	0.306432	0.210218	0.286302	0.20892	0.183852	0.382623	0.465539	0.0671585	0.0474995	0.255192	0.286067
SP6	0.438033	1.1949	6.05684	26.3282	57.037	123.321	1.12315	1.23368	3.24437	2.60981	2.15833	0.311358	0.534691	0.600795	1.84827	0.673353	0.476015	1.61627
TDGF1	342.22	170.438	67.9399	68.8944	203.07	270.154	367.801	551.81	473.913	412.886	392.736	356.026	306.786	254.608	416.473	472.04	270.804	295.37
TFCP2L1	0.636386	6.38861	4.32082	18.9577	22.1729	19.3984	18.3971	22.9821	27.759	23.4057	24.9686	27.2314	34.3254	35.284	24.7176	25.2359	37.087	36.6201
UTF1	10.7885	47.5943	28.4996	24.6821	99.2198	61.4743	122.036	115.83	131.316	103.588	108.544	61.3467	95.3524	118.592	84.1606	82.3556	114.596	89.3982
VGLL1	0	0.785614	0.730406	42.2139	45.2894	60.8038	0.925972	0.503514	1.32725	1.09882	0.742248	0	0.162043	0.058299	0.580205	0.071004	0.0723065	0.394058
XAGE2	0.0476387	0.225013	0.26889	9.21769	23.7139	66.0345	0.50595	0.898981	0.636708	0.920417	1.1179	0.131001	0.738004	1.01959	0.85407	0.514747	0.353202	0.154715

## Sheet: Figure 7c
Figure 7c
CTR	KD GATA2		CTR	KD PITX1		CTR	KD NANOG
17.0453	7.43		10.55	0.34		35.5	0.3
16.345	9.24		11	1.24		40	0.34
14.342	9.68		12.36	2.36		37.6	0.7

[truncated: 4 more sheets: Supplementary Figure 3e, Supplementary Figure 5b, Supplementary Figure 5h, Supplementary Figure 6a]
